# Supplementary material for: Comparative Transcriptome Analysis Unravels Defense Pathways of Fraxinus velutina Torr Against Salt Stress
Source: Front Plant Sci. 2022 Mar 4;13:842726. doi: 10.3389/fpls.2022.842726 (PMC8931533; doi:10.3389/fpls.2022.842726)
Supplement: Supplementary file 5 [file Table_1.XLSX]

## Sheet: Sheet1
Table S1 The primers used in this study
GeneID	Description	Forward	Reverse
gene_27469	delta-1-pyrroline-5-carboxylate synthase 1,P5CS1	TGCTGACCTCCAGAAACCAC	ACTAAAAGCTGTGCCGATGC
gene_1254	NAC transcription factor 29-like,NAC29	AAATCGAGGCCTTGTGCTGT	TCGCCCCGTTTGGATACTTC
gene_4870	transcription factor MYB62-like isoform X1,MYB62	GTCAGCATTTGGTTCCGAGG	AGACCCCAAACCCCTGATCT
gene_6468	transcription factor bHLH130-like, bHLH130	TCCGAAAGTGGAAACGGGAA	GAGTGGCGCAACCTCTTTTG
gene_15661	LOB domain-containing protein 1-like,LBD1	TTGCAGGAATTGCCCGAGTA	CTTGCTTTTGGAGGTGGCAAA
gene_22771	probable WRKY transcription factor 71,WRKY71	TTGCGGGAGCTTTTGGTTTG	ACTGCCTCGGTAGAGGAGTC
gene_29594	ethylene-responsive transcription factor ERF025	CGTCACGATGAACAACCACC	CACCCATTTTCCGCTCCTCA
gene_31710	ethylene-responsive transcription factor ERF113-like	GCAAGAGATGTCGGCAATGG	CACGCCCATGCAGATGTAGA
gene_33372	transcription factor MYB108-like [Olea europaea var. sylvestris]	TGGAGAATTCTAGCACCGCC	GGTTAAAGAAACCAGCGGGG
gene_2584	auxin response factor 18-like	TCCACCAGTGAACACGAAGG	CATCGGTCTCAGGATCTGCC
gene_28965	putative ethylene-responsive transcription factor 4	TTTCGTTACCAGCCAGCCAT	TCCGAATCACTATGCACGCC
gene_20725	probable steroid-binding protein 3	GGAGCTCACACTACAACAGC	ACTTGCCGGAAGTCATGTCG
gene_4653	magnesium-protoporphyrin IX monomethyl ester [oxidative] cyclase, chloroplastic-like	TTCCTGAACGACTGGAAGGC	GCTGTTGTGCGGTTTGTCTC
gene_1392	NAC domain-containing protein 21/22-like	GCGACCGGAAATATGCAACC	CATCCCAACTAGGGCTCGTG
gene_22719	protein TRANSPORT INHIBITOR RESPONSE 1-like isoform X2	GTTCCCTGAGGAGGTGTTGG	GATCTGTGGACTCACCGCAT
gene_27360	peptide-N4-(N-acetyl-beta-glucosaminyl)asparagine amidase A-like	ACCAGGTATTCCTCGCTCCT	TAACGTCGTCGGTGTTGGTT
gene_8411	ribulose bisphosphate carboxylase small chain, chloroplastic-like	TGTACCGTGAGAACCACAGG	GTCCACCTCGTTCAACACCT
gene_19882	glyceraldehyde-3-phosphate dehydrogenase, cytosolic-like	GGGATGTCCTTCCGAGTTCC	ATGCTTGACCGGCTATCACC
gene_20228	thiamine thiazole synthase 1, chloroplastic-like	AGCTCAGCAAGAACCCATCC	CAGCATGCTTGATGACCACG
gene_10654	alcohol dehydrogenase class-3	GCCGTTAGTGATCGAGGAGG	GGATCCTTTCCGCTCCATGT
gene_14571	auxin response factor 18-like	CCGAGTTCTGTGTGAAGGCT	CATGCTACCTGGAGTAGCCG
gene_27256	probable calcium-binding protein CML36	ATCCGAATTCGACCCAGCTT	CAATAACGCCTCCAGCTCCT
gene_11087	pyridoxal 5'-phosphate synthase-like subunit PDX1.2	GGAGGTATAGTGACGCCTGC	TCTAAACCACTGCTCGCCTG
gene_28670	protein TRANSPORT INHIBITOR RESPONSE 1-like	GTGCTGGAGTACGTGTTTGC	GCCTCCGACACCATCTTTCA
gene_22719	protein TRANSPORT INHIBITOR RESPONSE 1-like isoform X2	GTTCCCTGAGGAGGTGTTGG	GATCTGTGGACTCACCGCAT
Actin		TCCTCTTCCAGCCTTCTTT	TTCCTTGCTCATACGGTCA
