# Supplementary material for: Comparative Transcriptome Analysis Unravels Defense Pathways of Fraxinus velutina Torr Against Salt Stress
Source: Front Plant Sci. 2022 Mar 4;13:842726. doi: 10.3389/fpls.2022.842726 (PMC8931533; doi:10.3389/fpls.2022.842726)
Supplement: Supplementary file 6 [file Table_2.XLSX]

## Sheet: Sheet1
Table S2 Summary of RNA-seq data
Sample	Raw reads	Raw bases	Clean reads	Clean bases	Q30%	GC content%	Mapped reads	Unique Mapped reads	Multiple Mapped reads	Reads map to sense strand	Reads map to antisense strand
R7CL_1	48913602	7.34G	46992990	7.05G	98.75	52	44556917(94.82%)	41032308(87.32%)	3524609(7.50%)	22204505(47.25%)	22179989(47.20%)
R7CL_2	50092382	7.51G	48313008	7.25G	98.56	52	45824823(94.85%)	42173493(87.29%)	3651330(7.56%)	22817153(47.23%)	22795418(47.18%)
R7CL_3	46839644	7.03G	45371588	6.81G	98.42	52	42887119(94.52%)	39441429(86.93%)	3445690(7.59%)	21350875(47.06%)	21326896(47.00%)
S4CL_1	42406196	6.36G	41277228	6.19G	98.54	47	36688819(88.88%)	32836827(79.55%)	3851992(9.33%)	18335662(44.42%)	18238920(44.19%)
S4CL_2	36467544	5.47G	35433850	5.32G	98.39	47	31659008(89.35%)	28248062(79.72%)	3410946(9.63%)	15818434(44.64%)	15739407(44.42%)
S4CL_3	45429504	6.81G	44242744	6.64G	98.59	47	39318372(88.87%)	35134236(79.41%)	4184136(9.46%)	19652145(44.42%)	19542188(44.17%)
R7CR_1	48682704	7.30G	45244054	6.79G	98.22	45	37735031(83.40%)	32188848(71.14%)	5546183(12.26%)	18883283(41.74%)	18724924(41.39%)
R7CR_2	42792216	6.42G	40127070	6.02G	98.41	45	33645048(83.85%)	28609777(71.30%)	5035271(12.55%)	16849532(41.99%)	16696652(41.61%)
R7CR_3	46866216	7.03G	44571694	6.69G	98.48	49	39285457(88.14%)	34756429(77.98%)	4529028(10.16%)	19630760(44.04%)	19529305(43.82%)
S4CR_1	42575494	6.39G	40340080	6.05G	98.38	45.5	34406699(85.29%)	29830498(73.95%)	4576201(11.34%)	17253982(42.77%)	17076209(42.33%)
S4CR_2	40246974	6.04G	38874086	5.83G	98.54	46	33529081(86.25%)	29187144(75.08%)	4341937(11.17%)	16806357(43.23%)	16649085(42.83%)
S4CR_3	35610890	5.34G	33676530	5.05G	98.46	46	28830434(85.61%)	25106163(74.55%)	3724271(11.06%)	14450377(42.91%)	14315254(42.51%)
R7SL_1	32481504	4.87G	31172978	4.68G	98.56	44.5	25918738(83.14%)	21918814(70.31%)	3999924(12.83%)	13011683(41.74%)	12844300(41.20%)
R7SL_2	64233968	9.64G	62314086	9.35G	98.67	44	52057806(83.54%)	44085174(70.75%)	7972632(12.79%)	26128427(41.93%)	25801120(41.40%)
R7SL_3	61521208	9.23G	59196560	8.88G	98.7	44.5	49618156(83.82%)	42094840(71.11%)	7523316(12.71%)	24888835(42.04%)	24601991(41.56%)
R7SR_1	41107092	6.17G	39797916	5.97G	98.13	49	31366689(78.81%)	27296140(68.59%)	4070549(10.23%)	15699036(39.45%)	15588057(39.17%)
R7SR_2	33357874	5.00G	28064568	4.21G	98.79	48	22854720(81.44%)	20370501(72.58%)	2484219(8.85%)	11399851(40.62%)	11384196(40.56%)
R7SR_3	34551406	5.18G	33220374	4.98G	97.99	48	25831962(77.76%)	21960710(66.11%)	3871252(11.65%)	12945809(38.97%)	12808323(38.56%)
S4SL_1	51914366	7.79G	49975246	7.50G	98.45	45.5	42027691(84.10%)	36505342(73.05%)	5522349(11.05%)	21054208(42.13%)	20877621(41.78%)
S4SL_2	34149394	5.12G	33668892	5.05G	98.9	45	28738042(85.35%)	25072367(74.47%)	3665675(10.89%)	14414035(42.81%)	14259859(42.35%)
S4SL_3	68223618	10.23G	66436444	9.97G	98.54	44.5	56464689(84.99%)	49143643(73.97%)	7321046(11.02%)	28287461(42.58%)	28038247(42.20%)
S4SR_1	33413696	5.01G	32049460	4.81G	97.91	46	24094699(75.18%)	20238569(63.15%)	3856130(12.03%)	12027566(37.53%)	11911321(37.17%)
S4SR_2	32620516	4.89G	31553426	4.73G	98.07	45.5	24230991(76.79%)	20404300(64.67%)	3826691(12.13%)	12079556(38.28%)	11981470(37.97%)
S4SR_3	42673454	6.40G	39912938	5.99G	97.59	46	29517884(73.96%)	25176640(63.08%)	4341244(10.88%)	14736556(36.92%)	14594706(36.57%)
