# Supplementary material for: Comparative Transcriptome Analysis Unravels Defense Pathways of Fraxinus velutina Torr Against Salt Stress
Source: Front Plant Sci. 2022 Mar 4;13:842726. doi: 10.3389/fpls.2022.842726 (PMC8931533; doi:10.3389/fpls.2022.842726)
Supplement: Supplementary file 7 [file Table_3.XLSX]

## Sheet: Sheet1
Table S3 The gene expression level of all samples
Gene_id	chr	start	end	strand	gene_name	transcript_id	Description	R7CR_1	R7CR_2	R7CR_3	S4CR_1	S4CR_2	S4CR_3	R7CL_1	R7CL_2	R7CL_3	S4CL_1	S4CL_2	S4CL_3	R7SL_1	R7SL_2	R7SL_3	R7SR_1	R7SR_2	R7SR_3	S4SL_1	S4SL_2	S4SL_3	S4SR_1	S4SR_2	S4SR_3
gene_0	scaffold100008	1154	1468	+	gene_0	FRAX13_000125030.1_R1	60S ribosomal protein L31-like [Olea europaea var. sylvestris]	29.4335	26.6689	23.1308	48.9798	65.8059	59.2558	48.1361	54.8453	51.4907	42.6184	50.8325	35.7812	133.375	111.428	111.283	12.4015	34.1553	41.9989	109.767	89.1975	130.337	108.733	17.0613	10.6678
gene_1	scaffold10001	907	5581	-	gene_1	FRAX13_000217780.1_R0	vesicle-associated membrane protein 724-like, partial [Olea europaea var. sylvestris]	4.12912	4.76828	2.43505	18.5022	15.8466	16.8051	4.46969	4.45114	4.46041	3.07985	4.86327	2.00442	4.34291	5.57734	5.50099	0.0001	0.0001	0.0001	7.87522	8.3191	7.43134	0.0001	9.26022	0.0001
gene_10	scaffold10006	1594	4351	+	gene_10	FRAX13_000233820.1_R0	glutamate dehydrogenase B [Olea europaea var. sylvestris]	7.08479	6.77585	6.26986	18.6733	21.8896	22.1851	11.1657	8.92315	10.0444	6.85989	7.90688	9.68363	10.5718	14.3129	10.7551	0.0001	1.25014	0.0001	13.8153	14.166	13.4646	6.34734	1.2	10.3029
gene_100	scaffold10075	1728	4715	+	gene_100	FRAX13_000105680.1_R0	MYB transcription factor 1 [Osmanthus fragrans]	0.0001	0.0001	0.0001	0.0001	0.0001	0.0001	0.0001	0.0001	0.0001	0.0001	0.0001	0.0001	0.0001	0.0001	0.0001	0.0001	0.0001	0.0001	0.0001	0.0001	0.0001	0.0001	0.0001	0.0001
gene_1000	scaffold10804	2139	6527	-	gene_1000	FRAX13_000039760.1_R0	G patch domain-containing protein TGH [Sesamum indicum]	4.08276	2.7801	3.88021	10.5677	12.3699	12.4752	5.54545	4.90111	5.22328	3.21189	3.97288	3.84471	7.9894	8.83945	5.23887	2.27679	1.57704	0.0001	7.03523	5.44499	8.62547	0.0001	0.0001	5.15882
gene_10000	scaffold21033	352	5352	+	gene_10000	FRAX13_000150910.1_R0	uncharacterized protein LOC111397406 [Olea europaea var. sylvestris]	2.19368	1.96384	1.7538	6.62956	7.28104	6.75988	4.46387	4.87977	4.67182	2.61759	1.55446	2.65558	5.97643	6.70012	6.63723	0.0001	4.21805	1.57091	3.15213	3.06746	3.23681	9.98696	2.23973	12.1147
gene_10001	scaffold21038	6	1537	-	gene_10001	FRAX13_000060050.1_R0	protein PMR5-like [Olea europaea var. sylvestris]	1.0194	1.48668	1.40379	4.03362	3.29058	4.29551	42.6341	41.5895	42.1118	17.6521	14.9164	16.9319	6.92771	4.71396	6.88552	86.2686	70.2778	106.01	24.4895	40.8482	8.13076	40.3717	75.6815	16.5013
gene_10002	scaffold2103	7877	9088	+	gene_10002	FRAX13_000000770.1_R0	uncharacterized protein LOC111378311 [Olea europaea var. sylvestris]	0.323212	0.359389	0.430507	1.73778	1.03541	1.92719	5.77126	6.01521	5.89324	1.03163	3.00179	2.72404	0.735829	0.951531	0.96029	0.0001	0.464941	0.0001	3.9153	5.7731	2.05749	4.54435	1.32674	0.0001
gene_10004	scaffold21044	1375	4723	+	gene_10004	FRAX13_000384260.1_R1	probable alkaline/neutral invertase B [Olea europaea var. sylvestris]	0.176319	0.085783	0.0001	1.22139	1.60072	1.51746	0.207149	0.391337	0.299243	2.40801	1.72218	1.31996	3.39087	2.21414	3.55526	0.0001	0.0001	0.0001	1.68806	2.23412	1.142	0.0001	0.0001	0.0001
gene_10005	scaffold21047	1279	5040	+	gene_10005	FRAX13_000303740.1_R4	probable pectin methyltransferase QUA2 [Olea europaea var. sylvestris]	3.97451	4.50599	4.7447	14.1804	14.8911	13.8715	15.3201	14.7287	15.0244	5.55773	4.36355	7.2409	5.87797	7.31368	8.3881	7.32731	6.50627	8.30233	6.67992	9.10889	4.25094	0.0001	0.0001	0.0001
gene_10006	scaffold21049	936	4017	-	gene_10006	FRAX13_000227910.1_R0	O-fucosyltransferase 19-like [Olea europaea var. sylvestris]	7.48877	6.94951	7.39519	15.4929	14.7593	16.4455	15.6779	15.727	15.7024	2.96468	2.85653	5.11221	46.2205	49.4537	37.6788	0.0001	4.24103	0.0001	8.44278	1.16378	15.7218	5.9039	6.81939	2.88838
gene_10007	scaffold21052	1705	2193	-	gene_10007	FRAX13_000329130.1_R0	methyl-CpG-binding domain-containing protein 11-like [Olea europaea var. sylvestris]	11.466	10.8504	11.2343	22.3824	16.8472	21.1206	38.3634	36.8378	37.6006	20.2047	24.6978	23.9157	94.7183	100.312	51.2777	4.72249	30.6803	31.1702	78.6674	63.5958	93.7389	39.6136	19.5345	48.5085
gene_10008	scaffold21053	133	3129	-	gene_10008	FRAX13_000234600.1_R0	uncharacterized protein LOC111377084 [Olea europaea var. sylvestris]	0.0001	0.0001	0.0001	0.0001	0.036473	0.0001	0.095737	0.134539	0.115138	0.0001	0.0001	0.0001	0.0001	0.0001	0.0001	0.0001	0.0001	0.0001	0.309356	0.618611	0.0001	0.0001	0.0001	0.0001
gene_10009	scaffold21054	345	2392	-	gene_10009	FRAX13_000253670.1_R0	myb family transcription factor EFM-like [Olea europaea var. sylvestris]	0.990743	1.15557	0.631108	5.12624	4.07432	4.25216	3.37493	2.51318	2.94405	1.85554	1.79443	1.41968	0.896489	0.462572	0.605669	0.0001	0.0001	0.0001	1.09283	1.44161	0.744051	0.0001	1.54449	0.0001
gene_1001	scaffold108062	383	808	-	gene_1001	FRAX13_000385340.1_R0	uncharacterized protein LOC111410592 [Olea europaea var. sylvestris]	0.0001	0.0001	0.0001	0.0001	0.0001	0.411987	0.66579	0.353861	0.509826	0.154885	1.92861	0.0001	0.0001	0.0001	0.0001	0.0001	0.0001	0.0001	0.417654	0.221491	0.613816	0.0001	0.0001	0.0001
gene_10010	scaffold21058	1561	3342	+	gene_10010	FRAX13_000216010.1_R0	mannan endo-1,4-beta-mannosidase 5-like [Olea europaea var. sylvestris]	0.0001	0.0001	0.0001	0.0001	0.0001	0.0001	0.0001	0.0001	0.0001	0.0001	0.0001	0.0001	0.0001	0.0001	0.0001	0.0001	0.0001	0.0001	0.0001	0.0001	0.0001	0.0001	0.0001	0.0001
gene_10011	scaffold21062	6987	7319	+	gene_10011	FRAX13_000210570.1_R2	hypothetical protein LSAT_6X13921 [Lactuca sativa]	0.0001	0.0001	0.0001	0.0001	0.0001	0.0001	0.0001	0.0001	0.0001	0.0001	0.0001	0.0001	0.0001	0.0001	0.0001	0.0001	0.0001	0.0001	0.0001	0.0001	0.0001	0.0001	0.0001	0.0001
gene_10012	scaffold21063	5333	5944	-	gene_10012	FRAX13_000021570.1_R2	STOREKEEPER protein-like [Olea europaea var. sylvestris]	8.93376	10.0999	10.3616	31.2712	35.3531	30.253	22.7539	22.5628	22.6583	20.7349	20.5748	24.5935	35.6014	40.6253	34.945	0.0001	1.20058	9.25005	27.5685	23.0131	32.1238	17.8113	0.622926	0.0001
gene_10013	scaffold21066	4885	7188	-	gene_10013	FRAX13_000369670.1_R0	glycerol-3-phosphate 2-O-acyltransferase 4 [Sesamum indicum]	6.80609	8.25423	5.96296	29.6005	31.3751	32.8796	26.8206	21.5795	24.2	66.6803	71.3295	79.3982	18.0691	20.1798	27.0663	0.0001	1.21902	2.2123	174.33	214.327	134.332	0.0001	0.715393	6.8926
gene_10014	scaffold21068	1488	5687	-	gene_10014	FRAX13_000280640.2_R0	KH domain-containing protein At2g38610-like isoform X2 [Olea europaea var. sylvestris]	4.6796	6.50686	7.02454	26.7907	25.4925	27.1451	8.70764	8.4854	8.59652	10.0858	11.6295	12.9661	11.7401	12.2978	12.6927	0.0001	1.96134	6.36208	14.926	9.3693	20.4826	0.0001	0.0001	0.0001
gene_10015	scaffold21069	928	5940	-	gene_10015	FRAX13_000091080.1_R1	protein LONGIFOLIA 2-like [Olea europaea var. sylvestris]	0.342795	0.565763	0.219514	1.29942	1.3995	1.63461	0.161417	0.187659	0.174538	0.0001	0.039845	0.209127	0.0001	0.029437	0.0001	0.0001	0.0001	0.0001	0.376617	0.571469	0.181766	0.0001	0.0001	0.0001
gene_10016	scaffold2106	7726	13026	+	gene_10016	FRAX13_000067360.1_R3	secretory carrier-associated membrane protein 1-like isoform X1 [Olea europaea var. sylvestris]	0.0001	0.0001	0.0001	0.602812	0.510845	0.685143	0.0001	0.0001	0.0001	0.350276	0.45831	0.153744	0.0001	0.0001	0.0001	0.0001	0.0001	0.0001	1.40584	2.5077	0.303991	0.0001	0.0001	0.0001
gene_10017	scaffold2106	332	5672	-	gene_10017	FRAX13_000068010.1_R1	uncharacterized protein LOC111380667 [Olea europaea var. sylvestris]	0.0001	0.0001	0.0001	0.0001	0.0001	0.0001	0.0001	0.0001	0.0001	0.0001	0.0001	0.0001	0.0001	0.0001	0.0001	0.0001	0.0001	0.0001	0.0001	0.0001	0.0001	0.0001	0.0001	0.0001
gene_10018	scaffold21070	535	2716	+	gene_10018	FRAX13_000048860.1_R0	B3 domain-containing protein At2g36080-like [Olea europaea var. sylvestris]	0.205186	0.163657	0.156299	0.0001	0.0001	0.120728	0.662938	1.16811	0.915524	0.0001	0.333997	0.0001	0.0001	0.0001	0.508895	0.0001	0.0001	0.0001	0.0001	0.0001	0.0001	0.0001	0.0001	0.0001
gene_10019	scaffold21071	3293	4788	+	gene_10019	FRAX13_000277750.1_R0	zinc finger CCCH domain-containing protein 39-like [Olea europaea var. sylvestris]	0.0001	0.0001	0.0001	0.0001	0.0001	0.0001	0.0001	0.0001	0.0001	0.0001	0.0001	0.0001	0.0001	0.0001	0.0001	0.0001	0.0001	0.0001	0.0001	0.0001	0.0001	0.0001	0.0001	0.0001
gene_1002	scaffold10807	4250	5120	-	gene_1002	FRAX13_000222260.2_R0	protein SHORT INTERNODES-like [Olea europaea var. sylvestris]	0.423436	0.0001	0.0001	0.0001	0.0001	0.0001	0.0001	0.0001	0.0001	0.0001	0.0001	0.0001	0.0001	0.0001	0.0001	0.0001	0.0001	0.0001	0.0001	0.0001	0.0001	0.0001	0.0001	0.0001
gene_10020	scaffold21072	2672	5622	+	gene_10020	FRAX13_000369830.1_R0	uncharacterized protein LOC111409863 [Olea europaea var. sylvestris]	3.06983	3.8394	6.0107	14.4265	15.6686	12.3114	15.1841	14.3889	14.7865	15.2008	11.9361	12.6806	29.5684	26.1473	26.3766	36.5514	12.3463	28.6623	27.3198	25.2589	29.3807	33.2002	27.1302	17.9306
gene_10021	scaffold21072	7520	8725	-	gene_10021	FRAX13_000369820.1_R0	uncharacterized protein LOC111379998 [Olea europaea var. sylvestris]	0.713581	0.15856	0.367445	0.908043	1.05793	1.77041	0.0001	0.251871	0.125986	0.0001	0.313561	0.830992	0.536256	0.40445	0.0001	0.0001	0.0001	0.0001	1.99268	3.0727	0.912662	0.0001	0.0001	0.0001
gene_10022	scaffold21073	353	1988	+	gene_10022	FRAX13_000024500.1_R3	uncharacterized protein LOC18050554 isoform X1 [Citrus clementina]	0.0001	0.0001	0.0001	0.0001	0.0001	0.0001	0.0001	0.0001	0.0001	0.0001	0.0001	0.0001	0.0001	0.0001	0.0001	0.0001	0.0001	0.0001	0.0001	0.0001	0.0001	0.0001	0.0001	0.0001
gene_10023	scaffold21073	5470	9233	+	gene_10023	FRAX13_000168440.1_R1	protein TOC75-3, chloroplastic-like [Olea europaea var. sylvestris]	0.0001	0.0001	0.0001	0.0001	0.0001	0.0001	0.0001	0.0001	0.0001	0.0001	0.0001	0.0001	0.0001	0.0001	0.0001	0.0001	0.0001	0.0001	0.0001	0.0001	0.0001	0.0001	0.0001	0.0001
gene_10024	scaffold21074	4398	4871	-	gene_10024	FRAX13_000184840.1_R0	uncharacterized protein LOC111397730 [Olea europaea var. sylvestris]	1.6476	2.91886	1.84217	13.2118	9.64074	13.4961	5.90876	7.04202	6.47539	17.3113	14.9996	16.2963	36.8611	39.7128	5.86665	3.22695	2.95109	15.148	53.4685	54.5591	52.3779	27.3454	22.7735	3.66199
gene_10025	scaffold21076	4384	5467	+	gene_10025	FRAX13_000095150.1_R8	pentatricopeptide repeat-containing protein At5g04780, mitochondrial [Olea europaea var. sylvestris]	0.0001	0.0001	0.0001	0.0001	0.0001	0.0001	0.0001	0.0001	0.0001	0.0001	0.0001	0.0001	0.0001	0.0001	0.0001	0.0001	0.0001	0.0001	0.0001	0.0001	0.0001	0.0001	0.0001	0.0001
gene_10026	scaffold21080	5982	9013	+	gene_10026	FRAX13_000005280.1_R0	probable beta-1,4-xylosyltransferase IRX9H [Olea europaea var. sylvestris]	0.0001	0.0001	0.0001	0.0001	0.0001	0.0001	0.0001	0.0001	0.0001	0.0001	0.0001	0.0001	0.0001	0.0001	0.0001	0.0001	0.0001	0.0001	0.30773	0.61536	0.0001	0.0001	0.0001	0.0001
gene_10027	scaffold21081	1327	4961	-	gene_10027	FRAX13_000041810.1_R1	inositol-tetrakisphosphate 1-kinase 3-like [Olea europaea var. sylvestris]	1.43803	1.64767	2.01638	4.05946	4.77862	4.98924	4.12505	2.91926	3.52216	1.93507	1.71333	3.18067	0.930801	1.77723	0.687432	0.0001	0.0001	0.0001	2.71983	3.50774	1.93192	0.0001	0.0001	0.0001
gene_10028	scaffold21082	4683	7848	-	gene_10028	FRAX13_000252120.1_R4	sodium/calcium exchanger NCL-like [Olea europaea var. sylvestris]	2.79658	2.51201	3.15454	1.90507	2.22692	2.36761	1.71332	1.72405	1.71869	0.323525	0.90941	0.220743	1.0637	1.4144	0.641585	0.0001	0.0001	0.0001	0.712955	0.960563	0.465346	0.0001	0.0001	0.0001
gene_10029	scaffold21083	2574	4502	-	gene_10029	FRAX13_000309570.1_R0	uncharacterized protein LOC111373657 [Olea europaea var. sylvestris]	7.7519	8.63603	8.03402	42.7667	43.5426	38.7397	9.60436	9.2235	9.41393	11.71	12.0587	16.0292	2.32735	2.51874	3.1582	0.0001	0.0001	2.78838	15.1418	15.1332	15.1505	26.7043	53.3951	6.60965
gene_1003	scaffold10808	1822	7213	+	gene_1003	FRAX13_000114020.1_R0	protein DETOXIFICATION 43 isoform X2 [Olea europaea var. sylvestris]	0.0001	0.0001	0.0001	0.266849	0.425635	0.52709	0.0001	0.024959	0.0125295	0.414327	0.241362	0.485059	0.0001	0.0001	0.0001	0.0001	0.0001	0.0001	2.69635	5.36479	0.02791	0.0001	0.0001	0.0001
gene_10030	scaffold21084	185	3799	+	gene_10030	FRAX13_000017320.1_R2	uncharacterized protein LOC111403451 isoform X1 [Olea europaea var. sylvestris]	0.0001	0.0001	0.0001	0.603411	0.0001	0.355783	5.8516	7.17832	6.51496	2.40631	2.10735	1.69306	0.659637	0.088612	1.24687	0.0001	10.6154	0.0001	0.268549	0.377171	0.159928	0.0001	0.0001	8.38077
gene_10031	scaffold21085	4472	5614	-	gene_10031	FRAX13_000096180.2_R0	uncharacterized protein LOC111397214 isoform X2 [Olea europaea var. sylvestris]	0.59427	0.264383	1.05209	1.38086	1.44729	0.687252	1.9351	2.13005	2.03257	0.735162	0.966392	0.26516	0.428489	0.587942	0.349819	0.0001	0.0001	0.0001	9.29774	17.6156	0.979837	0.0001	0.0001	0.0001
gene_10032	scaffold21086	1807	3298	+	gene_10032	FRAX13_000014760.1_R0	non-specific lipid-transfer protein D, cotyledon-specific isoform-like [Olea europaea var. sylvestris]	0.0001	0.0001	0.0001	0.0001	0.0001	0.0001	0.335388	0.0001	0.167744	0.0001	0.0001	0.0001	0.0001	0.708244	0.832438	0.0001	0.0001	0.0001	1.5739	3.14771	0.0001	0.0001	0.0001	0.0001
gene_10033	scaffold21086	2739	5438	-	gene_10033	FRAX13_000014750.1_R0	uncharacterized protein LOC111392446 [Olea europaea var. sylvestris]	5.12788	3.49647	3.54579	16.5609	15.8445	13.025	9.93323	7.6525	8.79286	9.17023	7.30167	11.6139	9.96823	7.7816	11.6204	0.0001	0.0001	0.0001	10.9706	9.07029	12.8709	0.0001	0.0001	0.0001
gene_10034	scaffold21087	3035	5909	-	gene_10034	FRAX13_000086090.1_R0	deoxyhypusine hydroxylase-B-like [Olea europaea var. sylvestris]	9.82725	14.3208	12.4622	11.4251	12.8336	12.1479	51.0736	49.3066	50.1901	14.7273	12.5277	18.0587	69.0243	55.4007	61.6708	64.3592	42.8334	59.0127	15.5839	18.9507	12.2171	6.13661	16.4827	12.6623
gene_10035	scaffold21088	1323	3143	-	gene_10035	FRAX13_000044510.1_R0	uncharacterized protein LOC111400857 [Olea europaea var. sylvestris]	23.5731	21.6722	32.6439	56.8338	58.2904	50.5519	184.667	212.616	198.641	172.548	164.068	155.014	290.147	278.37	353.73	464.45	283.387	510.22	144.802	105.897	183.708	723.145	502.371	1220.78
gene_10036	scaffold21089	3180	4677	-	gene_10036	FRAX13_000300730.1_R0	PREDICTED: protein LURP-one-related 15 [Theobroma cacao]	0.852527	0.532558	0.32816	0.0001	0.0001	0.0001	5.51619	5.3227	5.41944	0.0001	0.64272	0.39837	45.5761	39.154	42.0971	8.1967	7.76051	0.0001	18.7062	9.27968	28.1328	0.0001	0.0001	0.0001
gene_10037	scaffold21092	5326	6089	-	gene_10037	FRAX13_000247590.1_R0	Major latex protein domain containing protein [Parasponia andersonii]	0.0001	0.0001	0.0001	0.0001	0.0001	0.0001	0.0001	0.0001	0.0001	0.0001	0.0001	0.20286	0.0001	0.0001	0.0001	0.0001	0.0001	0.0001	0.0001	0.0001	0.0001	0.0001	0.0001	0.0001
gene_10038	scaffold21093	4452	5015	-	gene_10038	FRAX13_000316830.1_R2	mitochondrial import inner membrane translocase subunit TIM23-2-like [Olea europaea var. sylvestris]	8.66492	9.513	11.0212	23.125	19.7713	22.6202	81.653	72.6086	77.1308	64.3114	72.6077	54.4504	114.261	95.391	141.069	35.8772	72.6426	54.4221	64.4953	56.7781	72.2124	29.235	72.6868	5.07616
gene_10039	scaffold21094	1062	2162	-	gene_10039	FRAX13_000145990.1_R0	protein LOW PSII ACCUMULATION 3, chloroplastic [Olea europaea var. sylvestris]	10.3322	6.10085	10.8429	42.9504	39.5261	45.0429	9.0453	6.88737	7.96634	16.4494	20.6706	22.9379	3.02787	3.98498	2.79844	0.0001	0.0001	0.0001	9.53831	5.40327	13.6734	0.0001	0.0001	0.0001
gene_1004	scaffold108091	322	759	-	gene_1004	FRAX13_000267750.1_R0	E3 ubiquitin-protein ligase RHA2B-like [Olea europaea var. sylvestris]	0.0001	0.0001	0.0001	0.0001	0.0001	0.0001	0.0001	0.0001	0.0001	0.0001	0.0001	0.0001	0.975553	0.0001	1.39728	0.0001	0.0001	0.0001	0.0001	0.0001	0.0001	0.0001	5.29673	0.0001
gene_10040	scaffold21094	2443	4474	-	gene_10040	FRAX13_000145980.1_R0	protein LOW PSII ACCUMULATION 3, chloroplastic [Olea europaea var. sylvestris]	4.26086	6.05588	4.8086	22.0677	20.6238	27.8565	4.82102	5.36113	5.09108	8.99902	8.73328	11.6267	0.0001	1.2149	1.57954	0.0001	0.0001	0.0001	4.1637	3.77208	4.55532	0.0001	0.0001	0.0001
gene_10041	scaffold21096	2788	5880	-	gene_10041	FRAX13_000226980.1_R2	ABSCISIC ACID-INSENSITIVE 5-like protein 5 isoform X1 [Olea europaea var. sylvestris]	1.99606	3.15248	4.61547	5.88106	4.54702	6.1843	12.3953	10.5827	11.489	3.18122	3.30324	4.82319	11.6158	12.5951	25.0172	52.2757	40.7535	43.5538	7.48295	8.26672	6.69918	73.3724	42.3072	112.48
gene_10042	scaffold21097	1858	4357	-	gene_10042	FRAX13_000217790.1_R0	probable protein phosphatase 2C 40 isoform X1 [Olea europaea var. sylvestris]	0.0001	0.0001	0.0001	0.0001	0.0001	0.0001	3.87092	3.55408	3.7125	0.933333	0.938847	0.845286	0.0001	0.0001	0.0001	8.61033	7.717	0.0001	0.139632	0.184105	0.095159	0.0001	0.0001	0.0001
gene_10043	scaffold21098	468	3789	+	gene_10043	FRAX13_000201550.1_R0	transcription factor UNE12-like [Olea europaea var. sylvestris]	0.372961	0.421195	0.773761	3.15417	3.63074	2.75639	5.16449	4.64237	4.90343	5.04652	4.43141	5.39708	0.686329	1.34704	1.233	0.0001	7.12534	0.0001	20.9306	35.691	6.17014	0.0001	0.0001	0.0001
gene_10044	scaffold21099	246	2463	+	gene_10044	FRAX13_000180460.1_R0	haloacid dehalogenase-like hydrolase domain-containing protein Sgpp [Olea europaea var. sylvestris]	3.01535	2.0503	0.849426	5.60818	6.93645	4.02428	6.66253	6.40109	6.53181	5.80169	8.41566	4.66962	60.3927	37.836	84.2749	0.0001	0.0001	16.469	23.332	20.4496	26.2145	0.0001	2.89808	0.0001
gene_10045	scaffold2109	6000	12107	+	gene_10045	FRAX13_000168720.1_R3	uncharacterized protein LOC111371184 [Olea europaea var. sylvestris]	0.0001	0.0001	0.0001	0.0001	0.0001	0.0001	0.0001	0.0001	0.0001	0.0001	0.0001	0.0001	0.0001	0.0001	0.0001	0.0001	0.0001	0.0001	0.0001	0.0001	0.0001	0.0001	0.0001	0.0001
gene_10046	scaffold210	1516	5643	+	gene_10046	FRAX13_000176600.1_R0	subtilisin-like protease SBT5.3 [Olea europaea var. sylvestris]	0.21891	0.281826	0.114598	0.673961	1.01212	0.535224	0.127116	0.0001	0.063608	0.0001	0.053246	0.0001	0.311889	0.104871	0.0001	0.0001	0.0001	0.0001	0.167292	0.181409	0.153175	0.0001	0.0001	0.0001
gene_10047	scaffold210	7139	9748	-	gene_10047	FRAX13_000176590.1_R0	pentatricopeptide repeat-containing protein At2g27610 [Sesamum indicum]	0.307032	0.235193	0.346756	0.798777	0.844809	0.635125	0.0001	0.378601	0.189351	0.0001	0.08332	0.148586	0.0001	0.0001	0.080382	0.0001	0.0001	0.0001	0.156832	0.274527	0.039136	0.0001	0.0001	0.0001
gene_10048	scaffold21101	1469	4867	+	gene_10048	FRAX13_000021160.1_R0	homeobox-leucine zipper protein HDG11-like [Olea europaea var. sylvestris]	0.0001	0.0001	0.0001	0.0001	0.0001	0.0001	0.0001	0.0001	0.0001	0.036786	0.0001	0.0001	0.0001	0.0001	0.0001	0.0001	0.0001	0.0001	1.59244	3.18477	0.0001	0.0001	0.0001	0.0001
gene_10049	scaffold21101	7820	8672	+	gene_10049	FRAX13_000021150.1_R1	NAC domain-containing protein 86 isoform X1 [Coffea eugenioides]	0.0001	0.0001	0.0001	0.388085	1.08125	1.32835	0.711705	0.880513	0.796109	0.0001	0.0001	1.53555	0.0001	0.0001	0.567875	0.0001	0.0001	0.0001	2.14932	1.70649	2.59214	0.0001	0.0001	0.0001
gene_1005	scaffold10809	1156	3855	-	gene_1005	FRAX13_000383160.1_R3	Integrase, catalytic core [Cinnamomum micranthum f. kanehirae]	0.0001	0.0001	0.0001	0.0001	0.0001	0.0001	0.0001	0.0001	0.0001	0.0001	0.0001	0.0001	0.0001	0.0001	0.0001	0.0001	0.0001	0.0001	0.0001	0.0001	0.0001	0.0001	0.0001	0.0001
gene_10050	scaffold21102	2306	4395	+	gene_10050	FRAX13_000388010.1_R0	F-box protein SKIP19-like [Olea europaea var. sylvestris]	0.10918	0.175445	0.222907	1.52336	0.96169	1.50621	2.24407	2.63037	2.43722	4.12558	4.48721	3.72178	4.41929	3.80885	5.64953	0.0001	2.51034	0.0001	4.96704	5.68664	4.24743	12.0419	0.0001	0.0001
gene_10051	scaffold21104	634	1978	+	gene_10051	FRAX13_000399060.1_R1	mitochondrial inner membrane protease subunit 1-like [Olea europaea var. sylvestris]	4.32805	5.23214	4.61444	9.70024	13.4191	10.3074	13.7481	15.2033	14.4757	14.1159	9.80604	12.2741	41.6086	34.8014	25.8274	13.4882	6.65846	10.3157	21.8766	22.338	21.4151	18.5284	13.1974	0.0001
gene_10052	scaffold21104	5391	14297	-	gene_10052	FRAX13_000190660.1_R0	tobamovirus multiplication protein 3-like isoform X1 [Olea europaea var. sylvestris]	1.4656	2.35165	2.21387	6.99145	5.22692	5.70561	2.89853	4.08771	3.49312	2.17873	2.12436	2.2857	3.65155	3.29308	2.54871	0.0001	0.0001	0.0001	2.8171	2.7974	2.8368	0.0001	0.0001	0.0001
gene_10053	scaffold21107	812	4273	-	gene_10053	FRAX13_000246820.1_R0	QWRF motif-containing protein 3-like [Olea europaea var. sylvestris]	0.0001	0.0001	0.0001	0.0001	0.0001	0.0001	0.046289	0.0001	0.0231945	0.0001	0.0001	0.0001	0.0001	0.0001	0.0001	0.0001	0.0001	0.0001	0.0001	0.0001	0.0001	0.0001	0.0001	0.0001
gene_10054	scaffold2110	891	1196	+	gene_10054	FRAX13_000216460.1_R0	MAPK kinase substrate protein At1g80180-like, partial [Olea europaea var. sylvestris]	2.24614	0.442075	0.341029	0.0001	0.0001	0.0001	5.43446	3.09097	4.26272	0.0001	1.04298	0.835134	0.0001	1.30545	0.174859	4.94735	10.1105	0.0001	0.0001	0.0001	0.0001	11.3072	0.0001	1.65428
gene_10055	scaffold2110	4549	6005	-	gene_10055	FRAX13_000216450.1_R0	uncharacterized protein LOC111384208 [Olea europaea var. sylvestris]	0.0001	0.0001	0.560519	5.13423	4.64847	5.33719	0.890998	0.269014	0.580006	1.95467	2.82378	3.94885	0.0001	0.0001	0.287638	0.0001	0.0001	0.0001	0.232242	0.0001	0.464384	0.0001	0.0001	0.0001
gene_10056	scaffold2110	10268	17799	-	gene_10056	FRAX13_000216440.1_R0	PREDICTED: probable ethanolamine kinase [Erythranthe guttata]	1.67553	2.38636	3.67135	7.21682	8.20314	6.74558	3.43486	2.16899	2.80193	2.31853	2.15283	3.39356	15.3339	16.2716	26.8544	0.0001	0.0001	0.0001	8.05263	7.68546	8.41981	0.0001	2.40308	0.0001
gene_10057	scaffold21110	393	1412	-	gene_10057	FRAX13_000329330.1_R0	amino acid transporter AVT6A-like [Olea europaea var. sylvestris]	1.74805	1.29035	1.91748	2.51932	1.46345	4.03428	5.16261	5.54011	5.35136	2.37043	3.41926	4.15936	1.7994	1.95686	7.07783	0.0001	2.59132	8.68941	2.85245	4.83486	0.870044	0.777227	0.0001	0.0001
gene_10058	scaffold21112	6839	8447	-	gene_10058	FRAX13_000374330.1_R0	GATA transcription factor 1-like [Olea europaea var. sylvestris]	6.1071	7.94956	6.3216	32.5397	28.6525	30.1105	16.9799	16.5939	16.7869	32.3911	36.5742	30.0378	16.4339	17.6207	22.8731	0.0001	0.499977	0.0001	45.4028	34.2404	56.5652	3.92874	8.50833	0.0001
gene_10059	scaffold21113	2308	4116	+	gene_10059	FRAX13_000058460.1_R0	uncharacterized protein LOC111402930 [Olea europaea var. sylvestris]	3.68817	1.24725	3.32672	15.6427	12.6119	15.5698	19.2658	22.0103	20.6381	37.1312	31.1974	30.0438	24.7316	21.4538	19.7679	12.5074	6.65897	36.5809	57.0079	57.9342	56.0815	0.0001	23.7118	0.0001
gene_1006	scaffold1080	6392	8075	-	gene_1006	FRAX13_000123950.1_R0	uncharacterized protein LOC105158717 isoform X2 [Sesamum indicum]	0.0001	0.0001	0.0001	0.390159	0.702838	1.12963	2.14346	3.34559	2.74452	1.51025	1.48293	0.733947	1.89042	2.60632	1.55115	0.0001	1.35688	0.0001	2.59815	4.28013	0.916173	0.0001	0.0001	0.0001
gene_10060	scaffold21113	5202	7853	-	gene_10060	FRAX13_000058470.1_R0	protein ABIL2-like [Olea europaea var. sylvestris]	3.56626	5.36991	5.65223	15.3594	14.3411	12.5484	6.77048	6.98484	6.87766	4.52814	4.06753	5.90862	11.8675	15.6329	8.95272	0.0001	2.57646	0.0001	8.46632	8.03732	8.89532	7.94355	14.5094	0.0001
gene_10061	scaffold2111	846	1762	+	gene_10061	FRAX13_000158110.1_R3	PREDICTED: chlorophyll a-b binding protein 13, chloroplastic [Nicotiana attenuata]	0.140706	0.0001	0.0001	0.0001	0.0001	0.0001	0.0001	0.0001	0.0001	0.0001	0.0001	0.0001	0.0001	0.0001	0.0001	0.0001	0.0001	0.0001	0.0001	0.0001	0.0001	0.0001	0.0001	0.0001
gene_10062	scaffold2111	2377	14112	-	gene_10062	FRAX13_000322190.1_R0	myosin-2 [Olea europaea var. sylvestris]	2.16327	1.68243	2.24669	5.73404	5.79508	5.55775	1.96206	1.67863	1.82034	0.874832	0.43966	0.915089	1.75931	1.62288	1.92746	0.0001	0.0001	0.0001	2.62176	3.73151	1.51201	0.0001	0.0001	0.0001
gene_10063	scaffold21120	3831	13159	+	gene_10063	FRAX13_000037140.1_R0	pre-mRNA-processing protein 40C isoform X3 [Olea europaea var. sylvestris]	1.5342	1.77766	1.45093	2.02793	2.51149	2.73128	2.62662	2.54277	2.58469	0.470629	0.392554	0.416114	1.29324	1.31829	2.81908	0.0001	0.0001	0.0001	1.20338	2.06711	0.339648	0.0001	0.0001	0.0001
gene_10064	scaffold21123	5753	10598	+	gene_10064	FRAX13_000290440.3_R0	IAA-alanine resistance protein 1 [Sesamum indicum]	1.86414	2.21655	1.96797	5.11453	6.12132	7.81412	4.36368	2.38505	3.37436	5.44066	4.28145	3.86583	2.86431	2.9119	3.76521	0.0001	0.0001	0.0001	2.65183	3.10122	2.20243	0.0001	0.0001	0.0001
gene_10065	scaffold21125	2549	5605	-	gene_10065	FRAX13_000313190.2_R0	WEB family protein At3g02930, chloroplastic-like isoform X2 [Olea europaea var. sylvestris]	4.03391	4.79803	4.72494	16.2814	15.9816	14.6672	3.12467	3.4672	3.29593	3.6761	3.36604	3.60123	8.39087	8.17448	3.10824	2.25611	0.862663	0.0001	13.849	15.2472	12.4509	0.0001	0.0001	0.0001
gene_10066	scaffold21126	55	8467	+	gene_10066	FRAX13_000104690.1_R0	phospholipase SGR2-like isoform X1 [Olea europaea var. sylvestris]	1.23895	1.86674	2.03874	2.58644	2.1076	1.46583	1.38844	0.604318	0.996381	0.173129	0.331732	0.518991	1.51421	1.95977	0.805201	0.0001	0.0001	0.0001	0.802631	0.845131	0.760131	0.0001	0.0001	0.0001
gene_10067	scaffold21129	3340	5070	-	gene_10067	FRAX13_000210900.1_R1	54S ribosomal protein L19, mitochondrial [Olea europaea var. sylvestris]	5.18339	4.93746	4.34125	12.934	13.8152	13.9362	31.5287	30.7087	31.1187	40.7395	39.0337	40.0589	39.6914	30.6354	41.7799	39.8983	62.6424	71.3269	39.3791	36.9194	41.8388	13.3618	9.52811	73.8936
gene_10068	scaffold2112	2480	3928	-	gene_10068	FRAX13_000168040.2_R0	phytoene dehydrogenase, chloroplastic/chromoplastic [Olea europaea var. sylvestris]	5.56582	4.44717	5.03975	38.5421	43.5972	42.0527	30.3748	29.4759	29.9254	119.075	117.298	106.416	13.1623	11.2595	10.6751	0.0001	0.391977	0.0001	39.391	33.3604	45.4217	0.0001	0.0001	0.0001
gene_10069	scaffold2112	8870	10810	-	gene_10069	FRAX13_000168020.1_R0	uncharacterized protein LOC111394697 [Olea europaea var. sylvestris]	5.43957	4.77071	5.45215	11.1593	9.7	8.66061	33.6575	34.3183	33.9879	21.8551	19.4779	20.3942	42.2707	41.5554	42.2477	39.2686	29.4361	36.9727	37.7409	37.2137	38.268	44.2442	57.3363	34.8992
gene_1007	scaffold1080	9650	16819	-	gene_1007	FRAX13_000123960.1_R0	DNA mismatch repair protein MSH1, mitochondrial isoform X3 [Olea europaea var. sylvestris]	2.17978	2.443	1.89688	6.56979	8.09085	7.12328	1.55161	1.48402	1.51782	1.60483	1.71487	1.30667	0.888619	1.11227	0.528287	0.0001	0.0001	0.0001	3.84453	4.55809	3.13097	0.0001	0.0001	0.0001
gene_10070	scaffold21130	2499	5418	-	gene_10070	FRAX13_000178050.1_R0	serine/arginine-rich splicing factor SC35-like isoform X1 [Olea europaea var. sylvestris]	31.7563	29.0372	33.7975	106.863	117.624	124.576	161.946	166.145	164.045	202.373	193.353	195.298	125.916	125.113	150.678	181.25	117.221	129.751	196.823	197.413	196.234	69.9166	52.6026	43.7951
gene_10071	scaffold21132	2329	4859	+	gene_10071	FRAX13_000059730.1_R0	bidirectional sugar transporter SWEET9-like [Olea europaea var. sylvestris]	0.0001	0.0001	0.0001	0.0001	0.0001	0.0001	0.0001	0.0001	0.0001	0.0001	0.0001	0.0001	0.0001	0.0001	0.0001	0.0001	0.0001	0.0001	0.0001	0.0001	0.0001	0.0001	0.0001	0.0001
gene_10072	scaffold21134	644	4346	+	gene_10072	FRAX13_000011080.1_R0	formamidopyrimidine-DNA glycosylase isoform X2 [Olea europaea var. sylvestris]	3.98379	3.13786	3.43284	7.577	8.10143	8.12802	11.4341	10.9034	11.1687	10.038	11.2644	9.07737	16.0512	13.4985	9.80275	0.0001	1.75514	0.0001	12.5824	11.5605	13.6043	0.0001	1.62282	11.9169
gene_10073	scaffold21135	856	1539	+	gene_10073	FRAX13_000247580.1_R0	uncharacterized protein LOC111370413 [Olea europaea var. sylvestris]	0.223649	0.478494	0.227501	10.4145	12.8117	11.0279	3.14963	1.55141	2.35052	18.1632	15.8685	18.0789	0.316558	0.078202	1.08546	0.0001	0.0001	0.0001	32.0866	62.9724	1.20074	1.31875	0.0001	0.0001
gene_10074	scaffold21136	5395	7858	+	gene_10074	FRAX13_000258370.1_R0	BTB/POZ domain-containing protein At3g50780-like [Olea europaea var. sylvestris]	1.00507	0.897787	1.47568	5.48208	5.62329	6.08518	1.2378	1.38494	1.31137	3.79022	3.85712	4.17596	2.14398	2.76246	1.30702	0.0001	0.0001	0.0001	17.6253	26.418	8.83264	0.0001	0.0001	0.0001
gene_10075	scaffold21136	614	1298	-	gene_10075	FRAX13_000258360.2_R0	transmembrane protein 220 isoform X2 [Olea europaea var. sylvestris]	0.609589	0.199518	0.0001	1.20638	0.0001	1.29954	1.80749	0.508184	1.15783	0.934955	1.18355	0.699521	0.781168	0.837075	0.0001	4.81736	2.84021	0.0001	0.815134	0.86693	0.763339	0.0001	0.0001	0.0001
gene_10076	scaffold21137	3599	5808	-	gene_10076	FRAX13_000121250.1_R2	patatin-like protein 6 [Olea europaea var. sylvestris]	12.4522	13.4669	16.9762	18.4866	22.0594	20.3673	41.3545	42.3626	41.8586	21.1405	16.8915	20.8461	38.1684	51.3796	19.1421	7.18831	4.43403	0.0001	11.9462	10.6294	13.263	4.15869	3.79539	0.0001
gene_10078	scaffold2113	10320	13170	-	gene_10078	FRAX13_000058880.1_R0	probable serine/threonine-protein kinase At1g09600 [Olea europaea var. sylvestris]	0.0001	0.0001	0.0001	0.111082	0.0001	0.0001	0.0001	0.0001	0.0001	0.066133	0.0001	0.0001	0.086264	0.0001	0.0001	0.0001	0.0001	0.0001	0.0001	0.0001	0.0001	0.0001	0.0001	0.0001
gene_10079	scaffold21140	5305	7719	+	gene_10079	FRAX13_000196380.1_R0	cyclic dof factor 2-like [Sesamum indicum]	1.28968	1.30371	1.09227	0.935358	0.860331	1.6214	4.48971	4.66212	4.57591	2.33124	1.28265	2.76644	3.81374	3.27471	7.09476	3.63411	3.6441	1.72649	2.86268	4.31338	1.41197	0.0001	3.37446	6.96591
gene_1008	scaffold1080	21708	23070	-	gene_1008	FRAX13_000123970.2_R0	DNA mismatch repair protein MSH1, mitochondrial isoform X3 [Olea europaea var. sylvestris]	0.529616	0.923428	0.72781	1.33595	0.993787	1.43321	0.0001	0.870725	0.435412	0.0001	0.0001	0.0001	0.0001	0.0001	0.0001	0.0001	0.0001	0.0001	0.964618	1.92914	0.0001	0.0001	0.0001	0.0001
gene_10080	scaffold21142	7971	12038	+	gene_10080	FRAX13_000363040.1_R0	uncharacterized protein LOC105168317 [Sesamum indicum]	13.4639	16.5206	16.9924	64.4422	58.4376	70.724	36.8023	37.0367	36.9195	90.234	90.7031	84.7712	11.3677	10.1237	18.5458	0.0001	0.0001	0.0001	46.9281	45.7876	48.0686	0.0001	0.0001	0.0001
gene_10081	scaffold21142	2991	3758	-	gene_10081	FRAX13_000318510.1_R4	histidine-rich glycoprotein-like isoform X1 [Olea europaea var. sylvestris]	0.0001	0.788047	0.0001	0.0001	0.0001	0.342913	0.0001	0.0001	0.0001	0.0001	0.0001	0.0001	0.0001	0.0001	0.0001	0.0001	0.0001	0.0001	0.0001	0.0001	0.0001	0.0001	0.0001	0.0001
gene_10082	scaffold21144	2116	5277	-	gene_10082	FRAX13_000181780.1_R0	uncharacterized protein LOC111372791 [Olea europaea var. sylvestris]	2.62459	1.87155	2.87789	7.61631	9.37759	8.09216	8.7903	7.23101	8.01065	4.24484	5.03965	4.79465	4.64821	5.0465	3.34756	2.68405	0.372641	0.06642	5.35041	5.8395	4.86132	0.0001	0.0001	0.66678
gene_10083	scaffold21146	10399	13563	-	gene_10083	FRAX13_000016910.1_R1	eukaryotic translation initiation factor 3 subunit J-like [Olea europaea var. sylvestris]	3.95652	3.50585	4.84449	12.3087	11.0839	13.93	7.98695	11.249	9.61796	9.02473	6.89827	8.35865	28.0664	25.812	30.3686	12.8588	9.90585	0.0001	25.9611	24.5437	27.3784	0.0001	14.9129	0.0001
gene_10084	scaffold21147	2014	3541	-	gene_10084	FRAX13_000314700.2_R0	uncharacterized protein LOC111371492 [Olea europaea var. sylvestris]	0.0001	0.0001	0.0001	1.98637	2.2489	2.83995	1.53121	1.13501	1.33311	1.25362	1.06375	1.53916	1.23835	0.400679	1.38153	0.0001	2.09258	0.0001	2.06459	0.952307	3.17687	10.3781	6.57799	0.0001
gene_10085	scaffold211492	67	378	-	gene_10085	FRAX13_000037340.1_R5	protein SULFUR DEFICIENCY-INDUCED 1-like [Olea europaea var. sylvestris]	0.0001	0.0001	0.0001	0.0001	0.0001	0.0001	0.0001	0.0001	0.0001	0.0001	0.0001	0.0001	0.0001	0.0001	0.0001	0.0001	0.0001	0.0001	0.0001	0.0001	0.0001	0.0001	0.0001	0.0001
gene_10086	scaffold2114	96	2529	+	gene_10086	FRAX13_000276370.1_R0	receptor-like protein kinase HSL1 [Olea europaea var. sylvestris]	3.83588	4.03941	4.44045	4.08389	4.2421	4.33693	17.1843	18.2963	17.7403	2.59364	3.18856	3.63042	12.4208	11.3494	12.6865	0.0001	12.1975	2.73652	5.80466	3.86325	7.74607	0.0001	5.59386	0.0001
gene_10087	scaffold2114	3481	10621	-	gene_10087	FRAX13_000361800.1_R1	pentatricopeptide repeat-containing protein At2g34400 [Olea europaea var. sylvestris]	0.0001	0.0001	0.0001	0.0001	0.0001	0.0001	0.0001	0.0001	0.0001	0.0001	0.0001	0.0001	0.0001	0.0001	0.0001	0.0001	0.0001	0.0001	0.0001	0.0001	0.0001	0.0001	0.0001	0.0001
gene_10088	scaffold21152	1142	1706	-	gene_10088	FRAX13_000043310.1_R0	protein LITTLE ZIPPER 3-like [Olea europaea var. sylvestris]	0.0001	0.0001	0.0001	2.34621	2.38551	1.8319	0.0001	0.0001	0.0001	0.523395	0.769991	1.30065	1.13483	0.537427	0.0001	0.0001	0.0001	0.0001	3.61848	6.53613	0.700834	0.0001	0.0001	0.0001
gene_10089	scaffold21154	1711	2711	+	gene_10089	FRAX13_000349220.1_R0	auxin-induced protein 22D-like [Olea europaea var. sylvestris]	0.0001	0.0001	0.0001	0.901874	0.0001	0.916041	1.41948	0.0001	0.709791	2.33487	0.281912	0.0001	0.0001	0.285193	0.0001	0.0001	0.0001	0.0001	0.260762	0.0001	0.521424	82.7826	79.5625	0.0001
gene_1009	scaffold108101	100	1283	+	gene_1009	FRAX13_000238490.1_R2	uncharacterized protein LOC111408967 [Olea europaea var. sylvestris]	0.0001	0.0001	0.0001	30.5946	29.8568	41.3622	0.0001	0.0001	0.0001	0.0001	0.0001	0.0001	0.0001	0.0001	0.0001	0.0001	0.0001	0.0001	0.0001	0.0001	0.0001	0.0001	0.0001	0.0001
gene_10090	scaffold21157	2202	2565	+	gene_10090	FRAX13_000082190.1_R0	PP2A regulatory subunit TAP46-like [Olea europaea var. sylvestris]	5.27752	7.34018	5.53253	10.3169	6.50256	11.6954	12.5991	15.516	14.0575	4.82773	4.77577	3.47253	5.36912	13.78	20.6489	0.0001	5.01082	0.0001	6.28601	7.48114	5.09087	0.0001	0.0001	0.0001
gene_10091	scaffold21158	26	3070	+	gene_10091	FRAX13_000202220.1_R4	[Protein-PII] uridylyltransferase [Handroanthus impetiginosus]	0.277866	0.613395	0.663255	1.11479	1.48717	2.47546	0.595966	0.374299	0.485133	0.0001	0.329726	0.830702	0.994032	0.426908	1.00438	0.0001	0.0001	0.0001	1.15344	1.44285	0.864037	0.0001	0.0001	0.0001
gene_10092	scaffold2115	15003	15254	+	gene_10092	FRAX13_000050900.1_R1	60S ribosomal protein L37a [Sesamum indicum]	0.0001	0.0001	0.0001	0.0001	0.0001	0.174421	0.141946	0.320461	0.231204	0.316377	0.0001	0.0001	0.653562	0.433555	0.896586	0.208944	0.0001	0.220885	0.205328	0.0001	0.410557	0.236727	0.0001	0.0001
gene_10093	scaffold2115	6174	14390	-	gene_10093	FRAX13_000395230.1_R0	NADH dehydrogenase [ubiquinone] iron-sulfur protein 1, mitochondrial [Olea europaea var. sylvestris]	17.1567	21.0826	19.2168	46.1448	44.3239	44.3537	121.182	120.4	120.791	105.29	100.534	116.749	100.504	107.139	85.5877	94.2987	122.525	97.7578	95.6102	117.87	73.3501	6.04586	27.1681	29.3974
gene_10094	scaffold21160	3728	4933	-	gene_10094	FRAX13_000098260.1_R0	uncharacterized protein At3g28850 [Olea europaea var. sylvestris]	0.101654	0.078604	0.172754	0.062115	0.090637	0.072636	0.248222	0.33387	0.291046	0.0001	0.0001	0.381861	0.0001	0.0001	0.091325	0.0001	0.0001	0.0001	0.620581	1.15831	0.08285	0.0001	0.0001	0.0001
gene_10095	scaffold21161	592	5290	-	gene_10095	FRAX13_000195610.1_R0	sorting nexin 2B-like [Olea europaea var. sylvestris]	0.813051	1.98147	1.04121	4.78606	3.81632	3.39913	2.59176	2.37313	2.48244	1.00492	0.830932	2.7602	5.55198	4.20337	3.62816	0.0001	0.0001	0.0001	3.37326	3.86721	2.8793	0.0001	0.0001	0.0001
gene_10096	scaffold21164	3120	4345	-	gene_10096	FRAX13_000285570.1_R0	dof zinc finger protein DOF5.1-like [Olea europaea var. sylvestris]	2.43426	2.60015	2.02937	8.14246	6.25276	5.94517	8.41863	9.12621	8.77242	8.38671	9.45275	8.90255	2.82922	2.24702	5.85973	0.0001	0.0001	6.71028	13.4766	17.6005	9.35259	15.6056	61.3404	0.0001
gene_10097	scaffold21165	818	1638	+	gene_10097	FRAX13_000073310.1_R3	F-box protein PP2-B10-like [Olea europaea var. sylvestris]	1069	1157.92	1129.7	12.6489	15.7376	14.563	1506.26	1548.4	1527.33	0.629726	0.0001	0.0001	2565.46	2283.63	2229.58	6.53546	7.91525	14.0728	0.537965	0.0001	1.07583	0.0001	0.0001	0.0001
gene_10098	scaffold21169	2153	5327	-	gene_10098	FRAX13_000234890.1_R1	uncharacterized protein LOC111381065 isoform X1 [Olea europaea var. sylvestris]	7.49656	5.96681	7.38595	15.6187	16.1558	14.997	4.94799	7.10904	6.02851	4.08814	4.06454	6.26478	11.2246	12.0227	8.26083	3.06944	0.259291	0.0001	11.6656	11.1187	12.2124	0.0001	0.0001	0.0001
gene_10099	scaffold21172	3807	5878	+	gene_10099	FRAX13_000146170.1_R0	L-ascorbate oxidase homolog [Olea europaea var. sylvestris]	0.0001	0.0001	0.0001	0.0001	0.0001	0.0001	0.0001	0.0001	0.0001	0.0001	0.0001	0.0001	0.0001	0.0001	0.0001	0.0001	0.0001	0.0001	0.0001	0.0001	0.0001	0.0001	0.0001	0.0001
gene_101	scaffold10077	720	3984	-	gene_101	FRAX13_000134690.1_R0	probable methyltransferase PMT2 isoform X1 [Olea europaea var. sylvestris]	19.4419	19.1832	17.8742	69.9447	66.968	69.5922	64.4239	62.9167	63.6703	51.5229	48.2991	56.6861	47.6232	48.1688	83.7162	3.39486	7.28187	3.54683	62.1231	85.9825	38.2638	5.51848	8.32345	8.93992
gene_10100	scaffold21174	1170	3008	+	gene_10100	FRAX13_000182340.1_R0	inactive LRR receptor-like serine/threonine-protein kinase BIR2 [Olea europaea var. sylvestris]	6.90829	6.27566	8.1515	20.5012	18.1681	21.602	29.9236	29.8796	29.9016	21.306	24.1855	23.4357	8.83224	9.10929	12.7539	2.06027	7.12999	2.73208	16.6872	17.6659	15.7084	5.7677	5.47517	2.10298
gene_10101	scaffold21174	3849	6599	-	gene_10101	FRAX13_000182350.2_R0	uncharacterized protein LOC111379608 [Olea europaea var. sylvestris]	11.6613	13.0414	13.3989	47.1492	42.471	46.9368	51.4862	54.7154	53.1008	52.8289	51.724	55.7657	30.3495	28.7341	21.5806	3.8007	2.37787	0.226496	57.4152	47.7971	67.0333	0.0001	1.25563	0.0001
gene_10102	scaffold21175	1677	4384	-	gene_10102	FRAX13_000058320.1_R0	laccase-17-like isoform X1 [Olea europaea var. sylvestris]	0.411775	0.226243	0.357022	1.98165	1.57316	1.53211	0.264625	0.080677	0.172651	1.67832	1.22703	1.97088	0.0001	0.115367	0.143409	0.0001	0.0001	0.0001	5.29189	7.65439	2.9294	0.0001	0.0001	0.0001
gene_10103	scaffold21178	2109	2539	+	gene_10103	FRAX13_000370450.1_R2	PREDICTED: uncharacterized protein LOC107798646 [Nicotiana tabacum]	1.71653	0.894244	0.462572	1.61544	0.950836	1.13412	2.20027	1.01013	1.6052	2.82852	1.66039	2.93374	0.0001	0.455422	1.18168	0.0001	0.0001	0.0001	1.40608	1.25441	1.55774	0.0001	0.0001	0.0001
gene_10104	scaffold21179	2783	5361	+	gene_10104	FRAX13_000203630.1_R0	cysteine proteinase RD21A-like [Olea europaea var. sylvestris]	0.0001	0.0001	0.070962	1.29382	0.867555	0.826146	0.0001	0.080815	0.0404575	2.1301	2.70402	3.56115	0.94587	0.900958	0.758019	0.0001	0.0001	0.0001	14.3486	25.5028	3.19439	0.0001	0.0001	0.0001
gene_10105	scaffold2117	3848	5830	+	gene_10105	FRAX13_000338160.1_R0	glycine-rich RNA-binding protein 3, mitochondrial-like [Olea europaea var. sylvestris]	16.8778	19.5648	14.9308	30.7297	32.5682	28.31	109.363	117.441	113.402	77.0403	79.2914	76.7925	149.888	139.341	165.606	57.3315	72.5606	35.0201	133.466	99.4029	167.529	13.1643	19.0011	43.3988
gene_10106	scaffold2117	7628	13220	-	gene_10106	FRAX13_000338170.1_R0	uncharacterized protein LOC111372404 [Olea europaea var. sylvestris]	4.11442	3.14104	3.5821	10.6982	11.412	11.8961	2.82848	2.62679	2.72764	1.91395	2.34793	3.03749	4.98227	5.13331	3.86958	0.0001	0.0001	0.0001	4.47322	3.08379	5.86266	2.44694	3.45032	7.20757
gene_10107	scaffold21184	4186	7916	-	gene_10107	FRAX13_000096230.1_R0	alkaline ceramidase-like isoform X1 [Olea europaea var. sylvestris]	3.28427	3.671	4.19256	9.40607	8.95062	9.00756	6.98047	7.45319	7.21683	5.71534	7.87162	4.91368	12.5516	11.9289	14.8439	0.0001	4.55344	0.0001	10.3921	10.7701	10.0141	0.0001	0.0001	0.0001
gene_10108	scaffold21185	603	4744	+	gene_10108	FRAX13_000107730.1_R0	ALA-interacting subunit 1-like [Olea europaea var. sylvestris]	11.8984	14.3433	16.5851	34.9159	32.9176	33.9705	33.776	30.2688	32.0224	15.0379	15.0317	18.5832	42.0415	33.9047	35.7001	11.2979	13.9118	12.3226	21.0569	19.1906	22.9231	20.3181	18.9846	34.4135
gene_10109	scaffold21187	1522	2940	-	gene_10109	FRAX13_000364140.1_R0	protein ANTAGONIST OF LIKE HETEROCHROMATIN PROTEIN 1-like [Olea europaea var. sylvestris]	85.3858	83.1981	92.6897	137.418	125.751	139.189	347.276	358.597	352.936	85.7179	91.1178	88.449	64.6303	66.876	98.9596	17.7905	21.6625	19.6141	61.9529	58.0486	65.8571	75.9644	148.092	27.343
gene_1011	scaffold10810	366	1490	-	gene_1011	FRAX13_000083560.1_R0	glycine-rich protein A3-like [Olea europaea var. sylvestris]	5.6022	4.87197	5.58223	16.2515	15.3226	13.7926	29.7378	29.9556	29.8467	47.7345	52.2991	48.2358	20.1654	27.8854	30.9255	31.9301	11.1556	21.2581	41.8344	42.1995	41.4692	6.932	0.0001	0.0001
gene_10110	scaffold21189	3678	5445	-	gene_10110	FRAX13_000126660.1_R1	cytochrome P450 71A6-like [Olea europaea var. sylvestris]	0.0001	0.0001	0.0001	0.0001	0.0001	0.0001	0.821007	0.957385	0.889196	0.0001	0.106654	0.0001	0.0001	0.0001	0.0001	0.0001	0.0001	0.0001	0.0001	0.0001	0.0001	0.0001	0.0001	0.0001
gene_10111	scaffold21190	5063	7216	-	gene_10111	FRAX13_000213870.1_R0	BAG family molecular chaperone regulator 3-like [Olea europaea var. sylvestris]	9.13514	10.2281	12.4043	73.2277	73.1317	82.5677	29.0937	29.9289	29.5113	54.6451	55.9866	51.6507	60.5431	46.0555	112.608	2.02264	3.15812	0.0001	42.4142	37.379	47.4495	13.061	34.2125	16.792
gene_10112	scaffold21195	2992	5375	-	gene_10112	FRAX13_000140520.1_R0	transport inhibitor response 1-like protein [Olea europaea var. sylvestris]	6.99876	8.54071	7.47152	29.8525	28.9624	32.1831	34.9254	35.3036	35.1145	41.7117	35.2489	40.213	24.7924	27.5049	25.8728	6.47781	12.5405	3.91737	59.4604	82.9592	35.9615	5.31179	6.19217	7.67825
gene_10113	scaffold21197	1780	4231	-	gene_10113	FRAX13_000165570.1_R2	cytochrome c oxidase subunit 6a, mitochondrial-like isoform X3 [Olea europaea var. sylvestris]	0.0001	0.0001	0.0001	0.0001	0.0001	0.0001	0.0001	0.0001	0.0001	0.0001	0.0001	0.0001	0.0001	0.0001	0.0001	0.0001	0.0001	0.0001	0.0001	0.0001	0.0001	0.0001	0.0001	0.0001
gene_10114	scaffold21198	36	6847	-	gene_10114	FRAX13_000179840.1_R2	uncharacterized protein LOC105166108 isoform X1 [Sesamum indicum]	0.0001	0.072422	0.149064	0.107289	0.204037	0.486547	0.894894	0.707258	0.801076	0.085032	0.0001	0.0001	0.668095	0.295418	0.691443	0.0001	2.09418	0.0001	0.466284	0.932469	0.0001	0.0001	0.0001	0.0001
gene_10115	scaffold2119	4842	11839	+	gene_10115	FRAX13_000259270.2_R0	Puromycin-sensitive aminopeptidase [Handroanthus impetiginosus]	3.35573	4.77881	4.02915	5.75803	5.26083	4.74656	3.67063	3.28732	3.47898	1.29161	1.18949	1.71315	2.45807	3.0009	1.48576	0.0001	0.0001	0.0001	1.91518	1.66839	2.16198	0.0001	0.0001	0.0001
gene_10116	scaffold211	12270	20501	+	gene_10116	FRAX13_000383470.1_R0	heat shock 70 kDa protein 17 [Olea europaea var. sylvestris]	5.52739	6.86397	7.17133	11.8501	12.3253	10.984	11.5828	10.2382	10.9105	2.40574	2.62289	2.99449	22.8804	22.0326	21.0954	0.0001	4.89593	0.0001	7.02921	7.69824	6.36017	0.0001	5.50383	0.0001
gene_10117	scaffold211	1338	5024	-	gene_10117	FRAX13_000383490.1_R1	DEAD-box ATP-dependent RNA helicase 53, mitochondrial-like [Olea europaea var. sylvestris]	6.3393	6.10135	6.38423	8.40187	7.47998	7.38777	24.1076	20.9406	22.5241	7.47802	8.60402	9.27443	31.0491	30.0579	46.6795	0.0001	3.07427	4.19228	21.875	22.1358	21.6143	0.0001	6.2325	0.0001
gene_10118	scaffold211	9144	16023	-	gene_10118	FRAX13_000383480.1_R6	probable polyamine oxidase 2 [Olea europaea var. sylvestris]	0.0001	0.0001	0.0001	0.0001	0.0001	0.0001	0.0001	0.0001	0.0001	0.0001	0.0001	0.0001	0.0001	0.0001	0.0001	0.0001	0.0001	0.0001	0.0001	0.0001	0.0001	0.0001	0.0001	0.0001
gene_10119	scaffold211	22903	29462	-	gene_10119	FRAX13_000383460.1_R0	uncharacterized protein LOC111390321 [Olea europaea var. sylvestris]	9.97828	9.7862	8.55648	11.6508	12.3344	13.2311	14.0043	13.5376	13.7709	6.64933	5.74973	6.70647	8.71283	10.262	11.3862	2.87031	2.8107	0.0001	14.3668	18.0419	10.6918	2.86705	0.816189	0.0001
gene_1012	scaffold10811	340	8070	-	gene_1012	FRAX13_000310180.4_R0	putative E3 ubiquitin-protein ligase LIN isoform X1 [Sesamum indicum]	0.0001	0.0001	0.0001	0.0001	0.0001	0.039518	1.28425	1.2911	1.28767	0.15721	0.279731	0.103811	0.0001	0.0001	0.0001	0.0001	0.0001	0.0001	0.0001	0.0001	0.0001	0.0001	0.0001	0.0001
gene_10120	scaffold21200	2498	4314	+	gene_10120	FRAX13_000314240.1_R6	uncharacterized protein LOC111391518 [Olea europaea var. sylvestris]	0.0001	0.0001	0.0001	0.0001	0.0001	0.0001	0.0001	0.0001	0.0001	0.0001	0.0001	0.0001	0.0001	0.0001	0.0001	0.0001	0.0001	0.0001	0.0001	0.0001	0.0001	0.0001	0.0001	0.0001
gene_10121	scaffold21201	6291	8387	-	gene_10121	FRAX13_000396310.1_R0	protein RICE SALT SENSITIVE 3-like isoform X3 [Olea europaea var. sylvestris]	1.12614	1.51299	1.53741	10.3858	8.14142	8.97514	1.91402	2.2313	2.07266	6.10163	5.8724	5.245	2.47658	4.35058	1.23965	0.0001	0.0001	0.0001	25.2765	32.0565	18.4966	0.0001	0.0001	0.0001
gene_10122	scaffold21204	1410	4028	+	gene_10122	FRAX13_000337780.2_R0	uncharacterized protein LOC111372412 [Olea europaea var. sylvestris]	0.22108	0.084861	0.0001	0.0001	0.0001	0.266361	0.0001	0.0001	0.0001	0.0001	0.0001	0.326455	0.570482	0.72744	0.554321	0.0001	0.0001	0.0001	0.370495	0.740891	0.0001	0.0001	0.0001	0.0001
gene_10123	scaffold21204	5487	6498	+	gene_10123	FRAX13_000091050.1_R5	hypothetical protein F511_00592 [Dorcoceras hygrometricum]	0.0001	0.0001	0.0001	0.0001	0.0001	0.0001	0.0001	0.0001	0.0001	0.0001	0.0001	0.0001	0.0001	0.0001	0.0001	0.0001	0.0001	0.0001	0.0001	0.0001	0.0001	0.0001	0.0001	0.0001
gene_10124	scaffold21205	75	2393	-	gene_10124	FRAX13_000052610.1_R1	sodium/proton antiporter 2-like isoform X2 [Olea europaea var. sylvestris]	1.62245	2.83019	3.42597	6.75376	6.02268	6.56984	10.6788	10.587	10.6329	5.63327	6.31559	9.80531	5.73525	2.48612	3.8412	0.0001	0.0001	0.0001	10.153	14.2142	6.09176	0.0001	0.0001	0.0001
gene_10125	scaffold21208	5193	5510	-	gene_10125	FRAX13_000030630.1_R0	uncharacterized protein LOC111365963 [Olea europaea var. sylvestris]	2.07034	1.52097	1.54224	10.385	8.86551	6.62289	3.44477	3.64708	3.54593	12.0118	11.1899	8.9612	11.405	7.9785	6.29872	2.9029	12.1256	0.0001	19.0271	14.5022	23.552	20.3641	27.8833	43.0212
gene_10126	scaffold21209	533	3449	-	gene_10126	FRAX13_000005600.1_R0	BTB/POZ domain-containing protein At1g63850 [Olea europaea var. sylvestris]	4.4989	4.42812	4.22658	24.7093	24.0879	24.4763	26.5205	27.8777	27.1991	47.2937	45.2856	48.6992	9.96259	10.9119	7.72242	0.0001	5.64459	11.2768	40.5261	54.3131	26.739	0.0001	0.0001	0.0001
gene_10127	scaffold2120	825	3689	+	gene_10127	FRAX13_000084620.1_R0	AP-3 complex subunit delta isoform X1 [Sesamum indicum]	1.97235	2.00503	1.3425	5.6262	5.94497	5.61664	2.47455	2.49175	2.48315	1.19801	1.11912	1.37665	2.47321	2.37842	2.60874	0.0001	1.05138	0.0001	2.19592	2.74426	1.64758	0.0001	0.0001	0.0001
gene_10128	scaffold2120	9644	12169	+	gene_10128	FRAX13_000099880.1_R0	uncharacterized protein LOC111377825 [Olea europaea var. sylvestris]	0.247941	0.0001	0.0001	0.113132	0.131568	0.0001	0.361244	0.343924	0.352584	0.181029	0.134008	0.230826	0.0001	0.349844	1.52178	0.0001	0.0001	0.0001	0.502584	0.554366	0.450803	0.0001	0.0001	0.0001
gene_10129	scaffold21211	755	4435	+	gene_10129	FRAX13_000050670.1_R0	myosin-11-like [Olea europaea var. sylvestris]	0.0001	0.0001	0.0001	0.626702	0.533055	0.297869	0.0001	0.0001	0.0001	0.094658	0.0001	0.0001	0.037544	0.127225	0.0001	0.0001	0.0001	0.0001	0.285537	0.268898	0.302177	0.0001	0.0001	0.0001
gene_1013	scaffold10813	1469	7915	+	gene_1013	FRAX13_000017840.1_R0	nuclear transcription factor Y subunit gamma-like isoform X6 [Olea europaea var. sylvestris]	3.34071	4.53762	4.47842	8.93604	11.8492	10.694	1.88236	1.77592	1.82914	1.43905	1.07629	1.73612	2.35103	4.37949	1.40854	0.0001	0.0001	0.0001	2.04076	1.16578	2.91573	0.0001	0.0001	0.0001
gene_10130	scaffold21213	915	6353	-	gene_10130	FRAX13_000278460.1_R0	pantothenate kinase 2-like isoform X2 [Olea europaea var. sylvestris]	2.10035	2.17074	2.85704	3.0138	2.81617	2.94101	6.15494	4.54723	5.35109	0.182403	0.568117	0.495143	13.4304	19.4111	12.2359	0.0001	0.0001	2.53077	1.83174	2.776	0.887487	0.0001	0.0001	0.0001
gene_10131	scaffold21215	1306	1656	+	gene_10131	FRAX13_000076200.1_R0	hypothetical protein CDL12_01651 [Handroanthus impetiginosus]	5.28494	7.913	4.46907	2.52675	3.47074	2.59798	34.5728	51.288	42.9304	13.9497	15.7936	13.9612	17.2989	15.0728	21.4797	18.3226	19.678	56.3087	4.40577	4.64807	4.16347	143.305	193.15	104.806
gene_10132	scaffold2121	6466	7756	-	gene_10132	FRAX13_000285840.1_R1	43kDa postsynaptic protein [Parasponia andersonii]	0.0001	0.0001	0.0001	1.01236	2.05999	0.0001	0.810885	1.1886	0.999741	0.859239	0.196649	1.32031	0.0001	0.0001	0.0001	0.0001	0.0001	0.0001	1.16814	1.32014	1.01614	0.0001	0.0001	0.0001
gene_10133	scaffold21221	2230	5694	+	gene_10133	FRAX13_000141860.1_R0	uncharacterized protein LOC111393589 [Olea europaea var. sylvestris]	0.007336	0.099879	0.0001	1.5393	0.936016	0.522616	2.32505	2.19713	2.26109	1.91616	1.01546	1.37318	1.16067	2.67578	1.12641	0.0001	0.0001	0.0001	6.04972	8.83375	3.2657	0.0001	0.0001	0.0001
gene_10134	scaffold21222	2389	8946	+	gene_10134	FRAX13_000322080.1_R0	PREDICTED: geranylgeranyl transferase type-2 subunit beta-like isoform X2 [Nicotiana tabacum]	3.984	5.87176	4.52097	15.9817	15.1415	16.1369	23.1512	25.9344	24.5428	24.441	20.0236	31.3462	30.0284	34.5064	25.9946	15.6554	16.7448	10.5422	37.0852	35.4424	38.7279	20.2745	26.5859	47.8471
gene_10135	scaffold21223	1183	5149	-	gene_10135	FRAX13_000255440.1_R0	autophagy-related protein 16 [Olea europaea var. sylvestris]	3.23151	4.17891	3.79329	9.11696	9.43623	9.79728	6.06611	7.31535	6.69073	3.17249	3.43553	2.374	12.5842	12.7098	11.3938	0.0001	2.77977	0.0001	7.41872	8.05393	6.78351	0.0001	1.75453	6.13731
gene_10136	scaffold21227	1203	3446	-	gene_10136	FRAX13_000003640.1_R0	uncharacterized protein LOC111396916 [Olea europaea var. sylvestris]	2.81154	0.619436	2.65064	3.56799	4.75904	8.60824	6.74473	9.27969	8.01221	6.73254	4.47347	2.27355	7.98739	7.20923	6.81676	0.0001	3.34723	0.0001	8.72912	7.85031	9.60793	12.2731	0.0001	0.0001
gene_10137	scaffold21228	1825	2926	-	gene_10137	FRAX13_000221310.2_R1	probable E3 ubiquitin-protein ligase ATL45 [Olea europaea var. sylvestris]	2.74684	3.8409	3.57384	7.94538	10.74	6.47665	11.129	10.5767	10.8528	11.1591	12.1157	15.7595	9.64759	7.51304	3.69909	29.61	53.1182	47.7425	17.9726	29.5402	6.40512	5.77889	16.4414	18.7146
gene_10138	scaffold21228	5901	6659	-	gene_10138	FRAX13_000242970.1_R2	non-specific lipid-transfer protein-like 1 [Coffea arabica]	0.0001	0.0001	0.0001	1.12066	0.276485	0.0001	0.180607	0.0001	0.0903535	0.0001	0.0001	0.0001	0.0001	0.0001	0.0001	0.0001	0.0001	0.0001	0.162604	0.0001	0.325107	0.0001	0.0001	0.0001
gene_10139	scaffold2122	510	11109	+	gene_10139	FRAX13_000063500.1_R0	WD repeat-containing protein 48-like isoform X2 [Olea europaea var. sylvestris]	1.80121	1.54943	1.56054	4.05057	4.17333	3.07137	6.53919	6.19849	6.36884	4.20069	4.83214	4.55954	5.49358	4.32848	3.53493	6.87599	5.01411	0.517137	6.01583	7.86111	4.17055	0.0001	0.0001	0.0001
gene_1014	scaffold10815	2908	4506	+	gene_1014	FRAX13_000363710.1_R0	aldehyde oxidase GLOX, partial [Olea europaea var. sylvestris]	3.50022	3.43397	3.42271	8.44506	7.88368	9.58959	18.1641	14.9772	16.5706	15.5137	14.8429	17.1743	4.22955	4.92516	2.53315	0.0001	6.20055	2.36568	13.3661	21.6723	5.05993	0.0001	6.7152	0.652007
gene_10140	scaffold21232	5915	6817	+	gene_10140	FRAX13_000191120.1_R0	uncharacterized protein LOC111404156 [Olea europaea var. sylvestris]	0.085496	0.321451	0.115565	1.91543	0.898681	1.7009	1.62891	2.00357	1.81624	1.87604	2.94338	3.86843	0.346072	0.489219	0.0001	0.0001	0.309816	0.0001	0.641815	1.28353	0.0001	38.5346	61.8376	10.2289
gene_10141	scaffold21236	3456	4589	+	gene_10141	FRAX13_000339060.1_R0	transcription factor MYB44-like [Olea europaea var. sylvestris]	25.3639	28.8263	26.6958	77.8837	81.6496	82.0304	106.867	100.902	103.884	84.0739	89.8739	99.7629	54.4385	48.3883	61.9517	105.003	129.723	150.557	109.811	89.2048	130.417	708.913	896.273	326.887
gene_10142	scaffold21237	130	4688	+	gene_10142	FRAX13_000110960.1_R0	rhodanese-like/PpiC domain-containing protein 12, chloroplastic isoform X1 [Olea europaea var. sylvestris]	11.9634	13.3385	15.6648	31.292	32.8189	32.7581	49.9146	50.2066	50.0606	37.2626	36.7687	36.5848	33.1594	35.1382	31.14	13.2441	5.28421	0.0001	40.1417	41.3141	38.9692	0.0001	12.1872	7.57446
gene_10143	scaffold21238	6026	8477	+	gene_10143	FRAX13_000272340.1_R1	uncharacterized protein LOC111412042 [Olea europaea var. sylvestris]	1.72822	1.00654	1.31722	3.19474	2.71361	3.66698	1.7692	3.07203	2.42061	1.45501	1.27303	1.27129	3.50815	3.30741	3.33735	0.0001	0.0001	0.0001	1.87642	2.30988	1.44295	0.0001	11.6064	0.0001
gene_10144	scaffold2123	4124	12380	+	gene_10144	FRAX13_000026950.1_R0	SURP and G-patch domain-containing protein 1-like protein isoform X1 [Olea europaea var. sylvestris]	15.9083	17.0349	15.8868	47.3067	52.6513	48.1039	31.5241	32.3982	31.9612	23.3428	24.7674	28.9388	51.5191	47.9301	34.7964	4.82649	20.5004	3.77228	35.4176	33.9309	36.9044	36.554	30.1135	19.8358
gene_10145	scaffold21241	2018	2968	-	gene_10145	FRAX13_000102490.1_R1	hypothetical protein F511_01754 [Dorcoceras hygrometricum]	6.04675	4.66688	2.68338	11.7743	11.1193	10.2361	2.33264	0.944516	1.63858	0.494551	4.20241	2.61157	4.83461	4.02434	0.588378	0.0001	0.0001	1.29199	5.6938	3.14169	8.24591	0.0001	0.0001	0.0001
gene_10146	scaffold21243	1969	4431	+	gene_10146	FRAX13_000088610.1_R0	cytokinin riboside 5'-monophosphate phosphoribohydrolase LOG8-like [Olea europaea var. sylvestris]	1.89378	0.79265	0.964883	2.20256	2.10895	2.91709	2.68976	4.71681	3.70329	4.3755	1.16722	1.91391	4.12035	2.15386	2.06099	0.0001	0.0001	0.0001	3.38494	3.20664	3.56323	0.0001	0.0001	0.0001
gene_10147	scaffold21247	648	5556	-	gene_10147	FRAX13_000288360.2_R0	sucrose-phosphatase 2-like isoform X1 [Olea europaea var. sylvestris]	5.54753	6.75575	5.1717	21.6104	23.365	22.5137	14.6895	14.3386	14.5141	19.7704	20.1423	22.6135	8.95184	10.3408	9.83164	0.0001	0.983183	0.0001	18.1396	19.536	16.7432	0.0001	0.0001	0.0001
gene_10148	scaffold21249	3216	5192	+	gene_10148	FRAX13_000192830.1_R0	uncharacterized protein LOC111368136 [Olea europaea var. sylvestris]	0.0001	0.0001	0.0001	0.0001	0.0001	0.0001	0.0001	0.0001	0.0001	0.081873	0.0001	0.0001	0.0001	0.0001	0.0001	0.0001	0.0001	0.0001	0.0489985	0.097897	0.0001	0.0001	0.0001	0.0001
gene_10149	scaffold2124	1317	5171	-	gene_10149	FRAX13_000356290.1_R0	uncharacterized protein LOC111393891 [Olea europaea var. sylvestris]	0.0001	0.059023	0.043211	1.05576	0.961927	0.465829	0.030044	0.0001	0.015072	0.093803	0.238859	0.116566	0.0001	0.0001	0.0001	0.0001	0.0001	0.0001	0.499921	0.999742	0.0001	0.0001	0.0001	0.0001
gene_1015	scaffold108171	6	1263	-	gene_1015	FRAX13_000056300.1_R1	hypothetical protein F511_17532 [Dorcoceras hygrometricum]	0.0001	0.0001	0.0001	0.0001	0.0001	0.0001	0.0001	0.0001	0.0001	0.0001	0.0001	0.0001	0.0001	0.0001	0.0001	0.0001	0.0001	0.0001	0.0001	0.0001	0.0001	0.0001	0.0001	0.0001
gene_10150	scaffold21252	1791	6921	+	gene_10150	FRAX13_000313630.2_R0	transcriptional repressor ILP1 [Olea europaea var. sylvestris]	2.96471	3.90069	4.2554	9.05957	8.79964	8.77891	10.9938	10.9354	10.9646	4.58487	4.12039	6.82783	8.16206	9.53683	13.3828	1.32684	5.5686	0.0001	9.61858	15.5241	3.71304	0.0001	0.0001	0.0001
gene_10151	scaffold21253	8068	8661	-	gene_10151	FRAX13_000301830.1_R0	uncharacterized protein LOC111408202 [Olea europaea var. sylvestris]	1.09092	0.165414	0.527045	0.0001	0.33813	0.147472	2.00518	1.70347	1.85433	0.0001	0.274487	0.27561	34.5571	31.69	10.9801	0.0001	0.993085	0.0001	0.212143	0.158847	0.265439	0.0001	0.0001	0.0001
gene_10152	scaffold2125	3137	7830	+	gene_10152	FRAX13_000023620.1_R0	uncharacterized protein LOC111394256 [Olea europaea var. sylvestris]	1.37517	0.627299	1.6431	5.31298	5.91494	6.2451	1.98565	0.564355	1.275	1.27376	1.55855	1.36309	4.95603	1.96588	2.76879	0.0001	0.0001	0.0001	2.67777	1.73083	3.6247	10.8346	0.0001	0.0001
gene_10153	scaffold2125	9512	12636	-	gene_10153	FRAX13_000023630.1_R0	protein NSP-INTERACTING KINASE 2-like isoform X1 [Olea europaea var. sylvestris]	3.84949	4.15257	3.05061	6.8105	7.32189	6.8462	3.31169	2.89732	3.10451	1.47823	1.19488	1.68588	0.98366	1.41994	1.09348	0.0001	0.078286	0.0001	6.38378	9.51415	3.2534	15.5634	19.9675	0.0001
gene_10154	scaffold21260	495	1262	+	gene_10154	FRAX13_000034950.1_R0	ACT domain-containing protein ACR8-like [Olea europaea var. sylvestris]	0.0001	0.0001	0.0001	0.0001	0.0001	0.0001	0.0001	0.0001	0.0001	0.0001	0.0001	0.0001	0.0001	0.0001	0.0001	0.0001	0.0001	0.0001	0.0001	0.0001	0.0001	0.0001	0.0001	0.0001
gene_10155	scaffold21262	2010	2186	+	gene_10155	FRAX13_000306220.1_R4	calmodulin-binding receptor-like cytoplasmic kinase 2 isoform X2 [Olea europaea var. sylvestris]	0.076734	0.0001	0.24583	1.09207	0.942709	1.18743	0.402753	0.156886	0.279819	0.0001	0.0001	0.0001	0.0001	0.0001	0.0001	0.0001	0.0001	0.0001	0.0001	0.0001	0.0001	0.0001	0.0001	0.0001
gene_10156	scaffold21262	4642	6045	-	gene_10156	FRAX13_000000690.1_R0	probable receptor-like protein kinase At5g24010 [Olea europaea var. sylvestris]	42.4594	36.3435	44.7498	116.539	125.5	129.166	156.457	160.583	158.52	119.552	121.158	121.944	94.4601	82.7291	112.583	27.5089	41.6247	28.5968	70.1739	50.4403	89.9076	50.8244	71.4322	48.0331
gene_10157	scaffold21267	990	3776	+	gene_10157	FRAX13_000311070.1_R0	IST1-like protein [Olea europaea var. sylvestris]	0.778542	0.520079	0.796147	1.49767	1.4692	0.948965	2.22213	1.05141	1.63677	0.0001	0.804835	0.368204	0.0001	0.175202	0.596948	0.0001	0.0001	0.0001	3.71431	6.95899	0.469616	0.0001	0.0001	0.0001
gene_10158	scaffold21267	7192	20064	+	gene_10158	FRAX13_000311060.1_R0	serine/threonine-protein kinase STY17 isoform X1 [Olea europaea var. sylvestris]	1.28529	2.51056	1.94019	6.21021	4.97388	5.16373	6.06126	6.28768	6.17447	7.57765	8.17351	5.96802	5.46243	6.78636	3.59339	2.542	9.88941	5.01206	5.68848	6.21452	5.16243	28.6488	9.27406	40.7085
gene_10159	scaffold21268	1090	6087	-	gene_10159	FRAX13_000099410.1_R1	transcription factor MYB25-like [Olea europaea var. sylvestris]	0.0001	0.286275	0.895795	0.529764	0.2078	0.793015	1.91815	0.76872	1.34343	0.0001	0.0001	0.0001	2.78683	2.2137	1.84161	0.0001	0.0001	0.0001	0.579125	0.406445	0.751805	0.0001	0.0001	0.0001
gene_1016	scaffold10818	6439	7305	+	gene_1016	FRAX13_000269820.1_R5	uncharacterized protein LOC111395754 [Olea europaea var. sylvestris]	0.0001	0.0001	0.0001	0.0001	0.0001	0.0001	0.0001	0.0001	0.0001	0.0001	0.0001	0.0001	0.0001	0.0001	0.0001	0.0001	0.0001	0.0001	0.0001	0.0001	0.0001	0.0001	0.0001	0.0001
gene_10160	scaffold21277	80	2289	-	gene_10160	FRAX13_000217660.1_R8	lysosomal beta glucosidase-like isoform X2 [Olea europaea var. sylvestris]	0.0001	0.0001	0.0001	0.0001	0.0001	0.0001	0.0001	0.0001	0.0001	0.0001	0.0001	0.0001	0.0001	0.0001	0.0001	0.0001	0.0001	0.0001	0.0001	0.0001	0.0001	0.0001	0.0001	0.0001
gene_10161	scaffold21278	1010	1906	+	gene_10161	FRAX13_000127110.1_R0	syntaxin-112 [Olea europaea var. sylvestris]	0.201178	0.0001	0.0001	0.0001	0.0001	0.0001	0.0001	0.0001	0.0001	0.0001	0.0001	0.0001	0.0001	0.0001	0.138945	0.0001	0.0001	0.0001	0.0768875	0.0001	0.153675	0.0001	0.0001	0.0001
gene_10162	scaffold21278	2313	4669	-	gene_10162	FRAX13_000127120.1_R0	laccase-11 [Sesamum indicum]	0.0001	0.388799	0.246483	0.193196	0.323249	0.09969	3.03286	2.42204	2.72745	0.7749	0.717778	0.565709	1.46104	0.622353	4.61466	0.0001	0.0001	0.0001	14.2682	20.6792	7.85709	0.0001	0.0001	0.0001
gene_10163	scaffold21280	3210	4319	+	gene_10163	FRAX13_000246200.1_R0	uncharacterized protein LOC111379361 [Olea europaea var. sylvestris]	0.0001	0.0001	0.0001	0.0001	0.0001	0.0001	0.0001	0.0001	0.0001	0.0001	0.0001	0.0001	0.0001	0.0001	0.0001	0.0001	0.0001	0.0001	0.0001	0.0001	0.0001	0.0001	0.0001	0.0001
gene_10164	scaffold21282	2221	5167	+	gene_10164	FRAX13_000176510.1_R1	uncharacterized protein LOC111399403 [Olea europaea var. sylvestris]	8.1282	8.95434	10.1949	20.8757	19.0306	22.0308	17.0452	14.3296	15.6874	8.08853	6.58045	7.93963	27.2478	26.8578	37.3586	0.0001	3.59483	0.0001	20.9418	21.0647	20.8189	5.38297	7.87375	0.0001
gene_10165	scaffold21283	6070	8206	+	gene_10165	FRAX13_000258440.1_R2	3beta-hydroxysteroid-dehydrogenase/decarboxylase-like [Olea europaea var. sylvestris]	0.0001	0.0001	0.0001	0.0001	0.0001	0.0001	0.0001	0.0001	0.0001	0.0001	0.0001	0.0001	0.0001	0.0001	0.0001	0.0001	0.0001	0.0001	0.0001	0.0001	0.0001	0.0001	0.0001	0.0001
gene_10166	scaffold21285	524	3158	+	gene_10166	FRAX13_000161880.1_R1	nascent polypeptide-associated complex subunit alpha-like protein 3 [Olea europaea var. sylvestris]	40.448	31.358	33.5685	73.462	69.7841	71.2472	118.908	109.458	114.183	74.7138	70.7822	83.6537	185.821	175.456	184.645	180.616	138.952	141.752	163.973	141.187	186.758	117.499	70.1556	136.516
gene_10167	scaffold21285	4862	5767	-	gene_10167	FRAX13_000015160.1_R0	probable E3 ubiquitin-protein ligase RHC1A [Olea europaea var. sylvestris]	0.727466	0.608697	0.739526	3.40218	5.13293	3.15309	2.91297	2.67592	2.79444	6.57442	9.39088	6.90509	0.589002	0.87345	0.345944	0.0001	1.81098	4.12595	18.1327	31.362	4.90353	3.4907	0.0001	0.0001
gene_10168	scaffold21286	496	3949	+	gene_10168	FRAX13_000204190.2_R0	uncharacterized protein LOC111376451 [Olea europaea var. sylvestris]	2.19742	1.01568	1.29455	3.85086	4.46265	4.99421	6.29355	7.13893	6.71624	2.51435	2.37514	2.82463	4.16391	2.71336	3.04918	0.0001	7.62921	6.29514	7.63142	8.64839	6.61444	0.0001	2.22111	0.0001
gene_10169	scaffold21287	2104	6079	-	gene_10169	FRAX13_000002770.1_R0	dTDP-glucose 4-6-dehydratase/UDP-glucuronic acid decarboxylase [Handroanthus impetiginosus]	19.263	20.6249	22.7756	111.262	114.51	110.428	63.2067	67.6079	65.4073	89.8693	90.9118	101.849	34.9105	34.9545	59.9675	0.0001	2.55768	9.18737	84.2268	120.086	48.3676	6.55111	3.02404	0.0001
gene_1017	scaffold10819	3288	5542	+	gene_1017	FRAX13_000204390.1_R0	ACT domain-containing protein ACR4-like isoform X1 [Olea europaea var. sylvestris]	1.73208	1.36485	1.24625	4.60209	5.28489	4.22649	6.06971	6.18066	6.12519	3.92832	3.76598	4.70626	7.32946	6.79248	11.0276	0.221167	0.944405	0.0001	11.8373	17.894	5.78071	28.8627	74.9758	0.0001
gene_10170	scaffold21289	1718	5684	+	gene_10170	FRAX13_000004870.1_R0	probable linoleate 9S-lipoxygenase 5 [Olea europaea var. sylvestris]	38.4375	42.8268	41.4075	66.2953	66.1501	65.5827	47.8977	48.5937	48.2457	15.076	14.1289	15.4041	19.6613	17.0135	14.9357	0.040031	1.55713	0.412718	9.52424	9.56334	9.48514	22.1044	39.8732	13.5058
gene_10171	scaffold21291	9	5315	+	gene_10171	FRAX13_000124470.1_R1	protein downstream neighbor of Son isoform X2 [Olea europaea var. sylvestris]	0.497212	0.947996	1.00252	4.52226	4.47129	4.84789	4.43461	4.72071	4.57766	4.17311	3.89665	2.87013	4.5279	6.85385	3.4117	6.20788	5.23108	2.18568	4.28575	5.38055	3.19095	0.0001	0.0001	0.0001
gene_10172	scaffold21292	3463	3819	+	gene_10172	FRAX13_000366330.1_R2	uncharacterized protein LOC111408440 [Olea europaea var. sylvestris]	0.139164	0.0001	0.0001	0.0001	0.0001	0.0001	4.17773	7.28547	5.7316	3.57397	4.15817	1.91109	0.0001	0.442056	0.492304	0.117722	1.57846	0.0001	0.0486815	0.0001	0.097263	97.169	43.5644	7.19149
gene_10173	scaffold21294	877	5458	-	gene_10173	FRAX13_000367620.2_R0	adenine phosphoribosyltransferase 5-like isoform X1 [Olea europaea var. sylvestris]	2.02873	3.07516	2.90979	4.72586	2.765	3.82326	9.37491	9.70237	9.53864	7.15974	5.75537	8.60332	6.44235	4.47296	7.01693	2.82608	0.0001	0.0001	10.7531	11.9941	9.51222	16.427	28.5914	10.7532
gene_10174	scaffold21295	3105	5387	-	gene_10174	FRAX13_000220280.1_R0	vesicle transport protein GOT1-like [Olea europaea var. sylvestris]	5.85646	5.66315	8.30243	17.9323	21.8336	19.7334	29.4714	29.7144	29.5929	32.1423	29.2491	30.9189	36.7492	27.4278	45.7963	11.6944	16.4733	0.0001	40.9743	38.471	43.4775	17.8125	23.7401	14.9324
gene_10175	scaffold21297	1159	1934	-	gene_10175	FRAX13_000347020.1_R7	uncharacterized protein LOC111385433 [Olea europaea var. sylvestris]	0.0001	0.0001	0.0001	0.0001	0.0001	0.0001	0.0001	0.0001	0.0001	0.0001	0.0001	0.0001	0.0001	0.0001	0.0001	0.0001	0.0001	0.0001	0.0001	0.0001	0.0001	0.0001	0.0001	0.0001
gene_10176	scaffold21299	3136	6011	-	gene_10176	FRAX13_000073050.1_R4	G-type lectin S-receptor-like serine/threonine-protein kinase At4g27290 isoform X2 [Olea europaea var. sylvestris]	0.0001	0.0001	0.0001	0.0001	0.052922	0.0001	0.0001	0.0001	0.0001	0.0001	0.0001	0.0001	0.0001	0.0001	0.0001	0.0001	0.0001	0.0001	0.0001	0.0001	0.0001	0.0001	0.0001	0.0001
gene_10177	scaffold2129	6224	12965	+	gene_10177	FRAX13_000103190.1_R0	microtubule-associated protein 70-1-like [Olea europaea var. sylvestris]	3.91204	3.16554	3.95318	16.5302	19.9595	16.7236	3.63556	5.14805	4.39181	4.4818	3.4158	5.21084	1.65205	2.72686	1.88085	0.0001	0.0001	0.0001	4.78254	5.72504	3.84004	0.0001	0.0001	0.0001
gene_10178	scaffold212	673	9523	-	gene_10178	FRAX13_000018790.1_R0	peroxisomal acyl-coenzyme A oxidase 1-like [Olea europaea var. sylvestris]	8.06911	10.314	9.99743	38.0059	34.0054	36.4066	41.8826	44.6443	43.2635	42.5035	42.1065	43.2907	51.318	54.1449	45.8537	26.2199	36.0449	24.7855	60.8631	84.1868	37.5394	48.1247	85.3321	33.7042
gene_10179	scaffold212	14168	16832	-	gene_10179	FRAX13_000295250.1_R1	transcription factor MYBS3-like isoform X1 [Olea europaea var. sylvestris]	19.1288	17.2526	18.522	57.6442	57.6315	56.9693	103.049	92.4567	97.7531	122.387	113.879	113.888	57.9705	61.0307	72.6073	110.63	119.453	107.758	71.1823	76.4232	65.9413	124.062	95.1286	135.109
gene_1018	scaffold1081	2828	17988	+	gene_1018	FRAX13_000127760.1_R0	enhancer of polycomb-like protein 1 [Olea europaea var. sylvestris]	6.9367	6.11243	7.97863	11.1892	13.2334	14.5748	17.2015	17.5576	17.3795	9.86971	11.5871	9.73394	19.3964	17.3703	13.2143	0.0001	9.7444	14.4315	20.0208	28.3574	11.6842	5.3656	7.296	21.5303
gene_10180	scaffold21301	167	6104	-	gene_10180	FRAX13_000166140.1_R0	la-related protein 1C-like [Olea europaea var. sylvestris]	3.65779	6.31555	4.49641	9.53925	11.7891	12.353	25.5712	27.9743	26.7727	14.8153	15.9725	15.4193	21.5144	22.2668	26.963	31.2295	24.2549	24.3291	25.1735	29.8935	20.4535	1.2393	3.03869	5.84867
gene_10181	scaffold21302	4415	8817	+	gene_10181	FRAX13_000189410.1_R0	hypothetical protein CDL12_24734 [Handroanthus impetiginosus]	0.0001	0.0001	0.215803	0.928697	2.05206	2.81974	0.358252	0.60726	0.482756	0.950458	1.4593	1.3279	0.812231	0.354965	0.460856	0.0001	0.0001	0.0001	14.6331	27.352	1.91423	0.0001	3.23483	0.0001
gene_10182	scaffold21302	12549	15203	+	gene_10182	FRAX13_000237920.3_R1	ETO1-like protein 1 [Olea europaea var. sylvestris]	2.73488	3.94725	4.06377	13.0689	11.5242	11.999	12.6726	12.6515	12.662	6.73239	5.71515	10.1181	13.8023	14.6918	27.4674	3.22677	5.59527	6.44023	18.7193	28.8878	8.55077	0.0001	0.0001	0.0001
gene_10183	scaffold21304	1695	5511	+	gene_10183	FRAX13_000053240.1_R0	ras-related protein RABD2a-like [Olea europaea var. sylvestris]	15.4269	14.251	13.9286	48.1869	49.2638	48.1373	46.8301	51.3858	49.1079	49.7036	51.9479	47.3221	33.9246	44.272	54.9405	0.0001	15.9703	36.8117	59.39	67.0929	51.6871	7.71788	0.0001	0.0001
gene_10184	scaffold21305	907	4931	+	gene_10184	FRAX13_000037270.1_R0	protein GDAP2 homolog isoform X2 [Olea europaea var. sylvestris]	0.0001	0.0001	0.0001	0.0001	0.0001	0.0001	0.0001	0.0001	0.0001	0.0001	0.0001	0.0001	0.0001	0.0001	0.0001	0.0001	0.0001	0.0001	0.0001	0.0001	0.0001	0.0001	0.0001	0.0001
gene_10185	scaffold21309	2635	3552	+	gene_10185	FRAX13_000276220.1_R0	serine acetyltransferase 1, chloroplastic-like [Olea europaea var. sylvestris]	5.86162	5.66557	4.87162	15.1619	18.2825	17.6664	34.898	37.0475	35.9728	34.0162	28.9683	30.2138	116.278	132.955	128.159	9.16615	13.3251	0.93834	25.8842	24.6046	27.1639	0.0001	11.0214	0.0001
gene_10186	scaffold21309	4555	5880	-	gene_10186	FRAX13_000108470.1_R2	ABC transporter C family member 3-like [Olea europaea var. sylvestris]	2.84598	5.00252	3.13224	8.56378	7.24063	11.8734	2.94015	3.74713	3.34364	3.31389	4.20496	6.88713	10.1668	9.7666	4.26241	0.0001	0.727861	0.0001	30.4676	22.8737	38.0615	0.0001	4.56168	0.0001
gene_10187	scaffold21310	13241	14265	-	gene_10187	FRAX13_000002320.1_R0	WUSCHEL-related homeobox 4-like [Olea europaea var. sylvestris]	0.605213	0.371748	0.0001	1.8717	2.56487	3.98746	2.07827	2.19301	2.13564	3.60438	4.15832	4.87886	0.098392	0.536557	0.0001	6.58968	0.0001	0.0001	3.87516	4.19142	3.5589	0.0001	0.0001	0.0001
gene_10188	scaffold21316	747	1307	-	gene_10188	FRAX13_000093440.1_R3	protein NLP5-like [Olea europaea var. sylvestris]	4.42029	2.81526	3.33448	7.58978	7.10946	6.03345	6.33821	5.08877	5.71349	1.36333	0.867778	1.82804	11.1136	14.7967	13.4319	0.0001	2.06219	0.0001	3.3006	5.39583	1.20537	0.0001	0.0001	0.0001
gene_10189	scaffold21317	7331	8507	-	gene_10189	FRAX13_000308140.1_R0	transcription factor DIVARICATA-like [Olea europaea var. sylvestris]	7.96077	8.7429	8.38054	29.0112	29.2178	33.1316	10.1123	9.20159	9.65695	10.495	14.9662	11.2588	8.65902	12.7296	8.88415	0.0001	0.0001	0.0001	22.1684	20.7913	23.5455	0.0001	2.79483	0.0001
gene_1019	scaffold1081	18870	20811	-	gene_1019	FRAX13_000127750.1_R0	uncharacterized protein LOC111377016 [Olea europaea var. sylvestris]	1.98145	3.04513	3.12837	11.0892	8.68333	9.70473	2.24758	3.62337	2.93547	3.20909	2.34305	2.76563	5.81374	5.35037	4.06638	0.0001	0.0001	0.0001	4.85332	1.78303	7.92361	1.2673	0.0001	0.0001
gene_10190	scaffold21318	1180	4056	+	gene_10190	FRAX13_000027290.2_R0	mediator of RNA polymerase II transcription subunit 30 [Olea europaea var. sylvestris]	3.28924	3.03011	3.71735	6.38114	7.2355	10.1329	28.0096	23.8886	25.9491	25.8376	21.4793	25.9224	19.2209	17.8402	21.4181	18.2566	25.0612	12.6837	26.2756	32.0229	20.5283	0.0001	0.0001	0.0001
gene_10191	scaffold2131	3260	4591	+	gene_10191	FRAX13_000133800.2_R0	F-box/kelch-repeat protein SKIP11-like [Olea europaea var. sylvestris]	5.41825	5.54303	6.05506	13.5038	13.7335	15.7833	66.2437	74.0755	70.1596	16.8682	19.358	22.3905	143.184	146.732	180.512	38.2506	48.6733	49.7037	27.859	15.1342	40.5837	101.752	102.975	49.7218
gene_10192	scaffold21320	2219	5745	-	gene_10192	FRAX13_000320750.2_R1	E3 ubiquitin-protein ligase RHF2A-like isoform X1 [Olea europaea var. sylvestris]	2.93195	1.94942	2.76733	7.81981	9.17267	9.29773	5.18578	5.32352	5.25465	9.76663	9.65484	7.57595	6.83999	6.39565	10.5977	0.0001	0.0001	0.0001	18.0108	21.9587	14.0629	0.0001	0.0001	0.0001
gene_10193	scaffold21322	1983	5355	+	gene_10193	FRAX13_000017380.1_R2	uncharacterized protein LOC111402454 isoform X1 [Olea europaea var. sylvestris]	2.35738	2.7987	2.18484	0.0001	0.111337	0.155776	4.37656	4.70031	4.53844	0.0001	0.0001	0.0001	12.6622	13.5228	3.57824	4.70149	8.27115	7.90743	0.019466	0.0001	0.038832	0.0001	0.0001	0.0001
gene_10194	scaffold21325	748	3827	+	gene_10194	FRAX13_000293530.1_R0	auxin-induced protein PCNT115-like [Olea europaea var. sylvestris]	4.36368	3.72914	3.41337	0.508275	1.22307	0.523797	16.1631	14.032	15.0976	0.996862	0.459147	1.01546	10.3796	8.24346	12.3268	6.21098	8.4209	11.9748	3.53655	6.01337	1.05973	7.18154	42.5611	0.854401
gene_10195	scaffold2132	109	12870	+	gene_10195	FRAX13_000293000.1_R0	xaa-Pro dipeptidase [Sesamum indicum]	8.06798	9.32985	5.512	24.4777	22.7269	25.3294	31.0467	32.3821	31.7144	22.2834	20.3343	21.3374	28.2606	33.6692	29.5909	17.8057	20.2337	23.713	34.0812	37.0726	31.0898	23.6117	12.4952	0.0001
gene_10196	scaffold2132	14634	19118	+	gene_10196	FRAX13_000293010.1_R0	uncharacterized protein LOC111366121 [Olea europaea var. sylvestris]	3.49737	3.99577	4.02516	12.1136	14.5932	13.547	4.77441	3.83006	4.30223	1.68849	2.87946	3.22813	9.05087	10.1019	9.51489	0.0001	0.300518	0.0001	5.54437	3.11391	7.97482	9.47524	0.0001	9.28768
gene_10197	scaffold21330	2164	6388	+	gene_10197	FRAX13_000077290.1_R1	kinesin-like protein KIN-10A [Olea europaea var. sylvestris]	0.0001	0.0001	0.0001	0.0001	0.0001	0.0001	0.0001	0.0001	0.0001	0.0001	0.0001	0.0001	0.0001	0.0001	0.0001	0.0001	0.0001	0.0001	0.0001	0.0001	0.0001	0.0001	0.0001	0.0001
gene_10198	scaffold21330	6747	8020	-	gene_10198	FRAX13_000320570.3_R0	glycolipid transfer protein 1 [Solanum lycopersicum]	0.0001	0.0001	0.0001	0.0001	0.0001	0.0001	0.0001	0.0001	0.0001	0.0001	0.0001	0.0001	0.0001	0.0001	0.0001	0.0001	0.0001	0.0001	0.0001	0.0001	0.0001	0.0001	0.0001	0.0001
gene_10199	scaffold21331	2198	4408	+	gene_10199	FRAX13_000159170.1_R0	uncharacterized protein LOC111370947 [Olea europaea var. sylvestris]	0.383299	0.064751	0.31836	2.87526	2.63614	3.08055	0.638025	0.658136	0.64808	3.04159	1.99393	1.44509	0.222899	0.805104	0.668809	0.0001	0.0001	0.0001	2.89138	3.45974	2.32302	0.0001	0.0001	0.0001
gene_102	scaffold100784	29	1582	+	gene_102	FRAX13_000359420.1_R0	taxadiene 5-alpha hydroxylase [Olea europaea var. sylvestris]	0.0001	0.0001	0.0001	0.0001	0.0001	0.0001	0.0001	0.0001	0.0001	0.0001	0.0001	0.0001	0.0001	0.0001	0.0001	0.0001	0.0001	0.0001	0.0001	0.0001	0.0001	0.0001	0.0001	0.0001
gene_1020	scaffold10820	3169	4164	+	gene_1020	FRAX13_000254040.1_R1	uncharacterized protein LOC111397918 isoform X1 [Olea europaea var. sylvestris]	2.84123	1.26709	1.05149	3.50025	4.30084	2.5502	6.05922	7.06383	6.56152	4.20955	3.72771	4.33625	14.1504	12.2736	13.4935	0.0001	0.0001	0.0001	5.72301	7.44918	3.99684	0.0001	0.0001	0.0001
gene_10200	scaffold21331	6913	12647	-	gene_10200	FRAX13_000026470.1_R0	solanesyl-diphosphate synthase 1, mitochondrial isoform X2 [Coffea eugenioides]	1.77343	2.49223	3.24419	8.38122	5.72098	8.18307	7.46044	5.84474	6.65259	4.35379	4.27892	1.86296	13.9509	16.6485	12.5749	0.0001	4.65545	10.2363	8.72914	11.0734	6.38487	6.77263	0.0001	0.0001
gene_10201	scaffold21334	881	5601	-	gene_10201	FRAX13_000179220.2_R0	inactive protein kinase SELMODRAFT_444075-like [Olea europaea var. sylvestris]	0.0001	0.0001	0.0001	0.0001	0.0001	0.0001	0.0001	0.0001	0.0001	0.0001	0.0001	0.0001	0.0001	0.0001	0.0001	0.0001	0.0001	0.0001	0.0001	0.0001	0.0001	0.0001	0.0001	1.12443
gene_10202	scaffold21336	3146	5406	-	gene_10202	FRAX13_000274330.1_R0	nucleolin-like [Olea europaea var. sylvestris]	8.22622	13.617	15.6295	26.956	26.634	28.7994	40.3979	37.0711	38.7345	21.9803	19.877	22.0607	65.3459	53.352	55.6235	0.0001	4.43968	16.123	45.6463	36.7974	54.4952	0.0001	0.0001	0.0001
gene_10203	scaffold21337	353	1274	-	gene_10203	FRAX13_000279930.1_R0	plasma membrane-associated cation-binding protein 1 [Olea europaea var. sylvestris]	47.112	49.1154	52.6527	131.818	136.705	136.309	172.628	165.804	169.216	196.977	188.81	186.289	167.271	159.227	194.958	68.5187	56.9649	74.9469	72.6944	44.3521	101.037	67.1026	107.033	78.8818
gene_10204	scaffold21338	1316	5995	-	gene_10204	FRAX13_000376300.1_R0	Phytoene desaturase [Handroanthus impetiginosus]	0.0001	0.0001	0.0001	0.17268	0.597922	0.28988	0.0001	0.0001	0.0001	0.0001	0.138564	0.128649	0.0001	0.0001	0.0001	0.0001	0.0001	0.0001	0.17709	0.1161	0.23808	0.0001	0.0001	0.0001
gene_10205	scaffold21339	1367	2913	+	gene_10205	FRAX13_000349170.1_R0	GATA transcription factor 1-like [Olea europaea var. sylvestris]	13.7187	12.2367	15.1148	36.3817	33.5882	32.2917	75.3563	76.5696	75.963	51.9565	58.4553	47.6385	58.5947	57.7435	48.8269	35.4721	41.3666	58.35	56.6355	58.6196	54.6514	15.2327	15.6709	10.6364
gene_10206	scaffold2133	8798	10066	-	gene_10206	FRAX13_000190880.1_R0	E3 ubiquitin-protein ligase PUB23-like [Olea europaea var. sylvestris]	4.53099	5.2542	5.15488	8.23143	6.0628	8.32476	43.7384	40.568	42.1532	2.72147	3.1057	4.03966	1.3865	0.8496	0.97471	4.9526	11.8935	12.9066	2.19145	0.313499	4.06941	147.512	387.624	18.3824
gene_10207	scaffold21341	3967	5340	-	gene_10207	FRAX13_000051230.1_R0	pentatricopeptide repeat-containing protein At3g04760, chloroplastic-like [Olea europaea var. sylvestris]	2.8409	2.9735	3.37748	12.9293	11.1661	10.4206	1.70623	2.69599	2.20111	2.86145	2.76127	4.11795	4.2585	3.24541	4.34492	0.0001	0.0001	0.0001	5.58912	3.57191	7.60633	0.0001	0.0001	0.0001
gene_10208	scaffold21342	2752	3420	-	gene_10208	FRAX13_000086510.1_R0	uncharacterized protein LOC111408985 [Olea europaea var. sylvestris]	0.456259	0.715216	0.303154	1.06725	0.243065	0.309998	1.86306	3.82126	2.84216	1.13091	0.401871	0.94801	0.488927	0.386165	1.39061	0.0001	0.0001	0.083203	1.89539	3.607	0.183779	10.7871	5.68513	0.0001
gene_10209	scaffold21343	4491	6941	+	gene_10209	FRAX13_000044460.1_R1	uncharacterized protein LOC111400427 [Olea europaea var. sylvestris]	0.0001	0.0001	0.0001	0.0001	0.0001	0.0001	0.0001	0.0001	0.0001	0.0001	0.0001	0.0001	0.0001	0.0001	0.0001	0.0001	0.0001	0.0001	0.0001	0.0001	0.0001	0.0001	0.0001	0.0001
gene_1021	scaffold108211	655	1174	-	gene_1021	FRAX13_000213370.1_R5	uncharacterized protein LOC111386315 [Olea europaea var. sylvestris]	0.0001	0.0001	0.0001	0.0001	0.0001	0.0001	0.0001	0.0001	0.0001	0.0001	0.0001	0.0001	0.0001	0.0001	0.0001	0.0001	0.0001	0.0001	0.0001	0.0001	0.0001	0.0001	0.0001	0.0001
gene_10210	scaffold21349	5046	5453	+	gene_10210	FRAX13_000386920.1_R0	uncharacterized protein LOC111370371 isoform X2 [Olea europaea var. sylvestris]	0.0001	1.45572	1.01504	1.99553	1.93766	1.953	3.19329	6.64535	4.91932	1.61307	0.0001	0.0001	0.0001	1.32735	1.09872	0.0001	21.0733	36.5809	0.521219	1.04234	0.0001	92.8916	97.6055	44.2179
gene_10211	scaffold2134	4043	13753	+	gene_10211	FRAX13_000306150.2_R0	la-related protein 1A-like isoform X2 [Olea europaea var. sylvestris]	2.21286	2.56002	2.78689	5.69972	7.05246	5.73142	5.72602	5.31255	5.51929	1.96169	2.41877	3.70179	3.61281	3.86524	2.41152	0.0001	1.06982	0.0001	4.17951	5.50337	2.85564	0.0001	0.0001	0.0001
gene_10212	scaffold21350	4070	5001	-	gene_10212	FRAX13_000248150.1_R1	protein NUCLEAR FUSION DEFECTIVE 6, chloroplastic/mitochondrial-like isoform X1 [Olea europaea var. sylvestris]	7.1773	8.08612	8.429	11.3343	14.7503	14.6065	38.591	36.9993	37.7951	42.7043	39.6021	39.3495	55.4279	53.5313	73.6826	14.8706	19.3523	0.0001	47.538	43.8373	51.2387	0.0001	28.8824	0.0001
gene_10213	scaffold21351	6052	7722	-	gene_10213	FRAX13_000389070.1_R1	L-ascorbate oxidase homolog [Olea europaea var. sylvestris]	0.0001	0.0001	0.0001	0.0001	0.065184	0.104845	0.0001	0.0001	0.0001	0.0001	0.04896	0.0001	0.0001	0.0001	0.0001	0.0001	0.0001	0.0001	0.055315	0.11053	0.0001	0.0001	0.0001	0.0001
gene_10214	scaffold21353	4924	5241	+	gene_10214	FRAX13_000217760.1_R0	flowering-promoting factor 1-like protein 3 [Olea europaea var. sylvestris]	1.58479	1.92352	2.48729	0.494272	0.12875	0.582082	10.1062	10.5349	10.3205	5.78111	3.30633	3.51165	5.84317	4.7766	12.8682	0.124477	21.7811	25.5386	1.41644	0.358793	2.47409	44.8166	15.7783	24.1633
gene_10215	scaffold21354	305	3963	-	gene_10215	FRAX13_000021510.1_R0	nudix hydrolase 25-like [Olea europaea var. sylvestris]	6.73895	6.43892	9.97802	20.3479	18.5718	23.275	34.519	29.1285	31.8238	22.9864	23.1691	21.971	20.5841	24.2293	17.9594	51.3461	36.9221	50.3775	30.043	23.4702	36.6158	104.438	45.9373	89.5824
gene_10216	scaffold21356	1971	7380	-	gene_10216	FRAX13_000048690.2_R3	tobamovirus multiplication protein 1 [Olea europaea var. sylvestris]	3.24672	4.70219	4.71323	9.7799	8.20491	7.65638	26.0886	28.4083	27.2485	11.8826	13.1616	13.4733	69.5868	73.1888	97.654	27.174	53.1055	45.3808	22.3281	14.9015	29.7547	65.6312	33.1006	36.8045
gene_10217	scaffold21359	589	3972	+	gene_10217	FRAX13_000296280.1_R0	filament-like plant protein [Olea europaea var. sylvestris]	0.271386	0.0001	0.112391	1.15092	1.19152	1.20061	0.220084	0.213775	0.216929	0.167291	0.108817	0.172398	0.200741	0.144081	0.775838	0.0001	0.0001	0.0001	2.09943	3.55585	0.643018	0.0001	0.0001	0.0001
gene_10218	scaffold2135	568	4512	+	gene_10218	FRAX13_000070640.1_R0	pentatricopeptide repeat-containing protein At3g29290 [Olea europaea var. sylvestris]	1.59455	1.68837	1.32118	6.63604	7.57217	7.39648	1.15389	1.94734	1.55062	2.37381	1.56004	1.8269	2.07661	2.46682	2.80242	0.0001	0.0001	0.0001	3.47798	3.35638	3.59958	0.0001	0.0001	0.0001
gene_10219	scaffold21361	1082	4020	-	gene_10219	FRAX13_000070820.1_R0	cytochrome P450 CYP749A22-like isoform X1 [Olea europaea var. sylvestris]	5.34784	5.35863	5.08864	1.29248	1.89285	1.99924	1.26318	2.2893	1.77624	0.100929	0.351117	0.455273	1.46412	1.7957	1.37909	0.0001	0.0001	0.0001	0.231922	0.106419	0.357425	0.0001	2.74311	0.0001
gene_1022	scaffold10821	5027	5464	-	gene_1022	FRAX13_000317600.1_R0	hypothetical protein MIMGU_mgv1a018618mg [Erythranthe guttata]	0.0001	0.0001	0.0001	0.0001	0.0001	0.0001	0.0001	0.0001	0.0001	0.0001	0.0001	0.0001	0.0001	0.0001	0.0001	0.0001	0.0001	0.0001	0.0001	0.0001	0.0001	0.0001	0.0001	0.0001
gene_10220	scaffold21362	5902	6392	+	gene_10220	FRAX13_000016740.1_R3	uncharacterized protein LOC111387334 [Olea europaea var. sylvestris]	0.0001	0.0001	0.0001	0.0001	0.0001	0.0001	0.0001	0.0001	0.0001	0.0001	0.0001	0.0001	0.0001	0.0001	0.0001	0.0001	0.0001	0.0001	0.0001	0.0001	0.0001	0.0001	0.0001	0.0001
gene_10221	scaffold21363	1600	5509	+	gene_10221	FRAX13_000318260.1_R0	agamous-like MADS-box protein AGL65 [Olea europaea var. sylvestris]	0.0001	0.0001	0.0001	0.0001	0.0001	0.0001	0.0001	0.0001	0.0001	0.0001	0.0001	0.0001	0.0001	0.0001	0.0001	0.0001	0.0001	0.0001	0.0001	0.0001	0.0001	0.0001	0.0001	0.0001
gene_10222	scaffold21363	6579	7886	-	gene_10222	FRAX13_000085860.1_R1	chlorophyll a-b binding protein 4, chloroplastic-like [Olea europaea var. sylvestris]	167.296	182.614	187.294	599.146	625.901	651.716	789.862	759.532	774.697	1588.4	1554.26	1588.74	147.279	144.227	144.774	0.0001	2.0662	0.0001	817.41	677.242	957.577	0.0001	0.0001	0.0001
gene_10223	scaffold21365	12061	13204	+	gene_10223	FRAX13_000291560.1_R0	GDSL esterase/lipase At4g10955-like [Olea europaea var. sylvestris]	1.33586	1.63899	1.0756	7.33621	7.89431	8.7403	6.74765	7.35991	7.05378	3.63712	3.02093	3.98409	1.63411	1.48393	4.25346	0.0001	0.999878	0.0001	3.19567	3.77863	2.61271	0.0001	11.246	0.0001
gene_10224	scaffold21366	717	5059	+	gene_10224	FRAX13_000331860.1_R2	protein DETOXIFICATION 16-like [Olea europaea var. sylvestris]	0.0001	0.066993	0.102514	0.598895	0.0001	0.887447	0.880024	0.223392	0.551708	0.323212	0.33467	0.515564	0.0001	0.342732	0.146147	0.0001	0.0001	0.0001	0.204589	0.127497	0.281681	0.0001	0.0001	0.0001
gene_10225	scaffold21367	2767	5099	-	gene_10225	FRAX13_000094620.1_R3	5'-3' exoribonuclease 3-like [Olea europaea var. sylvestris]	1.46534	1.03646	0.996796	2.73374	3.84087	1.98073	2.12405	2.22393	2.174	0.531107	0.0001	1.12828	0.0001	1.77903	2.91316	0.0001	0.0001	0.0001	1.59921	2.68608	0.512345	0.0001	0.0001	0.0001
gene_10226	scaffold21368	1500	4455	-	gene_10226	FRAX13_000155940.1_R0	probable U3 small nucleolar RNA-associated protein 11 [Olea europaea var. sylvestris]	7.05068	5.07081	5.70488	19.2063	23.9829	22.517	4.40086	3.24585	3.82336	3.93614	2.5554	4.93079	12.4621	7.45545	9.72622	0.498654	0.0001	0.0001	13.3513	9.73257	16.9701	0.0001	0.0001	0.0001
gene_10227	scaffold21369	638	2927	-	gene_10227	FRAX13_000130810.3_R0	probable trehalose-phosphate phosphatase F isoform X1 [Olea europaea var. sylvestris]	0.0001	0.0001	0.048824	0.254406	0.613085	0.588575	0.301304	0.262097	0.281701	0.12921	0.0001	0.0001	0.110043	0.228813	0.214398	0.0001	0.0001	0.0001	0.715781	1.13585	0.295717	0.0001	0.0001	0.0001
gene_10228	scaffold2136	3280	7619	+	gene_10228	FRAX13_000210100.1_R0	serine/threonine-protein kinase SRK2I isoform X2 [Olea europaea var. sylvestris]	23.5322	28.4219	30.8859	87.1819	81.9596	79.7309	78.1433	80.2784	79.2109	72.6057	81.1932	79.8198	77.3907	79.4493	64.1542	29.7553	38.5147	43.7972	139.792	168.092	111.493	41.5927	31.5471	86.3906
gene_10229	scaffold2136	11746	13246	+	gene_10229	FRAX13_000210090.1_R0	protein TIC 20-I, chloroplastic-like [Olea europaea var. sylvestris]	7.85592	7.3916	7.67952	21.9729	21.0683	20.5209	40.8317	41.8037	41.3177	50.9905	57.4	48.1505	43.7927	40.2811	41.236	19.3251	17.7224	12.544	70.0457	63.394	76.6974	0.0001	4.47831	9.2437
gene_1023	scaffold10822	399	5465	+	gene_1023	FRAX13_000363190.1_R0	beta-glucosidase 11-like [Olea europaea var. sylvestris]	0.0001	0.092671	0.102043	0.241346	0.181008	0.082426	1.12037	1.53846	1.32941	0.371634	0.375096	0.120194	0.0001	0.379132	0.0001	0.0001	0.204281	0.0001	0.246553	0.163257	0.329849	0.0001	0.0001	0.0001
gene_10230	scaffold21370	348	4200	+	gene_10230	FRAX13_000050330.1_R0	NADH dehydrogenase [ubiquinone] iron-sulfur protein 5-B-like isoform X1 [Olea europaea var. sylvestris]	14.5961	25.789	22.6434	49.9717	48.7961	50.2743	105.159	93.112	99.1355	130.35	111.087	105.154	108.044	113.066	128.772	69.44	74.3664	123.6	152.339	134.38	170.297	87.0803	73.1133	55.3928
gene_10231	scaffold21371	273	563	-	gene_10231	FRAX13_000304430.1_R0	succinate dehydrogenase assembly factor 1, mitochondrial [Olea europaea var. sylvestris]	0.397864	1.70489	0.715949	1.53076	1.42023	1.13922	1.88819	0.0001	0.944144	1.2754	1.01032	0.567159	1.07126	0.994356	1.17168	0.0001	0.0001	0.0001	0.970039	0.611695	1.32838	0.0001	0.0001	0.0001
gene_10232	scaffold21372	65	3746	-	gene_10232	FRAX13_000280820.1_R0	serine/threonine-protein kinase RHS3-like [Olea europaea var. sylvestris]	0.0001	0.0001	0.0001	0.0001	0.0001	0.0001	0.0001	0.0001	0.0001	0.0001	0.0001	0.0001	0.0001	0.0001	0.0001	0.0001	0.0001	0.0001	0.0001	0.0001	0.0001	0.0001	0.0001	0.0001
gene_10233	scaffold21375	1876	3003	-	gene_10233	FRAX13_000139550.1_R0	GDP-mannose transporter GONST3 [Olea europaea var. sylvestris]	0.177443	0.603304	0.454394	4.85511	5.61705	5.17154	1.70229	1.85154	1.77692	2.99512	2.87072	2.04576	2.90444	2.10414	2.40838	0.0001	0.0001	0.0001	4.05851	2.82387	5.29316	0.0001	1.06157	0.0001
gene_10234	scaffold2137	174	14843	-	gene_10234	FRAX13_000048070.1_R0	E3 ubiquitin-protein ligase listerin [Olea europaea var. sylvestris]	2.95573	3.08469	3.6263	9.10841	9.99874	9.20969	5.31518	5.50081	5.408	1.77557	1.62596	2.50499	7.95718	6.87296	6.63323	1.18144	1.32316	0.0001	3.70366	4.68996	2.71735	0.631625	1.16427	0.0001
gene_10236	scaffold21381	5080	5881	-	gene_10236	FRAX13_000305100.1_R8	non-functional pseudokinase ZED1-like [Olea europaea var. sylvestris]	0.0001	0.0001	0.0001	0.0001	0.0001	0.0001	0.0001	0.0001	0.0001	0.0001	0.0001	0.0001	0.0001	0.0001	0.0001	0.0001	0.0001	0.0001	0.0001	0.0001	0.0001	0.0001	0.0001	0.0001
gene_10237	scaffold21383	1894	5515	-	gene_10237	FRAX13_000029080.4_R2	protein NDL2-like isoform X1 [Olea europaea var. sylvestris]	28.1534	25.6314	27.4853	70.8354	67.5292	71.4804	29.4182	28.5464	28.9823	15.2257	18.5775	19.3004	8.21767	6.46075	11.2281	0.0001	0.0001	0.0001	12.2207	14.0289	10.4125	4.26985	11.5781	0.0001
gene_10238	scaffold21385	1165	3389	+	gene_10238	FRAX13_000123440.1_R0	ribulose bisphosphate carboxylase/oxygenase activase, chloroplastic-like [Olea europaea var. sylvestris]	0.677485	0.147796	0.795565	1.0544	1.11593	1.60304	16.7198	15.3306	16.0252	3.08466	2.75477	3.16747	0.602282	0.464194	0.994318	145.468	203.358	174.296	0.505873	0.821856	0.18989	82.7595	34.0852	155.03
gene_10239	scaffold21385	5137	5653	-	gene_10239	FRAX13_000123430.1_R0	subtilisin inhibitor CLSI-I-like [Olea europaea var. sylvestris]	3.64138	2.71625	2.78259	3.13669	4.28572	6.86136	5.43727	7.22655	6.33191	1.79771	3.57362	1.45371	2.48453	5.29423	6.03846	13.5442	21.4425	40.9543	4.0169	3.13117	4.90264	24.0094	0.0001	28.2859
gene_1024	scaffold10822	6134	7741	-	gene_1024	FRAX13_000221440.1_R1	universal stress protein PHOS34-like [Olea europaea var. sylvestris]	17.5526	18.3677	20.4348	57.6342	56.7235	67.3171	117.436	115.038	116.237	90.1215	89.816	89.0989	98.3109	93.0351	65.7356	252.338	242.513	292.985	70.8393	52.4602	89.2183	196.707	62.986	248.989
gene_10240	scaffold21386	1898	4187	-	gene_10240	FRAX13_000380300.1_R0	dihydroceramide fatty acyl 2-hydroxylase FAH1-like [Olea europaea var. sylvestris]	1.81163	1.58231	3.20405	12.1924	10.7993	12.1694	5.34883	5.91156	5.6302	12.0653	12.894	11.6648	1.0614	0.165884	0.197742	0.0001	0.0001	0.0001	8.87163	12.7131	5.03015	0.0001	0.0001	0.0001
gene_10241	scaffold213873	263	391	-	gene_10241	FRAX13_000326850.1_R3	ankyrin repeat-containing protein BDA1-like [Olea europaea var. sylvestris]	2.86768	8.03782	7.11764	0.357754	0.143496	0.0001	14.6413	11.4748	13.058	3.69544	0.898637	0.554581	10.312	12.713	12.3451	0.0001	3.83962	24.4056	0.523038	0.752185	0.293891	89.5141	23.0707	221.495
gene_10242	scaffold21387	758	3220	-	gene_10242	FRAX13_000276050.1_R1	probable LRR receptor-like serine/threonine-protein kinase At2g24230 [Olea europaea var. sylvestris]	0.870116	0.853482	1.03797	5.41512	4.74069	5.68612	3.11979	2.7621	2.94095	5.22628	3.88408	4.44827	3.30579	3.47916	1.94575	0.0001	0.0001	0.0001	7.66001	9.98018	5.33985	2.20407	0.0001	0.0001
gene_10244	scaffold21391	14	2732	-	gene_10244	FRAX13_000225160.1_R1	zinc finger CCCH domain-containing protein 32-like [Olea europaea var. sylvestris]	2.58582	2.71438	2.63215	15.3519	12.4432	14.8406	10.899	7.84451	9.37174	9.95995	12.988	10.8227	5.81628	6.84777	3.98434	0.0001	0.0001	0.0001	15.2714	23.7711	6.77166	0.0001	3.72615	0.0001
gene_10245	scaffold21392	6437	6884	-	gene_10245	FRAX13_000230660.1_R0	DNA-directed RNA polymerase 1B, mitochondrial-like [Olea europaea var. sylvestris]	0.0001	0.0001	0.0001	0.0001	0.0001	0.0001	0.0001	0.0001	0.0001	0.0001	0.0001	0.0001	0.0001	0.0001	0.0001	0.0001	0.0001	0.0001	0.0001	0.0001	0.0001	0.0001	0.0001	0.0001
gene_10246	scaffold21393	5809	8139	-	gene_10246	FRAX13_000018050.1_R1	uncharacterized protein LOC111375876 [Olea europaea var. sylvestris]	1.99677	2.2267	2.37069	2.838	4.74389	3.80503	10.8281	9.5501	10.1891	4.44833	5.70681	5.85391	9.15285	10.6012	9.66184	0.0001	13.3832	0.0001	6.23574	6.19496	6.27653	14.7797	0.0001	0.0001
gene_10247	scaffold21395	587	2742	+	gene_10247	FRAX13_000202350.1_R0	pentatricopeptide repeat-containing protein At1g07590, mitochondrial isoform X1 [Olea europaea var. sylvestris]	0.935062	1.42074	1.1603	5.58104	5.44887	4.58077	0.752649	0.748511	0.75058	1.35221	1.3047	1.567	1.37472	1.59781	1.56873	0.0001	0.0001	0.0001	1.97126	1.46311	2.4794	0.0001	0.0001	0.0001
gene_10248	scaffold21395	5022	6002	-	gene_10248	FRAX13_000337630.1_R1	CAX-interacting protein 4-like [Olea europaea var. sylvestris]	5.03231	4.45761	4.45276	10.7659	15.7547	11.2471	22.2007	24.359	23.2798	16.3233	18.8897	18.9594	29.4795	27.0815	17.1166	0.0001	4.74204	5.06083	28.3712	25.6867	31.0556	20.0726	43.4287	55.1987
gene_10249	scaffold2139	152	1242	+	gene_10249	FRAX13_000153160.1_R8	hypothetical protein B296_00049284, partial [Ensete ventricosum]	0.0001	0.0001	0.0001	0.0001	0.0001	0.0001	0.0001	0.0001	0.0001	0.0001	0.0001	0.0001	0.0001	0.0001	0.0001	0.0001	0.0001	0.0001	0.0001	0.0001	0.0001	0.0001	0.0001	0.0001
gene_1025	scaffold108241	491	1195	+	gene_1025	FRAX13_000264140.1_R1	ethylene-responsive transcription factor 1-like [Olea europaea var. sylvestris]	12.0033	12.1704	17.6925	32.6975	38.6117	36.6692	139.83	129.178	134.504	156.587	150.684	145.516	81.6853	69.2478	94.9684	256.797	177.643	190.744	25.911	18.4045	33.4176	95.5625	154.529	82.2724
gene_10250	scaffold2139	4405	12824	-	gene_10250	FRAX13_000070760.1_R0	uncharacterized protein LOC111396224 isoform X1 [Olea europaea var. sylvestris]	0.084504	0.295066	0.075198	0.22315	0.464264	0.227243	0.052408	0.0001	0.026254	0.0001	0.0001	0.0001	0.0001	0.036079	0.041417	2.95934	0.0001	0.0001	0.101842	0.203584	0.0001	0.0001	0.0001	0.0001
gene_10251	scaffold213	2607	5562	+	gene_10251	FRAX13_000064990.2_R0	homeobox protein knotted-1-like LET12 isoform X1 [Olea europaea var. sylvestris]	53.5947	58.2826	50.188	85.8836	88.964	91.1327	205.997	196.325	201.161	137.789	129.79	144.935	98.6148	127.851	49.604	6.65746	27.4732	25.8329	69.8635	94.1377	45.5894	5.98719	12.718	0.0001
gene_10252	scaffold213	6333	14026	-	gene_10252	FRAX13_000065000.1_R0	uncharacterized protein LOC111389500 isoform X2 [Olea europaea var. sylvestris]	0.0001	0.010277	0.027895	1.21935	1.31441	1.62827	0.147967	0.089131	0.118549	0.754438	0.808225	0.649676	0.0001	0.0001	0.0001	0.0001	0.0001	0.0001	0.638578	0.80569	0.471465	0.0001	0.0001	0.0001
gene_10253	scaffold21400	1656	5787	-	gene_10253	FRAX13_000011980.1_R9	uncharacterized protein LOC113718518 [Coffea arabica]	0.0001	0.0001	0.0001	0.0001	0.0001	0.081684	0.0001	0.0001	0.0001	0.0001	0.0001	0.0001	0.0001	0.0001	0.0001	0.0001	0.0001	0.0001	0.0001	0.0001	0.0001	0.0001	0.0001	0.0001
gene_10254	scaffold21401	2508	5380	-	gene_10254	FRAX13_000179480.1_R7	reverse transcriptase [Corchorus capsularis]	0.0001	0.0001	0.0001	0.0001	0.0001	0.0001	0.0001	0.0001	0.0001	0.0001	0.0001	0.0001	0.0001	0.0001	0.0001	0.0001	0.0001	0.0001	0.0001	0.0001	0.0001	0.0001	0.0001	0.0001
gene_10255	scaffold21402	49	7728	+	gene_10255	FRAX13_000394840.1_R0	calreticulin-3 [Olea europaea var. sylvestris]	9.89195	10.444	12.8253	41.7935	38.858	38.6173	24.7997	22.3409	23.5703	15.0097	13.8151	13.0499	22.4528	22.6142	16.0555	0.0001	2.21936	0.0001	26.6007	21.804	31.3973	0.0001	6.62142	8.51377
gene_10256	scaffold21409	2708	4990	-	gene_10256	FRAX13_000334600.1_R1	cytochrome P450 71A1-like [Olea europaea var. sylvestris]	13.917	11.6902	12.9056	33.9159	33.8364	37.9381	62.5848	61.9474	62.2661	45.1188	50.6198	53.2635	42.9177	33.1617	49.2799	0.0001	1.09906	0.0001	26.656	19.1936	34.1184	0.0001	1.85421	0.0001
gene_10257	scaffold2140	8018	12965	+	gene_10257	FRAX13_000324500.1_R0	glucose-1-phosphate adenylyltransferase small subunit, chloroplastic/amyloplastic-like isoform X1 [Olea europaea var. sylvestris]	23.5355	24.0253	22.6859	116.328	117.101	116.057	76.8806	68.7984	72.8395	103.843	107.367	119.104	11.1021	10.4945	25.3174	0.0001	0.0001	0.0001	51.9661	47.5198	56.4124	0.0001	0.0001	0.0001
gene_10258	scaffold2140	5588	6139	-	gene_10258	FRAX13_000324510.1_R0	cell wall / vacuolar inhibitor of fructosidase 2-like [Olea europaea var. sylvestris]	0.183243	1.14008	1.88047	2.17132	2.60788	2.36357	1.28822	0.52205	0.905134	0.817291	0.467673	1.26167	0.0001	0.0001	0.601407	0.0001	0.0001	0.0001	0.376397	0.170933	0.581862	0.0001	0.0001	0.0001
gene_10259	scaffold21414	2407	4597	+	gene_10259	FRAX13_000304110.1_R0	tubulin-folding cofactor A [Ricinus communis]	3.13843	2.48726	3.02083	28.5986	19.5769	23.8184	3.01839	4.17714	3.59777	15.2668	18.6796	12.5655	3.20732	4.91858	3.23767	0.0001	0.0001	0.0001	18.5835	17.9052	19.2618	25.2664	0.0001	0.0001
gene_1026	scaffold108248	1846	3140	-	gene_1026	FRAX13_000252530.1_R4	cell division cycle-associated protein 7-like [Olea europaea var. sylvestris]	0.0001	0.0001	0.0001	0.0001	0.0001	0.0001	0.0001	0.0001	0.0001	0.0001	0.0001	0.0001	0.0001	0.0001	0.0001	0.0001	0.0001	0.0001	0.0001	0.0001	0.0001	0.0001	0.0001	0.0001
gene_10260	scaffold21415	4223	5005	-	gene_10260	FRAX13_000214940.1_R0	protein LURP-one-related 17-like [Olea europaea var. sylvestris]	0.0001	0.0001	0.0001	0.0001	0.0001	0.0001	0.0001	0.0001	0.0001	0.0001	0.0001	0.0001	0.0001	0.0001	0.0001	0.0001	0.0001	0.0001	0.0001	0.0001	0.0001	0.0001	0.0001	0.0001
gene_10261	scaffold21416	47	2195	+	gene_10261	FRAX13_000211130.1_R2	hypothetical protein DCAR_026222 [Daucus carota subsp. sativus]	0.0001	0.0001	0.0001	0.0001	1.62077	6.56192	0.0001	0.0001	0.0001	0.0001	0.0001	0.0001	3.07759	0.0001	0.0001	0.0001	0.0001	0.0001	0.0001	0.0001	0.0001	0.0001	0.0001	0.0001
gene_10262	scaffold21417	56	4319	+	gene_10262	FRAX13_000342600.4_R0	uncharacterized protein LOC111407976 isoform X1 [Olea europaea var. sylvestris]	1.51236	1.76898	1.74779	4.47739	5.00967	4.97665	4.95785	4.85624	4.90705	3.7605	4.86626	5.72292	3.5094	5.14168	3.89635	0.0001	1.08688	0.0001	8.25092	10.122	6.37983	6.63285	0.0001	0.0001
gene_10263	scaffold21417	4103	5284	-	gene_10263	FRAX13_000178850.1_R1	IQ domain-containing protein IQM2-like [Olea europaea var. sylvestris]	1.63497	1.7151	1.54132	3.56745	3.44169	3.08555	3.30035	2.43841	2.86938	1.5372	4.52718	1.57709	7.02496	8.43871	2.82458	0.0001	0.0001	0.0001	6.87457	6.75585	6.9933	0.0001	0.0001	0.0001
gene_10264	scaffold2141	3049	10816	+	gene_10264	FRAX13_000331900.1_R0	protein MICRORCHIDIA 6 isoform X1 [Olea europaea var. sylvestris]	2.37793	2.71793	1.40739	8.23263	5.76991	7.42279	3.33169	2.72313	3.02741	1.12235	1.95458	1.88913	3.59773	4.9273	4.91908	0.0001	0.0001	0.0001	3.62947	4.03595	3.223	0.0001	0.0001	0.0001
gene_10265	scaffold21420	3918	5201	-	gene_10265	FRAX13_000120610.1_R1	CASP-like protein 1E2 [Olea europaea var. sylvestris]	0.0001	0.0001	0.0001	0.0001	0.0001	0.0001	10.9075	10.5358	10.7216	3.55094	3.28345	3.10566	0.0001	0.0001	0.0001	0.0001	8.17732	0.0001	0.303326	0.606552	0.0001	0.0001	19.4085	0.0001
gene_10266	scaffold21421	836	5059	+	gene_10266	FRAX13_000227810.2_R0	G-type lectin S-receptor-like serine/threonine-protein kinase At1g11410 [Olea europaea var. sylvestris]	3.03235	2.26932	1.96474	9.46644	9.55047	10.0657	1.16615	0.85244	1.00929	2.05584	1.53984	2.99595	2.93491	1.96188	3.25221	0.0001	0.0001	0.0001	10.1366	13.031	7.24223	0.0001	0.0001	0.0001
gene_10267	scaffold21423	3497	4522	+	gene_10267	FRAX13_000336870.1_R1	U5 small nuclear ribonucleoprotein 40 kDa protein-like [Olea europaea var. sylvestris]	4.98787	5.94323	4.08746	9.29636	10.4091	11.4878	19.7867	23.4118	21.5993	16.4395	14.5713	16.5453	59.2764	53.2478	47.5662	34.3153	30.3537	43.5667	36.8179	30.7261	42.9096	53.9764	46.9746	42.775
gene_10269	scaffold21424	4019	5824	+	gene_10269	FRAX13_000378920.2_R0	BEL1-like homeodomain protein 9 [Olea europaea var. sylvestris]	0.0001	0.062385	0.0001	0.0001	0.062327	0.276911	0.0001	0.0001	0.0001	0.0001	0.0001	0.059789	0.0001	0.0001	0.0001	0.0001	0.0001	0.0001	0.05794	0.11578	0.0001	0.0001	0.0001	0.0001
gene_1027	scaffold10824	1754	3686	+	gene_1027	FRAX13_000104890.1_R0	uncharacterized protein LOC111384713 isoform X1 [Olea europaea var. sylvestris]	5.03623	5.51114	5.8325	16.2486	13.9968	17.6894	4.66142	6.2545	5.45796	4.70515	3.60886	6.37629	3.88342	4.0335	4.94532	0.0001	3.85913	0.0001	5.28349	7.84807	2.71892	0.0001	9.63939	0.0001
gene_10270	scaffold21427	525	3059	+	gene_10270	FRAX13_000346130.1_R0	transmembrane protein 33 homolog isoform X2 [Olea europaea var. sylvestris]	13.9767	13.9852	13.9628	25.1732	20.6413	26.0218	44.709	54.1525	49.4307	33.3994	31.7385	33.8336	80.7912	87.3029	75.4307	71.6264	28.9913	39.1386	46.3678	41.3297	51.4059	0.0001	18.7519	22.5427
gene_10271	scaffold21428	2350	5608	-	gene_10271	FRAX13_000347270.1_R2	mannosylglycoprotein endo-beta-mannosidase-like [Olea europaea var. sylvestris]	3.89051	3.26565	3.8127	13.3498	14.386	13.6744	10.578	9.19324	9.88564	11.3793	11.1795	11.9368	4.02546	6.88791	2.53544	0.0001	0.0001	0.0001	18.01	24.983	11.037	0.0001	0.0001	0.0001
gene_10272	scaffold2142	11203	12521	+	gene_10272	FRAX13_000334790.1_R1	homeobox-leucine zipper protein ATHB-6-like isoform X1 [Olea europaea var. sylvestris]	1.70576	1.89491	1.62534	11.4385	11.0748	13.5902	13.1433	16.2445	14.6939	7.50188	8.60397	10.0106	6.40438	8.96717	9.4931	4.48236	6.27451	0.0001	15.5471	25.0187	6.07539	18.5385	10.3979	0.0001
gene_10273	scaffold21431	4105	4914	+	gene_10273	FRAX13_000050660.1_R0	uncharacterized protein LOC111395613 [Olea europaea var. sylvestris]	0.206842	0.326397	0.0001	0.459796	0.440459	0.0001	9.14041	7.48806	8.31424	0.933839	1.9768	1.54448	0.0001	0.0001	0.258854	0.0001	2.23803	0.0001	0.33113	0.662161	0.0001	0.0001	0.0001	0.0001
gene_10274	scaffold21431	5270	7373	-	gene_10274	FRAX13_000396230.1_R0	uncharacterized protein LOC105165413 [Sesamum indicum]	3.03285	1.9897	2.68083	12.0171	13.0299	10.0947	5.67113	7.25673	6.46393	22.5887	17.8059	15.5615	3.66747	3.87279	4.45317	0.0001	5.74483	0.0001	12.2554	13.0807	11.43	0.0001	0.0001	0.0001
gene_10275	scaffold21431	10446	11393	-	gene_10275	FRAX13_000396240.1_R0	uncharacterized protein LOC111395612 [Olea europaea var. sylvestris]	0.0001	0.0001	0.0001	0.241741	0.0001	0.0001	0.0001	0.0001	0.0001	0.0001	0.0001	0.0001	0.0001	0.0001	0.0001	0.0001	0.0001	0.0001	0.0001	0.0001	0.0001	0.0001	0.0001	0.0001
gene_10276	scaffold21433	2024	4488	+	gene_10276	FRAX13_000207650.1_R1	thioredoxin domain-containing protein 9 homolog [Olea europaea var. sylvestris]	3.82605	2.43711	1.71961	13.6638	13.0977	12.8738	12.622	11.2236	11.9228	11.2235	12.5938	11.1095	11.9249	16.3479	16.957	0.0001	14.9213	0.0001	21.8456	20.4752	23.2161	7.49028	0.0001	0.0001
gene_10277	scaffold21433	5065	8657	-	gene_10277	FRAX13_000207640.1_R0	uncharacterized protein LOC111410645 isoform X1 [Olea europaea var. sylvestris]	16.2734	18.7028	18.7843	44.6434	46.5847	44.8566	53.1413	58.4837	55.8125	36.2501	33.7382	39.0045	30.1387	31.8678	21.7633	40.9548	40.7234	8.78952	41.0694	38.0673	44.0715	14.0178	7.33236	21.3367
gene_10278	scaffold21436	747	5606	+	gene_10278	FRAX13_000276340.1_R1	uroporphyrinogen-III synthase, chloroplastic-like [Olea europaea var. sylvestris]	3.26724	3.87085	2.5584	7.99142	10.4968	8.95145	5.89538	8.852	7.37369	8.91619	7.32791	10.6025	8.36739	8.70145	6.13321	10.5595	0.0001	0.0001	11.7846	13.2399	10.3293	0.0001	7.63375	0.0001
gene_10279	scaffold21437	1334	5821	-	gene_10279	FRAX13_000381830.1_R0	protein SDA1 homolog isoform X1 [Olea europaea var. sylvestris]	5.02445	4.03807	3.79926	10.2737	11.6974	11.0859	6.70755	7.2875	6.99753	3.09495	3.55891	4.06093	13.5	13.1081	7.96728	0.0001	2.01598	3.15687	7.73238	8.05197	7.4128	1.2964	2.27208	0.0001
gene_1028	scaffold108255	3221	3838	-	gene_1028	FRAX13_000236750.1_R0	E3 ubiquitin-protein ligase RMA1H1-like [Olea europaea var. sylvestris]	1.05086	0.958421	1.65756	5.94547	7.91435	7.27708	11.5175	9.29064	10.4041	10.3091	12.892	9.19259	4.1963	2.58002	5.97312	10.1467	10.8219	1.01951	5.88556	6.19808	5.57303	77.5242	24.5486	26.5288
gene_10280	scaffold21438	619	917	-	gene_10280	FRAX13_000047780.1_R0	tryptophan--tRNA ligase, chloroplastic/mitochondrial [Olea europaea var. sylvestris]	2.81965	2.55886	1.84729	14.4868	11.7573	11.0491	11.7973	9.47664	10.6369	16.2362	8.90725	9.35554	3.59986	5.63451	2.82921	0.0001	6.69142	0.0001	8.35337	10.9187	5.78803	0.0001	0.0001	0.0001
gene_10281	scaffold21439	974	4906	-	gene_10281	FRAX13_000176260.1_R0	Peroxidase [Handroanthus impetiginosus]	158.252	167.278	164.426	430.021	435.001	437.821	475.995	472.313	474.154	375.301	378.52	382.479	207.587	280.817	161.886	0.0001	0.0001	0.0001	48.0641	26.9186	69.2097	0.0001	0.0001	0.0001
gene_10282	scaffold21444	5139	5606	-	gene_10282	FRAX13_000314810.1_R1	uncharacterized protein LOC111371754 [Olea europaea var. sylvestris]	0.0001	0.0001	0.214314	0.0001	0.0001	0.369061	0.443417	0.626044	0.53473	0.0001	0.0001	0.406693	0.0001	0.114294	0.0001	0.0001	0.0001	0.0001	0.0469895	0.0001	0.093879	0.0001	0.0001	0.0001
gene_10283	scaffold21449	4952	5848	-	gene_10283	FRAX13_000314510.1_R0	NAC domain-containing protein 90-like [Olea europaea var. sylvestris]	62.471	60.4239	55.1295	65.7022	66.5953	76.4686	96.7322	92.221	94.4766	35.3534	39.0683	33.5291	10.6729	4.24958	13.7781	0.0001	0.0001	0.0001	11.6843	4.77062	18.598	0.0001	0.0001	8.95367
gene_10284	scaffold2144	449	20002	+	gene_10284	FRAX13_000040340.1_R0	E3 ubiquitin-protein ligase UPL6 [Olea europaea var. sylvestris]	3.20158	3.23868	3.78443	9.39824	9.53061	9.43806	9.09064	7.65701	8.37383	4.14388	3.5494	4.96168	10.4134	9.87623	7.7813	0.655474	4.85303	2.43092	6.86117	9.17945	4.54289	0.427288	1.63794	4.52262
gene_10285	scaffold21453	1420	2059	+	gene_10285	FRAX13_000229350.2_R0	uncharacterized protein LOC111371280 [Olea europaea var. sylvestris]	18.0244	20.9132	18.425	50.993	43.0067	58.4349	150.372	145.306	147.839	162.756	169.503	169.046	83.725	84.6232	82.193	154.775	181.096	189.607	116.54	119.654	113.425	51.4959	39.7007	89.505
gene_10286	scaffold21456	299	1893	-	gene_10286	FRAX13_000122310.1_R2	salicylic acid-binding protein 2-like [Olea europaea var. sylvestris]	0.0001	0.39173	0.461299	0.416435	0.0001	0.0001	0.163574	0.0001	0.081837	0.0001	0.0001	0.0001	0.0001	0.0001	0.0001	0.0001	0.0001	0.0001	0.545952	1.04516	0.04674	0.0001	0.0001	0.0001
gene_10287	scaffold21457	987	2663	+	gene_10287	FRAX13_000036860.1_R0	pentatricopeptide repeat-containing protein At5g08510-like [Olea europaea var. sylvestris]	0.744593	1.35258	1.56165	2.88788	3.03467	2.56253	1.44103	2.31277	1.8769	0.798272	0.83395	1.52358	1.86251	1.25947	2.03125	0.0001	0.0001	0.0001	1.26899	1.24181	1.29616	0.0001	0.0001	0.0001
gene_10288	scaffold21458	3272	6596	+	gene_10288	FRAX13_000300150.1_R1	uncharacterized protein At1g51745-like [Olea europaea var. sylvestris]	0.0001	0.0001	0.0001	0.0001	0.0001	0.0001	0.0001	0.0001	0.0001	0.0001	0.0001	0.0001	0.0001	0.0001	0.0001	0.0001	0.0001	0.0001	0.0001	0.0001	0.0001	0.0001	0.0001	0.0001
gene_10289	scaffold21459	4878	5433	+	gene_10289	FRAX13_000078300.1_R1	thionin-like protein 2 [Olea europaea var. sylvestris]	0.0001	0.644347	0.51676	2.8707	2.70814	3.13768	5.46412	2.63092	4.04752	5.44672	3.30351	2.51317	1.36771	6.43886	2.80347	0.0001	3.45056	0.0001	4.46201	3.01419	5.90982	10.8409	15.3525	0.0001
gene_1029	scaffold10826	1745	5478	+	gene_1029	FRAX13_000369550.1_R0	zinc finger protein ZOP1 isoform X2 [Olea europaea var. sylvestris]	7.7423	7.4877	8.91369	17.8444	18.8741	18.5308	27.8244	25.7907	26.8075	18.3718	17.2346	19.3638	33.3846	41.0899	30.5631	6.87389	5.34504	6.79101	24.3358	25.4776	23.194	6.31962	11.5069	11.9821
gene_10290	scaffold2145	758	1683	+	gene_10290	FRAX13_000085040.1_R0	uncharacterized protein LOC105168366 [Sesamum indicum]	2.76878	3.16621	2.68621	2.94778	3.60666	3.18577	6.52843	8.2843	7.40637	4.36718	9.02599	4.06032	4.50254	3.7151	4.78901	0.0001	0.0001	0.0001	4.69623	4.6095	4.78296	0.0001	0.0001	0.0001
gene_10291	scaffold2145	2805	6214	-	gene_10291	FRAX13_000085030.1_R0	F-box protein SKIP14-like isoform X1 [Olea europaea var. sylvestris]	2.82006	2.00309	2.44591	5.8582	4.26855	5.65718	5.24685	5.28493	5.26589	3.47324	1.86268	3.08726	6.63498	10.1697	9.22692	0.0001	0.161678	2.09331	5.335	6.81311	3.8569	0.0001	8.78087	0.0001
gene_10292	scaffold21461	3526	4265	-	gene_10292	FRAX13_000181990.1_R2	thioredoxin H2-like [Olea europaea var. sylvestris]	6.64115	7.90701	8.26223	23.4242	20.3289	17.6312	33.185	30.4391	31.812	13.201	17.445	14.3747	20.2851	21.7177	50.6348	0.0001	13.2004	0.0001	12.0649	5.93011	18.1997	54.193	63.6446	97.5703
gene_10293	scaffold21462	737	2822	-	gene_10293	FRAX13_000243430.3_R0	probable WRKY transcription factor 9 isoform X1 [Olea europaea var. sylvestris]	0.109267	0.0001	0.0001	0.125633	0.050519	0.122139	0.0001	0.0001	0.0001	0.0001	0.062485	0.0001	0.067359	0.0001	0.0001	0.0001	0.0001	0.0001	0.305177	0.610254	0.0001	0.0001	0.0001	0.0001
gene_10294	scaffold21468	100	2145	-	gene_10294	FRAX13_000082760.1_R3	AT-hook motif nuclear-localized protein 9 [Sesamum indicum]	3.60359	3.22423	3.43054	6.56342	5.2926	6.89329	13.9321	12.3285	13.1303	7.36839	9.17746	11.3844	1.6862	2.75199	3.77191	0.0001	0.0001	0.0001	8.8065	14.1071	3.50588	0.0001	0.0001	0.0001
gene_10295	scaffold2146	3082	7434	+	gene_10295	FRAX13_000100270.1_R0	glutaminyl-peptide cyclotransferase-like isoform X1 [Olea europaea var. sylvestris]	3.97837	4.20436	5.31465	10.7977	8.08878	11.6383	12.5855	13.3237	12.9546	5.6503	6.42918	4.15139	22.8319	21.1632	17.4576	1.97612	1.55197	0.0001	8.0208	7.47154	8.57006	0.0001	8.83934	15.0729
gene_10296	scaffold2146	9385	14553	-	gene_10296	FRAX13_000100290.1_R1	desumoylating isopeptidase 2-like [Olea europaea var. sylvestris]	5.72065	4.61536	5.20686	13.5949	15.2933	13.6104	15.8613	15.982	15.9217	10.6674	14.3754	15.714	19.0172	15.1193	16.3359	16.6939	6.68131	18.617	20.1188	21.1591	19.0786	0.0001	9.84723	0.0001
gene_10297	scaffold21473	2481	5162	-	gene_10297	FRAX13_000339880.1_R0	vitamin E defective 3, partial [Olea europaea]	51.78	52.8456	51.6374	172.956	169.591	160.571	184.954	190.258	187.606	202.328	208.34	213.411	67.2116	65.3619	78.2216	5.00599	13.8796	18.9988	196.858	240.076	153.639	0.0001	0.968438	0.0001
gene_10298	scaffold21476	999	2108	+	gene_10298	FRAX13_000200720.1_R0	inositol-tetrakisphosphate 1-kinase 1-like [Olea europaea var. sylvestris]	1.26031	0.932255	1.4308	0.830332	1.71098	1.1411	2.67633	2.32172	2.49902	2.38042	1.27042	3.13533	3.7433	3.4573	3.45031	0.0001	0.683466	0.0001	5.33011	7.08944	3.57078	0.461965	4.75695	0.0001
gene_10299	scaffold21477	363	4639	+	gene_10299	FRAX13_000202770.1_R0	peptide methionine sulfoxide reductase A1-like [Olea europaea var. sylvestris]	65.6183	73.6274	67.8897	215.983	196.717	227.314	305.063	295.371	300.217	409.045	404.719	429.139	118.114	114.013	118.377	61.1665	64.2729	14.685	170.401	114.776	226.027	15.9088	10.383	20.5125
gene_103	scaffold10079	713	6670	+	gene_103	FRAX13_000326960.1_R0	transcription factor bHLH48 [Sesamum indicum]	6.8963	5.91942	6.22863	38.3727	39.3416	39.1783	9.88198	10.5157	10.1988	16.0163	18.6397	19.6545	2.87154	3.77175	3.24472	0.0001	0.0001	0.0001	18.9274	23.6521	14.2028	0.0001	0.0001	0.0001
gene_1030	scaffold108273	254	955	-	gene_1030	FRAX13_000101110.1_R0	mavicyanin-like [Olea europaea var. sylvestris]	174.845	182.91	194.828	498.561	502.048	508.277	1030.75	1067.76	1049.25	1389.26	1375.74	1252.9	3843.49	4398.64	2932.94	719.702	525.504	642.609	4964.99	4008.44	5921.54	244.74	214.874	484.185
gene_10300	scaffold21479	5042	10455	+	gene_10300	FRAX13_000278610.1_R0	PREDICTED: synaptotagmin-5-like [Nicotiana sylvestris]	0.0001	0.0001	0.0001	0.0001	0.0001	0.0001	0.0001	0.0001	0.0001	0.0001	0.0001	0.0001	0.0001	0.0001	0.0001	0.0001	0.0001	0.0001	0.0001	0.0001	0.0001	0.0001	0.0001	0.0001
gene_10301	scaffold2147	1350	11205	+	gene_10301	FRAX13_000329840.1_R1	spastin [Olea europaea var. sylvestris]	1.3622	2.30882	2.76788	4.10951	5.87307	5.14822	1.73938	1.53657	1.63798	0.609003	0.333088	1.46982	4.85357	5.61485	6.1453	4.40757	0.782158	0.0001	2.62059	2.14801	3.09316	5.5686	0.0001	0.0001
gene_10302	scaffold2147	13548	16929	+	gene_10302	FRAX13_000054450.2_R0	peptidyl-prolyl cis-trans isomerase CYP18-1 [Olea europaea var. sylvestris]	3.61898	4.42234	3.53994	5.59415	5.51607	7.20088	4.87107	5.76262	5.31685	5.55547	4.75345	3.06971	9.65299	8.46506	8.2876	0.0001	0.893785	0.0001	12.5766	9.7964	15.3568	38.738	6.27588	0.0001
gene_10303	scaffold2147	19026	19430	+	gene_10303	FRAX13_000054460.1_R0	protein LITTLE ZIPPER 1-like isoform X2 [Durio zibethinus]	0.0001	0.0001	0.160472	2.53279	2.91833	3.96743	8.16588	5.7117	6.93879	4.74323	2.16555	3.84304	2.31482	5.0394	0.682879	8.99001	10.9439	0.0001	4.68466	4.95786	4.41146	37.0606	0.0001	38.3253
gene_10304	scaffold21486	2416	3571	-	gene_10304	FRAX13_000196250.1_R1	uncharacterized protein LOC111379272 [Olea europaea var. sylvestris]	5.8853	7.72295	7.63359	21.8955	20.7585	16.2794	33.8968	42.4175	38.1572	28.3011	35.7259	38.1581	31.785	26.3358	34.4548	43.5255	28.5294	35.7414	33.1211	39.3782	26.864	14.9917	17.5528	23.5656
gene_10306	scaffold21488	409	5333	+	gene_10306	FRAX13_000277550.2_R0	F-box protein SKIP16-like [Olea europaea var. sylvestris]	3.67146	3.67565	4.41456	11.8189	11.2622	11.3165	19.8259	20.5784	20.2022	14.1544	16.8313	13.4799	10.6781	13.6094	10.6195	10.4136	20.6983	7.22541	16.2428	18.2091	14.2765	13.1823	6.27411	14.8882
gene_10307	scaffold21489	2043	5783	-	gene_10307	FRAX13_000312960.1_R1	G-type lectin S-receptor-like serine/threonine-protein kinase At4g27290 isoform X1 [Olea europaea var. sylvestris]	1.78529	2.51882	1.90995	6.84945	6.45773	6.05177	1.54052	1.87822	1.70937	1.02189	1.19057	1.25714	4.14487	5.60749	4.73682	0.0001	0.0001	0.0001	3.19868	2.17323	4.22412	0.0001	0.0001	2.70544
gene_10308	scaffold21492	515	799	-	gene_10308	FRAX13_000251240.1_R4	cysteine-rich receptor-like protein kinase 10 isoform X3 [Olea europaea var. sylvestris]	3.15483	4.29551	3.09888	0.0001	0.0001	0.0001	4.6384	4.02615	4.33228	0.0001	0.0001	0.0001	5.94335	5.78596	3.34121	0.0001	0.0001	0.0001	0.0001	0.0001	0.0001	0.0001	0.0001	0.0001
gene_10309	scaffold21495	937	4337	+	gene_10309	FRAX13_000075910.1_R0	receptor protein kinase TMK1-like [Olea europaea var. sylvestris]	2.71561	2.80634	2.47414	13.2964	14.1568	14.9388	9.88864	9.03627	9.46246	23.4396	26.4855	30.8318	2.90979	3.13588	2.03641	0.0001	0.0001	0.0001	34.7494	46.1706	23.3282	2.28695	0.398189	0.0001
gene_1031	scaffold10827	4437	9981	-	gene_1031	FRAX13_000150720.1_R0	uncharacterized protein LOC111387094 [Olea europaea var. sylvestris]	0.094002	0.087605	0.091828	0.319977	0.270988	0.216104	0.225604	0.123206	0.174405	0.0001	0.0001	0.0001	0.0001	0.0001	0.03316	0.0001	0.0001	0.0001	0.068357	0.09787	0.038844	0.0001	0.0001	0.0001
gene_10310	scaffold21497	771	1550	+	gene_10310	FRAX13_000303500.1_R7	ras-related protein Rab2BV [Olea europaea var. sylvestris]	2.09822	3.06163	3.71786	14.0832	11.7745	13.5439	12.3247	17.4115	14.8681	15.9903	14.4103	11.8925	15.4385	14.0202	14.5101	44.9802	19.3755	49.8777	13.5619	13.8067	13.3172	0.0001	0.0001	16.3002
gene_10311	scaffold21497	5684	5887	-	gene_10311	FRAX13_000348700.1_R5	DNA-directed RNA polymerase III subunit RPC5-like [Olea europaea var. sylvestris]	0.0001	0.0001	0.0001	0.0001	0.0001	0.0001	0.0001	0.0001	0.0001	0.0001	0.0001	0.0001	0.0001	0.0001	0.0001	0.0001	0.0001	0.0001	0.0001	0.0001	0.0001	0.0001	0.0001	0.0001
gene_10312	scaffold21498	3011	3357	+	gene_10312	FRAX13_000051570.1_R0	uncharacterized protein LOC111370393 [Olea europaea var. sylvestris]	19.0389	26.0925	29.2296	67.4795	68.4495	73.3148	26.9675	28.2636	27.6156	69.8414	65.0841	67.1746	14.4282	11.1306	18.2821	0.310316	0.0001	0.0001	62.9564	41.4141	84.4987	31.7355	0.0001	0.0001
gene_10313	scaffold2149	4076	5257	+	gene_10313	FRAX13_000085590.1_R0	S-adenosylmethionine synthase 5 [Olea europaea var. sylvestris]	31.5691	34.5709	37.5936	156.032	153.484	155.219	228.714	243.694	236.204	360.45	382.773	380.636	111.259	107.752	154.798	111.515	89.3294	76.5526	270.188	388.142	152.233	21.9838	43.808	18.1747
gene_10314	scaffold2149	15415	17835	+	gene_10314	FRAX13_000223730.1_R0	pentatricopeptide repeat-containing protein At5g12100, mitochondrial-like [Olea europaea var. sylvestris]	0.614661	1.04048	1.28018	2.03126	2.15195	1.49692	0.408148	0.540024	0.474086	0.0001	0.09696	0.078068	0.287021	0.440628	0.41605	0.0001	0.0001	0.0001	0.336881	0.417354	0.256408	0.0001	0.0001	0.0001
gene_10315	scaffold2149	10251	11965	-	gene_10315	FRAX13_000085600.1_R0	chaperone protein DnaJ isoform X1 [Olea europaea var. sylvestris]	4.07968	6.15881	4.34179	13.1392	10.3596	11.1782	13.8585	10.6279	12.2432	8.43696	11.594	10.4375	19.3762	16.345	13.7634	0.0001	0.0001	0.0001	13.791	10.3986	17.1835	0.0001	0.0001	0.0001
gene_10316	scaffold214	16814	18030	-	gene_10316	FRAX13_000252400.1_R0	cysteine-rich repeat secretory protein 12-like [Olea europaea var. sylvestris]	1.85925	2.66003	2.27399	8.25757	6.05747	7.58094	16.4138	16.9787	16.6963	17.1079	20.8343	24.6875	3.10936	3.06436	7.84974	18.5023	17.8603	29.3462	13.8324	4.54768	23.1172	36.3513	7.12325	39.4053
gene_10317	scaffold21501	653	5513	-	gene_10317	FRAX13_000064440.1_R0	uncharacterized protein LOC111386033 [Olea europaea var. sylvestris]	2.38154	2.03412	2.85058	5.63122	7.49761	6.19894	14.419	13.3915	13.9053	15.4389	10.177	10.4249	21.3588	14.413	23.2699	11.8432	11.5262	0.0001	12.7436	12.3776	13.1097	21.894	0.0001	0.0001
gene_10318	scaffold21509	1388	4159	-	gene_10318	FRAX13_000245670.2_R0	uncharacterized protein LOC111395872 [Olea europaea var. sylvestris]	2.00033	1.62341	3.34802	18.8223	15.3869	17.9835	3.37127	3.70153	3.5364	4.01995	4.83887	5.50258	2.33352	0.476588	9.746	0.0001	0.0001	0.0001	14.6791	14.2568	15.1015	0.0001	0.0001	0.0001
gene_10319	scaffold2150	14476	17816	+	gene_10319	FRAX13_000027090.1_R0	uncharacterized protein LOC111411916 isoform X1 [Olea europaea var. sylvestris]	0.610543	0.339844	0.813892	2.66709	2.49853	3.83721	0.894913	1.47263	1.18377	1.26824	1.46796	1.49674	1.33078	0.815071	0.740718	0.0001	0.0001	0.0001	1.78279	2.61853	0.947055	0.0001	0.0001	0.0001
gene_1032	scaffold108286	76	324	+	gene_1032	FRAX13_000372780.1_R9	dirigent protein 21-like [Dorcoceras hygrometricum]	24.141	26.1535	22.4624	92.2234	111.206	103.974	57.4076	54.3157	55.8616	129.655	160.498	124.274	360.867	487.229	115.483	20.1758	9.06035	18.8302	827.422	1030.36	624.485	264.161	398.83	172.505
gene_10320	scaffold2150	2144	11504	-	gene_10320	FRAX13_000056420.1_R1	stomatal closure-related actin-binding protein 1-like [Olea europaea var. sylvestris]	1.89504	2.3144	1.77757	8.45222	8.47589	7.65792	11.2678	11.7731	11.5204	4.82638	5.14128	6.81855	14.6749	17.8685	16.3091	0.0001	9.86945	3.65053	16.1329	21.5867	10.6791	6.85743	1.20681	17.7276
gene_10321	scaffold21510	3072	8778	+	gene_10321	FRAX13_000061510.2_R0	putative lysine-specific demethylase JMJ16 [Olea europaea var. sylvestris]	6.42839	5.30865	6.07404	8.5321	10.0105	9.9731	4.47834	4.85275	4.66554	2.11926	2.05233	1.98077	4.62458	5.39475	2.67806	0.0001	0.214708	0.0001	1.64026	1.87065	1.40986	0.0001	3.5957	0.0001
gene_10322	scaffold21515	7498	9528	+	gene_10322	FRAX13_000177700.1_R0	pentatricopeptide repeat-containing protein At2g29760, chloroplastic-like [Olea europaea var. sylvestris]	1.23047	1.26243	1.88494	4.80706	4.19644	3.72951	1.54875	2.2381	1.89342	0.970276	1.38993	1.11309	2.70892	1.94256	2.49624	0.0001	0.0001	0.0001	2.77564	2.65944	2.89184	0.0001	0.0001	0.0001
gene_10323	scaffold21517	4432	5466	-	gene_10323	FRAX13_000295510.1_R1	transcription factor TCP13-like [Olea europaea var. sylvestris]	6.67185	5.4453	5.72036	11.3406	10.5612	9.91051	3.52937	2.53541	3.03239	3.00474	2.96936	3.6477	14.7262	18.2531	17.3698	0.0001	0.0001	0.0001	15.1295	8.28012	21.9789	0.0001	0.0001	0.0001
gene_10324	scaffold21519	403	3942	+	gene_10324	FRAX13_000035200.1_R0	leucine-rich repeat receptor-like protein kinase TDR [Olea europaea var. sylvestris]	0.409645	0.833679	0.491533	1.6854	1.36377	0.901983	1.3815	0.948822	1.16516	0.239499	0.258731	0.161834	0.968728	0.642816	0.626651	0.0001	0.580852	0.0001	4.74549	7.90713	1.58384	0.0001	0.0001	0.0001
gene_10325	scaffold2151	3753	13310	-	gene_10325	FRAX13_000374180.1_R0	uncharacterized protein LOC111388721 isoform X1 [Olea europaea var. sylvestris]	2.76032	3.19857	3.84138	6.64678	7.06646	7.12878	7.13542	5.72538	6.4304	2.80568	2.06291	2.79384	10.0957	9.11992	11.3329	3.05397	1.4899	0.0001	6.17306	5.96276	6.38336	0.0001	2.14194	0.0001
gene_10326	scaffold21520	1707	4375	+	gene_10326	FRAX13_000193610.1_R0	pre-mRNA cleavage factor Im 25 kDa subunit 2 [Olea europaea var. sylvestris]	0.331805	1.47888	0.574238	9.72027	10.5691	9.49654	5.14278	3.98444	4.56361	8.62472	4.72225	6.51411	10.4321	10.0407	9.51342	0.0001	2.25847	0.0001	23.9292	34.9655	12.893	0.0001	0.0001	0.0001
gene_10327	scaffold21520	5946	7610	-	gene_10327	FRAX13_000193620.1_R0	pentatricopeptide repeat-containing protein At3g29230-like [Olea europaea var. sylvestris]	0.060751	0.569971	0.25026	0.536683	0.768322	0.463652	0.374975	0.475151	0.425063	0.141176	0.213039	0.166674	0.275078	0.437233	0.769745	0.0001	0.0001	0.0001	0.730544	0.431654	1.02943	0.0001	0.0001	0.0001
gene_10328	scaffold21525	3648	5014	+	gene_10328	FRAX13_000305500.1_R0	PLASMODESMATA CALLOSE-BINDING PROTEIN 2-like isoform X2 [Olea europaea var. sylvestris]	0.0001	0.0001	0.0001	8.8495	11.2242	8.7574	2.07809	2.0756	2.07684	14.3653	15.9222	13.2704	0.330726	0.17716	0.54395	0.0001	0.0001	0.0001	13.7118	16.644	10.7795	6.91007	0.0001	0.0001
gene_10329	scaffold21529	1350	4694	-	gene_10329	FRAX13_000027010.1_R0	transcription factor UNE10-like [Olea europaea var. sylvestris]	31.3841	32.0935	33.087	28.2274	27.1132	32.6177	43.8146	46.8084	45.3115	16.4381	20.1005	18.7589	38.5931	49.6993	59.2679	0.0001	0.0001	0.0001	40.1146	34.911	45.3182	0.0001	0.0001	0.0001
gene_1033	scaffold10828	887	3722	+	gene_1033	FRAX13_000244520.1_R0	probable NADH dehydrogenase [ubiquinone] 1 alpha subcomplex subunit 5, mitochondrial [Olea europaea var. sylvestris]	9.30573	11.0255	7.43463	19.9948	22.2322	19.8656	80.9848	77.6248	79.3048	88.7082	83.0368	62.5204	64.3198	80.0282	84.2247	105.556	81.6392	175.542	71.175	70.2619	72.0881	0.0001	22.4513	34.7166
gene_10330	scaffold2152	869	3219	+	gene_10330	FRAX13_000256820.1_R3	protein EARLY FLOWERING 3-like [Olea europaea var. sylvestris]	0.0001	0.0001	0.0001	0.0001	0.27504	0.234752	0.0001	0.131254	0.065677	0.330283	0.0001	0.0001	0.0001	0.0001	0.0001	0.0001	0.0001	0.0001	0.0001	0.0001	0.0001	0.0001	0.0001	0.0001
gene_10331	scaffold2152	3807	10025	-	gene_10331	FRAX13_000342030.1_R0	clathrin interactor EPSIN 1-like [Olea europaea var. sylvestris]	10.6268	9.38771	10.6158	45.6358	46.8686	45.7043	26.4206	30.2164	28.3185	21.8435	20.4297	26.0073	37.5524	39.7308	34.8909	6.99023	15.1012	6.90339	30.6176	27.9224	33.3128	12.2457	9.97572	22.8971
gene_10332	scaffold21530	5560	5916	+	gene_10332	FRAX13_000285480.1_R3	transcription factor MYB83-like [Olea europaea var. sylvestris]	0.0001	0.25003	0.0001	5.76293	3.55847	4.76008	0.577023	0.192078	0.384551	0.213314	1.83089	0.388673	0.0001	0.0001	1.2149	0.0001	0.0001	0.0001	1.54334	1.32056	1.76612	0.0001	0.0001	0.0001
gene_10333	scaffold21532	2765	3154	-	gene_10333	FRAX13_000380410.2_R0	protein RALF-like 24 [Olea europaea var. sylvestris]	1.30229	1.5072	0.064294	3.13257	2.97214	2.0342	2.26631	0.447555	1.35693	2.24589	2.31789	2.54425	5.65727	4.91077	2.20066	0.0001	0.0001	0.0001	3.56136	2.5266	4.59612	0.0001	0.0001	0.0001
gene_10334	scaffold21536	3551	3832	+	gene_10334	FRAX13_000075540.1_R0	hypothetical protein F511_27373 [Dorcoceras hygrometricum]	0.0001	0.192616	0.434126	0.154166	0.0001	0.0001	9.61328	9.86717	9.74023	2.11162	2.22146	0.746915	7.75717	6.94351	20.01	0.0001	2.68318	1.25992	4.12992	1.84382	6.41602	128.956	137.558	36.8157
gene_10335	scaffold2153	3104	10628	+	gene_10335	FRAX13_000039180.1_R0	AT-hook motif nuclear-localized protein 10-like [Olea europaea var. sylvestris]	1.48659	2.2956	1.83812	5.99587	3.95792	4.93616	7.46189	8.70304	8.08247	7.80646	7.05602	6.54884	22.4224	19.5255	27.6668	0.0001	0.0001	0.0001	10.4417	14.0661	6.81733	0.0001	0.0001	0.0001
gene_10337	scaffold21541	3557	7851	+	gene_10337	FRAX13_000173020.1_R0	isoamylase 1, chloroplastic [Olea europaea var. sylvestris]	6.62842	6.82754	6.3042	22.0365	16.6037	21.5181	12.0768	10.4942	11.2855	13.8825	13.8067	11.5587	5.37232	6.59089	3.69252	0.0001	0.0001	0.0001	12.0366	12.3006	11.7726	0.0001	0.0001	0.0001
gene_10338	scaffold21543	3071	7550	-	gene_10338	FRAX13_000165750.1_R0	beta-glucosidase-like [Olea europaea var. sylvestris]	0.0001	0.0001	0.0001	0.0001	0.0001	0.0001	0.0001	0.0001	0.0001	0.0001	0.0001	0.0001	0.0001	0.0001	0.0001	0.0001	0.0001	0.0001	0.0001	0.0001	0.0001	0.0001	0.0001	0.0001
gene_10339	scaffold21545	3488	5579	+	gene_10339	FRAX13_000050410.1_R7	ammonium transporter 3 member 1-like [Olea europaea var. sylvestris]	7.0405	6.30661	5.65998	3.46178	2.88749	5.1982	27.409	28.7963	28.1027	6.75372	3.85055	6.94844	20.7096	17.369	36.4585	0.0001	2.34977	0.0001	8.19611	12.5672	3.82499	0.0001	0.0001	0.0001
gene_1034	scaffold10829	3228	4155	+	gene_1034	FRAX13_000176720.1_R3	long chain acyl-CoA synthetase 4-like, partial [Olea europaea var. sylvestris]	0.0001	0.0001	0.0001	0.217453	0.0001	0.0001	0.0001	0.0001	0.0001	0.0001	0.0001	0.0001	0.0001	0.091937	0.0001	0.0001	0.0001	0.0001	0.0001	0.0001	0.0001	0.0001	0.0001	0.0001
gene_10340	scaffold21546	2212	4287	+	gene_10340	FRAX13_000273930.1_R0	root phototropism protein 3-like [Olea europaea var. sylvestris]	10.7353	14.0914	13.7918	108.116	97.9816	101.923	36.7614	37.5252	37.1433	124.215	116.147	111.896	13.8257	14.7024	8.87784	0.0001	0.080996	0.0001	88.7662	71.6702	105.862	0.0001	2.52252	0.0001
gene_10341	scaffold21548	4317	5462	+	gene_10341	FRAX13_000154890.1_R0	NAC transcription factor 29-like [Olea europaea var. sylvestris]	1.06507	0.853481	1.11023	11.2291	8.18467	9.10466	18.416	14.224	16.32	8.85734	8.65697	14.0359	25.4596	21.5032	15.3529	41.1956	24.3479	19.885	8.94504	5.34382	12.5463	81.7117	90.3447	49.9139
gene_10342	scaffold2154	3712	9053	+	gene_10342	FRAX13_000145170.1_R1	thioredoxin domain-containing protein PLP3B-like [Olea europaea var. sylvestris]	9.39959	7.95836	7.2579	30.4568	33.7217	28.917	17.652	14.2436	15.9478	10.0964	16.7881	16.9498	34.7017	29.1671	29.1531	4.98017	7.20242	0.0001	29.0649	22.4382	35.6916	18.9454	21.5442	31.4907
gene_10343	scaffold2154	9755	11194	-	gene_10343	FRAX13_000356980.1_R2	protein RTF1 homolog [Olea europaea var. sylvestris]	0.66998	0.216251	0.424381	1.12309	1.78778	1.28159	1.07319	0.483692	0.778443	0.705804	0.572803	1.2869	3.65778	3.06665	2.10734	0.0001	0.0001	0.0001	2.40808	1.97269	2.84348	0.0001	4.79927	0.0001
gene_10344	scaffold21550	418	5108	-	gene_10344	FRAX13_000054600.1_R1	U3 small nucleolar ribonucleoprotein protein MPP10-like [Olea europaea var. sylvestris]	0.264319	0.0001	0.0001	0.698035	1.24318	0.697652	0.233628	0.115769	0.174699	0.0001	0.0001	0.124778	0.0001	0.291495	0.187362	0.0001	0.0001	0.0001	0.757807	0.967214	0.548399	0.0001	0.0001	0.0001
gene_10345	scaffold21551	2353	2622	+	gene_10345	FRAX13_000045600.1_R0	PREDICTED: mitochondrial import receptor subunit TOM9-2-like [Erythranthe guttata]	65.8117	62.3826	63.4515	164.092	122.455	167.152	304.096	329.892	316.994	496.073	473.929	433.093	319.031	229.349	341.832	482.439	296.045	366.824	369.763	321.962	417.564	73.0922	75.5176	126.271
gene_10346	scaffold21555	1350	3386	+	gene_10346	FRAX13_000286130.1_R0	cytochrome P450 81D11-like [Olea europaea var. sylvestris]	3.46183	4.65629	3.76322	4.30321	3.92397	3.51412	12.8069	11.1638	11.9853	3.38818	2.89031	3.51025	6.9437	9.11133	6.11726	0.0001	0.0001	0.0001	2.08161	1.8635	2.29971	0.0001	0.0001	0.0001
gene_10347	scaffold21556	1385	2620	-	gene_10347	FRAX13_000220010.1_R0	protein BIG GRAIN 1-like B [Olea europaea var. sylvestris]	0.0001	0.0001	0.0001	0.577663	0.256249	1.02728	0.772157	0.920674	0.846415	1.42999	0.878022	2.35024	0.479578	0.0001	0.198282	0.171005	0.0001	0.0001	0.462622	0.497828	0.427416	24.8906	17.5283	18.9538
gene_10348	scaffold21556	6441	9507	-	gene_10348	FRAX13_000260680.1_R1	omega-amidase, chloroplastic isoform X1 [Olea europaea var. sylvestris]	0.0001	1.94427	0.955073	7.25461	9.12296	10.3977	2.64487	4.95239	3.79863	11.1731	9.37558	17.4308	7.71394	6.05246	5.3375	0.0001	5.16237	0.0001	13.3631	10.9691	15.7571	0.0001	0.0001	10.0829
gene_10349	scaffold21559	3409	4071	+	gene_10349	FRAX13_000370450.1_R0	PREDICTED: uncharacterized protein LOC105977981 [Erythranthe guttata]	19.5762	21.9481	26.8734	58.2122	50.5573	56.1118	255.862	238.151	247.006	75.6434	68.4418	64.8388	59.758	63.8069	70.7128	8.94489	17.8164	16.0011	31.3426	34.6543	28.0308	107.889	155.219	47.1549
gene_1035	scaffold10830	9999	14543	-	gene_1035	FRAX13_000161220.1_R0	putative methyltransferase At1g22800, mitochondrial isoform X1 [Olea europaea var. sylvestris]	1.74434	1.98795	2.06364	5.26548	6.03301	6.72804	5.37795	6.22413	5.80104	6.40046	4.5302	6.53766	6.56772	10.1068	9.31523	0.0001	0.0001	0.0001	9.89839	9.58527	10.2115	4.64898	0.0001	0.0001
gene_10350	scaffold2155	12762	18699	-	gene_10350	FRAX13_000148570.1_R0	O-fucosyltransferase 27-like [Olea europaea var. sylvestris]	1.11023	1.60955	0.960272	5.82993	4.62432	5.12708	2.78179	3.90313	3.34246	3.11575	3.27766	3.24873	0.987941	2.47817	1.60922	0.0001	0.0001	0.0001	14.9511	24.9974	4.9048	0.0001	0.0001	0.0001
gene_10351	scaffold21561	3407	8600	+	gene_10351	FRAX13_000235190.1_R1	probable WRKY transcription factor 20 isoform X1 [Olea europaea var. sylvestris]	0.0001	0.0001	0.0001	0.133769	0.0001	0.07891	0.0001	0.0001	0.0001	0.0001	0.0001	0.0001	0.0001	0.0001	0.0001	0.0001	0.0001	0.0001	0.0001	0.0001	0.0001	0.0001	0.0001	0.0001
gene_10352	scaffold21561	457	1824	-	gene_10352	FRAX13_000126450.1_R0	seipin-1 [Olea europaea var. sylvestris]	0.0001	0.0001	0.0001	0.0001	0.0001	0.0001	0.0001	0.0001	0.0001	0.0001	0.0001	0.0001	0.0001	0.0001	0.0001	0.0001	0.0001	0.0001	0.0001	0.0001	0.0001	0.0001	0.0001	0.0001
gene_10353	scaffold21564	1302	4739	+	gene_10353	FRAX13_000144020.1_R5	probable protein phosphatase 2C 47 [Olea europaea var. sylvestris]	0.0001	0.110017	0.0001	0.901956	1.54257	0.870974	0.6151	0.578137	0.596619	0.672234	1.06368	0.85459	0.0001	0.0001	0.192559	0.0001	0.0001	0.0001	0.462074	0.703986	0.220162	0.0001	0.0001	0.0001
gene_10354	scaffold2156	264	2627	+	gene_10354	FRAX13_000139970.1_R0	Acetylornithine aminotransferase [Handroanthus impetiginosus]	31.0278	32.1992	33.339	112.138	117.617	109.835	175.221	155.782	165.501	203.172	216.075	230.452	83.0501	92.0762	89.0427	30.6265	36.6021	6.26287	192.352	221.678	163.025	9.9064	8.00239	12.988
gene_10355	scaffold2156	14470	16886	+	gene_10355	FRAX13_000139990.2_R0	large ribosomal RNA subunit accumulation protein YCED homolog 2, chloroplastic-like isoform X1 [Olea europaea var. sylvestris]	30.8675	33.5863	30.5909	99.5077	91.9784	99.5361	23.4953	23.8603	23.6778	28.1002	19.7684	28.5291	14.3	16.7916	14.6003	0.0001	0.0001	0.0001	24.3195	18.0265	30.6126	0.0001	0.0001	0.0001
gene_10356	scaffold2156	5029	12323	-	gene_10356	FRAX13_000294230.4_R0	hypothetical protein CDL12_01036 [Handroanthus impetiginosus]	5.72702	8.40913	6.14094	22.4567	26.6232	24.0697	4.84183	6.74836	5.79509	6.01638	4.8395	7.02775	14.9102	6.95851	11.1389	0.0001	1.73148	0.0001	14.3565	6.60117	22.1119	0.0001	0.0001	0.0001
gene_10357	scaffold21570	2036	3097	-	gene_10357	FRAX13_000074430.1_R0	ethylene-responsive transcription factor CRF1-like [Olea europaea var. sylvestris]	0.0001	0.335266	0.265386	0.484569	0.644141	0.722273	5.18728	4.30794	4.74761	0.530004	0.749254	0.825609	0.653297	0.940883	0.502292	8.67457	0.0001	0.0001	6.51805	11.2931	1.74296	0.0001	0.0001	0.0001
gene_10358	scaffold21571	1313	4917	-	gene_10358	FRAX13_000001600.1_R0	protein NSP-INTERACTING KINASE 2-like isoform X1 [Olea europaea var. sylvestris]	0.403112	0.421467	0.693475	1.34735	1.5053	1.33992	0.584197	0.376591	0.480394	0.0001	0.330993	0.687253	0.0001	0.0001	0.140652	0.0001	0.0001	0.0001	1.6473	2.89355	0.401044	0.0001	0.0001	0.0001
gene_10359	scaffold21572	2046	3957	+	gene_10359	FRAX13_000096250.1_R1	protein TIFY 9-like [Olea europaea var. sylvestris]	0.0001	0.831734	1.22985	1.40286	1.53047	2.30326	7.9247	11.1957	9.56018	4.25962	3.09348	3.71143	60.5463	40.9982	96.1989	0.0001	0.0001	0.0001	16.7501	22.233	11.2673	133.459	212.916	0.0001
gene_1036	scaffold10831	2588	5974	+	gene_1036	FRAX13_000358080.1_R3	adenylate kinase 4 [Olea europaea var. sylvestris]	2.42564	3.16712	4.06436	8.12028	7.1718	6.28608	13.4028	17.0454	15.2241	8.15309	4.28094	6.28635	12.1961	18.3553	17.2267	18.6023	2.49791	23.0529	12.7801	20.01	5.55027	3.04378	11.0677	0.0001
gene_10360	scaffold21573	2931	11593	+	gene_10360	FRAX13_000013490.2_R0	mitochondrial phosphate carrier protein 1, mitochondrial [Olea europaea var. sylvestris]	2.57183	2.58111	3.39357	4.82626	4.46662	5.92416	9.89233	10.4868	10.1896	6.53964	5.68941	6.13061	2.50556	3.10277	9.41102	0.0001	0.0001	0.0001	8.88847	8.39663	9.38031	0.0001	0.0001	0.0001
gene_10361	scaffold21576	2410	5791	-	gene_10361	FRAX13_000128930.1_R1	uncharacterized protein LOC111396883 [Olea europaea var. sylvestris]	2.98464	2.9147	2.84547	16.5465	15.6906	15.6855	14.8492	11.3258	13.0875	23.9621	24.976	25.9302	12.8288	10.1284	19.8291	0.0001	4.0267	1.59728	21.2442	29.2065	13.282	0.0001	0.0001	0.0001
gene_10362	scaffold21577	7305	10439	-	gene_10362	FRAX13_000191170.1_R3	PREDICTED: NHP2-like protein 1 [Vitis vinifera]	11.9861	13.1603	9.09	30.6943	32.382	35.3886	81.3883	77.6011	79.4947	78.7658	91.8119	90.9178	131.521	121.35	103.96	49.3213	78.4594	127.712	154.535	139.786	169.284	70.5484	0.0001	0.0001
gene_10363	scaffold21579	1326	1838	+	gene_10363	FRAX13_000300330.1_R0	calcium-binding allergen Ole e 8-like [Olea europaea var. sylvestris]	82.8261	72.6454	69.6713	70.2313	76.4818	68.7452	336.016	367.284	351.65	214.237	220.172	202.788	483.198	471.508	645.38	69.9918	71.6259	85.916	182.782	225.24	140.324	303.545	355.325	286.171
gene_10364	scaffold21579	6646	7717	+	gene_10364	FRAX13_000300340.1_R0	ras-related protein RABA6a-like [Olea europaea var. sylvestris]	1.51564	1.87415	0.833465	6.13362	5.69732	5.16552	1.62216	2.42598	2.02407	3.5045	4.82077	1.64855	4.88975	4.83843	3.65237	0.0001	1.79875	0.0001	5.65985	2.39409	8.9256	5.46665	0.0001	0.0001
gene_10365	scaffold2157	9771	11025	+	gene_10365	FRAX13_000181130.2_R0	EPIDERMAL PATTERNING FACTOR-like protein 9 [Olea europaea var. sylvestris]	0.0001	0.352239	0.0001	2.26699	0.73028	0.561533	0.0001	0.0001	0.0001	0.51042	0.0001	0.0001	0.0001	0.0001	0.0001	0.0001	0.0001	0.0001	5.29959	10.5991	0.0001	0.0001	0.0001	0.0001
gene_10366	scaffold21580	1086	3320	-	gene_10366	FRAX13_000035950.1_R0	ABC transporter G family member 20-like isoform X1 [Olea europaea var. sylvestris]	0.0001	0.0001	0.0001	0.0001	0.0001	0.0001	0.976285	1.58704	1.28166	0.336301	0.018367	0.115829	0.0001	0.0001	0.0001	0.0001	0.667742	1.50085	0.0001	0.0001	0.0001	0.0001	1.89617	0.0001
gene_10367	scaffold21581	1124	2140	+	gene_10367	FRAX13_000028970.1_R0	E3 ubiquitin-protein ligase RING1-like [Olea europaea var. sylvestris]	3.05828	2.32145	2.46265	3.4557	3.85869	5.02652	8.86098	6.17975	7.52036	3.24904	3.4014	2.50003	43.4389	46.7605	47.3191	1.36227	3.68528	6.41148	1.65793	0.838949	2.47691	0.0001	0.0001	0.0001
gene_10368	scaffold21585	1479	5539	-	gene_10368	FRAX13_000298320.1_R0	deoxyhypusine hydroxylase-B isoform X1 [Olea europaea var. sylvestris]	1.57728	1.95366	2.72057	3.0737	4.9339	5.47306	6.79634	6.95302	6.87468	5.60844	4.12149	4.99971	13.1475	11.8405	16.4432	9.2787	7.87315	8.21398	7.86931	7.13478	8.60384	17.2199	7.74645	0.0001
gene_10369	scaffold21586	979	2367	+	gene_10369	FRAX13_000394210.1_R0	omega-hydroxypalmitate O-feruloyl transferase [Olea europaea var. sylvestris]	0.0001	0.0001	0.0001	0.0001	0.0001	0.0001	0.0001	0.0001	0.0001	0.0001	0.0001	0.0001	0.0001	0.0001	0.0001	0.0001	0.0001	0.0001	0.0001	0.0001	0.0001	0.0001	0.0001	0.0001
gene_1037	scaffold10832	742	6980	+	gene_1037	FRAX13_000188380.1_R0	ATP-dependent DNA helicase DDM1 [Olea europaea var. sylvestris]	0.067233	0.0001	0.227815	1.47368	2.39823	2.05376	0.569489	0.524252	0.546871	0.530103	0.773967	1.01371	0.99572	0.738398	1.64415	0.0001	0.0001	0.0001	3.77799	6.67354	0.882447	0.0001	0.352223	0.0001
gene_10370	scaffold21587	5106	7286	+	gene_10370	FRAX13_000091910.1_R0	putative aquaporin [Vitis vinifera]	0.0001	0.0001	0.0001	0.0001	0.0001	0.0001	0.0001	0.0001	0.0001	0.0001	0.0001	0.0001	0.0001	0.0001	0.0001	0.0001	0.0001	0.0001	0.0001	0.0001	0.0001	0.0001	0.0001	0.0001
gene_10371	scaffold21588	1578	4677	+	gene_10371	FRAX13_000011790.1_R1	4-coumarate:coenzyme A ligase 4 [Fraxinus mandshurica]	6.75876	6.16789	7.77825	26.1133	26.8901	27.1617	12.0296	14.1307	13.0801	6.29483	6.77897	8.57195	2.87332	3.05739	3.19502	0.0001	0.0001	0.0001	2.19845	2.59297	1.80393	0.0001	0.0001	0.0001
gene_10372	scaffold2158	1523	13900	+	gene_10372	FRAX13_000066390.1_R1	germinal center kinase 1-like isoform X1 [Olea europaea var. sylvestris]	1.34542	1.73723	1.5122	4.60688	4.40953	4.47464	1.11711	1.27959	1.19835	1.0388	0.59616	0.456009	1.36914	1.56536	0.95789	0.0001	0.0001	0.0001	1.17432	1.39077	0.957871	0.0001	0.0001	0.0001
gene_10374	scaffold21594	3641	8584	-	gene_10374	FRAX13_000261520.1_R1	probable rhamnogalacturonate lyase B [Olea europaea var. sylvestris]	0.031004	0.0001	0.0001	1.43999	0.906485	1.43223	0.0001	0.0001	0.0001	0.414426	0.482786	0.09157	0.0001	0.200739	0.053929	0.0001	0.0001	0.0001	1.51023	1.8824	1.13807	8.47466	2.8653	0.0001
gene_10375	scaffold21595	23	5209	+	gene_10375	FRAX13_000091840.2_R2	uncharacterized protein ZK1098.3-like isoform X2 [Olea europaea var. sylvestris]	0.291616	0.08316	0.0001	0.49094	0.402415	0.615456	0.0001	0.077978	0.039039	0.0001	0.0001	0.0001	0.641164	0.108114	0.0001	0.0001	0.0001	0.0001	0.321312	0.320851	0.321772	0.0001	0.0001	0.0001
gene_10376	scaffold21597	3123	3986	-	gene_10376	FRAX13_000247030.1_R3	zinc finger protein ZAT5-like [Olea europaea var. sylvestris]	0.0001	0.0001	0.189067	0.216755	0.314721	0.297354	0.0001	0.0001	0.0001	0.0001	0.277042	0.0001	0.0001	0.0001	0.343323	0.0001	0.0001	0.0001	0.0501835	0.0001	0.100267	0.0001	0.0001	0.0001
gene_10378	scaffold21598	3693	6769	-	gene_10378	FRAX13_000321220.1_R0	programmed cell death protein 4 [Olea europaea var. sylvestris]	1.25528	2.04202	1.55272	7.75921	7.91721	7.31555	0.822961	1.40065	1.11181	2.64941	2.25118	1.519	1.05605	1.29832	0.591115	0.0001	0.0001	0.0001	1.83366	1.36691	2.3004	0.0001	0.0001	0.0001
gene_10379	scaffold21598	7319	8800	-	gene_10379	FRAX13_000079970.1_R1	tyrosine--tRNA ligase, chloroplastic/mitochondrial [Olea europaea var. sylvestris]	4.17763	4.48246	3.98504	20.7067	20.2687	21.091	22.6311	24.0104	23.3207	47.1086	46.8823	49.9361	11.2189	11.0868	9.45173	0.0001	2.33919	8.15866	39.5389	27.6454	51.4325	0.0001	3.3172	0.0001
gene_1038	scaffold108332	1857	2854	+	gene_1038	FRAX13_000074300.1_R0	squamosa promoter-binding-like protein 7 [Olea europaea var. sylvestris]	0.0001	0.0001	0.0001	0.0001	0.0001	0.0001	0.0001	0.0001	0.0001	0.0001	0.0001	0.0001	0.0001	0.0001	0.0001	0.0001	0.0001	0.0001	8.39036	16.7806	0.0001	0.0001	0.0001	0.0001
gene_10380	scaffold2159	3435	5266	+	gene_10380	FRAX13_000093020.1_R0	UDP-sulfoquinovose synthase, chloroplastic-like [Olea europaea var. sylvestris]	24.1431	29.0688	25.4152	90.108	86.0505	83.7815	142.627	134.874	138.75	156.536	143.549	166.033	65.8026	71.4466	46.4238	36.3015	35.2063	23.3849	110.94	98.0073	123.872	21.8921	15.9062	7.74286
gene_10381	scaffold2159	10751	16794	-	gene_10381	FRAX13_000093030.1_R0	ATP-dependent zinc metalloprotease FTSH 4, mitochondrial [Olea europaea var. sylvestris]	5.52855	6.1781	6.16853	12.3059	12.4267	12.5984	21.651	21.0564	21.3537	11.1111	10.9197	11.4989	30.7656	26.4364	34.1421	8.94875	12.3732	10.1446	23.7974	24.8151	22.7796	10.0082	9.21084	9.50243
gene_10382	scaffold215	2494	7824	+	gene_10382	FRAX13_000144770.2_R0	uncharacterized protein LOC111379823 isoform X2 [Olea europaea var. sylvestris]	3.28823	2.5162	3.57363	6.78216	5.86409	5.25564	14.4758	16.0872	15.2815	8.07564	8.63825	7.62586	11.5263	12.6659	12.8401	22.0099	31.476	12.2829	12.1521	13.1575	11.1467	21.5588	18.7448	28.8163
gene_10383	scaffold215	13079	20694	+	gene_10383	FRAX13_000144780.1_R0	mitogen-activated protein kinase kinase kinase 17-like [Olea europaea var. sylvestris]	0.611733	0.550871	0.58707	2.06454	2.02728	2.25007	1.66123	1.95259	1.80691	1.0284	0.566597	1.22864	2.02228	1.24045	2.62476	0.0001	0.764061	0.0001	1.80196	2.21059	1.39334	5.72026	2.19485	0.0001
gene_10384	scaffold21600	2207	3295	+	gene_10384	FRAX13_000185720.1_R0	uncharacterized protein LOC111412332 [Olea europaea var. sylvestris]	0.675128	0.87875	0.496062	1.69112	2.22279	1.79439	1.71014	3.70495	2.70755	1.22869	0.657283	1.17394	2.14694	2.75533	3.80053	2.41753	0.0001	3.18248	3.38443	4.71686	2.052	0.0001	3.1099	0.0001
gene_10386	scaffold21602	10547	12575	-	gene_10386	FRAX13_000161560.1_R1	peptidyl-prolyl cis-trans isomerase FKBP18, chloroplastic isoform X1 [Olea europaea var. sylvestris]	0.29552	0.450906	0.89638	2.48251	1.91631	4.62875	1.91844	1.27265	1.59555	1.07939	2.01928	3.44668	0.8048	0.0001	0.659731	0.0001	0.0001	0.0001	3.45999	3.62113	3.29884	0.0001	0.0001	0.0001
gene_10387	scaffold21603	1738	4198	-	gene_10387	FRAX13_000302530.2_R0	uncharacterized protein KIAA1211 homolog [Olea europaea var. sylvestris]	1.53298	1.88758	1.53744	4.10226	4.6833	6.07249	3.73256	3.65176	3.69216	3.42089	2.99246	2.68222	4.38301	3.88914	2.39219	0.0001	0.0001	0.0001	4.29101	2.49927	6.08275	0.0001	0.0001	0.0001
gene_10388	scaffold21604	4219	7314	+	gene_10388	FRAX13_000207320.3_R0	uncharacterized protein LOC111406338 isoform X1 [Olea europaea var. sylvestris]	3.5582	3.0808	2.56418	3.72773	4.05228	3.48015	5.16784	4.32042	4.74413	3.12896	1.49798	2.48653	39.8263	35.3797	27.0834	0.0001	1.8721	0.0001	15.3135	6.51628	24.1108	19.8192	24.9668	22.8665
gene_10389	scaffold21608	117	4439	-	gene_10389	FRAX13_000220980.1_R4	putative late blight resistance protein homolog R1A-3 isoform X3 [Olea europaea var. sylvestris]	0.063912	0.254576	0.105812	3.46138	4.46326	4.06776	0.877567	0.580616	0.729092	0.255794	0.262559	0.540326	0.0001	0.060892	0.20982	0.0001	0.0001	0.0001	1.04345	1.951	0.135896	0.0001	0.0001	0.0001
gene_1039	scaffold10833	432	3189	-	gene_1039	FRAX13_000004680.2_R0	uncharacterized protein LOC111401129 [Olea europaea var. sylvestris]	5.78695	6.60735	5.42753	15.6258	18.3253	14.7069	15.2049	14.1878	14.6963	9.65302	10.4582	11.2966	15.1991	19.322	12.7451	7.44525	1.77005	0.0001	16.8281	17.4245	16.2317	5.56084	6.95029	0.0001
gene_10390	scaffold21610	2477	5122	-	gene_10390	FRAX13_000183920.1_R2	pyruvate kinase isozyme A, chloroplastic [Olea europaea var. sylvestris]	7.24045	7.872	5.59654	25.6369	23.016	25.0618	18.9225	22.3333	20.6279	25.018	22.1857	24.2065	9.97175	9.1177	13.0513	0.0001	5.44525	0.0001	29.652	37.1114	22.1926	0.0001	4.48274	0.0001
gene_10391	scaffold21621	394	5622	-	gene_10391	FRAX13_000199850.1_R1	2-hydroxyacyl-CoA lyase [Olea europaea var. sylvestris]	0.0001	0.0001	0.0001	0.0001	0.0001	0.0001	0.0001	0.0001	0.0001	0.0001	0.0001	0.0001	0.0001	0.0001	0.0001	0.0001	0.0001	0.0001	0.0001	0.0001	0.0001	0.0001	0.0001	0.0001
gene_10392	scaffold21629	4764	5705	-	gene_10392	FRAX13_000315040.1_R1	ethylene-responsive transcription factor ABI4-like [Olea europaea var. sylvestris]	0.0001	0.0001	0.0001	0.0001	0.0001	0.0001	0.0001	0.0001	0.0001	0.0001	0.0001	0.0001	0.0001	0.0001	0.0001	0.0001	0.0001	0.0001	0.0001	0.0001	0.0001	0.0001	0.0001	0.0001
gene_10393	scaffold2162	715	4631	+	gene_10393	FRAX13_000123320.1_R0	uncharacterized protein At5g02240-like [Olea europaea var. sylvestris]	8.09118	5.02191	6.49459	11.7958	15.2086	12.2162	14.4719	15.4653	14.9686	4.71192	10.6074	6.55902	11.8115	11.5554	11.8157	19.3587	29.8219	2.79797	28.2391	27.7432	28.7349	20.8271	37.0746	29.9239
gene_10394	scaffold2162	5896	8684	-	gene_10394	FRAX13_000066510.1_R6	probable serine/threonine-protein kinase PBL9 [Sesamum indicum]	15.2335	19.0553	19.3418	43.3577	43.057	44.4158	27.1991	22.4288	24.814	13.8812	15.5128	14.4226	9.24199	10.6966	4.92117	0.0001	0.0001	0.0001	8.02636	4.78638	11.2663	0.0001	0.0001	0.0001
gene_10395	scaffold2162	11646	14947	-	gene_10395	FRAX13_000190520.1_R0	receptor-like cytoplasmic kinase 176 isoform X5 [Olea europaea var. sylvestris]	6.18182	5.13743	7.87048	7.20899	12.9416	10.1469	8.98692	4.97719	6.98205	0.300819	1.67922	1.95406	3.21372	1.63455	1.57809	0.0001	0.0001	0.0001	0.527154	1.05421	0.0001	0.0001	0.0001	0.0001
gene_10396	scaffold21630	3053	6763	+	gene_10396	FRAX13_000294660.1_R3	hypothetical protein DCAR_026689 [Daucus carota subsp. sativus]	1.73556	1.96713	2.4434	4.11097	6.89283	3.57507	9.49774	11.8509	10.6743	4.68404	2.7035	6.41782	22.4583	22.5459	26.9765	5.87571	19.0601	23.6125	8.44306	9.41048	7.47564	0.0001	8.48937	0.0001
gene_10397	scaffold21632	1618	2989	+	gene_10397	FRAX13_000109040.1_R0	protein ODORANT1-like [Olea europaea var. sylvestris]	0.618545	1.21414	0.983402	3.65777	3.53989	4.18201	1.42428	1.53705	1.48066	0.926012	1.86445	0.691694	0.671005	0.0001	0.326687	0.0001	0.0001	0.0001	1.79644	3.00632	0.58655	0.0001	0.0001	0.0001
gene_10398	scaffold21633	5127	10613	-	gene_10398	FRAX13_000350420.2_R0	DNA-directed RNA polymerase III subunit RPC5-like [Olea europaea var. sylvestris]	0.53413	0.82689	0.566767	3.05066	3.45052	3.94919	0.0001	0.233804	0.116952	0.34841	0.387201	0.477873	0.0001	1.41281	0.0001	0.0001	0.0001	0.0001	0.935392	0.727726	1.14306	0.0001	0.0001	0.0001
gene_10399	scaffold21634	1550	2269	-	gene_10399	FRAX13_000319730.1_R0	uncharacterized protein LOC111381502 [Olea europaea var. sylvestris]	1.802	2.60584	2.41477	4.0493	4.00465	4.66839	7.73476	7.91465	7.8247	4.23989	3.12576	3.2748	7.16153	5.17089	7.31624	0.0001	0.0001	0.0001	9.46697	9.18038	9.75355	0.0001	5.59582	0.0001
gene_104	scaffold1007	13256	15487	-	gene_104	FRAX13_000186720.2_R0	protease Do-like 2, chloroplastic [Olea europaea var. sylvestris]	0.80553	0.0001	0.171836	2.00154	1.7378	1.42807	1.37237	0.0001	0.686237	0.0001	0.400312	0.0001	0.0001	0.0001	0.627942	0.0001	0.0001	0.0001	0.738131	1.31673	0.159531	0.0001	0.0001	0.0001
gene_1040	scaffold10835	1046	3330	+	gene_1040	FRAX13_000034440.1_R0	uncharacterized protein LOC111383751 isoform X2 [Olea europaea var. sylvestris]	4.95718	5.82255	3.68117	15.1307	10.9123	12.0127	19.1306	20.6833	19.907	32.386	22.6014	19.3517	15.5942	16.9214	22.8375	27.467	13.8677	18.7489	25.3101	25.0222	25.598	16.0701	13.2603	37.6003
gene_10400	scaffold21634	5291	5455	-	gene_10400	FRAX13_000319720.1_R1	mitochondrial import receptor subunit TOM6 homolog [Olea europaea var. sylvestris]	11.9162	9.34334	17.483	12.5905	9.65388	9.01029	41.3132	34.6328	37.973	10.372	14.3598	10.5814	51.9745	53.3036	76.9784	30.6055	40.8558	117.769	23.2557	18.7352	27.7763	14.8102	0.0001	0.0001
gene_10401	scaffold21635	4926	7368	-	gene_10401	FRAX13_000233790.1_R0	GDP-mannose 3,5-epimerase 2 [Olea europaea var. sylvestris]	29.4198	30.3873	30.3116	114.937	109.584	108.702	127.945	129.224	128.585	229.92	218.762	229.534	46.5331	51.7922	36.3933	10.0072	4.53287	5.32283	223.389	301.458	145.32	8.06365	9.15875	0.0001
gene_10402	scaffold21636	13978	14712	-	gene_10402	FRAX13_000391120.1_R1	uncharacterized protein LOC111388198 [Olea europaea var. sylvestris]	0.0001	0.0001	0.0001	0.0001	0.0001	0.0001	0.0001	0.0001	0.0001	0.0001	0.0001	0.0001	0.0001	0.0001	0.0001	0.0001	0.0001	0.0001	0.0001	0.0001	0.0001	0.0001	0.0001	0.0001
gene_10403	scaffold216396	399	874	+	gene_10403	FRAX13_000174720.1_R2	protein CHLOROPLAST IMPORT APPARATUS 2-like [Olea europaea var. sylvestris]	0.0001	0.817309	0.0001	1.7591	1.0709	1.89279	0.0001	0.0001	0.0001	0.0001	0.0001	0.0001	0.0001	0.0001	0.0001	0.0001	0.0001	0.0001	0.877216	0.188404	1.56603	0.0001	0.0001	0.0001
gene_10404	scaffold21639	5678	6484	-	gene_10404	FRAX13_000184420.1_R0	protein MIZU-KUSSEI 1-like [Olea europaea var. sylvestris]	0.0001	0.112323	0.0001	0.117276	0.0001	0.0001	8.9625	8.16672	8.56461	1.9827	1.19038	1.06587	0.263552	0.749084	0.342648	2.9074	9.81227	4.37822	1.07217	1.6796	0.464739	7.3419	4.92745	0.0001
gene_10405	scaffold2163	11396	13631	+	gene_10405	FRAX13_000178380.1_R1	PREDICTED: aconitate hydratase, cytoplasmic-like [Ipomoea nil]	1.01476	0.456398	1.13271	41.2941	37.4156	44.0123	2.18494	2.91998	2.55246	8.65593	7.87419	12.4243	22.3348	21.0717	14.394	0.0001	0.0001	0.0001	15.2927	15.2013	15.3842	13.1821	6.66721	0.0001
gene_10406	scaffold21640	112	1996	+	gene_10406	FRAX13_000193580.1_R0	protein trichome birefringence-like 12 [Olea europaea var. sylvestris]	0.446449	0.64473	0.964332	2.95102	3.76667	3.73286	2.4499	4.03546	3.24268	4.10685	3.99376	4.49502	5.21495	2.39664	5.48801	0.0001	1.22249	11.8108	4.59016	5.24835	3.93198	10.8743	0.0001	0.0001
gene_10407	scaffold21640	2586	3602	+	gene_10407	FRAX13_000104240.1_R1	heavy metal-associated isoprenylated plant protein 36 [Sesamum indicum]	0.600134	1.61874	1.82886	1.60457	1.48691	2.9116	0.600785	0.0001	0.300443	0.958173	0.0001	0.0001	0.263498	0.912915	0.914128	0.0001	0.0001	0.0001	0.475724	0.292574	0.658873	0.0001	0.0001	0.0001
gene_10408	scaffold21640	4654	7074	+	gene_10408	FRAX13_000237920.1_R2	ETO1-like protein 1 [Coffea arabica]	0.737855	0.528056	0.812417	1.98489	1.55547	1.87855	0.234937	0.515544	0.37524	0.425308	0.264854	0.82282	1.06652	0.534259	1.95439	0.0001	0.0001	0.0001	0.550266	0.355015	0.745518	0.0001	0.0001	0.0001
gene_10409	scaffold21642	368	2563	+	gene_10409	FRAX13_000214080.1_R0	pentatricopeptide repeat-containing protein At1g53600, mitochondrial [Olea europaea var. sylvestris]	0.724932	0.558502	0.30225	0.408282	0.730109	0.258087	0.432754	0.29858	0.365667	0.17001	0.274607	0.198952	0.454364	0.194604	0.471039	1.39068	0.0001	0.0001	0.235287	0.164097	0.306477	0.0001	0.0001	0.0001
gene_1041	scaffold10837	1938	5317	-	gene_1041	FRAX13_000001380.1_R0	non-structural maintenance of chromosomes element 4 homolog A [Olea europaea var. sylvestris]	3.2806	3.27968	2.79568	8.14029	8.78509	9.28515	6.02234	7.66627	6.8443	6.17351	3.73851	3.61937	18.8944	16.6511	13.6381	4.30174	7.01241	0.0001	11.3005	12.2741	10.327	14.8229	9.56592	11.4328
gene_10410	scaffold21644	2044	3333	-	gene_10410	FRAX13_000203690.1_R0	UDP-glucuronate 4-epimerase 1-like [Olea europaea var. sylvestris]	0.0001	0.0001	0.0001	0.343496	0.078148	0.751043	1.14712	1.5132	1.33016	0.669186	0.469935	0.709864	0.0001	0.0001	0.042841	5.84435	5.29674	2.34875	1.30459	0.63832	1.97085	5.97366	3.84313	0.174248
gene_10411	scaffold21645	2712	4661	-	gene_10411	FRAX13_000125360.1_R1	probable WRKY transcription factor 43 isoform X1 [Olea europaea var. sylvestris]	0.0001	0.0001	0.0001	0.155824	0.0001	0.0001	0.257328	0.0001	0.128714	0.0001	0.0001	0.0001	0.0001	0.0001	0.0001	0.0001	0.0001	0.0001	0.0001	0.0001	0.0001	0.0001	0.0001	0.0001
gene_10412	scaffold21646	3166	3405	+	gene_10412	FRAX13_000164840.1_R5	uncharacterized protein LOC111394498 [Olea europaea var. sylvestris]	0.0001	0.0001	0.0001	0.0001	0.0001	0.0001	0.0001	0.0001	0.0001	0.0001	0.0001	0.0001	0.0001	0.0001	0.0001	0.0001	0.0001	0.0001	0.0001	0.0001	0.0001	0.0001	0.0001	0.0001
gene_10413	scaffold21647	3607	4964	-	gene_10413	FRAX13_000366130.2_R0	uncharacterized protein LOC111408131 [Olea europaea var. sylvestris]	3.71595	8.95367	6.22557	17.521	17.313	14.2041	6.37429	8.6388	7.50655	4.87796	7.12929	4.87225	7.64913	4.89593	3.31829	0.0001	10.8298	0.0001	4.11547	2.50095	5.72998	53.3378	19.1584	0.0001
gene_10414	scaffold2164	3224	5888	-	gene_10414	FRAX13_000265740.1_R0	uncharacterized protein LOC111378789 [Olea europaea var. sylvestris]	8.59485	7.86366	10.4952	21.5395	20.2103	22.0345	40.6681	40.7047	40.6864	23.4427	20.5282	23.2242	82.6561	67.5769	81.0421	100.963	100.344	82.3378	33.5334	21.3227	45.7441	136.528	85.4958	164.75
gene_10415	scaffold2164	7669	10427	-	gene_10415	FRAX13_000320780.1_R1	iron-sulfur cluster co-chaperone protein HscB, mitochondrial-like [Olea europaea var. sylvestris]	0.696639	0.573204	0.374969	3.31795	2.91833	4.16372	0.616775	1.20268	0.909729	0.702324	1.41355	2.60583	0.0001	1.60979	0.820261	0.0001	0.0001	0.0001	2.74352	2.95024	2.5368	0.0001	3.69072	0.0001
gene_10416	scaffold21650	1311	1991	+	gene_10416	FRAX13_000229880.1_R3	chaperone protein dnaJ 20, chloroplastic-like [Olea europaea var. sylvestris]	0.582452	1.66984	0.0001	0.0001	0.0001	0.069315	0.17303	0.537647	0.355339	0.0001	0.0001	0.0001	0.0001	0.578119	1.22676	0.0001	0.0001	0.0001	0.0798375	0.159575	0.0001	0.0001	0.0001	0.0001
gene_10417	scaffold21650	3941	4679	+	gene_10417	FRAX13_000283250.1_R3	chaperone protein dnaJ 20, chloroplastic-like [Olea europaea var. sylvestris]	0.0001	0.0001	0.0001	6.26538	7.3749	7.40575	0.0001	0.0001	0.0001	0.71043	1.83639	3.13629	0.921799	0.674183	1.22999	0.0001	0.0001	0.0001	7.84271	3.13136	12.5541	0.0001	6.65383	0.0001
gene_10418	scaffold21651	10650	12998	-	gene_10418	FRAX13_000194960.1_R5	replication protein A 70 kDa DNA-binding subunit B-like [Olea europaea var. sylvestris]	0.0001	0.0001	0.0001	0.0001	0.0001	0.0001	0.0001	0.0001	0.0001	0.0001	0.0001	0.0001	0.0001	0.0001	0.0001	0.0001	0.0001	0.0001	0.0001	0.0001	0.0001	0.0001	0.0001	0.0001
gene_10419	scaffold21652	936	1364	+	gene_10419	FRAX13_000336990.1_R1	PREDICTED: auxin-responsive protein SAUR68-like [Ipomoea nil]	0.0001	0.0001	0.0001	0.0001	0.20798	0.0001	0.0001	0.0001	0.0001	0.0001	0.0001	0.0001	0.0001	0.0001	0.0001	0.0001	0.0001	0.0001	0.0001	0.0001	0.0001	0.0001	0.0001	0.0001
gene_1042	scaffold10838	909	2121	+	gene_1042	FRAX13_000020660.1_R8	UDP-glycosyltransferase 74G1-like [Olea europaea var. sylvestris]	0.0001	0.0001	0.0001	0.0001	0.0001	0.0001	0.0001	0.0001	0.0001	0.0001	0.0001	0.0001	0.0001	0.0001	0.0001	0.0001	0.0001	0.0001	0.0001	0.0001	0.0001	0.0001	0.0001	0.0001
gene_10420	scaffold21652	3306	3752	+	gene_10420	FRAX13_000336980.1_R0	hypothetical protein CDL12_01521 [Handroanthus impetiginosus]	0.062369	0.0001	0.417416	1.23445	1.85002	1.42719	0.322364	0.343576	0.33297	0.0001	0.139693	0.521083	0.0001	0.661971	0.123197	0.0001	0.0001	0.0001	0.385543	0.770985	0.0001	0.0001	0.0001	0.0001
gene_10421	scaffold21653	1313	3241	-	gene_10421	FRAX13_000243370.1_R1	WAT1-related protein At1g25270-like [Olea europaea var. sylvestris]	0.0001	0.0001	0.0001	0.0001	0.0001	0.0001	0.0001	0.0001	0.0001	0.0001	0.0001	0.0001	0.0001	0.0001	0.0001	0.0001	0.0001	0.0001	0.0001	0.0001	0.0001	0.0001	0.0001	0.0001
gene_10422	scaffold2165	1702	4622	+	gene_10422	FRAX13_000398690.1_R0	uncharacterized protein LOC111393281 [Olea europaea var. sylvestris]	1.28573	1.58852	1.81862	2.98707	2.54818	2.88609	3.34403	2.23251	2.78827	1.47738	0.51303	0.625124	0.791972	0.339861	0.743665	0.0001	0.0001	0.0001	1.73761	3.03238	0.442832	0.0001	0.0001	0.0001
gene_10423	scaffold2165	10693	12690	+	gene_10423	FRAX13_000398680.1_R0	lysine-specific demethylase JMJ30 [Olea europaea var. sylvestris]	7.0712	5.94711	8.35084	17.3512	18.4797	18.6177	28.8573	27.9496	28.4034	12.3215	10.5804	13.1181	30.6722	30.0511	31.7424	24.108	38.9922	33.5592	30.8057	31.5355	30.0759	0.0001	27.9066	0.0001
gene_10424	scaffold21663	1162	5625	-	gene_10424	FRAX13_000195450.1_R0	short integuments 2, mitochondrial [Olea europaea var. sylvestris]	0.910905	2.18453	1.0511	5.35227	4.57614	3.68108	4.25949	3.39718	3.82833	4.68727	4.6347	4.72456	2.42213	2.53782	2.2933	5.0062	0.875354	0.0001	6.03123	6.99424	5.06823	0.0001	2.78093	0.0001
gene_10425	scaffold21665	1146	4493	-	gene_10425	FRAX13_000131740.1_R0	F-box protein PP2-A13-like [Olea europaea var. sylvestris]	0.86119	0.678224	1.13248	4.42078	4.43629	5.73765	64.7372	65.8269	65.282	161.606	156.847	152.024	65.3874	92.6037	30.095	257.55	179.938	287.277	71.9147	64.7307	79.0986	312.301	135.226	612.967
gene_10426	scaffold21666	634	4920	+	gene_10426	FRAX13_000318180.1_R0	hypothetical protein CFOL_v3_28052 [Cephalotus follicularis]	8.11463	9.15286	9.12789	26.5443	23.365	27.0754	8.13007	5.20028	6.66517	6.29608	5.62788	6.89887	22.5609	18.3401	13.8486	0.0001	1.3867	0.0001	10.4662	5.86909	15.0634	24.9747	35.7273	24.8327
gene_10427	scaffold21667	462	3332	+	gene_10427	FRAX13_000131260.2_R0	uncharacterized protein LOC111395514 [Olea europaea var. sylvestris]	2.44271	3.29651	3.01334	7.70163	7.69079	10.5457	8.61835	9.00269	8.81052	9.66635	7.63551	8.38007	13.7751	14.1493	14.0374	0.0001	4.3511	0.0001	11.8848	14.6593	9.11033	0.0001	0.0001	0.0001
gene_10428	scaffold21668	1296	4733	-	gene_10428	FRAX13_000016550.1_R0	asparagine--tRNA ligase, cytoplasmic 1-like isoform X2 [Olea europaea var. sylvestris]	8.18761	8.34765	7.20847	24.4525	20.865	23.4228	46.5412	45.5831	46.0621	26.372	27.8099	27.9325	42.8003	45.6453	44.1476	13.6713	14.166	25.2101	34.2002	33.9332	34.4673	24.788	5.60829	6.62849
gene_10429	scaffold21668	6395	7907	-	gene_10429	FRAX13_000016540.1_R0	hypothetical protein C5167_044395 [Papaver somniferum]	0.0001	6.06573	0.0001	14.7958	11.5369	17.2837	0.805373	1.32286	1.06412	24.4212	24.3742	26.7814	23.6179	28.4035	34.1391	0.0001	0.0001	0.0001	30.2221	24.318	36.1262	0.0001	2.81946	0.0001
gene_1043	scaffold10838	6363	7532	-	gene_1043	FRAX13_000275450.1_R0	dentin sialophosphoprotein-like [Dorcoceras hygrometricum]	0.0001	0.0001	0.0001	0.119192	0.0001	0.0001	0.346928	0.670364	0.508646	0.0001	0.135896	0.23975	0.093189	0.0001	0.0001	0.0001	0.175294	0.0001	0.040373	0.080646	0.0001	3.21582	0.0001	0.0001
gene_10430	scaffold2166	1566	6192	-	gene_10430	FRAX13_000026420.1_R0	protein LONGIFOLIA 2-like [Olea europaea var. sylvestris]	0.0001	0.0001	0.0001	1.44038	1.59822	1.36875	0.0001	0.0001	0.0001	0.332715	0.342914	0.184338	0.0001	0.0001	0.0001	0.0001	0.0001	0.0001	0.690155	1.16086	0.21945	0.0001	0.0001	0.0001
gene_10431	scaffold21670	1453	3780	-	gene_10431	FRAX13_000027060.1_R0	scarecrow-like protein 27 isoform X2 [Olea europaea var. sylvestris]	1.20345	1.6219	1.8668	4.58242	4.45053	4.9652	6.66604	7.22908	6.94756	6.22692	4.60954	6.11473	2.31687	2.45208	3.22341	3.54331	1.53853	0.0001	9.96985	10.3508	9.58888	0.0001	1.67205	0.0001
gene_10432	scaffold21672	4592	7501	-	gene_10432	FRAX13_000003940.1_R0	uncharacterized protein LOC105178545 [Sesamum indicum]	0.0001	0.0001	0.0001	0.0001	0.0001	0.0001	0.0001	0.0001	0.0001	0.0001	0.0001	0.0001	0.0001	0.0001	0.0001	0.0001	0.0001	0.0001	0.0001	0.0001	0.0001	0.0001	0.0001	0.0001
gene_10433	scaffold21674	3381	5426	-	gene_10433	FRAX13_000054520.1_R1	putative kinase-like protein TMKL1 [Olea europaea var. sylvestris]	0.0001	0.0001	0.263195	1.00944	0.895185	1.68944	0.0001	0.110935	0.0555175	0.101033	0.172842	0.566594	0.0001	0.07144	0.403183	0.0001	0.0001	0.0001	0.923813	1.39892	0.448703	0.0001	0.0001	0.0001
gene_10434	scaffold21675	599	2077	-	gene_10434	FRAX13_000343180.1_R0	uncharacterized protein LOC111391747 [Olea europaea var. sylvestris]	5.05706	5.67637	4.64534	21.9405	20.3257	20.9197	21.8773	23.4311	22.6542	17.9059	19.0102	13.5102	26.8449	30.4628	25.4172	8.40195	13.0146	10.333	28.4087	30.1088	26.7086	2.09884	4.88704	6.93172
gene_10435	scaffold21678	1936	6042	+	gene_10435	FRAX13_000321480.1_R0	ubiquitin domain-containing protein DSK2b-like isoform X2 [Olea europaea var. sylvestris]	17.2744	18.791	18.9028	39.4814	40.4825	42.5126	98.4259	93.9527	96.1893	67.1126	61.7055	63.2443	121.698	121.114	104.565	60.5341	88.8129	99.5872	83.1851	85.8828	80.4875	50.1868	19.3532	52.6041
gene_10436	scaffold21679	4716	6468	+	gene_10436	FRAX13_000255460.1_R0	ethylene-responsive transcription factor ERF118-like [Olea europaea var. sylvestris]	2.7317	1.90294	1.70444	8.64022	8.41235	9.34345	12.1418	12.3252	12.2335	9.72127	10.3856	8.03727	21.0509	24.5139	14.215	5.97323	2.36259	0.0001	13.5282	17.4985	9.55793	0.0001	0.0001	4.83639
gene_10437	scaffold21680	2650	5124	-	gene_10437	FRAX13_000146620.2_R1	cyclin-T1-3-like [Olea europaea var. sylvestris]	0.0001	0.0001	0.0001	0.0001	0.0001	0.0001	0.0001	0.0001	0.0001	0.0001	0.0001	0.0001	0.0001	0.0001	0.0001	0.0001	0.0001	0.0001	0.0001	0.0001	0.0001	0.0001	0.0001	0.0001
gene_10438	scaffold21685	31	5520	-	gene_10438	FRAX13_000025530.1_R0	peroxisomal nicotinamide adenine dinucleotide carrier [Sesamum indicum]	0.389659	0.62682	0.539488	1.72595	0.983407	2.04509	2.75119	3.8243	3.28775	1.98956	1.06564	2.04017	4.73204	4.66804	4.97127	0.0001	0.0001	0.0001	3.07419	4.75321	1.39517	0.0001	0.0001	0.0001
gene_10439	scaffold21686	1582	4440	-	gene_10439	FRAX13_000171500.1_R0	uncharacterized protein LOC111409037 [Olea europaea var. sylvestris]	1.39935	1.80881	1.42261	3.18399	1.15818	2.42688	3.21778	2.95552	3.08665	1.38043	1.55885	2.03172	4.84828	4.70448	1.80355	0.0001	0.0001	0.0001	11.0721	18.0542	4.08992	0.0001	0.0001	0.0001
gene_1044	scaffold10839	4716	7022	-	gene_1044	FRAX13_000348620.1_R0	FT-interacting protein 1-like isoform X2 [Olea europaea var. sylvestris]	7.37848	8.09863	6.7907	12.576	10.8058	10.3193	15.175	18.733	16.954	9.57002	8.30936	9.71087	8.59763	8.13487	12.7469	0.0001	0.583895	0.0001	8.76422	4.33563	13.1928	0.0001	0.0001	0.0001
gene_10440	scaffold21689	3990	5509	+	gene_10440	FRAX13_000322240.1_R0	GDSL esterase/lipase At5g03820-like isoform X1 [Olea europaea var. sylvestris]	0.0001	0.0001	0.0001	0.0001	0.0001	0.0001	0.0001	0.0001	0.0001	0.0001	0.0001	0.0001	0.0001	0.0001	0.0001	0.0001	0.0001	0.0001	0.0001	0.0001	0.0001	0.0001	0.0001	0.0001
gene_10441	scaffold2168	1961	3936	+	gene_10441	FRAX13_000097700.1_R0	Junctional membrane complex protein Junctophilin [Handroanthus impetiginosus]	1.60337	2.94729	2.81479	4.3531	4.41903	4.28398	4.79079	4.64766	4.71922	6.19028	6.11612	6.66259	6.54628	5.22763	3.67154	0.0001	0.0001	0.0001	5.77282	7.99051	3.55513	0.0001	5.01319	0.0001
gene_10442	scaffold2168	12789	13796	+	gene_10442	FRAX13_000097690.1_R0	probable E3 ubiquitin-protein ligase RHC1A [Olea europaea var. sylvestris]	0.0001	0.187402	0.152546	0.868569	0.323024	1.57501	0.882634	1.65909	1.27086	1.10705	1.90746	2.1216	2.44476	3.51266	1.04401	0.85578	0.879051	0.0001	3.09885	3.22941	2.96828	8.46572	6.76891	0.0001
gene_10443	scaffold2168	14321	18304	-	gene_10443	FRAX13_000132740.1_R0	LOW QUALITY PROTEIN: prolyl-tRNA synthetase associated domain-containing protein 1 [Olea europaea var. sylvestris]	5.19861	4.29415	5.51505	21.7814	15.3981	15.9243	10.1318	7.67952	8.90566	8.15397	5.24604	6.29769	9.69574	16.5976	12.9622	0.0001	7.12889	0.0001	15.615	15.9646	15.2653	0.0001	8.08382	16.0639
gene_10444	scaffold21691	1387	7333	+	gene_10444	FRAX13_000194660.1_R0	calponin homology domain-containing protein DDB_G0272472 isoform X1 [Olea europaea var. sylvestris]	2.75646	1.96329	1.99462	5.97079	4.72799	5.45821	6.19377	5.37542	5.7846	1.57154	3.15543	2.27541	14.302	15.0695	12.0733	2.03294	5.57768	0.0001	5.97612	5.87513	6.0771	0.0001	2.36408	0.0001
gene_10445	scaffold21692	383	2456	+	gene_10445	FRAX13_000055620.1_R3	hypothetical protein F511_40400 [Dorcoceras hygrometricum]	0.544369	0.38388	0.539419	2.95162	3.18989	3.39966	0.398463	0.0001	0.199282	0.289521	0.113276	0.239605	0.0001	0.0001	0.0001	0.0001	0.0001	0.0001	0.122121	0.0001	0.244142	0.0001	0.0001	0.0001
gene_10446	scaffold21699	1505	4259	-	gene_10446	FRAX13_000225620.2_R0	methylsterol monooxygenase 1-1-like [Olea europaea var. sylvestris]	0.440693	0.31043	0.0001	2.25653	1.8865	2.79157	10.7867	13.0331	11.9099	17.478	14.4266	20.9613	2.12514	2.27389	1.65017	6.38827	15.163	0.0001	58.145	107.489	8.80099	0.0001	0.0001	41.5588
gene_10447	scaffold216	2071	11035	+	gene_10447	FRAX13_000124120.2_R0	MICOS complex subunit MIC60 [Olea europaea var. sylvestris]	2.81877	2.60281	2.87381	7.16355	8.20549	8.36372	4.54827	4.81293	4.6806	3.11217	3.29155	2.40697	7.99776	7.76221	6.18238	0.0001	0.77668	0.0001	5.45019	5.20899	5.69138	0.0001	1.59489	0.0001
gene_10448	scaffold216	13800	22119	+	gene_10448	FRAX13_000124140.1_R1	protein CELLULOSE SYNTHASE INTERACTIVE 1 isoform X1 [Olea europaea var. sylvestris]	5.26741	5.92865	5.60166	30.0962	29.8962	31.4075	15.1108	14.6424	14.8766	11.0554	10.3574	13.3999	2.10833	2.34335	3.78156	0.0001	0.345766	2.04763	11.6272	20.2144	3.03991	0.0001	0.0001	0.0001
gene_10449	scaffold21700	1300	2304	-	gene_10449	FRAX13_000105920.1_R0	uncharacterized protein LOC111409367 [Olea europaea var. sylvestris]	0.0001	0.0001	0.0001	0.0001	0.0001	0.079155	2.82317	3.27817	3.05067	0.231426	0.079391	0.186737	0.0001	0.0001	0.0001	2.47703	0.0001	0.0001	0.0001	0.0001	0.0001	0.0001	2.41663	0.0001
gene_1045	scaffold1083	1105	8433	+	gene_1045	FRAX13_000076890.2_R0	heparan-alpha-glucosaminide N-acetyltransferase [Handroanthus impetiginosus]	5.2077	5.03368	6.36768	6.72354	8.13567	6.14389	7.06944	8.0767	7.57307	2.64936	2.71446	3.45253	12.5748	13.2517	10.4448	0.0001	0.0001	0.0001	3.88559	3.89708	3.87409	3.06314	0.0001	0.0001
gene_10451	scaffold21704	3400	4544	+	gene_10451	FRAX13_000155480.3_R1	glycine-rich RNA-binding protein RZ1C-like isoform X4 [Olea europaea var. sylvestris]	9.66797	9.29762	9.90001	25.3657	24.1266	21.1646	18.415	18.3482	18.3816	15.0477	20.4632	20.764	32.135	30.8742	27.757	10.0496	10.7748	11.8421	22.5958	16.3102	28.8814	17.915	3.71586	0.0001
gene_10452	scaffold21704	4819	10308	-	gene_10452	FRAX13_000129530.1_R0	probable pectate lyase 13 isoform X1 [Olea europaea var. sylvestris]	0.117651	0.833781	0.0001	7.22283	7.66221	6.90242	1.40728	1.77367	1.59048	13.2328	9.04704	10.4035	1.37098	0.33602	0.177678	0.0001	0.0001	0.0001	24.8304	47.7138	1.94691	0.0001	0.0001	0.0001
gene_10453	scaffold21705	1382	9511	+	gene_10453	FRAX13_000147980.1_R0	zinc finger CCCH domain-containing protein 45-like isoform X5 [Olea europaea var. sylvestris]	4.021	4.48128	4.58284	9.99744	8.88104	9.55769	6.82602	7.2245	7.02526	3.98434	4.28986	4.43228	6.86354	8.57662	6.06876	0.0001	1.85232	0.0001	7.5644	7.31082	7.81798	0.0001	2.29658	0.0001
gene_10454	scaffold21707	1981	5623	-	gene_10454	FRAX13_000180860.1_R0	uncharacterized protein LOC105165125 [Sesamum indicum]	5.96713	8.56262	8.4233	24.8267	30.3327	33.0643	29.1529	34.5971	31.875	32.9539	34.0393	44.2563	29.3796	31.1274	25.0504	6.07879	11.2574	0.0001	20.4869	22.7712	18.2025	22.8329	13.0557	27.6821
gene_10455	scaffold2170	818	11536	+	gene_10455	FRAX13_000399640.1_R0	RRP12-like protein [Olea europaea var. sylvestris]	3.10054	2.79366	2.64235	4.60577	4.75862	5.38783	3.32789	3.04782	3.18785	0.789145	1.35637	1.26449	6.65981	6.91491	6.22795	0.159775	0.640131	0.0001	3.9775	3.67809	4.27692	0.0001	0.0001	0.0001
gene_10456	scaffold21710	2630	4508	+	gene_10456	FRAX13_000294430.1_R0	mannan endo-1,4-beta-mannosidase 7 [Olea europaea var. sylvestris]	3.90611	4.18669	3.53783	11.8887	11.9238	12.3788	7.24442	8.93494	8.08968	7.00726	5.938	6.22323	12.1503	10.6323	7.49199	0.0001	2.44131	0.0001	17.6488	15.0048	20.2928	19.3676	30.0313	6.3939
gene_10457	scaffold21712	1540	3061	-	gene_10457	FRAX13_000362720.1_R0	probable beta-1,4-xylosyltransferase IRX14H [Olea europaea var. sylvestris]	1.5311	1.27563	0.956425	13.403	10.8451	12.2428	2.89127	4.25652	3.57389	4.96983	5.24264	3.69543	3.21914	1.96003	5.03983	0.0001	0.0001	0.0001	4.73635	4.65208	4.82062	0.0001	0.0001	0.0001
gene_10458	scaffold21713	87	1431	+	gene_10458	FRAX13_000189900.1_R1	dof zinc finger protein DOF4.6-like isoform X2 [Olea europaea var. sylvestris]	0.902123	1.53225	0.970941	4.92812	5.36997	5.29847	6.05208	5.51828	5.78518	7.01146	5.94434	6.77629	1.0859	0.325903	2.12073	6.41102	3.47122	0.0001	16.0376	27.2625	4.8128	23.9585	26.5276	19.1786
gene_10459	scaffold21717	433	3156	+	gene_10459	FRAX13_000287980.1_R1	adenosylhomocysteinase [Olea europaea var. sylvestris]	22.949	24.839	24.0605	99.5129	95.8631	100.036	282.184	281.289	281.736	123.525	111.449	119.515	410.313	478.821	332.18	77.351	117.744	105.292	97.2506	113.642	80.8588	10.5786	24.8807	12.4316
gene_1046	scaffold108407	260	799	-	gene_1046	FRAX13_000325280.1_R0	non-classical arabinogalactan protein 30 [Olea europaea var. sylvestris]	0.0001	0.0001	0.0001	0.0001	0.0001	0.0001	0.0001	0.0001	0.0001	0.0001	0.0001	0.0001	0.0001	0.0001	0.0001	0.0001	0.0001	0.0001	0.0001	0.0001	0.0001	0.0001	0.0001	0.0001
gene_10460	scaffold21719	2398	6637	-	gene_10460	FRAX13_000031370.1_R0	zinc finger protein VAR3, chloroplastic-like [Olea europaea var. sylvestris]	1.32985	1.51849	1.6404	3.74707	5.11672	5.52949	2.39303	3.39279	2.89291	1.65179	2.11429	2.87012	4.72839	4.09605	4.64115	0.0001	0.0001	0.0001	5.71154	4.73211	6.69098	0.0001	0.0001	0.0001
gene_10461	scaffold21721	4623	4829	+	gene_10461	FRAX13_000044870.1_R3	uncharacterized protein LOC111399104 [Olea europaea var. sylvestris]	0.0001	0.414498	1.26478	1.328	0.283623	1.18132	3.90096	2.06014	2.98055	5.8238	2.24287	1.81163	4.20818	2.39254	3.23864	5.3471	6.73352	17.3567	2.30586	2.51833	2.09338	1525.67	2514.78	404.704
gene_10462	scaffold21729	974	8356	-	gene_10462	FRAX13_000104750.1_R0	DEAD-box ATP-dependent RNA helicase 37-like [Olea europaea var. sylvestris]	3.35449	3.83873	4.51162	7.27402	8.12956	7.56953	8.58301	8.10496	8.34398	5.36333	4.77648	6.28878	7.43427	9.0572	8.70388	3.27468	4.82464	0.0001	10.4564	12.2618	8.65108	0.0001	1.31877	6.22154
gene_10463	scaffold2172	2970	11317	+	gene_10463	FRAX13_000272250.1_R0	histone-lysine N-methyltransferase ASHH2-like isoform X2 [Olea europaea var. sylvestris]	1.99719	1.76772	2.18944	3.19493	3.14034	3.52331	1.31427	0.929786	1.12203	0.213367	0.223044	0.282829	1.51919	1.22015	1.90552	0.0001	0.0001	0.0001	0.519142	0.878816	0.159467	2.25104	0.0001	0.0001
gene_10464	scaffold21730	317	2358	-	gene_10464	FRAX13_000240470.1_R0	TNF receptor-associated factor family protein DDB_G0290965-like [Olea europaea var. sylvestris]	0.0001	0.0001	0.0001	1.2467	1.73379	1.16616	0.412588	0.237658	0.325123	0.772603	0.62788	0.773564	0.0001	0.194092	0.0001	0.0001	0.0001	0.0001	1.10593	1.36702	0.844828	0.0001	0.0001	0.0001
gene_10465	scaffold21732	2031	2430	+	gene_10465	FRAX13_000186470.1_R0	uncharacterized protein LOC111374192 isoform X2 [Olea europaea var. sylvestris]	4.811	5.58168	1.74891	13.1624	13.542	21.8502	18.4389	16.0963	17.2676	36.3995	39.6059	29.3041	8.6386	9.02877	18.3688	0.0001	1.97115	13.3145	25.7237	21.791	29.6563	0.0001	0.0001	18.2581
gene_10466	scaffold21733	1127	5324	+	gene_10466	FRAX13_000297010.2_R1	PREDICTED: serine/threonine-protein kinase tricorner-like [Erythranthe guttata]	0.0001	0.069983	0.0001	0.0001	0.0001	0.062612	0.0001	0.0001	0.0001	0.0001	0.0001	0.0001	0.0001	0.0001	0.0001	0.0001	0.0001	0.0001	0.0001	0.0001	0.0001	0.0001	0.0001	0.0001
gene_10467	scaffold21735	1803	2998	-	gene_10467	FRAX13_000271870.1_R0	zinc finger protein CONSTANS-LIKE 5-like [Olea europaea var. sylvestris]	0.136114	0.400534	0.357181	0.752151	0.679471	0.233815	0.806538	1.24742	1.02698	0.0001	0.0001	0.0001	0.557787	0.338739	0.791271	0.0001	0.0001	0.0001	0.832184	1.66427	0.0001	0.0001	0.0001	0.0001
gene_10468	scaffold21739	2029	5801	-	gene_10468	FRAX13_000167460.1_R0	PREDICTED: ubiquitin-conjugating enzyme E2 2-like [Malus domestica]	13.9702	17.3695	16.4963	101.64	104.186	109.954	127.351	121.642	124.497	229.521	241.244	231.762	94.7092	111.533	73.7882	201.202	208.704	234.562	335.454	363.02	307.889	197.054	178.162	257.628
gene_10469	scaffold2173	9118	9399	-	gene_10469	FRAX13_000124100.1_R0	E3 ubiquitin-protein ligase ATL59-like [Olea europaea var. sylvestris]	1.99623	2.28562	1.64236	3.55413	1.97507	4.99976	62.6788	58.8403	60.7596	41.6095	40.7921	42.9494	27.1065	37.1094	21.1651	360.694	300.064	422.513	13.2689	14.2498	12.288	103.695	37.5639	191.66
gene_1047	scaffold10842	9438	11111	+	gene_1047	FRAX13_000350130.1_R0	UDP-glycosyltransferase 83A1-like [Olea europaea var. sylvestris]	0.0001	0.0001	0.0001	0.0001	0.0001	0.0001	0.0001	0.0001	0.0001	0.0001	0.0001	0.0001	0.0001	0.0001	0.0001	0.0001	0.0001	0.0001	0.0001	0.0001	0.0001	0.0001	0.0001	0.0001
gene_10470	scaffold21740	3420	3851	+	gene_10470	FRAX13_000300450.1_R2	uncharacterized protein LOC111398480 isoform X2 [Olea europaea var. sylvestris]	1.75847	1.75148	1.8194	3.61439	2.26353	1.24961	7.99362	4.49826	6.24594	0.416026	2.13938	0.938433	0.716174	0.720082	1.95507	0.0001	0.0001	0.0001	1.8419	1.30816	2.37564	0.0001	0.0001	0.0001
gene_10471	scaffold21742	1238	5413	+	gene_10471	FRAX13_000019310.1_R1	uncharacterized protein LOC111385613 isoform X1 [Olea europaea var. sylvestris]	7.99007	9.13615	9.22252	38.2693	31.2786	34.2671	12.2792	12.343	12.3111	17.9009	15.696	18.8237	7.65061	8.6402	3.87768	0.0001	2.30528	0.0001	9.46885	4.56341	14.3743	2.055	10.663	0.0001
gene_10472	scaffold21743	2139	5336	-	gene_10472	FRAX13_000265000.1_R0	BTB/POZ domain-containing protein At3g19850-like, partial [Olea europaea var. sylvestris]	0.0001	0.0001	0.0001	0.958023	2.86443	1.97188	0.0001	0.157727	0.0789135	0.222945	0.479554	0.60549	0.0001	0.0001	0.0001	0.0001	0.0001	0.0001	1.08885	1.69235	0.48534	0.0001	0.0001	0.0001
gene_10473	scaffold21745	2961	5761	+	gene_10473	FRAX13_000326150.1_R0	uncharacterized protein LOC105173753 [Sesamum indicum]	0.517496	0.99668	0.532523	1.86348	1.10523	1.26552	0.512358	0.280464	0.396411	0.0001	0.0001	0.825615	0.747559	0.47949	0.224493	0.0001	0.0001	0.0001	0.703287	0.751337	0.655237	0.0001	0.0001	0.0001
gene_10474	scaffold21746	5031	8081	+	gene_10474	FRAX13_000138290.1_R0	pentatricopeptide repeat-containing protein At1g73710 [Olea europaea var. sylvestris]	1.39095	1.4849	1.08958	2.62856	2.51391	3.10243	1.09478	0.784312	0.939545	0.458888	0.241209	0.567685	1.07319	1.38193	1.21569	0.0001	0.0001	0.0001	1.59682	1.91204	1.2816	0.0001	0.0001	0.0001
gene_10475	scaffold21746	1561	2964	-	gene_10475	FRAX13_000138300.1_R0	late embryogenesis abundant protein 47-like [Olea europaea var. sylvestris]	0.0001	0.0001	0.0001	0.0001	0.0001	0.0001	0.0001	0.0001	0.0001	0.0001	0.0001	0.0001	0.0001	0.0001	0.0001	0.0001	0.0001	0.0001	0.0001	0.0001	0.0001	0.0001	0.0001	0.0001
gene_10476	scaffold21748	1887	4738	+	gene_10476	FRAX13_000330380.1_R1	B-cell receptor-associated protein 31-like [Olea europaea var. sylvestris]	1.39242	1.34727	1.83091	4.94766	6.66264	8.85085	6.40159	7.45317	6.92738	12.9712	9.6326	9.31854	12.2657	8.15325	10.294	12.0023	1.47875	0.0001	28.4597	35.2813	21.6382	0.0001	25.2615	26.6976
gene_10477	scaffold21749	1591	4573	+	gene_10477	FRAX13_000369760.1_R7	ADP-ribosylation factor 2 isoform A [Glycine soja]	9.38051	12.5144	12.9068	43.2962	47.5512	42.1515	61.9642	56.6191	59.2917	69.0965	74.8557	75.8474	103.425	86.8905	139.623	49.1404	61.7794	79.9919	112.429	114.711	110.146	95.9972	90.4516	114.893
gene_10478	scaffold2174	3908	10413	+	gene_10478	FRAX13_000040110.1_R0	cysteine protease ATG4-like [Olea europaea var. sylvestris]	5.07443	5.62644	5.09039	21.5896	19.1488	20.5797	19.5503	21.7637	20.657	25.6848	23.75	26.0578	23.8493	23.412	25.4222	23.7066	21.8033	19.9281	40.487	41.8992	39.0748	33.1587	17.4098	12.9232
gene_10479	scaffold21751	889	2341	-	gene_10479	FRAX13_000234830.1_R1	uncharacterized protein LOC111393196 [Olea europaea var. sylvestris]	0.0001	0.0001	0.0001	0.0001	0.0001	0.244233	1.02297	1.20755	1.11526	0.327894	0.446439	1.18451	0.0001	0.0001	0.0001	0.0001	0.0001	0.0001	0.847635	1.30966	0.385607	0.0001	0.0001	0.0001
gene_1048	scaffold108445	457	1245	+	gene_1048	FRAX13_000288770.1_R0	uncharacterized protein LOC111401379 isoform X1 [Olea europaea var. sylvestris]	0.0001	0.0001	0.0001	0.086542	1.15526	0.053422	0.0001	0.0001	0.0001	0.0001	0.885742	0.178734	0.609077	0.148326	0.0001	0.0001	0.0001	0.0001	1.60016	2.94888	0.251444	0.0001	0.0001	0.0001
gene_10480	scaffold21751	8633	10978	-	gene_10480	FRAX13_000246120.2_R0	protein PHOTOSYSTEM I ASSEMBLY 2, chloroplastic isoform X2 [Papaver somniferum]	1.4698	1.54149	0.957917	9.12807	11.9356	12.1157	2.59508	1.9812	2.28814	7.22007	4.4006	5.8038	3.3408	1.13847	4.76313	0.0001	0.0001	0.0001	5.33687	5.49717	5.17658	0.0001	0.0001	0.0001
gene_10481	scaffold21756	2836	5752	-	gene_10481	FRAX13_000066640.1_R4	basic 7S globulin-like [Olea europaea var. sylvestris]	0.0001	0.0001	0.0001	0.0001	0.0001	0.0001	0.0001	0.0001	0.0001	0.0001	0.0001	0.0001	0.0001	0.0001	0.0001	0.0001	0.0001	0.0001	0.0001	0.0001	0.0001	0.0001	0.0001	0.0001
gene_10482	scaffold21757	24	1562	-	gene_10482	FRAX13_000141380.1_R0	transcription factor MYB61-like [Olea europaea var. sylvestris]	0.254804	0.0001	0.313591	0.332422	0.280278	0.282816	0.163056	0.256298	0.209677	0.0001	0.20755	0.240603	0.46463	0.303097	0.0001	0.0001	0.0001	0.0001	0.061147	0.0001	0.122194	0.0001	0.0001	0.0001
gene_10483	scaffold21758	4695	8730	+	gene_10483	FRAX13_000097290.1_R0	uncharacterized protein LOC111379108 [Olea europaea var. sylvestris]	2.82571	3.59693	2.13846	10.9451	13.9839	16.4137	6.4647	4.60698	5.53584	4.66125	3.86913	5.06275	11.6565	11.3297	6.69655	0.6133	7.38671	7.31934	8.91164	7.87581	9.94746	0.0001	0.0001	0.0001
gene_10484	scaffold21759	4573	5751	+	gene_10484	FRAX13_000355740.1_R1	uncharacterized protein LOC111373047 [Olea europaea var. sylvestris]	6.79069	8.16071	10.3023	44.9709	43.615	41.7484	35.5932	35.52	35.5566	29.0903	25.0131	26.8231	32.8066	30.8089	45.6125	0.0001	0.0001	0.0001	54.2321	23.8852	84.579	35.3563	51.9207	2.1055
gene_10485	scaffold2175	5512	7596	+	gene_10485	FRAX13_000125730.3_R0	uncharacterized protein LOC111402544 [Olea europaea var. sylvestris]	0.175532	0.0001	0.213515	1.12893	1.18587	1.19483	0.713156	1.38282	1.04799	1.75408	2.10031	0.767988	2.0971	0.732772	2.08922	0.0001	0.0001	0.0001	2.24008	2.57868	1.90148	0.0001	0.0001	0.0001
gene_10486	scaffold2175	8857	13930	-	gene_10486	FRAX13_000125720.1_R0	uncharacterized protein LOC105165426 [Sesamum indicum]	14.1968	12.4164	14.6072	42.9605	41.5231	42.7894	70.8833	68.6781	69.7807	106.025	105.522	113.17	18.0177	17.6555	6.73718	3.89197	11.2757	8.75889	60.4493	85.6693	35.2293	19.9477	14.9288	0.0001
gene_10487	scaffold21760	604	2394	-	gene_10487	FRAX13_000224120.1_R0	ribosome biogenesis protein BOP1 homolog isoform X2 [Olea europaea var. sylvestris]	4.35679	3.94464	4.15357	6.91578	4.86573	4.79326	2.43266	4.15711	3.29488	1.64797	3.64132	1.9667	12.6522	13.0936	12.7539	0.0001	0.0001	0.0001	4.49398	4.11693	4.87103	0.0001	0.0001	0.0001
gene_10488	scaffold21761	1430	4446	-	gene_10488	FRAX13_000116690.1_R1	primary amine oxidase [Sesamum indicum]	0.0001	0.0001	0.0001	0.0001	0.0001	0.0001	0.0001	0.0001	0.0001	0.0001	0.0001	0.0001	0.0001	0.0001	0.0001	0.0001	0.0001	0.0001	0.0001	0.0001	0.0001	0.0001	0.0001	0.0001
gene_10489	scaffold21764	8323	9042	+	gene_10489	FRAX13_000087630.1_R0	formin-B-like [Olea europaea var. sylvestris]	7.17324	6.47112	9.59506	26.5792	23.4067	25.9468	28.6534	30.8282	29.7408	46.2882	42.8448	44.3882	59.6272	55.5265	52.7982	27.0675	28.1485	22.223	56.9218	47.7566	66.0869	95.6787	67.035	31.6295
gene_1049	scaffold10845	5167	7160	-	gene_1049	FRAX13_000007600.2_R0	heterogeneous nuclear ribonucleoprotein 1-like [Olea europaea var. sylvestris]	5.10897	4.79101	7.02245	7.84338	8.38272	8.94549	20.2037	20.8299	20.5168	13.0424	11.7978	16.3497	15.7882	16.1246	22.1961	0.0001	2.41165	3.25643	18.8776	15.7198	22.0354	6.25291	4.7216	0.0001
gene_10490	scaffold21765	2160	5863	-	gene_10490	FRAX13_000118110.1_R0	PREDICTED: uncharacterized protein LOC104119450 isoform X1 [Nicotiana tomentosiformis]	67.4334	75.1809	71.9272	122.477	123.984	123.405	190.442	188.606	189.524	116.318	114.432	135.309	111.575	109.592	137.482	0.0001	3.00069	0.0001	101.704	85.3206	118.087	6.13171	2.20549	0.0001
gene_10491	scaffold21769	309	3788	+	gene_10491	FRAX13_000051560.1_R0	protein FAR-RED ELONGATED HYPOCOTYL 3 isoform X1 [Olea europaea var. sylvestris]	10.1046	9.10582	9.54825	23.5729	22.194	23.3434	6.19437	4.98089	5.58763	2.90743	3.4914	3.11222	14.2229	14.7403	12.3021	0.483472	1.69218	0.0001	6.42466	4.89376	7.95556	0.0001	1.29548	0.0001
gene_10492	scaffold2176	160	942	+	gene_10492	FRAX13_000090540.2_R0	protein EARLY RESPONSIVE TO DEHYDRATION 15-like isoform X1 [Olea europaea var. sylvestris]	39.7194	46.1274	46.8654	104.882	105.005	101.358	55.0994	55.2655	55.1824	55.7927	55.5957	67.0039	113.202	90.1124	118.353	8.25542	7.6872	22.9143	80.3717	33.4761	127.267	178.529	199.648	101.708
gene_10493	scaffold2176	2088	5959	-	gene_10493	FRAX13_000090550.1_R0	GTP-binding protein BRASSINAZOLE INSENSITIVE PALE GREEN 2, chloroplastic isoform X1 [Olea europaea var. sylvestris]	4.97424	5.33658	5.09323	27.6645	25.8697	27.484	5.433	6.00549	5.71924	6.98649	7.69394	8.7023	7.10834	6.40374	5.95729	0.0001	0.0001	0.0001	16.5317	10.8742	22.1893	3.64824	0.0001	0.0001
gene_10494	scaffold2176	8652	10104	-	gene_10494	FRAX13_000090560.1_R0	glucan endo-1,3-beta-glucosidase, acidic-like [Sesamum indicum]	4.08383	3.86069	5.23988	12.9487	10.9043	10.6134	8.71544	5.97747	7.34646	6.55598	5.69068	7.51057	2.13999	3.32799	3.95114	0.0001	0.0001	0.0001	2.94113	1.39733	4.48494	0.0001	0.0001	0.0001
gene_10495	scaffold2176	14900	19292	-	gene_10495	FRAX13_000028260.1_R0	eukaryotic translation initiation factor 3 subunit E [Sesamum indicum]	17.366	16.7869	18.3251	51.2449	55.1116	54.7981	34.2267	34.0074	34.1171	19.1167	19.6132	23.4918	54.6797	59.1103	62.0739	5.25157	15.7875	9.76063	51.7564	51.5975	51.9154	41.0841	10.1853	16.1047
gene_10496	scaffold21770	3040	4478	+	gene_10496	FRAX13_000014220.1_R2	peroxidase N1-like [Olea europaea var. sylvestris]	0.0001	0.0001	0.0001	0.317078	0.0001	0.088708	0.521972	0.285812	0.403892	0.0001	0.261776	0.0001	5.54446	4.86268	6.87749	0.0001	0.0001	0.0001	1.1196	0.423511	1.81569	0.0001	0.0001	0.0001
gene_10497	scaffold21771	3841	4110	+	gene_10497	FRAX13_000123500.1_R0	uncharacterized protein LOC113696267 [Coffea arabica]	7.94268	7.74977	13.4565	21.3238	11.7334	20.7434	478.911	484.554	481.733	650.316	655.077	590.868	29.7858	15.9584	76.4538	3542.85	2890.39	4198.57	39.4006	24.2765	54.5247	3395.5	1626.15	6147.01
gene_10498	scaffold21772	1801	4382	+	gene_10498	FRAX13_000101470.1_R0	tubulin alpha-3 chain-like [Olea europaea var. sylvestris]	12.9662	15.7043	13.6001	33.3051	32.5002	34.8032	73.5738	83.8516	78.7127	89.6195	77.1257	86.8262	116.32	109.163	96.8458	4.74064	1.77401	10.5308	93.3872	67.3057	119.469	0.0001	4.74668	0.0001
gene_10499	scaffold2177	729	9917	-	gene_10499	FRAX13_000282370.1_R0	K(+) efflux antiporter 2, chloroplastic isoform X1 [Olea europaea var. sylvestris]	5.90097	6.06221	5.97152	17.5747	17.5575	17.793	8.95072	8.63752	8.79412	4.54247	4.65069	4.84202	13.6323	15.6201	11.7306	0.0001	0.0001	0.0001	13.8183	15.5205	12.1162	2.98393	0.070454	0.0001
gene_105	scaffold100802	1036	1507	-	gene_105	FRAX13_000214580.1_R5	protein ENHANCED DISEASE RESISTANCE 2-like [Olea europaea var. sylvestris]	0.0001	0.0001	0.0001	0.0001	0.0001	0.0001	0.0001	0.0001	0.0001	0.0001	0.0001	0.0001	0.0001	0.0001	0.0001	0.0001	0.0001	0.0001	0.0001	0.0001	0.0001	0.0001	0.0001	0.0001
gene_1050	scaffold10846	5164	7821	+	gene_1050	FRAX13_000046490.2_R0	uncharacterized protein LOC111369719 isoform X2 [Olea europaea var. sylvestris]	1.51995	1.32738	1.63766	3.8461	4.75415	4.76223	6.77553	7.91805	7.34679	3.141	2.6879	2.96878	7.63873	6.80858	6.71059	3.84158	3.21942	0.0001	8.72742	10.715	6.73981	0.0001	5.81945	6.98841
gene_10500	scaffold2177	11768	12956	-	gene_10500	FRAX13_000282380.1_R0	LIM domain-containing protein PLIM2c-like [Olea europaea var. sylvestris]	0.0001	0.0001	0.0001	0.0001	0.0001	0.0001	0.0001	0.0001	0.0001	0.0001	0.0001	0.0001	0.0001	0.0001	0.0001	0.0001	0.0001	0.0001	0.521256	1.04241	0.0001	0.0001	0.0001	0.0001
gene_10501	scaffold21780	2359	5235	+	gene_10501	FRAX13_000104050.1_R0	pentatricopeptide repeat-containing protein At5g25630-like [Olea europaea var. sylvestris]	3.27673	4.37939	3.33874	13.6658	14.7229	13.2968	1.5233	2.28232	1.90281	3.02647	3.10708	3.46789	1.98968	2.19553	2.65812	0.0001	0.0001	0.0001	7.64107	6.57344	8.7087	0.0001	0.0001	0.0001
gene_10502	scaffold21781	2949	4418	-	gene_10502	FRAX13_000155170.1_R0	increased DNA methylation 3-like [Olea europaea var. sylvestris]	2.10665	1.05301	1.71277	3.39301	1.37048	2.09559	3.44603	3.25845	3.35224	1.90232	2.29687	2.8394	0.0001	0.931798	0.633669	0.0001	0.0001	0.0001	5.11353	8.54054	1.68653	0.0001	0.0001	0.0001
gene_10503	scaffold21782	1746	3167	+	gene_10503	FRAX13_000111240.1_R0	1-aminocyclopropane-1-carboxylate oxidase homolog 11-like [Olea europaea var. sylvestris]	0.0001	0.0001	0.0001	0.0001	0.0001	0.0001	0.806583	0.284131	0.545357	0.184797	0.079707	0.472533	0.0001	0.0001	0.0001	0.0001	0.385965	0.0001	0.0001	0.0001	0.0001	0.0001	0.0001	0.0001
gene_10504	scaffold21782	4281	6102	-	gene_10504	FRAX13_000015930.1_R0	40S ribosomal protein S14 [Olea europaea var. sylvestris]	20.7297	20.1798	27.5193	47.2697	52.6358	51.2897	116.869	109.364	113.117	115.826	131.231	117.086	181.887	169.548	166.348	58.566	63.0675	48.912	207.95	219.255	196.646	71.1819	57.4812	92.9503
gene_10505	scaffold21783	1939	3958	+	gene_10505	FRAX13_000338710.1_R0	trihelix transcription factor ASIL2 [Olea europaea var. sylvestris]	7.72014	7.78705	8.90164	6.92762	8.36355	8.00256	6.82427	6.31802	6.57114	3.92209	4.95387	3.35633	6.90524	5.25271	4.33345	0.0001	2.25396	5.30358	5.83737	3.04517	8.62957	13.3742	2.2559	0.0001
gene_10506	scaffold21784	3384	5198	+	gene_10506	FRAX13_000201390.1_R0	UPF0481 protein At3g47200-like [Olea europaea var. sylvestris]	0.061192	0.0001	0.0001	0.192791	0.0001	0.106175	0.872811	0.473644	0.673227	0.615774	0.253738	0.334158	0.0001	0.284379	0.231312	0.0001	0.0001	0.0001	0.110778	0.0001	0.221455	0.0001	0.0001	0.0001
gene_10507	scaffold21789	705	4028	+	gene_10507	FRAX13_000075520.1_R1	plastid-lipid-associated protein 6, chloroplastic-like [Olea europaea var. sylvestris]	1.58823	2.16332	2.53419	20.2574	19.231	20.9729	4.04387	2.95122	3.49755	11.1297	8.94818	11.5502	2.22451	2.8662	3.02104	0.0001	0.0001	0.0001	19.3103	20.6431	17.9775	0.0001	0.0001	0.0001
gene_10508	scaffold21789	3758	6716	-	gene_10508	FRAX13_000365970.1_R0	photosynthetic NDH subunit of subcomplex B 1, chloroplastic [Olea europaea var. sylvestris]	5.98644	7.34647	8.23824	31.8651	33.5503	32.113	14.7455	12.9167	13.8311	17.3897	12.1899	15.8998	1.67805	1.92387	1.59809	0.0001	0.0001	0.0001	8.62737	6.81545	10.4393	0.0001	0.0001	0.0001
gene_10509	scaffold21790	2035	4798	-	gene_10509	FRAX13_000392620.4_R0	NAC domain-containing protein 17-like isoform X2 [Olea europaea var. sylvestris]	15.8215	17.7788	17.9132	40.2112	40.9777	37.641	51.5954	45.2748	48.4351	20.9962	23.4361	26.4465	96.7423	92.3992	131.819	28.6013	12.4418	29.9439	56.104	45.8557	66.3523	45.5548	61.9427	18.1344
gene_1051	scaffold10847	508	7474	+	gene_1051	FRAX13_000241100.1_R0	Protein involved in mRNA turnover and stability [Handroanthus impetiginosus]	2.22716	2.1465	2.02561	6.23317	6.61392	6.61975	10.2769	10.1174	10.1972	12.1909	9.60154	12.5156	21.0487	21.7155	26.6425	4.59631	0.0001	0.0001	13.0986	16.8776	9.3196	4.34497	9.93149	0.0001
gene_10510	scaffold21793	322	3927	-	gene_10510	FRAX13_000217410.2_R1	uncharacterized protein LOC113752645 [Coffea eugenioides]	7.12405	5.38778	6.87134	18.6559	20.9937	18.5342	13.3856	14.8268	14.1062	14.7445	16.1379	13.1179	17.2453	20.2576	14.8791	6.64266	3.48298	0.0001	24.3464	27.1188	21.5741	0.0001	9.73002	0.0001
gene_10511	scaffold21794	3271	5333	-	gene_10511	FRAX13_000000180.1_R1	auxin-induced protein X10A-like [Arachis hypogaea]	0.0001	0.0001	0.0001	0.633188	0.536142	0.427521	0.0001	0.0001	0.0001	0.541516	0.0001	0.0001	0.0001	0.0001	0.0001	0.0001	0.0001	0.0001	0.549957	1.09981	0.0001	0.0001	0.0001	0.0001
gene_10512	scaffold21794	920	1210	-	gene_10512	FRAX13_000394320.1_R7	auxin-induced protein 15A-like [Olea europaea var. sylvestris]	0.0001	0.0001	0.0001	0.0001	0.0001	0.259542	0.0001	0.0001	0.0001	0.0001	0.408299	0.228693	0.0001	0.0001	0.0001	0.0001	0.0001	0.0001	0.797193	1.4568	0.137587	0.0001	0.0001	0.0001
gene_10513	scaffold21794	7007	7273	-	gene_10513	FRAX13_000394300.1_R3	auxin-induced protein 15A-like [Olea europaea var. sylvestris]	0.0001	0.0001	0.0001	0.643795	0.791304	1.26133	0.0001	0.888269	0.444184	0.0001	0.0001	0.0001	0.0001	0.0001	0.0001	0.0001	0.0001	0.0001	0.732519	1.46494	0.0001	0.0001	0.0001	0.0001
gene_10514	scaffold21795	3904	5378	+	gene_10514	FRAX13_000039150.2_R0	NAC domain-containing protein 71-like [Olea europaea var. sylvestris]	1.23304	1.00171	0.826741	4.25514	4.99165	4.09846	3.32234	3.11904	3.22069	3.08581	3.1915	2.75209	3.7335	3.10036	5.04169	0.0001	0.0001	0.0001	5.74241	8.35904	3.12578	0.0001	0.0001	0.0001
gene_10515	scaffold21796	2367	4340	-	gene_10515	FRAX13_000292360.1_R0	uncharacterized membrane protein At1g75140-like [Olea europaea var. sylvestris]	1.3904	1.23954	0.497346	3.62674	3.88007	3.15247	3.15781	2.97726	3.06754	1.65307	0.918661	2.04203	3.44875	3.38004	1.3083	0.0001	3.41585	4.86377	3.35552	4.3373	2.37374	2.18965	0.0001	0.0001
gene_10516	scaffold21799	1539	5215	+	gene_10516	FRAX13_000251830.1_R1	iron-sulfur assembly protein IscA, chloroplastic-like [Olea europaea var. sylvestris]	18.3465	20.7802	18.8496	78.0117	73.3303	69.1891	55.6963	55.602	55.6492	46.2328	54.1345	52.2542	78.1562	93.6113	86.8554	26.6232	29.6274	19.6516	84.0275	62.1529	105.902	50.0153	0.0001	40.8477
gene_10517	scaffold2179	2347	12013	+	gene_10517	FRAX13_000354310.2_R0	potassium transporter 6-like isoform X1 [Olea europaea var. sylvestris]	0.86336	0.947247	1.13093	2.17915	1.6507	1.91316	10.9315	10.1426	10.5371	2.98824	2.97932	3.165	26.3368	22.3498	40.3842	1.93442	5.00331	4.49418	4.52995	5.25797	3.80194	7.55558	8.29065	1.21712
gene_10518	scaffold217	2885	9253	+	gene_10518	FRAX13_000377570.1_R0	protein EMBRYO DEFECTIVE 514-like [Olea europaea var. sylvestris]	2.46867	2.96618	3.08451	10.0949	5.67271	8.91309	8.11756	8.88966	8.50361	5.06409	7.05772	6.34678	21.4953	16.8033	11.2371	3.49462	3.07799	0.0001	13.5057	7.70086	19.3106	0.0001	0.0001	0.0001
gene_10519	scaffold217	10117	11355	-	gene_10519	FRAX13_000377560.1_R0	malate dehydrogenase, chloroplastic-like [Olea europaea var. sylvestris]	10.0963	10.2887	8.25704	28.2111	28.5806	27.0045	57.5009	56.5143	57.0076	55.4137	60.1757	51.3373	90.9313	91.7482	124.116	6.94902	13.8757	1.97546	100.404	97.8679	102.94	16.2955	1.53517	0.0001
gene_1052	scaffold10848	423	5819	+	gene_1052	FRAX13_000047940.1_R0	50S ribosomal protein L15, chloroplastic [Olea europaea var. sylvestris]	46.8049	43.9911	47.0116	201.918	200.056	206.197	275.012	282.933	278.973	444.963	434.079	414.454	146.601	164.396	129.294	112.996	118.566	111.907	349.469	337.356	361.582	20.3499	27.3294	78.4749
gene_10520	scaffold217	19770	21158	-	gene_10520	FRAX13_000377550.1_R0	geranylgeranyl diphosphate reductase, chloroplastic [Olea europaea var. sylvestris]	21.163	21.2668	19.3857	77.8891	79.8821	79.3957	63.1039	59.7467	61.4253	78.4385	85.0986	86.8183	25.6174	20.2113	30.0224	0.0001	0.0001	0.0001	65.5765	61.284	69.8689	0.0001	0.531922	0.0001
gene_10521	scaffold21800	3818	9440	-	gene_10521	FRAX13_000262810.1_R0	replication factor C subunit 3-like [Olea europaea var. sylvestris]	0.0001	0.0001	0.0001	0.0001	0.0001	0.0001	0.0001	0.0001	0.0001	0.0001	0.0001	0.0001	0.0001	0.0001	0.0001	0.0001	0.0001	0.0001	0.0001	0.0001	0.0001	0.0001	0.0001	0.0001
gene_10522	scaffold21803	3193	5359	-	gene_10522	FRAX13_000373140.1_R4	ATP sulfurylase 1, chloroplastic-like [Olea europaea var. sylvestris]	0.0001	0.0001	0.0001	0.0001	0.0001	0.0001	0.0001	0.0001	0.0001	0.0001	0.0001	0.0001	0.0001	0.0001	0.0001	0.0001	0.0001	0.0001	0.022109	0.044118	0.0001	0.0001	0.0001	0.0001
gene_10523	scaffold21807	1659	2153	+	gene_10523	FRAX13_000262500.1_R0	uncharacterized protein LOC111384204 [Olea europaea var. sylvestris]	17.5615	21.4743	23.5978	53.5203	61.5375	54.1991	43.0035	41.5991	42.3013	29.4109	25.4054	33.4001	83.2397	91.08	70.6625	29.1474	15.2244	7.00624	183.019	54.7777	311.26	78.2588	63.7357	14.8372
gene_10524	scaffold21808	319	3249	+	gene_10524	FRAX13_000063180.1_R1	probable prefoldin subunit 5 [Olea europaea var. sylvestris]	13.7206	10.1583	13.3053	44.8063	38.971	37.0374	57.5249	62.5738	60.0494	76.2323	82.2109	78.7734	46.9941	47.4214	48.3248	28.778	30.1186	0.0001	73.0614	77.3842	68.7387	66.1296	33.4119	62.6291
gene_10525	scaffold21808	3774	6805	+	gene_10525	FRAX13_000125460.1_R1	serine/threonine-protein phosphatase 2A activator isoform X2 [Olea europaea var. sylvestris]	4.80036	4.77243	6.14383	14.2655	16.1812	15.2065	36.216	36.3961	36.306	27.7307	28.6847	33.7726	33.074	37.5419	31.9774	42.3835	46.6376	49.053	29.2645	34.7689	23.7601	0.366896	4.77153	0.0001
gene_10526	scaffold2180	670	10204	-	gene_10526	FRAX13_000117400.1_R1	topless-related protein 3 [Sesamum indicum]	20.1328	20.2228	21.5042	57.0119	57.1295	56.224	65.3122	65.5146	65.4134	27.9769	24.4854	32.8164	35.0584	36.4745	24.9879	18.5445	26.3378	19.9833	35.9304	46.8716	24.9892	2.00275	0.0001	0.0001
gene_10527	scaffold21811	5177	5470	-	gene_10527	FRAX13_000300820.1_R0	protein ELF4-LIKE 3-like [Olea europaea var. sylvestris]	8.63767	9.4601	8.77087	23.4881	18.9144	19.8113	10.3694	8.59124	9.48032	12.133	14.7484	14.1497	4.68005	1.76002	2.48817	0.0001	0.0001	0.0001	7.62925	8.01429	7.24421	0.0001	0.0001	0.0001
gene_10528	scaffold21812	3958	4164	-	gene_10528	FRAX13_000400500.1_R1	NdhC, partial (chloroplast) [Irvingia malayana]	0.0001	0.0001	0.0001	0.0001	0.0001	0.0001	0.0001	0.0001	0.0001	0.0001	0.0001	0.0001	0.0001	0.0001	0.0001	0.0001	0.0001	0.0001	0.0001	0.0001	0.0001	0.0001	0.0001	0.0001
gene_10529	scaffold21816	2035	5638	-	gene_10529	FRAX13_000078320.1_R0	4CL13 [Fraxinus mandshurica]	20.5994	17.9392	21.361	70.9629	70.0704	69.8561	105.673	101.113	103.393	100.995	100.445	99.5488	457.926	391.337	511.06	21.3256	46.4672	20.6637	106.373	143.222	69.5235	46.9748	53.3868	22.4361
gene_1053	scaffold108496	522	836	+	gene_1053	FRAX13_000197940.1_R1	L-ascorbate oxidase homolog [Olea europaea var. sylvestris]	1.8791	1.59264	1.35207	22.2511	23.069	25.3466	25.216	27.1973	26.2067	8.28126	12.3625	14.7111	1.89849	4.27701	14.576	0.0001	12.655	0.0001	21.5384	40.2923	2.78445	0.0001	0.0001	0.0001
gene_10530	scaffold21817	2974	5077	+	gene_10530	FRAX13_000128710.1_R0	splicing factor-like protein 1 [Olea europaea var. sylvestris]	0.171631	0.197952	0.289652	8.63652	8.08187	9.6189	0.0001	0.0001	0.0001	2.97017	3.37546	4.25221	0.0001	0.0001	0.0001	0.0001	0.0001	0.0001	6.78184	9.25926	4.30442	2.13955	2.08725	2.37493
gene_10531	scaffold2181	10978	11865	+	gene_10531	FRAX13_000254560.1_R0	protein arginine N-methyltransferase 1.5-like isoform X1 [Olea europaea var. sylvestris]	1.96193	2.136	0.0001	5.13872	4.04582	1.63515	2.0231	3.20519	2.61414	1.81687	1.30194	2.67887	6.83528	3.87951	6.04096	0.0001	0.0001	0.0001	6.41486	8.98551	3.84421	0.0001	0.0001	0.0001
gene_10532	scaffold21822	472	5476	-	gene_10532	FRAX13_000104610.1_R0	uncharacterized protein LOC111375864 [Olea europaea var. sylvestris]	2.21719	2.76497	3.17148	4.41691	6.32618	4.27888	7.86737	6.36856	7.11797	3.06642	2.32486	2.30263	15.8793	16.4024	17.8388	0.0001	2.03533	2.8356	7.82332	5.69788	9.94877	8.44205	0.96926	0.0001
gene_10533	scaffold21825	10674	12111	-	gene_10533	FRAX13_000327170.1_R6	MADS-box protein SVP-like isoform X1 [Olea europaea var. sylvestris]	0.0001	0.0001	0.0001	0.0001	0.0001	0.0001	0.0001	0.0001	0.0001	0.0001	0.0001	0.0001	0.0001	0.0001	0.0001	0.0001	0.0001	0.0001	0.0001	0.0001	0.0001	0.0001	0.0001	0.0001
gene_10534	scaffold21827	2282	5707	-	gene_10534	FRAX13_000192780.1_R0	ankyrin repeat-containing protein ITN1-like [Olea europaea var. sylvestris]	5.49586	8.13293	7.52208	15.9462	18.5404	19.0072	14.7494	16.4581	15.6037	9.13711	10.0482	9.48012	21.8458	18.1552	27.2484	2.94988	2.49743	0.0001	15.9453	17.8355	14.0551	7.66584	8.97145	0.0001
gene_10535	scaffold21828	232	3154	-	gene_10535	FRAX13_000290760.1_R0	IAA-amino acid hydrolase ILR1-like 2 [Olea europaea var. sylvestris]	0.403413	0.273628	0.152232	1.04692	1.05394	1.08521	0.630805	0.845012	0.737908	0.539585	0.788402	0.137128	0.0001	0.0001	0.386288	0.0001	0.0001	0.0001	1.0193	1.71069	0.327908	0.0001	0.0001	0.0001
gene_10536	scaffold2182	4103	11923	+	gene_10536	FRAX13_000089720.1_R0	PREDICTED: RAB6A-GEF complex partner protein 1-like isoform X1 [Erythranthe guttata]	0.859336	1.0442	1.33224	2.06708	2.62762	3.77771	2.09704	2.40007	2.24856	0.298136	0.390268	0.145485	0.707462	1.47244	1.48392	0.0001	1.24339	0.0001	0.952896	1.90569	0.0001	0.0001	0.0001	0.0001
gene_10537	scaffold21832	34	1874	-	gene_10537	FRAX13_000364330.1_R1	serine/threonine-protein kinase PEPKR2 [Olea europaea var. sylvestris]	3.16512	2.91492	1.57612	5.13874	4.91878	5.47816	8.50637	6.18279	7.34458	3.81279	5.19181	4.58738	5.95491	6.47627	8.37203	0.0001	2.94509	3.64855	4.0125	5.95125	2.07374	25.9082	28.7374	0.0001
gene_10538	scaffold21832	3360	6083	-	gene_10538	FRAX13_000364320.1_R0	pentatricopeptide repeat-containing protein At5g09450, mitochondrial-like [Sesamum indicum]	6.69283	8.29318	7.92126	13.6083	14.6986	13.7356	22.4489	23.6117	23.0303	11.0909	9.61529	9.60006	29.4694	27.3517	21.4259	0.0001	6.39634	16.9751	14.8688	14.0003	15.7373	9.8488	10.2406	0.0001
gene_10539	scaffold21832	7384	7629	-	gene_10539	FRAX13_000194830.1_R0	thebaine 6-O-demethylase-like [Olea europaea var. sylvestris]	5.15294	1.79124	3.03438	33.2645	38.2863	31.5356	6.52586	5.78974	6.1578	18.1013	14.125	25.4334	11.6609	11.9929	7.30625	0.0001	1.02798	0.0001	70.7245	56.4689	84.9802	0.0001	0.0001	6.4818
gene_1054	scaffold10849	1648	5568	+	gene_1054	FRAX13_000342270.1_R0	protein LIKE COV 2-like [Olea europaea var. sylvestris]	0.800162	1.71261	1.7292	4.06716	4.39526	3.66988	5.06692	2.77011	3.91851	2.18715	0.879364	0.9063	3.47403	4.35089	4.00719	0.0001	0.0001	0.0001	3.93152	4.95312	2.90991	0.0001	0.0001	0.0001
gene_10540	scaffold21836	6755	7963	+	gene_10540	FRAX13_000186490.1_R0	probable BOI-related E3 ubiquitin-protein ligase 2 [Olea europaea var. sylvestris]	5.30123	4.89383	6.05313	13.8107	18.8731	13.8318	10.5453	6.02974	8.2875	3.36285	4.87887	5.98693	12.9389	11.8904	14.0391	0.0001	0.0001	0.0001	14.1072	16.3771	11.8373	0.0001	4.07337	0.0001
gene_10541	scaffold21837	10343	11673	-	gene_10541	FRAX13_000100040.1_R0	protein IQ-DOMAIN 14-like isoform X1 [Olea europaea var. sylvestris]	0.0001	0.0001	0.0001	0.800961	0.528587	0.182645	0.325229	0.334958	0.330093	0.532432	0.538932	0.0001	0.095556	0.0001	0.0001	0.0001	0.0001	0.0001	0.665655	0.796213	0.535096	0.0001	0.0001	0.0001
gene_10542	scaffold21838	4095	5233	+	gene_10542	FRAX13_000165590.1_R1	uncharacterized protein LOC111389421 [Olea europaea var. sylvestris]	0.0001	0.0001	0.0001	0.0001	0.0001	0.0001	0.0001	0.0001	0.0001	0.0001	0.0001	0.0001	0.0001	0.0001	0.0001	0.0001	0.0001	0.0001	0.0001	0.0001	0.0001	0.0001	0.0001	0.0001
gene_10543	scaffold2183	9959	11946	-	gene_10543	FRAX13_000335750.1_R0	mitotic spindle checkpoint protein MAD2 [Olea europaea var. sylvestris]	0.456704	0.0001	0.600531	0.142439	0.674744	0.38883	0.974126	1.62009	1.29711	0.0001	0.0001	0.0001	0.0001	0.0001	0.0001	0.0001	0.0001	0.0001	5.15298	9.70215	0.603818	0.0001	0.0001	0.0001
gene_10544	scaffold21844	5042	8283	+	gene_10544	FRAX13_000002470.1_R0	cation/H(+) antiporter 2-like [Olea europaea var. sylvestris]	0.0001	0.0001	0.0001	0.0001	0.0001	0.0001	0.060979	0.0001	0.0305395	0.064861	0.0001	0.0001	0.0001	0.048377	0.0001	0.0001	0.06032	0.0001	0.0001	0.0001	0.0001	0.0001	0.0001	0.0001
gene_10545	scaffold21846	3600	4500	-	gene_10545	FRAX13_000267430.1_R0	homeobox protein knotted-1-like 1 [Olea europaea var. sylvestris]	0.0001	0.0001	0.0001	0.0001	0.0001	0.0001	0.0001	0.0001	0.0001	0.0001	0.0001	0.0001	0.0001	0.0001	0.0001	0.0001	0.0001	0.0001	0.108808	0.217515	0.0001	0.0001	0.0001	0.0001
gene_10546	scaffold21849	1803	2189	+	gene_10546	FRAX13_000004260.1_R0	glutaredoxin-C3-like [Olea europaea var. sylvestris]	0.0001	0.0001	0.0001	0.0001	0.0001	0.0001	0.0001	0.0001	0.0001	0.0001	0.0001	0.216674	0.0001	0.0001	0.0001	0.0001	0.0001	0.0001	3.66553	7.15527	0.175785	0.0001	0.0001	0.0001
gene_10547	scaffold2184	52	13415	-	gene_10547	FRAX13_000343530.1_R0	phosphatidylinositol-3-phosphatase myotubularin-1-like [Olea europaea var. sylvestris]	0.662634	1.04315	0.760957	0.758525	1.30252	1.279	1.67993	1.17629	1.42811	0.167424	0.116501	0.0001	2.27039	1.69998	2.02252	0.0001	1.15668	0.0001	1.21627	2.09853	0.334013	0.0001	0.0001	0.0001
gene_10548	scaffold2184	14925	16661	-	gene_10548	FRAX13_000372560.1_R0	uncharacterized protein LOC111408351 [Olea europaea var. sylvestris]	20.2004	17.0053	19.4098	24.8354	26.212	24.9711	32.2691	32.4074	32.3383	10.0696	8.62212	12.7092	18.936	22.0752	22.2479	6.70806	8.01777	3.10064	12.3039	11.5533	13.0545	6.78782	9.94764	0.0001
gene_10549	scaffold21851	1925	4348	+	gene_10549	FRAX13_000130850.1_R3	K(+) efflux antiporter 2, chloroplastic isoform X1 [Olea europaea var. sylvestris]	14.7009	13.5042	15.6241	37.3801	32.0951	34.3825	24.442	17.2427	20.8423	23.0328	23.5134	23.7082	59.1749	60.515	40.622	0.0001	2.16306	0.0001	37.28	20.1049	54.4551	19.7668	0.0001	0.0001
gene_1055	scaffold1084	9319	13246	-	gene_1055	FRAX13_000361560.1_R0	TORTIFOLIA1-like protein 4 [Olea europaea var. sylvestris]	2.42061	2.94165	2.98459	23.4311	24.5904	24.6572	15.1225	14.3046	14.7135	22.5999	19.8088	22.6381	8.45376	7.23633	9.87265	0.0001	2.54979	0.0001	18.436	24.2745	12.5974	0.0001	2.52806	0.0001
gene_10550	scaffold21855	3710	5079	+	gene_10550	FRAX13_000079820.1_R0	peroxidase 3 [Olea europaea var. sylvestris]	1.63055	1.38837	1.24753	7.20504	9.77712	8.91801	3.75355	2.86407	3.30881	4.5239	4.28461	3.99028	4.55465	2.64029	7.36628	0.0001	0.0001	0.0001	8.22771	8.96633	7.48908	5.13122	0.0001	0.0001
gene_10551	scaffold21859	3355	4817	-	gene_10551	FRAX13_000143680.1_R3	calcium-dependent protein kinase 5-like [Olea europaea var. sylvestris]	6.69788	8.97589	6.86878	21.5304	25.9544	23.0001	15.6684	13.5915	14.63	12.5894	13.2883	15.4658	38.0125	31.871	29.5776	0.0001	0.0001	0.0001	23.364	26.2172	20.5107	0.0001	9.369	11.8033
gene_10552	scaffold2185	124	12847	+	gene_10552	FRAX13_000160550.1_R0	putative RNA-binding protein Luc7-like 2 isoform X1 [Olea europaea var. sylvestris]	7.03338	8.44081	5.95351	15.2135	15.4068	14.0285	14.974	12.6218	13.7979	7.33821	5.1872	6.54542	24.0786	30.031	19.6242	0.0001	0.938437	0.0001	15.9379	14.3056	17.5701	0.0001	3.20254	4.44348
gene_10553	scaffold21860	1564	4850	-	gene_10553	FRAX13_000077580.1_R0	uncharacterized protein LOC111382055 [Olea europaea var. sylvestris]	18.8207	20.0447	18.9675	21.1889	22.7725	21.7555	83.5429	82.9506	83.2468	36.2707	35.6388	30.7674	85.2822	84.0857	116.426	63.8651	52.3828	79.5813	41.5914	40.4306	42.7522	46.0829	44.7568	68.1771
gene_10554	scaffold21862	1463	5613	+	gene_10554	FRAX13_000272090.2_R0	PI-PLC X domain-containing protein At5g67130-like [Olea europaea var. sylvestris]	0.0001	0.159769	0.0001	0.470606	0.358034	0.307716	3.77477	4.02525	3.90001	1.72035	2.04716	2.84694	4.73844	4.62351	11.8008	8.51273	5.13766	0.0001	3.48075	2.96301	3.99848	22.2961	8.55736	0.0001
gene_10555	scaffold21869	966	3137	+	gene_10555	FRAX13_000159420.1_R0	probable trehalose-phosphate phosphatase F isoform X1 [Olea europaea var. sylvestris]	1.00452	0.597519	0.963196	5.19043	2.85738	4.32907	4.00836	3.58845	3.7984	4.02986	5.51475	5.67545	4.94639	6.16198	6.86613	0.0001	0.0001	0.0001	7.12615	11.7121	2.54015	10.9265	38.475	4.29917
gene_10556	scaffold2186	9208	13802	+	gene_10556	FRAX13_000285950.1_R1	uncharacterized protein LOC111388988 [Olea europaea var. sylvestris]	3.76207	1.78893	2.37946	4.70625	3.2781	4.99416	10.1501	11.3813	10.7657	6.95935	5.18297	4.99963	9.94377	10.3628	12.4529	2.64784	5.47875	8.35072	4.40328	3.81391	4.99266	4.52769	17.6305	7.50984
gene_10557	scaffold21872	2411	4449	-	gene_10557	FRAX13_000078380.1_R0	remorin-like isoform X1 [Sesamum indicum]	11.4127	17.0638	9.71655	189.036	202.682	181.128	11.1657	5.38088	8.27331	72.3453	70.2595	103.114	35.4368	25.0403	25.8001	0.0001	1.2191	0.0001	76.0345	23.0247	129.044	22.8878	8.68751	19.1756
gene_10558	scaffold21873	1860	5663	-	gene_10558	FRAX13_000251730.1_R0	ATP sulfurylase 1, chloroplastic-like isoform X1 [Olea europaea var. sylvestris]	47.7963	47.6315	47.3216	28.1034	26.9219	28.2224	378.338	370.116	374.227	110.173	110.886	112.96	505.628	477.956	577.84	321.418	387.15	309.698	133.929	134.264	133.595	62.6351	61.005	101.446
gene_10559	scaffold21877	707	4701	-	gene_10559	FRAX13_000137210.2_R0	DDB1- and CUL4-associated factor 8-like isoform X2 [Olea europaea var. sylvestris]	0.336562	0.122057	0.152259	1.04488	1.61417	1.53193	0.365328	1.16872	0.767025	0.850649	0.638243	0.829393	0.271605	0.134788	0.27962	0.0001	0.0001	0.0001	1.01796	1.30331	0.732607	0.0001	0.0001	0.0001
gene_1056	scaffold108516	1855	2004	+	gene_1056	FRAX13_000058240.1_R1	late embryogenesis abundant protein D-34-like [Olea europaea var. sylvestris]	0.0001	0.0001	0.0001	0.0001	0.0001	0.0001	0.0001	0.0001	0.0001	0.0001	0.0001	0.0001	0.0001	0.0001	0.0001	0.0001	0.0001	0.0001	0.0001	0.0001	0.0001	0.0001	0.0001	0.0001
gene_10560	scaffold21877	5156	5902	-	gene_10560	FRAX13_000020910.1_R0	DNA topoisomerase I [Handroanthus impetiginosus]	0.0001	0.0001	0.0001	0.696713	0.930162	0.160296	0.0001	0.0001	0.0001	0.0001	0.0001	0.0001	0.0001	0.0001	0.0001	0.0001	0.0001	0.0001	0.130012	0.259924	0.0001	0.0001	0.0001	0.0001
gene_10561	scaffold21879	5385	5924	-	gene_10561	FRAX13_000168170.1_R0	protein EIN4-like isoform X2 [Olea europaea var. sylvestris]	1.81689	1.43322	4.56903	11.2415	9.15553	9.07282	17.7401	13.4735	15.6068	5.32226	7.60568	8.78826	14.6099	11.0956	5.35683	0.0001	0.795558	2.27799	7.67019	5.55238	9.788	2.46957	0.248904	0.0001
gene_10562	scaffold2187	3993	8059	+	gene_10562	FRAX13_000372670.1_R0	cytokinin riboside 5'-monophosphate phosphoribohydrolase LOG3-like [Olea europaea var. sylvestris]	0.0001	0.671967	0.202762	5.69532	5.82155	4.83456	1.14461	0.620597	0.882602	7.1156	3.48479	3.95723	3.79378	3.17079	2.28417	0.0001	0.0001	0.0001	7.50773	10.5242	4.49131	0.0001	0.0001	0.0001
gene_10563	scaffold21883	4087	5091	-	gene_10563	FRAX13_000379460.1_R0	stress-related protein-like [Olea europaea var. sylvestris]	0.0001	0.0001	0.0001	0.43657	0.629386	0.287749	1.19265	2.9995	2.09607	1.85775	0.791248	0.384652	3.33997	4.18984	3.92541	0.0001	4.21141	0.0001	3.42861	5.78627	1.07095	0.0001	0.0001	0.0001
gene_10564	scaffold21884	2876	3577	-	gene_10564	FRAX13_000010310.1_R1	NAD_binding_1 domain-containing protein/Flavodoxin_1 domain-containing protein/FAD_binding_1 domain-containing protein [Cephalotus follicularis]	0.857562	3.18307	3.64888	10.1269	8.26905	12.6174	15.3594	19.9894	17.6744	11.5276	9.25469	10.2103	10.5717	13.3734	15.2267	0.0001	7.37366	0.0001	12.0892	20.2173	3.9611	0.0001	0.0001	0.0001
gene_10565	scaffold21886	431	2870	+	gene_10565	FRAX13_000012440.1_R4	pyruvate dehydrogenase E1 component subunit beta-1, mitochondrial isoform X1 [Olea europaea var. sylvestris]	0.0001	0.156358	0.0001	0.0001	0.0001	0.0001	1.52628	0.747684	1.13698	0.0001	0.213241	0.0001	0.0001	1.21872	3.2713	0.0001	0.0001	0.0001	0.0001	0.0001	0.0001	0.0001	0.0001	0.0001
gene_10566	scaffold21886	7964	9296	+	gene_10566	FRAX13_000017100.1_R0	feruloyl CoA ortho-hydroxylase 2-like [Olea europaea var. sylvestris]	0.0001	0.0001	0.085661	0.0001	0.0001	0.062881	0.128134	0.0001	0.064117	0.0001	0.0001	0.0001	0.0001	0.0001	0.0001	0.0001	0.0001	0.0001	0.0001	0.0001	0.0001	0.0001	0.0001	0.0001
gene_10567	scaffold21886	9981	13687	-	gene_10567	FRAX13_000017090.1_R0	hypothetical protein MIMGU_mgv1a024242mg [Erythranthe guttata]	4.1893	4.78876	3.84421	16.533	12.8635	18.2028	23.2189	20.8576	22.0382	29.9481	32.3717	35.2636	17.8557	22.571	18.7624	44.4008	22.5139	16.005	31.2816	29.3257	33.2375	11.6205	0.0001	0.0001
gene_10568	scaffold21888	580	3356	+	gene_10568	FRAX13_000385380.1_R0	BTB/POZ and TAZ domain-containing protein 1 [Olea europaea var. sylvestris]	0.0001	0.136263	0.0001	0.0001	0.377618	0.234025	2.01796	2.18822	2.10309	2.27283	2.97243	2.09873	3.25752	3.36938	2.09437	0.0001	6.0269	7.21877	2.41114	4.40578	0.416503	0.0001	5.34296	0.0001
gene_10569	scaffold21888	9896	11416	-	gene_10569	FRAX13_000385370.1_R1	vignain-like [Olea europaea var. sylvestris]	0.0001	0.0001	0.0001	0.293971	0.234674	0.0001	0.0001	0.0001	0.0001	0.0001	0.0001	0.0001	0.0001	0.0001	0.59648	0.0001	0.0001	0.0001	0.0001	0.0001	0.0001	0.0001	0.0001	0.0001
gene_1057	scaffold108517	18	984	+	gene_1057	FRAX13_000394890.1_R8	kunitz trypsin inhibitor 2-like [Olea europaea var. sylvestris]	0.0001	0.0001	0.0001	0.0001	0.0001	0.0001	0.0001	0.0001	0.0001	0.256368	0.0001	0.0001	0.0001	0.0001	0.0001	0.0001	0.0001	0.0001	0.0001	0.0001	0.0001	0.0001	0.0001	0.0001
gene_10570	scaffold21889	3372	6104	-	gene_10570	FRAX13_000027360.1_R0	trans-alpha-bergamotene synthase-like [Olea europaea var. sylvestris]	0.0001	0.0001	0.0001	0.0001	0.0001	0.0001	0.0001	0.0001	0.0001	0.0001	0.0001	0.0001	0.0001	0.0001	0.0001	0.0001	0.0001	0.0001	0.0001	0.0001	0.0001	0.0001	3.45609	0.0001
gene_10571	scaffold21894	1107	1949	-	gene_10571	FRAX13_000323480.1_R0	uncharacterized protein LOC111370456 [Olea europaea var. sylvestris]	0.0001	0.115735	0.0001	0.082911	0.255208	0.07564	0.0001	0.0001	0.0001	0.417109	1.19956	0.223017	0.0001	0.0001	0.19667	0.0001	0.0001	0.0001	0.368844	0.141696	0.595992	0.0001	0.0001	0.0001
gene_10572	scaffold21895	1158	3423	+	gene_10572	FRAX13_000159060.1_R0	uncharacterized protein LOC111368597 [Olea europaea var. sylvestris]	7.27818	10.3542	8.94227	12.5795	13.9398	10.0471	46.698	46.2184	46.4582	16.8452	11.7068	15.145	22.795	13.2851	31.4951	74.9539	81.3945	74.0461	13.9928	15.6069	12.3787	85.2181	38.2045	115.3
gene_10573	scaffold218	17284	21604	+	gene_10573	FRAX13_000383390.1_R0	tRNase Z TRZ2, chloroplastic isoform X1 [Olea europaea var. sylvestris]	6.01539	9.4385	8.01504	26.8634	27.186	28.5942	20.316	20.2035	20.2597	20.7185	22.6606	23.6552	14.7388	14.161	18.3321	0.0001	0.936507	6.60516	26.2102	28.6444	23.7761	0.0001	0.0001	0.0001
gene_10574	scaffold218	1157	11753	-	gene_10574	FRAX13_000142480.1_R0	histone acetyltransferase HAC1-like isoform X2 [Olea europaea var. sylvestris]	2.78992	3.30187	2.87599	5.91464	6.69038	6.63246	3.95814	3.24603	3.60209	0.871403	1.04603	1.16298	3.86846	3.82559	4.28395	0.0001	0.388094	0.961371	2.21963	2.7926	1.64665	0.0001	1.10604	0.0001
gene_10575	scaffold21902	2638	4577	+	gene_10575	FRAX13_000065170.1_R0	transcription factor bHLH71-like [Olea europaea var. sylvestris]	2.84832	2.6387	3.32766	40.9118	38.4309	38.5358	3.76505	5.40469	4.58487	18.8475	20.0827	20.7986	3.13899	1.45191	2.04629	0.0001	0.0001	0.0001	18.5979	25.2012	11.9946	0.0001	0.0001	0.0001
gene_10576	scaffold21903	481	8353	-	gene_10576	FRAX13_000308240.2_R0	protein MAEA homolog [Olea europaea var. sylvestris]	4.35512	2.95775	3.81402	15.9256	19.1129	18.995	10.9538	11.7347	11.3442	11.3296	13.6343	12.7642	19.4926	17.4893	11.9491	6.66076	11.5358	11.6246	23.7651	28.4858	19.0444	0.0001	11.1136	11.357
gene_10577	scaffold21905	260	631	-	gene_10577	FRAX13_000055940.1_R0	uncharacterized protein LOC111381637 [Olea europaea var. sylvestris]	0.0001	0.0001	0.0001	0.0001	0.0001	0.0001	0.0001	0.0001	0.0001	0.0001	0.0001	0.2272	0.0001	0.0001	0.0001	0.0001	0.0001	0.0001	1.25432	2.50854	0.0001	0.0001	0.722626	0.0001
gene_10578	scaffold21906	924	2585	+	gene_10578	FRAX13_000281900.1_R0	phosphatidylinositol 4-kinase gamma 8-like [Olea europaea var. sylvestris]	0.060861	0.234395	0.0001	0.388147	0.0001	0.143965	0.400533	0.351039	0.375786	0.0001	0.122975	0.083688	1.97476	1.76259	2.99313	0.0001	0.0001	1.619	0.139687	0.159244	0.120131	0.0001	0.0001	0.0001
gene_10579	scaffold21906	3737	4144	-	gene_10579	FRAX13_000281910.1_R0	hypothetical protein CDL12_02873 [Handroanthus impetiginosus]	0.919833	2.18946	1.17131	3.16062	3.17709	2.52104	2.50582	5.71571	4.11076	6.65402	5.38709	5.16087	13.1386	9.54491	6.70272	0.0001	0.0001	0.0001	6.22894	3.55177	8.90611	0.0001	0.0001	0.0001
gene_1058	scaffold10851	423	11440	-	gene_1058	FRAX13_000015880.1_R0	hypothetical protein BC332_18995 [Capsicum chinense]	0.0001	0.13199	0.0001	1.60476	1.29879	1.07749	0.0001	0.0001	0.0001	0.0001	0.0001	0.396379	0.036636	0.0001	0.053951	0.0001	0.0001	0.0001	0.388815	0.777531	0.0001	0.0001	0.0001	0.0001
gene_10580	scaffold21907	3904	5115	+	gene_10580	FRAX13_000348550.1_R0	scarecrow-like protein 18 [Olea europaea var. sylvestris]	0.0001	0.0001	0.0001	0.0001	0.0001	0.0001	0.0001	0.0001	0.0001	0.0001	0.0001	0.0001	0.0001	0.0001	0.0001	0.0001	0.0001	0.0001	0.0001	0.0001	0.0001	0.0001	0.0001	0.0001
gene_10581	scaffold21908	377	7729	+	gene_10581	FRAX13_000119020.1_R0	actin-related protein 2/3 complex subunit 4 [Olea europaea var. sylvestris]	0.568985	0.626943	0.240115	0.969126	1.75537	2.16163	0.0001	0.0001	0.0001	0.0001	0.0001	0.0001	0.0001	0.42611	0.0001	0.0001	0.0001	0.0001	0.317138	0.634177	0.0001	0.0001	0.0001	0.0001
gene_10582	scaffold21909	2756	7290	-	gene_10582	FRAX13_000009320.1_R0	GBF-interacting protein 1-like isoform X2 [Olea europaea var. sylvestris]	1.65512	2.59791	2.18471	5.2823	5.47043	6.57364	2.44139	2.58762	2.51451	0.492267	1.28456	0.517029	2.63773	2.04563	6.35319	0.0001	1.90639	0.0001	2.61961	4.35957	0.879658	0.0001	0.0001	0.0001
gene_10583	scaffold2190	2220	5100	+	gene_10583	FRAX13_000084800.1_R0	O-fucosyltransferase 34-like [Olea europaea var. sylvestris]	0.0001	0.135134	0.21064	2.44536	2.21929	2.31508	2.17756	2.03486	2.10621	0.678299	0.740887	0.985164	0.0001	0.762694	1.31826	0.0001	0.0001	0.0001	4.9533	9.10197	0.804629	0.0001	0.0001	0.0001
gene_10584	scaffold2190	6610	12683	-	gene_10584	FRAX13_000341520.1_R0	transcription factor BIM1 [Olea europaea var. sylvestris]	1.31566	0.526632	0.62165	2.96549	3.23101	2.2464	0.406392	0.584649	0.49552	0.0001	0.242986	0.218441	1.53795	1.25365	0.546887	0.0001	0.0001	0.0001	1.84157	2.72929	0.953853	0.0001	0.0001	0.0001
gene_10585	scaffold21910	1584	3265	-	gene_10585	FRAX13_000372640.1_R0	protein indeterminate-domain 9-like [Olea europaea var. sylvestris]	5.17079	7.25497	5.73807	7.08413	6.72523	7.52513	13.5876	12.362	12.9748	3.33104	4.1519	4.19785	14.5034	20.0813	16.3611	3.40309	12.0799	13.8905	2.33003	1.13076	3.52929	0.0001	1.039	6.59143
gene_10586	scaffold21911	1101	3937	-	gene_10586	FRAX13_000181140.1_R1	probable LRR receptor-like serine/threonine-protein kinase At4g37250 [Olea europaea var. sylvestris]	2.0911	1.80802	2.00469	7.19853	6.54032	6.21187	11.3542	12.1299	11.742	8.77154	6.75692	9.70326	1.90374	2.28059	2.91262	0.0001	2.4055	7.12521	5.45793	4.65943	6.25643	0.0001	13.9248	4.5994
gene_10587	scaffold21914	389	7074	-	gene_10587	FRAX13_000396900.1_R1	DNA polymerase I A, chloroplastic/mitochondrial-like [Olea europaea var. sylvestris]	1.64736	2.17076	2.59249	6.10727	5.59838	6.09414	4.74021	3.85104	4.29563	1.42812	2.14327	2.69909	2.48038	4.61601	3.47013	0.0001	0.0001	0.0001	4.47864	6.14284	2.81444	0.0001	0.0001	0.0001
gene_10588	scaffold21916	8031	9112	+	gene_10588	FRAX13_000153150.1_R0	uncharacterized protein LOC111371659 isoform X7 [Olea europaea var. sylvestris]	83.2162	84.2463	90.6679	211.646	202.948	218.18	146.571	151	148.785	132.355	141.267	121.826	103.468	96.8497	89.2056	0.0001	4.09048	12.6859	37.2971	15.6251	58.9691	0.0001	9.11812	0.0001
gene_10589	scaffold21918	3544	7908	+	gene_10589	FRAX13_000388830.1_R1	monocopper oxidase-like protein SKS1 [Olea europaea var. sylvestris]	0.266039	0.130463	0.0001	0.193069	0.223421	0.118708	0.79724	1.26597	1.03161	0.692687	0.0001	0.257966	0.0001	0.0001	0.0001	0.0001	0.0001	0.0001	3.76639	7.53269	0.0001	0.0001	0.0001	0.0001
gene_1059	scaffold10852	5097	6120	+	gene_1059	FRAX13_000134760.1_R0	transcription factor TCP15-like isoform X1 [Olea europaea var. sylvestris]	4.37635	1.95422	1.5358	5.3984	4.36783	4.27859	5.11326	4.84562	4.97944	4.96804	2.75388	5.55111	4.36946	3.26359	3.60303	0.0001	0.0001	0.0001	2.94485	3.2358	2.65389	0.0001	0.0001	0.0001
gene_10590	scaffold21919	3452	4471	+	gene_10590	FRAX13_000363180.1_R1	phytochrome A-associated F-box protein-like [Olea europaea var. sylvestris]	0.80665	1.7146	1.13335	5.11503	3.18239	5.54038	24.4543	25.0422	24.7483	28.9578	27.594	28.9537	47.6218	48.4828	41.1221	169.226	219.598	220.332	21.4904	18.2218	24.7589	120.068	24.0979	103.986
gene_10591	scaffold2191	12603	13433	+	gene_10591	FRAX13_000341900.1_R0	small nuclear ribonucleoprotein-associated protein B'-like [Olea europaea var. sylvestris]	18.8237	21.014	19.9486	44.4102	43.7368	44.3727	143.009	146.031	144.52	166.26	138.328	150.06	168.094	159.414	171.525	235.897	194.531	359.739	177.211	183.978	170.444	49.3239	47.3294	73.2046
gene_10592	scaffold2191	7202	8985	-	gene_10592	FRAX13_000341910.1_R0	ultraviolet-B receptor UVR8 [Olea europaea var. sylvestris]	5.33681	5.47337	5.45046	14.3394	15.1419	13.2865	22.8319	23.8229	23.3274	10.8178	10.777	14.4245	37.6054	37.3821	27.4363	11.4349	6.05284	4.51176	25.4008	22.0289	28.7728	0.0001	0.0001	7.43298
gene_10593	scaffold2191	17673	22181	-	gene_10593	FRAX13_000341890.1_R0	GDP-Man:Man(3)GlcNAc(2)-PP-Dol alpha-1,2-mannosyltransferase-like isoform X1 [Olea europaea var. sylvestris]	2.97545	3.18774	2.28422	15.0873	14.1547	13.8682	10.8545	12.7974	11.8259	12.0741	13.7389	15.0941	12.5614	11.9028	8.9547	0.0001	3.99513	0.0001	16.1145	17.792	14.437	0.0001	0.0001	3.19236
gene_10594	scaffold21920	3994	5117	-	gene_10594	FRAX13_000322830.1_R0	protein RADIALIS-like 2 isoform X1 [Olea europaea var. sylvestris]	0.0001	0.0001	0.0001	0.0001	0.0001	0.0001	0.0001	0.0001	0.0001	0.0001	0.0001	0.0001	1.26214	0.133272	0.0001	0.0001	0.0001	0.0001	3.42634	6.85259	0.0001	0.0001	0.0001	0.0001
gene_10595	scaffold21921	3394	5746	+	gene_10595	FRAX13_000269900.1_R0	uncharacterized protein LOC105176662 [Sesamum indicum]	0.309437	0.168421	0.354203	3.84445	3.58038	4.83357	0.992318	2.13151	1.56191	4.85588	5.98661	3.63232	0.495482	0.407288	2.45866	0.0001	2.5714	0.0001	9.07084	9.70267	8.43901	2.5032	11.0626	0.0001
gene_10596	scaffold21921	8705	14324	+	gene_10596	FRAX13_000073640.1_R1	EH domain-containing protein 1-like [Olea europaea var. sylvestris]	0.0001	0.0001	0.0001	0.0001	0.0001	0.123604	0.0001	0.0001	0.0001	0.0001	0.0001	0.088817	0.0001	0.0001	0.0001	0.0001	0.0001	0.0001	0.21957	0.328878	0.110262	0.0001	0.0001	0.0001
gene_10597	scaffold21924	620	5924	+	gene_10597	FRAX13_000322280.1_R0	aspartic proteinase-like protein 2 [Olea europaea var. sylvestris]	0.067268	0.0001	0.30521	2.97434	3.52948	2.70561	13.0672	13.0313	13.0493	8.43199	8.91612	7.79986	0.912145	1.71014	1.44745	10.564	13.595	0.0001	4.7323	7.33177	2.13283	6.75453	10.2768	6.33356
gene_10598	scaffold21925	3302	5099	+	gene_10598	FRAX13_000042490.1_R0	ankyrin repeat-containing protein At5g02620 isoform X1 [Olea europaea var. sylvestris]	1.92726	2.74326	2.61166	3.47301	3.5355	3.12377	2.3495	3.01547	2.68248	0.637564	1.57878	1.9642	1.57517	1.78624	2.11247	0.0001	0.0001	0.0001	3.55245	5.35678	1.74812	0.0001	0.495804	0.0001
gene_10599	scaffold21927	1509	9175	+	gene_10599	FRAX13_000358140.1_R1	probable rhamnogalacturonate lyase B isoform X3 [Sesamum indicum]	0.876326	0.936468	1.14678	9.77422	8.59045	6.74687	0.829713	1.27455	1.05213	1.22314	2.50203	1.98259	0.552025	0.084269	0.362051	0.0001	0.0001	0.0001	4.61519	4.60591	4.62448	0.0001	0.0001	0.0001
gene_106	scaffold10080	2244	6943	+	gene_106	FRAX13_000283590.1_R0	uncharacterized protein LOC105157133 isoform X1 [Sesamum indicum]	1.98209	1.39071	1.14659	6.01081	7.44354	6.78885	6.87038	6.86969	6.87004	8.08292	7.05564	6.10912	9.83503	12.0323	8.65084	0.0001	1.29033	9.78261	7.58601	7.80402	7.368	0.0001	4.68884	0.0001
gene_1060	scaffold10853	8307	8597	-	gene_1060	FRAX13_000374990.1_R6	hypothetical protein CDL12_18036 [Handroanthus impetiginosus]	0.0001	0.0001	0.0001	0.0001	0.0001	0.0001	0.0001	0.0001	0.0001	0.0001	0.0001	0.0001	0.0001	0.0001	0.0001	0.0001	0.0001	0.0001	0.0001	0.0001	0.0001	0.0001	0.0001	0.0001
gene_10600	scaffold21932	3998	5581	+	gene_10600	FRAX13_000238230.1_R0	transcription factor HHO3-like [Olea europaea var. sylvestris]	0.0001	0.0001	0.0001	0.0001	0.0001	0.0001	0.0001	0.0001	0.0001	0.0001	0.0001	0.0001	0.0001	0.0001	0.0001	0.0001	0.0001	0.0001	0.0001	0.0001	0.0001	0.0001	0.0001	0.0001
gene_10601	scaffold21937	2225	4913	+	gene_10601	FRAX13_000157130.2_R1	probable receptor-like protein kinase At1g80640 [Olea europaea var. sylvestris]	1.57887	1.51509	1.04664	5.68716	5.83247	4.85829	5.17186	4.14981	4.66083	3.58273	4.13442	4.79369	2.60355	3.03227	2.49461	0.0001	0.750371	0.0001	2.03391	2.74333	1.32449	0.0001	0.0001	0.0001
gene_10602	scaffold2193	194	5751	+	gene_10602	FRAX13_000385420.1_R0	zinc finger CCCH domain-containing protein 43-like isoform X2 [Olea europaea var. sylvestris]	7.02055	6.74639	5.45628	20.6766	23.8755	19.5213	12.1452	12.5626	12.3539	10.5581	14.1023	11.8922	15.7954	21.4571	11.707	10.7147	1.16203	0.0001	18.0835	19.9611	16.2058	9.77088	6.6437	0.0001
gene_10603	scaffold2193	7078	7707	-	gene_10603	FRAX13_000073920.1_R9	callose synthase 10 isoform X2 [Olea europaea var. sylvestris]	7.91663	14.0557	14.2985	46.6247	39.6497	45.9945	28.4337	34.236	31.3349	29.6379	22.4363	29.3396	144.923	119.392	131.9	15.1639	0.0001	0.0001	58.2532	56.6898	59.8167	45.646	23.1237	10.2612
gene_10604	scaffold21942	5069	5380	-	gene_10604	FRAX13_000022340.1_R5	hypothetical protein EUGRSUZ_J02062, partial [Eucalyptus grandis]	28.5891	33.4673	37.2705	147.9	155.271	148.038	173.861	206.952	190.406	523.828	481.341	416.395	135.264	139.285	125	82.0699	72.1778	81.2083	224.409	355.477	93.3414	50.746	39.6123	107.921
gene_10605	scaffold21944	196	348	+	gene_10605	FRAX13_000004360.1_R4	multiprotein-bridging factor 1c [Olea europaea var. sylvestris]	1.32923	0.117585	2.37154	0.367209	0.060588	0.0001	24.3676	18.5403	21.4539	6.20458	3.02314	2.08784	16.7666	8.91249	31.4031	655.455	421.783	730.6	1.31163	1.32525	1.298	1261.94	907.266	988.628
gene_10606	scaffold21944	4142	5219	-	gene_10606	FRAX13_000004370.1_R0	methyl-CpG-binding domain-containing protein 2-like [Olea europaea var. sylvestris]	0.583358	0.276855	0.157243	0.0001	0.0001	0.519145	1.69356	0.561178	1.12737	0.0001	0.0001	0.0001	0.163133	1.22637	2.48176	0.0001	0.0001	0.0001	1.44639	1.89287	0.999907	0.0001	0.0001	0.0001
gene_10607	scaffold21945	1214	3100	+	gene_10607	FRAX13_000315720.1_R0	uncharacterized protein LOC105172591 isoform X1 [Sesamum indicum]	2.97339	3.93202	3.49282	1.85855	2.66669	2.94362	18.8916	17.9045	18.398	3.23815	3.06874	4.75	15.2502	13.3136	16.3663	8.51471	5.5589	6.31555	8.21049	10.9813	5.43971	0.0001	5.75364	0.387959
gene_10608	scaffold21946	2210	6439	+	gene_10608	FRAX13_000359080.3_R0	HIPL1 protein-like [Olea europaea var. sylvestris]	4.83369	4.94868	6.21492	7.70886	6.96637	8.31534	17.3184	17.3806	17.3495	5.3621	6.05981	8.7695	3.59009	2.83696	3.25477	0.0001	2.68624	0.0001	8.29096	11.5031	5.0788	0.0001	0.0001	0.0001
gene_10609	scaffold2194	10365	12517	+	gene_10609	FRAX13_000239520.1_R0	heat stress transcription factor A-6b-like [Olea europaea var. sylvestris]	0.0001	0.0001	0.0001	0.0001	0.0001	0.0001	0.0001	0.0001	0.0001	0.0001	0.0001	0.0001	0.0001	0.0001	0.0001	0.0001	0.0001	0.0001	0.0001	0.0001	0.0001	0.0001	0.0001	0.0001
gene_1061	scaffold10854	4263	7222	-	gene_1061	FRAX13_000330890.1_R0	E3 ubiquitin-protein ligase At3g02290-like [Olea europaea var. sylvestris]	3.70614	2.89957	4.90107	16.1136	13.9263	14.7279	10.3133	8.28952	9.30143	9.07997	13.4806	11.7951	9.78344	10.3695	7.03865	0.0001	10.15	0.0001	7.20363	7.53097	6.87628	20.3538	9.36835	15.5699
gene_10610	scaffold21951	2672	5923	-	gene_10610	FRAX13_000231770.1_R0	probable protein phosphatase 2C 4 [Olea europaea var. sylvestris]	3.00757	2.3634	3.00888	7.07169	5.712	6.531	14.4392	12.0503	13.2447	5.79072	6.77493	5.77682	6.7439	6.85121	7.25305	3.77462	4.23662	2.59297	8.64196	9.40455	7.87938	19.6672	19.4409	0.0001
gene_10611	scaffold21953	1161	3248	+	gene_10611	FRAX13_000125940.1_R2	uncharacterized protein LOC110690168 [Chenopodium quinoa]	0.0001	0.0001	0.0001	0.0001	0.0001	0.0001	0.0001	0.0001	0.0001	0.0001	0.0001	0.0001	0.0001	0.0001	0.0001	0.0001	0.0001	0.0001	0.0001	0.0001	0.0001	0.0001	0.0001	0.0001
gene_10612	scaffold21954	1488	3725	-	gene_10612	FRAX13_000333250.1_R1	protein NRT1/ PTR FAMILY 5.5 isoform X2 [Sesamum indicum]	0.0001	0.0001	0.0001	0.880112	0.609702	1.12864	0.048517	0.086565	0.067541	1.27587	0.744267	1.38654	0.0001	0.0001	0.0001	0.0001	0.0001	0.0001	1.79269	1.87336	1.71202	0.0001	0.0001	0.0001
gene_10613	scaffold21955	3545	5249	-	gene_10613	FRAX13_000104530.1_R0	Arylacetamide deacetylase [Handroanthus impetiginosus]	30.8994	34.3361	35.8746	50.0766	54.6594	51.4273	189.503	193.279	191.391	91.434	87.6871	87.3325	283.507	297.059	368.135	65.2628	71.0743	49.3373	146.458	126.462	166.453	44.7901	101.207	41.1657
gene_10614	scaffold21959	607	8409	-	gene_10614	FRAX13_000200420.1_R0	protein transport protein Sec24-like At3g07100 [Olea europaea var. sylvestris]	3.24462	4.46941	3.53266	10.3078	13.8543	10.6567	13.5463	12.983	13.2646	5.84803	4.37715	7.2006	18.092	13.6122	15.083	2.12918	8.9395	2.43099	10.6324	13.2624	8.00247	0.0001	0.0001	5.0103
gene_10615	scaffold2195	5092	12844	-	gene_10615	FRAX13_000005700.1_R2	ENHANCER OF AG-4 protein 2-like [Olea europaea var. sylvestris]	4.37891	4.09452	3.25542	9.09039	9.89106	9.20598	5.27995	4.9667	5.12333	4.08505	2.0943	3.22743	8.3751	7.7876	5.9024	3.43102	1.73555	0.0001	4.63896	5.64697	3.63095	0.0001	0.0001	0.0001
gene_10616	scaffold21961	1856	2224	+	gene_10616	FRAX13_000334630.1_R1	peamaclein-like [Olea europaea var. sylvestris]	0.0001	0.34338	0.0001	4.38882	3.78582	3.60313	0.874142	1.60143	1.23779	5.61888	10.2069	7.89748	0.0001	1.00879	0.439088	0.0001	0.0001	0.0001	4.87714	2.28575	7.46852	0.0001	31.9065	0.0001
gene_10617	scaffold21963	791	1897	+	gene_10617	FRAX13_000381520.1_R0	DNA damage-repair/toleration protein DRT100-like [Olea europaea var. sylvestris]	0.091373	0.132826	0.093935	6.1193	5.90574	5.23777	0.747094	0.839057	0.793076	11.9917	12.4616	15.9518	1.18052	0.338923	1.22125	0.0001	0.061607	0.0001	49.9859	91.5632	8.4087	0.0001	0.0001	2.58327
gene_10618	scaffold21964	4244	5402	-	gene_10618	FRAX13_000398970.1_R0	uncharacterized protein LOC105165954 [Sesamum indicum]	23.1115	25.4502	25.7066	65.4391	76.971	69.952	123.984	129.692	126.838	162.02	154.161	160.366	76.4013	80.44	74.7488	164.632	158.783	124.152	81.0516	71.9006	90.2025	76.1345	101.08	83.9857
gene_10619	scaffold21965	890	1177	-	gene_10619	FRAX13_000336270.1_R1	protein ECERIFERUM 26-like [Olea europaea var. sylvestris]	0.0001	0.0001	0.0001	0.0001	0.0001	0.0001	0.0001	0.0001	0.0001	0.0001	0.0001	0.0001	0.0001	0.0001	0.0001	0.0001	0.0001	0.0001	0.0001	0.0001	0.0001	0.0001	0.0001	0.0001
gene_1062	scaffold10855	2428	10259	+	gene_1062	FRAX13_000039330.1_R0	WD repeat-containing protein 44-like isoform X1 [Olea europaea var. sylvestris]	2.08922	2.57265	1.6882	3.60785	5.07388	5.27642	3.46354	4.29232	3.87793	0.841662	1.41682	1.59697	2.99647	4.12188	2.94883	0.0001	0.68137	0.0001	1.76792	1.78802	1.74782	0.768564	0.0001	0.0001
gene_10620	scaffold21965	4154	4963	-	gene_10620	FRAX13_000336280.1_R0	protein ECERIFERUM 2-like [Olea europaea var. sylvestris]	8.21935	6.91303	7.22832	22.9633	21.7749	22.546	11.1934	12.5309	11.8622	24.5239	20.7365	25.1447	4.86144	4.54553	9.58201	7.34323	1.21807	0.0001	42.3904	52.2985	32.4823	0.0001	1.37425	0.0001
gene_10621	scaffold21966	553	6890	-	gene_10621	FRAX13_000216400.1_R0	Alpha-farnesene synthase [Handroanthus impetiginosus]	0.0001	0.160828	0.0001	0.0001	0.0001	0.0001	0.0001	0.0001	0.0001	0.0001	0.0001	0.0001	7.3882	6.12563	3.17469	0.0001	0.0001	0.0001	0.0391065	0.078113	0.0001	0.0001	0.0001	0.0001
gene_10622	scaffold21967	802	5039	+	gene_10622	FRAX13_000035790.1_R0	peptidyl-prolyl cis-trans isomerase CYP65-like [Olea europaea var. sylvestris]	3.40177	4.19406	4.27205	12.123	11.6854	12.8978	14.1711	10.943	12.557	6.08606	5.73041	7.15451	23.2208	21.0843	17.5218	14.4399	13.7327	11.6218	11.5385	11.6471	11.4298	7.07684	8.26973	39.6333
gene_10623	scaffold21968	4280	7513	-	gene_10623	FRAX13_000236900.1_R0	glycerate dehydrogenase HPR, peroxisomal [Olea europaea var. sylvestris]	199.633	217.711	204.657	756.773	751.27	742.789	584.166	603.81	593.988	914.408	935.337	880.628	117.254	141.962	128.389	2.66028	9.94261	0.0001	628.414	446.093	810.736	0.0001	0.0001	0.0001
gene_10624	scaffold2196	3187	5785	+	gene_10624	FRAX13_000110010.1_R0	very-long-chain 3-oxoacyl-CoA reductase 1-like [Olea europaea var. sylvestris]	4.43714	2.9625	4.52986	22.8112	25.5309	23.9827	23.1078	24.5462	23.827	45.4818	34.2898	39.7934	26.1789	27.1776	38.7815	3.66007	10.7712	0.0001	55.1703	54.8159	55.5247	0.0001	0.0001	11.6229
gene_10625	scaffold21971	2871	3462	+	gene_10625	FRAX13_000011250.1_R0	PREDICTED: uncharacterized protein LOC105964879 [Erythranthe guttata]	11.0381	13.564	10.815	20.8342	19.4632	22.7407	44.1136	41.6481	42.8809	25.5193	17.519	14.9059	1.99899	2.68171	7.91654	0.0001	0.0001	0.0001	1.66873	0.410507	2.92695	0.0001	0.0001	0.0001
gene_10626	scaffold21972	426	5470	+	gene_10626	FRAX13_000322980.2_R0	probable thiol methyltransferase 2 isoform X1 [Olea europaea var. sylvestris]	3.64873	4.29415	3.18013	13.3003	14.8708	12.0034	12.7048	13.2954	13.0001	19.9241	17.01	18.4922	7.99542	12.1381	7.32264	0.0001	0.0001	0.0001	12.2859	10.3396	14.2322	0.0001	0.0001	12.1125
gene_10627	scaffold21973	971	2227	-	gene_10627	FRAX13_000221070.3_R0	probable serine/threonine-protein kinase WNK3 isoform X1 [Olea europaea var. sylvestris]	1.73786	3.50265	3.71238	13.1202	12.2001	13.0615	2.77651	2.35211	2.56431	2.71446	2.23815	1.94409	4.85647	6.43227	2.58511	8.46479	8.56922	0.0001	4.64335	3.44166	5.84505	0.0001	0.0001	0.0001
gene_10628	scaffold2197	88	4967	+	gene_10628	FRAX13_000130640.1_R0	protein FAR1-RELATED SEQUENCE 11-like isoform X1 [Olea europaea var. sylvestris]	2.97851	2.01807	2.01756	6.67785	5.62345	7.60402	7.66414	7.91597	7.79006	3.2309	4.15635	5.41569	6.06479	8.56523	7.68402	0.0001	3.29138	0.0001	10.0564	11.5577	8.55513	0.0001	4.19674	7.83872
gene_10629	scaffold21980	2429	3400	-	gene_10629	FRAX13_000355570.1_R0	dnaJ homolog subfamily C member 2 [Olea europaea var. sylvestris]	4.52917	6.08263	7.76907	14.0014	15.4062	13.7839	34.4581	32.0185	33.2383	16.9984	17.5758	22.707	32.9033	36.4879	32.3473	17.8836	20.737	3.69836	26.4831	20.4917	32.4745	22.5829	18.3962	17.4701
gene_1063	scaffold108571	129	921	-	gene_1063	FRAX13_000034070.1_R1	Zinc-finger protein (ZIM) precursor, partial [Phillyrea latifolia]	1.77264	0.874601	0.35608	0.862533	0.894367	1.01626	0.423484	0.0001	0.211792	0.0001	0.188797	0.0001	0.0001	0.0001	0.0001	0.0001	0.0001	0.0001	0.0001	0.0001	0.0001	0.0001	0.0001	0.0001
gene_10630	scaffold21981	1503	5359	-	gene_10630	FRAX13_000233060.1_R0	uncharacterized protein LOC111403476 isoform X1 [Olea europaea var. sylvestris]	0.0001	0.0001	0.898853	2.27081	1.97534	2.34949	0.968675	0.0001	0.484388	0.0001	0.673472	0.274925	0.877419	1.16745	0.770128	0.0001	0.0001	0.0001	1.12175	1.38797	0.85553	0.0001	0.0001	0.0001
gene_10631	scaffold21982	7372	9799	+	gene_10631	FRAX13_000073190.1_R1	uncharacterized protein LOC111383917 [Olea europaea var. sylvestris]	0.0001	0.0001	0.0001	0.0001	0.0001	0.0001	0.0001	0.0001	0.0001	0.0001	0.0001	0.0001	0.0001	0.0001	0.0001	0.0001	0.0001	0.0001	0.0001	0.0001	0.0001	0.0001	0.0001	0.0001
gene_10633	scaffold2198	11176	12580	+	gene_10633	FRAX13_000094040.1_R1	transcription factor HY5 [Olea europaea var. sylvestris]	1.84708	4.58393	4.53113	3.3283	3.91154	2.8925	23.7348	17.967	20.8509	3.90063	4.90728	5.19495	19.8371	13.5873	15.3514	33.536	34.8934	66.4375	11.6912	15.3427	8.03961	59.5386	67.9236	122.163
gene_10634	scaffold21990	514	4452	-	gene_10634	FRAX13_000329760.1_R1	dihydrolipoyllysine-residue acetyltransferase component 5 of pyruvate dehydrogenase complex, chloroplastic-like [Olea europaea var. sylvestris]	5.27615	4.95252	6.27089	15.5479	17.2356	16.5447	26.5738	21.9815	24.2777	25.7713	25.8007	30.2382	9.25932	10.0981	10.2066	0.0001	11.1814	6.51547	24.0084	34.9857	13.0312	0.0001	0.0001	2.30469
gene_10635	scaffold21995	1506	8390	+	gene_10635	FRAX13_000347010.1_R1	autophagy-related protein 11 [Sesamum indicum]	0.364673	0.828299	0.656263	2.06302	1.62605	2.74283	0.545284	0.91053	0.727907	0.19103	0.382762	0.594211	1.18081	1.25293	1.51758	1.13569	0.0001	0.0001	1.25714	1.62574	0.888536	0.0001	0.0001	0.0001
gene_10636	scaffold21999	931	4187	-	gene_10636	FRAX13_000033790.1_R0	protein O-glucosyltransferase 1-like [Olea europaea var. sylvestris]	1.02107	0.807027	0.631018	0.725953	1.73986	1.55011	0.295973	0.0001	0.148036	0.425322	0.1137	0.681217	0.0001	0.0001	0.0001	0.0001	0.0001	0.0001	0.0236555	0.0001	0.047211	0.0001	0.0001	0.0001
gene_10637	scaffold2199	5471	7720	+	gene_10637	FRAX13_000030330.1_R0	F-box/LRR-repeat MAX2 homolog A-like [Olea europaea var. sylvestris]	0.4046	0.463603	0.880072	1.08561	1.07909	1.39318	2.90617	2.05275	2.47946	4.3011	3.53792	3.50628	4.42538	3.15569	2.60686	6.93909	4.82755	8.38728	3.56935	3.39916	3.73954	0.0001	1.67879	7.30869
gene_10638	scaffold2199	516	2033	-	gene_10638	FRAX13_000152010.1_R2	trihelix transcription factor ASIL2-like [Olea europaea var. sylvestris]	4.18795	4.67737	3.73825	12.9701	11.3484	12.5098	39.3856	38.5325	38.9591	44.6592	33.5467	44.706	31.6689	31.8584	31.748	58.9642	88.4286	92.4209	29.9123	30.1339	29.6906	46.911	37.6563	85.2223
gene_10639	scaffold2199	8006	8619	-	gene_10639	FRAX13_000151990.1_R2	serine/threonine-protein kinase EDR1-like isoform X1 [Olea europaea var. sylvestris]	4.46123	5.65483	4.74317	14.5542	13.4499	12.662	8.03645	9.76021	8.89833	10.5964	9.64484	9.7234	25.6116	22.1705	15.3621	0.0001	0.0001	0.0001	18.0581	12.7031	23.4132	0.0001	6.17363	0.0001
gene_1064	scaffold10858	1565	7379	-	gene_1064	FRAX13_000369800.1_R0	solute carrier family 40 member 3, chloroplastic [Olea europaea var. sylvestris]	3.94562	4.95393	3.67425	10.3172	9.46756	11.6204	10.1383	10.9191	10.5287	8.52627	6.43387	7.88187	14.7631	12.3953	19.0125	0.0001	0.327696	0.0001	13.8687	13.3279	14.4095	0.0001	0.0001	0.0001
gene_10640	scaffold219	4137	5611	+	gene_10640	FRAX13_000180180.1_R1	protein ANTAGONIST OF LIKE HETEROCHROMATIN PROTEIN 1 [Olea europaea var. sylvestris]	0.201138	0.3421	0.248188	1.84057	2.07981	1.43551	0.458301	0.550294	0.504297	1.24253	0.78177	1.15414	1.4379	0.880939	0.12911	0.0001	0.0001	0.0001	1.56505	1.93203	1.19806	0.0001	0.0001	0.0001
gene_10641	scaffold219	6332	13475	-	gene_10641	FRAX13_000001950.1_R1	protein NETWORKED 1D-like [Olea europaea var. sylvestris]	4.29455	4.37729	4.72681	10.1275	9.23547	10.0921	1.96892	1.75489	1.8619	0.712774	0.980879	1.70732	3.38274	2.91007	2.49005	0.0001	0.729321	0.0001	2.34831	1.50895	3.18766	0.0001	0.0001	0.0001
gene_10642	scaffold21	1786	9240	+	gene_10642	FRAX13_000031790.1_R1	probable phospholipid-transporting ATPase 8 isoform X1 [Olea europaea var. sylvestris]	2.04022	2.38665	2.2584	6.22318	6.3993	6.57132	1.80364	1.46507	1.63436	1.03893	0.674535	1.00314	3.40849	3.32264	2.08374	0.0001	0.821935	0.0001	3.10463	3.00727	3.20199	0.0001	0.629397	0.0001
gene_10643	scaffold21	10634	11428	+	gene_10643	FRAX13_000178880.1_R1	uncharacterized protein LOC111392349 [Olea europaea var. sylvestris]	2.2021	1.95115	1.526	9.04331	8.36478	11.7215	6.08023	5.86939	5.97481	4.58859	5.92241	5.63848	5.03026	2.64571	5.18029	0.0001	2.99591	0.0001	4.57067	3.45098	5.69037	39.9994	65.6277	39.7903
gene_10644	scaffold21	15832	18119	+	gene_10644	FRAX13_000395450.1_R0	carbonic anhydrase 2-like isoform X1 [Olea europaea var. sylvestris]	139.46	149.39	149.141	700.399	661.689	671.262	505.603	493.549	499.576	1064.86	1080.36	1013.07	42.7737	46.2174	44.6244	0.0001	1.57615	0.0001	244.682	178.548	310.815	0.0001	0.0001	0.0001
gene_10645	scaffold21	19129	27359	-	gene_10645	FRAX13_000395460.1_R0	hypothetical protein CUMW_099480 [Citrus unshiu]	4.23296	4.29621	4.64059	9.91299	11.1993	10.4719	16.39	14.84	15.615	11.315	12.3942	8.14909	9.46983	7.77545	8.87047	5.72536	19.0179	7.59354	23.3797	33.9657	12.7938	0.0001	6.98619	6.29481
gene_10646	scaffold22000	710	10279	+	gene_10646	FRAX13_000381470.1_R0	6-phosphogluconolactonase, DevB-type [Cynara cardunculus var. scolymus]	0.521386	0.789803	0.558339	5.46431	4.84845	4.64546	1.59764	2.14295	1.8703	9.6777	9.9573	11.9145	0.866477	1.21979	0.0001	0.0001	0.0001	0.0001	1.79824	1.66967	1.92681	0.0001	0.0001	0.0001
gene_10647	scaffold22002	2066	5662	+	gene_10647	FRAX13_000164450.1_R0	transcription factor ICE1-like [Olea europaea var. sylvestris]	1.93199	3.7365	2.91638	9.032	9.64266	9.58306	7.03797	9.2065	8.12223	9.57034	8.35068	8.37517	4.42434	7.56271	5.60351	0.0001	0.0001	0.0001	15.2284	22.6645	7.79244	3.89921	4.46795	0.0001
gene_10648	scaffold22006	238	4200	+	gene_10648	FRAX13_000113090.1_R2	probable LRR receptor-like serine/threonine-protein kinase At3g47570 [Sesamum indicum]	0.959019	0.194391	0.545762	1.68893	2.06992	1.97574	0.658754	0.515957	0.587356	0.445176	0.450038	0.160463	0.063481	0.072909	0.0001	0.0001	0.0001	0.0001	1.21121	1.91344	0.508969	0.0001	0.0001	0.0001
gene_10649	scaffold22008	1412	4334	-	gene_10649	FRAX13_000356340.1_R0	protein NSP-INTERACTING KINASE 1-like isoform X1 [Olea europaea var. sylvestris]	0.404174	0.880254	0.827761	12.4099	12.4307	12.1165	0.371117	0.531221	0.451169	3.39127	3.34823	3.3023	0.0001	0.143679	0.0001	0.0001	0.0001	0.0001	2.62531	2.17574	3.07489	0.0001	0.0001	0.0001
gene_1065	scaffold1085	2206	8358	+	gene_1065	FRAX13_000140240.1_R0	squamosa promoter-binding-like protein 1 [Olea europaea var. sylvestris]	6.30141	6.89827	5.86849	15.6966	15.1514	14.446	23.1808	20.8822	22.0315	10.1608	9.74625	11.9365	23.5633	24.0823	22.8617	2.08615	10.2972	2.31479	19.7655	20.802	18.729	0.0001	6.96987	5.56639
gene_10650	scaffold22008	11	1054	-	gene_10650	FRAX13_000370170.1_R3	zinc finger protein CONSTANS-LIKE 2 [Olea europaea var. sylvestris]	0.0001	0.0001	0.0001	0.0001	0.0001	0.0001	0.0001	0.0001	0.0001	0.0001	0.0001	0.0001	0.0001	0.0001	0.0001	0.0001	0.0001	0.0001	0.0001	0.0001	0.0001	0.0001	0.0001	0.0001
gene_10651	scaffold2200	4057	7884	+	gene_10651	FRAX13_000280400.1_R0	pheophytinase, chloroplastic-like isoform X2 [Olea europaea var. sylvestris]	1.04783	1.91722	1.51011	4.0542	4.32505	4.59813	3.97479	4.30258	4.13868	6.03379	5.17928	6.40584	1.82397	2.74695	1.81055	0.0001	0.0001	0.0001	5.82421	5.02697	6.62145	0.0001	0.0001	0.0001
gene_10652	scaffold22010	1438	2799	-	gene_10652	FRAX13_000319310.1_R1	transcription factor MYC4-like [Olea europaea var. sylvestris]	3.45664	2.75685	2.67679	41.3859	39.4016	46.0287	8.5305	6.0164	7.27345	23.8464	27.0221	28.7603	105.312	111.686	76.5765	7.98866	1.5124	0.0001	130.81	93.7414	167.878	19.4427	29.5192	9.04477
gene_10653	scaffold22011	1415	1948	-	gene_10653	FRAX13_000030310.1_R0	protein LIGHT-DEPENDENT SHORT HYPOCOTYLS 10-like [Olea europaea var. sylvestris]	0.0001	0.0001	0.0001	0.0001	0.408671	0.25157	4.18685	2.83089	3.50887	0.90662	0.602537	0.612532	0.190518	0.968292	0.0001	7.32247	8.4887	12.459	0.670257	0.68297	0.657543	0.0001	1.94649	28.3673
gene_10654	scaffold22018	1140	5761	-	gene_10654	FRAX13_000045670.1_R0	alcohol dehydrogenase class-3 [Olea europaea var. sylvestris]	23.4192	24.4933	22.291	76.0481	78.8419	75.817	168.875	163.455	166.165	219.711	215.222	212.7	93.2138	102.895	91.6617	121.994	132.814	148.548	204.031	179.02	229.042	26.5329	23.2861	45.7034
gene_10655	scaffold2201	1540	13385	+	gene_10655	FRAX13_000327310.1_R0	protein ALWAYS EARLY 3 [Olea europaea var. sylvestris]	3.28288	3.76154	3.67002	11.0457	12.1608	11.9623	10.8439	10.0444	10.4441	3.17918	4.35996	6.0686	13.0812	12.3192	10.3865	3.47316	8.28528	0.0001	9.16802	9.24925	9.0868	0.841438	0.974844	0.0001
gene_10657	scaffold22020	5225	6530	+	gene_10657	FRAX13_000173780.1_R0	probable WRKY transcription factor 53 [Olea europaea var. sylvestris]	83.797	89.972	87.0885	91.1042	92.1618	84.1129	161.108	153.971	157.539	33.341	30.2501	34.8879	27.5125	19.7623	23.9409	0.283651	4.53265	0.0001	33.1106	11.7168	54.5043	258.056	548.759	51.3745
gene_10658	scaffold22020	7379	10616	+	gene_10658	FRAX13_000374510.1_R2	acyltransferase-like protein At1g54570, chloroplastic isoform X1 [Olea europaea var. sylvestris]	1.52514	1.54786	1.6388	0.133517	0.110993	0.041096	1.02519	0.83763	0.93141	0.0001	0.0001	0.0001	0.300947	0.313892	0.394904	0.0001	0.0001	0.0001	0.190061	0.222274	0.157848	0.0001	0.0001	0.0001
gene_10659	scaffold22022	2909	3523	+	gene_10659	FRAX13_000276310.1_R5	probable fatty acyl-CoA reductase 4 isoform X1 [Olea europaea var. sylvestris]	0.0001	0.0001	0.0001	0.187329	0.0001	0.0001	0.0001	0.0001	0.0001	0.0001	0.0001	0.0001	0.0001	0.0001	0.0001	0.0001	0.0001	0.0001	0.194734	0.389368	0.0001	0.0001	0.0001	0.0001
gene_1066	scaffold10860	4934	6342	-	gene_1066	FRAX13_000158990.1_R0	AUGMIN subunit 8-like [Olea europaea var. sylvestris]	0.573282	0.799518	1.095	3.7179	3.56554	3.41016	1.11001	0.692391	0.901202	1.97913	1.47212	1.90764	1.17134	1.77018	0.810869	0.0001	0.0001	0.0001	4.47343	7.08431	1.86254	0.0001	0.0001	0.0001
gene_10660	scaffold22023	631	5907	+	gene_10660	FRAX13_000029940.1_R0	CTL-like protein DDB_G0288717 [Olea europaea var. sylvestris]	7.92854	7.20364	7.60375	22.017	18.1486	23.421	32.3057	30.2343	31.27	30.8625	26.0603	30.5575	14.9868	16.3731	11.2594	18.9753	21.4956	3.91455	20.6796	21.6622	19.6971	0.0001	8.41417	7.11091
gene_10661	scaffold22027	1188	5460	-	gene_10661	FRAX13_000019780.1_R1	proteasome assembly chaperone 2 [Olea europaea var. sylvestris]	3.79171	3.45808	3.56672	9.64509	8.99048	10.2756	13.9846	16.4215	15.203	11.9553	11.205	11.3746	28.6485	30.2615	27.1419	7.92578	1.33691	6.98886	18.0158	11.8651	24.1665	0.0001	0.0001	5.56134
gene_10662	scaffold22028	2214	4897	-	gene_10662	FRAX13_000248970.2_R0	cysteine-rich receptor-like protein kinase 42 [Olea europaea var. sylvestris]	1.21243	0.969889	1.52339	10.607	10.3131	10.9796	2.91113	2.44217	2.67665	1.56578	1.94705	2.84588	0.05185	0.207141	1.10927	0.0001	1.29576	0.0001	1.71109	1.69412	1.72806	0.0001	3.27484	4.06248
gene_10663	scaffold22029	257	692	+	gene_10663	FRAX13_000275630.1_R0	protein LITTLE ZIPPER 3-like [Olea europaea var. sylvestris]	0.534799	0.0001	0.0001	0.320235	0.0001	0.179108	1.00554	0.0001	0.502819	0.0001	0.466044	0.0001	0.0001	0.915638	0.0001	0.0001	0.0001	0.0001	0.107525	0.21495	0.0001	0.0001	0.0001	0.0001
gene_10664	scaffold22029	4707	9092	-	gene_10664	FRAX13_000275620.2_R0	uncharacterized protein LOC111392849 [Olea europaea var. sylvestris]	2.04792	1.55033	3.95919	14.4959	15.1347	13.0178	9.06523	8.71201	8.88862	17.6113	20.146	18.1777	0.677606	2.1881	1.43096	0.0001	0.0001	0.0001	9.00926	8.92247	9.09604	0.0001	0.0001	0.0001
gene_10665	scaffold22030	515	6660	-	gene_10665	FRAX13_000204410.1_R0	truncated transcription factor CAULIFLOWER A-like [Olea europaea var. sylvestris]	0.0001	0.0001	0.0001	0.0001	0.0001	0.0001	0.0001	0.0001	0.0001	0.0001	0.0001	0.0001	0.0001	0.0001	0.0001	0.0001	0.0001	0.0001	0.0001	0.0001	0.0001	0.0001	0.0001	0.0001
gene_10666	scaffold22031	663	5074	+	gene_10666	FRAX13_000050790.1_R0	abscisic acid 8'-hydroxylase 4-like isoform X1 [Olea europaea var. sylvestris]	0.125879	0.096048	0.0001	2.09835	2.80008	3.52734	0.528721	0.213926	0.371323	1.32287	0.261161	0.585298	0.0001	0.0001	0.391897	0.0001	0.0001	0.0001	6.2133	11.1549	1.27166	0.0001	0.0001	0.0001
gene_10667	scaffold22037	2190	5672	-	gene_10667	FRAX13_000291770.1_R0	membrin-11-like [Olea europaea var. sylvestris]	1.42595	1.65933	1.09894	3.37371	3.37835	4.07938	6.92829	8.74379	7.83604	6.44776	3.50648	6.18839	11.9626	7.56186	10.9061	44.1543	19.7934	16.9298	8.79521	7.88136	9.70906	39.4707	27.56	13.5702
gene_10668	scaffold22038	8559	17811	+	gene_10668	FRAX13_000161820.1_R0	UBX domain-containing protein 1 [Olea europaea var. sylvestris]	19.1604	16.9944	20.0145	52.6448	56.2193	57.0899	16.9903	17.627	17.3087	10.7818	12.1562	16.3541	18.6035	19.1004	8.94832	0.0001	3.59389	0.0001	17.4902	14.4034	20.577	8.1549	11.6607	13.3859
gene_10669	scaffold22039	2086	5866	-	gene_10669	FRAX13_000268340.1_R0	probable 6-phosphogluconolactonase 1 isoform X1 [Olea europaea var. sylvestris]	0.212203	0.663531	0.733824	1.51159	1.7036	2.2158	14.0609	12.663	13.3619	11.1595	11.9776	9.76304	0.616138	2.17399	2.86058	22.786	34.1209	48.9434	9.46935	11.6493	7.28938	21.6732	11.5101	85.9881
gene_1067	scaffold10861	921	1403	-	gene_1067	FRAX13_000136560.1_R0	protein indeterminate-domain 16-like [Olea europaea var. sylvestris]	0.397381	0.568025	0.636715	1.61811	1.86567	0.947832	0.220076	0.16309	0.191583	0.483245	1.00552	1.9462	0.0001	0.0001	1.07869	0.0001	0.0001	0.0001	2.83366	3.42698	2.24034	14.8212	0.0001	0.0001
gene_10670	scaffold2203	4538	12010	+	gene_10670	FRAX13_000374510.1_R1	acyltransferase-like protein At1g54570, chloroplastic isoform X3 [Olea europaea var. sylvestris]	3.65647	3.26171	2.9839	6.48125	8.31743	7.54035	3.68553	3.2462	3.46587	2.18913	1.85341	0.821089	0.598604	0.759015	0.501264	0.0001	0.0001	0.0001	2.69116	4.67251	0.709813	0.0001	0.0001	0.0001
gene_10671	scaffold22044	69	745	+	gene_10671	FRAX13_000158680.1_R7	spermidine hydroxycinnamoyl transferase-like [Olea europaea var. sylvestris]	0.0001	0.0001	0.0001	0.53485	0.718742	0.905736	0.6011	0.406531	0.503815	0.0001	0.961566	1.09487	0.0001	0.0001	0.0001	0.0001	0.0001	0.0001	7.27988	11.2518	3.30799	0.0001	0.0001	0.0001
gene_10672	scaffold22047	937	5013	+	gene_10672	FRAX13_000241040.1_R0	CRS2-associated factor 2, chloroplastic [Sesamum indicum]	9.61093	10.9064	10.3865	42.8424	45.7061	43.579	26.9777	23.2641	25.1209	32.0406	34.912	39.3882	12.9786	13.3038	13.8156	0.0001	0.401403	0.0001	25.6984	17.8241	33.5728	0.0001	4.05247	0.0001
gene_10673	scaffold2204	4954	10458	-	gene_10673	FRAX13_000396450.1_R1	protein HEAT INTOLERANT 4-like isoform X2 [Olea europaea var. sylvestris]	0.963121	2.12531	1.07463	3.346	3.58697	3.11948	5.18028	5.19685	5.18856	1.65106	1.93271	1.54811	7.42998	7.22354	11.4289	2.19016	4.9049	0.0001	5.612	8.44379	2.78021	0.0001	3.35299	0.0001
gene_10674	scaffold22050	2498	8786	+	gene_10674	FRAX13_000328790.1_R0	synaptotagmin-4-like [Olea europaea var. sylvestris]	3.29497	2.6686	3.85405	13.8576	15.5891	13.3582	3.90235	4.03104	3.9667	3.48281	4.09047	5.8437	20.5684	18.2293	17.4255	0.0001	0.0001	0.0001	7.61888	4.11282	11.1249	0.0001	8.1721	0.0001
gene_10675	scaffold22052	2584	5126	-	gene_10675	FRAX13_000374360.1_R0	hydroxyethylthiazole kinase [Olea europaea var. sylvestris]	0.464978	1.24814	1.05459	9.32667	7.80277	8.68275	11.2896	9.31102	10.3003	27.333	24.5055	20.5488	10.2318	10.3053	9.3877	20.0162	20.7255	41.2114	29.7181	31.298	28.1382	0.0001	2.13454	0.0001
gene_10676	scaffold22054	746	6760	+	gene_10676	FRAX13_000262980.1_R0	elongation factor Tu, mitochondrial-like [Olea europaea var. sylvestris]	9.36553	8.49375	8.34764	14.8165	16.7934	14.6456	55.2882	52.6748	53.9815	17.7094	21.0515	22.7408	54.4127	48.1792	60.0816	56.741	71.2597	35.7885	31.8878	31.74	32.0355	23.6546	19.6135	14.3166
gene_10677	scaffold22056	3476	4291	+	gene_10677	FRAX13_000303270.1_R2	copal-8-ol diphosphate hydratase, chloroplastic-like isoform X3 [Olea europaea var. sylvestris]	0.0001	0.0001	0.0001	0.0001	0.0001	0.0001	0.0001	0.0001	0.0001	0.0001	0.0001	0.0001	0.0001	0.0001	0.0001	0.0001	0.0001	0.0001	0.0001	0.0001	0.0001	0.0001	0.0001	0.0001
gene_10678	scaffold22058	2862	4247	+	gene_10678	FRAX13_000266660.1_R8	hypothetical protein CUMW_252190 [Citrus unshiu]	0.0001	0.0001	0.049324	0.0001	0.221207	0.0001	0.0001	0.0001	0.0001	0.0001	0.0001	0.0001	0.0001	0.0001	0.0001	0.0001	0.0001	0.0001	0.0001	0.0001	0.0001	0.0001	0.0001	0.0001
gene_10679	scaffold22059	3267	5080	+	gene_10679	FRAX13_000180860.1_R2	uncharacterized protein LOC111396355 [Olea europaea var. sylvestris]	2.44856	2.38958	1.41592	7.18027	9.81459	9.9132	4.13303	5.72084	4.92693	3.6137	6.40443	5.56988	6.23103	6.32137	7.10436	0.0001	0.0001	0.0001	7.66356	7.21807	8.10905	0.0001	0.0001	0.0001
gene_1068	scaffold10861	2563	4556	-	gene_1068	FRAX13_000246960.1_R4	AAA-type ATPase family protein [Zea mays]	0.0001	0.0001	0.0001	0.0001	0.0001	0.0001	0.0001	0.0001	0.0001	0.0001	0.0001	0.0001	0.0001	0.0001	0.0001	0.0001	0.0001	0.0001	0.0001	0.0001	0.0001	0.0001	0.0001	0.0001
gene_10680	scaffold2205	4441	7656	-	gene_10680	FRAX13_000073650.2_R0	grpE protein homolog 2, mitochondrial-like isoform X1 [Olea europaea var. sylvestris]	2.93314	3.37826	2.99999	8.35667	8.71755	12.3094	9.391	8.48334	8.93717	8.02944	9.05416	9.62166	6.92267	8.99749	12.0427	0.0001	0.0001	0.0001	10.6715	9.30893	12.0341	0.0001	0.0001	0.0001
gene_10681	scaffold2205	10752	15834	-	gene_10681	FRAX13_000073640.1_R0	EH domain-containing protein 1-like [Olea europaea var. sylvestris]	2.73399	2.57041	2.73921	14.0977	15.0924	12.6534	5.35888	4.6445	5.00169	4.98317	6.67726	6.145	8.10559	8.85175	8.91892	0.0001	0.489648	0.0001	12.2883	14.6048	9.97191	0.0001	0.0001	0.0001
gene_10682	scaffold22061	711	2571	-	gene_10682	FRAX13_000297540.1_R0	uncharacterized protein At5g39570-like [Olea europaea var. sylvestris]	37.2471	32.7994	36.0476	164.323	158.347	162.153	457.629	473.541	465.585	494.494	496.854	481.582	503.024	546.977	545.75	539.953	555.696	547.958	516.184	512.276	520.092	121.536	59.6575	101.117
gene_10683	scaffold22062	167	2085	-	gene_10683	FRAX13_000118300.1_R3	uncharacterized protein LOC111399401 isoform X1 [Olea europaea var. sylvestris]	0.0001	0.0001	0.0001	0.917563	0.324064	1.59974	0.0001	0.0001	0.0001	0.423519	0.0001	0.0001	0.385524	0.865286	1.89218	0.0001	0.0001	0.0001	4.47305	7.50931	1.43679	0.0001	0.0001	0.0001
gene_10684	scaffold22064	6095	8298	-	gene_10684	FRAX13_000022170.1_R0	increased DNA methylation 3-like [Olea europaea var. sylvestris]	0.941014	0.973403	1.90357	4.77076	6.98562	3.53258	3.97324	3.82054	3.89689	2.87853	4.20704	4.21207	3.66126	4.80774	3.05875	0.0001	1.96747	0.0001	7.75045	8.944	6.5569	0.0001	0.0001	0.0001
gene_10685	scaffold22066	1366	5859	-	gene_10685	FRAX13_000083000.2_R1	auxin response factor 5-like isoform X1 [Olea europaea var. sylvestris]	0.183021	0.233647	0.037737	1.11081	1.71935	1.22072	0.984543	1.0492	1.01687	0.294974	0.506465	0.558849	0.44305	0.785412	0.93242	0.0001	0.0001	0.0001	14.3641	26.8009	1.92725	0.0001	0.0001	0.0001
gene_10686	scaffold22067	2098	3539	+	gene_10686	FRAX13_000189390.1_R0	glucan endo-1,3-beta-glucosidase 6-like, partial [Olea europaea var. sylvestris]	2.86221	2.97275	2.45218	8.81003	7.39301	9.05487	8.54149	8.66404	8.60276	5.04801	6.75878	4.69332	2.9321	3.76756	3.2451	0.0001	0.83841	0.0001	15.9353	21.7767	10.0939	0.0001	1.79146	0.0001
gene_10687	scaffold22068	1085	1390	-	gene_10687	FRAX13_000203510.1_R0	monothiol glutaredoxin-S9-like [Olea europaea var. sylvestris]	536.504	576.96	585.555	726.351	745.862	781.356	890.84	895.227	893.033	380.253	405.651	460.025	449.325	82.5307	1504.62	0.0001	0.0001	0.0001	563.634	297.866	829.401	0.0001	0.0001	0.0001
gene_10688	scaffold22069	1976	4126	-	gene_10688	FRAX13_000194850.1_R0	protein IQ-DOMAIN 1-like isoform X1 [Olea europaea var. sylvestris]	0.0001	0.0001	0.0001	0.0001	0.183336	0.110018	0.0001	0.0001	0.0001	0.304078	0.337237	0.377882	0.0001	0.0001	0.0001	0.0001	0.0001	0.0001	0.992314	1.57295	0.411683	0.0001	0.0001	0.0001
gene_10689	scaffold2206	1452	6323	+	gene_10689	FRAX13_000053230.1_R0	uncharacterized protein LOC111405543 [Olea europaea var. sylvestris]	0.602525	1.14786	1.32078	1.86524	2.47838	1.92446	0.473195	0.217397	0.345296	0.659156	0.201855	0.554581	0.213606	1.1008	0.403268	0.0001	0.0001	0.0001	0.83411	0.604466	1.06375	0.0001	0.0001	0.0001
gene_1069	scaffold108621	198	1296	+	gene_1069	FRAX13_000335100.2_R2	threonine dehydratase biosynthetic, chloroplastic [Olea europaea var. sylvestris]	0.0001	0.0001	0.0001	0.0001	0.225512	0.0001	0.0001	0.0001	0.0001	0.0001	0.0001	0.0001	0.0001	0.0001	0.0001	0.0001	0.0001	0.0001	1.20084	2.40158	0.0001	0.0001	0.0001	0.0001
gene_10690	scaffold2206	8550	9781	-	gene_10690	FRAX13_000053220.2_R0	uncharacterized protein LOC111405544 isoform X1 [Olea europaea var. sylvestris]	2.74675	3.10326	1.74396	9.88501	6.01696	6.81379	8.91543	15.3392	12.1273	8.67249	9.26645	7.3356	10.6549	9.8917	12.6966	0.0001	10.0109	0.0001	14.9463	13.5488	16.3438	0.0001	3.82349	0.0001
gene_10691	scaffold2206	19911	20660	-	gene_10691	FRAX13_000053210.1_R0	ethylene-responsive transcription factor 2-like [Olea europaea var. sylvestris]	10.145	11.5679	10.8637	63.6772	68.1941	63.8423	148.639	139.233	143.936	196.172	211.629	184.605	241.177	208.105	210.75	333.169	252.196	394.968	75.2564	59.5691	90.9436	535.818	525.854	69.209
gene_10692	scaffold22070	2005	5142	+	gene_10692	FRAX13_000161160.1_R0	AP2-like ethylene-responsive transcription factor AIL1 [Olea europaea var. sylvestris]	0.0001	0.0001	0.0001	0.0001	0.0001	0.0001	0.0001	0.0001	0.0001	0.0001	0.0001	0.0001	0.0001	0.0001	0.0001	0.0001	0.0001	0.0001	0.0001	0.0001	0.0001	0.0001	0.0001	0.0001
gene_10693	scaffold22072	2653	3336	-	gene_10693	FRAX13_000255310.1_R0	uncharacterized protein LOC111368335 [Olea europaea var. sylvestris]	0.0001	0.0001	0.0001	0.0001	0.0001	0.0001	0.0001	0.0001	0.0001	0.0001	0.0001	0.0001	0.0001	0.0001	0.0001	0.0001	0.0001	0.0001	0.0001	0.0001	0.0001	0.0001	0.0001	0.0001
gene_10694	scaffold22076	784	1355	+	gene_10694	FRAX13_000101370.1_R0	LOB domain-containing protein 23-like [Sesamum indicum]	0.0001	0.0001	0.0001	0.0001	0.0001	0.0001	0.0001	0.0001	0.0001	0.0001	0.0001	0.0001	0.0001	0.0001	0.0001	0.0001	0.0001	0.0001	0.0001	0.0001	0.0001	0.0001	0.0001	0.0001
gene_10695	scaffold22076	2390	4993	-	gene_10695	FRAX13_000101380.1_R0	uncharacterized membrane protein At4g09580-like [Olea europaea var. sylvestris]	2.75739	3.10126	3.98564	12.1072	12.1355	9.94461	8.64351	6.87791	7.76071	5.51859	6.08928	6.19169	9.8768	10.5575	12.8596	0.0001	0.0001	0.0001	9.87979	10.7855	8.9741	0.0001	0.0001	0.0001
gene_10697	scaffold22080	207	2734	+	gene_10697	FRAX13_000236370.1_R1	calmodulin-binding receptor kinase CaMRLK [Olea europaea var. sylvestris]	23.12	22.2415	25.3211	44.0664	43.5054	42.2479	65.5876	64.1469	64.8673	31.0416	27.5847	30.9072	66.0355	71.7508	58.0975	0.0001	1.47723	0.0001	35.8574	31.6453	40.0694	0.0001	0.0001	0.0001
gene_10698	scaffold22081	2254	3519	+	gene_10698	FRAX13_000118890.1_R1	transcription factor SRM1-like [Olea europaea var. sylvestris]	0.0001	0.0001	0.0001	0.0001	0.0001	0.133141	0.376236	0.620747	0.498491	0.0001	0.0001	0.0001	0.0001	0.0001	0.728958	0.0001	0.0001	0.0001	0.166685	0.333271	0.0001	0.0001	0.0001	0.0001
gene_10699	scaffold22081	4949	5598	-	gene_10699	FRAX13_000378720.1_R0	uncharacterized protein At2g27730, mitochondrial-like [Olea europaea var. sylvestris]	33.1588	41.3484	43.5799	56.3705	54.8852	62.4339	147.022	153.965	150.494	124.828	117.785	128.917	165.648	118.236	122.844	286.189	187.481	360.288	156.492	131.655	181.329	410.806	213.517	489.346
gene_107	scaffold10081	288	4679	-	gene_107	FRAX13_000348970.1_R2	type I inositol polyphosphate 5-phosphatase 5-like [Coffea arabica]	0.0001	0.0001	0.0001	0.0001	0.0001	0.0001	0.0001	0.0001	0.0001	0.0001	0.0001	0.0001	0.0001	0.0001	0.0001	0.0001	0.0001	0.0001	0.0001	0.0001	0.0001	0.0001	0.0001	0.0001
gene_1070	scaffold10862	4093	8173	-	gene_1070	FRAX13_000241600.1_R0	nucleotide-sugar uncharacterized transporter 2-like isoform X1 [Olea europaea var. sylvestris]	1.88583	1.75169	2.74151	14.6642	14.5561	14.4005	9.32122	7.73368	8.52745	13.0809	14.6675	18.6044	13.9855	15.8275	21.0667	0.0001	1.94441	0.0001	21.975	21.6655	22.2845	0.0001	4.18807	0.0001
gene_10700	scaffold22081	7430	8646	-	gene_10700	FRAX13_000118910.1_R1	copper transport protein ATX1-like [Olea europaea var. sylvestris]	7.22978	6.98836	6.26492	50.5882	48.5402	50.1453	6.03238	7.92356	6.97797	17.4949	23.0406	25.4823	1.89614	2.2777	2.19492	0.0001	0.0001	0.0001	19.4296	18.3135	20.5457	0.0001	0.0001	0.0001
gene_10701	scaffold22082	3037	4334	-	gene_10701	FRAX13_000028670.1_R0	WRKY transcription factor 22-like [Olea europaea var. sylvestris]	3.92998	3.24455	3.04416	7.1948	6.97064	7.00416	127.658	125.766	126.712	45.172	49.4862	45.3182	72.3473	61.67	113.236	164.026	186.42	109.746	12.7331	11.8677	13.5984	533.031	688.152	303.746
gene_10702	scaffold22083	668	4964	+	gene_10702	FRAX13_000155020.1_R0	probable methyltransferase PMT26 [Olea europaea var. sylvestris]	20.2766	21.1508	21.2195	105.274	100.275	109.396	22.1491	21.494	21.8216	26.7869	26.0277	30.5295	23.8472	25.3678	26.9623	0.0001	1.43709	3.40171	33.6617	33.6708	33.6527	0.0001	0.0001	0.0001
gene_10703	scaffold22084	1478	4587	+	gene_10703	FRAX13_000262470.1_R0	WD repeat-containing protein YMR102C-like isoform X1 [Olea europaea var. sylvestris]	0.0001	0.132967	0.395585	1.67495	1.57693	1.69458	0.157013	0.100218	0.128615	0.53063	0.291355	0.390289	0.0001	0.0001	0.07632	0.0001	0.0001	0.0001	0.905076	1.5892	0.220953	0.0001	0.0001	0.0001
gene_10704	scaffold22085	4662	5132	-	gene_10704	FRAX13_000083260.1_R0	transcription factor IBH1-like [Olea europaea var. sylvestris]	0.607084	0.594984	0.542549	0.718547	0.695412	1.83618	2.29561	0.535426	1.41552	1.76276	2.16662	0.332749	0.75641	0.551724	1.83381	0.0001	0.0001	0.0001	1.99597	2.03455	1.95739	0.0001	0.0001	0.0001
gene_10705	scaffold22087	864	5862	+	gene_10705	FRAX13_000058800.1_R0	F-box protein 7 [Olea europaea var. sylvestris]	7.43417	7.16497	4.11429	16.7994	11.8812	16.3261	37.1483	38.0408	37.5945	31.3647	25.1697	25.6824	28.0853	35.1438	36.7083	70.4129	42.4858	15.5777	43.5296	62.1417	24.9176	19.3989	43.2553	15.1861
gene_10706	scaffold2208	2343	3420	-	gene_10706	FRAX13_000217370.1_R0	RING-H2 finger protein ATL51-like [Olea europaea var. sylvestris]	0.163964	0.0001	0.0001	0.153229	0.0001	0.0001	0.133597	0.0001	0.0668485	0.0001	1.06655	0.821661	0.0001	0.0001	0.0001	0.0001	0.0001	0.0001	0.61183	0.740527	0.483133	0.0001	0.0001	0.0001
gene_10707	scaffold2208	6274	11609	-	gene_10707	FRAX13_000217380.1_R0	29 kDa ribonucleoprotein A, chloroplastic-like [Olea europaea var. sylvestris]	9.96918	8.74229	11.197	36.5714	34.2157	37.9184	33.2038	33.4937	33.3487	54.1268	50.4129	56.4329	19.7516	21.0215	23.9097	0.0001	0.0001	0.0001	45.1731	48.6306	41.7156	0.0001	0.0001	0.0001
gene_10708	scaffold22094	3223	3606	+	gene_10708	FRAX13_000091540.1_R0	uncharacterized protein LOC105157276 [Sesamum indicum]	0.0001	0.212629	0.0001	4.61137	5.60161	4.25047	0.186965	0.208826	0.197896	8.48459	10.4621	17.9069	0.0001	0.139296	0.0001	0.0001	0.147784	11.8802	7.19355	9.30673	5.08038	0.0001	9.17799	0.469049
gene_10709	scaffold22096	11347	13813	+	gene_10709	FRAX13_000027560.1_R0	hypothetical protein CDL12_12331 [Handroanthus impetiginosus]	0.0001	0.0001	0.081486	0.11367	0.0001	0.769487	0.0001	0.0001	0.0001	0.0001	0.0001	0.0001	0.0001	0.0001	0.0001	0.0001	0.0001	0.0001	0.274267	0.548433	0.0001	0.0001	0.0001	0.0001
gene_1071	scaffold108686	833	1282	+	gene_1071	FRAX13_000003750.1_R1	uncharacterized protein LOC112094038 [Morus notabilis]	0.0001	0.0001	0.0001	0.0001	0.0001	0.0001	0.0001	0.0001	0.0001	0.0001	0.0001	0.0001	0.0001	0.0001	0.0001	0.0001	0.0001	0.0001	0.0001	0.0001	0.0001	0.0001	0.0001	0.0001
gene_10710	scaffold22097	2485	8126	-	gene_10710	FRAX13_000388130.1_R0	lys-63-specific deubiquitinase BRCC36-like [Olea europaea var. sylvestris]	2.10535	2.65122	2.57529	8.76442	7.81316	8.48273	2.90159	3.1781	3.03985	2.22923	2.28582	2.89947	8.54244	6.59586	7.13442	0.0001	0.0001	0.0001	8.60094	10.1151	7.08675	0.0001	0.0001	0.0001
gene_10711	scaffold2209	136	3026	-	gene_10711	FRAX13_000357270.1_R2	uncharacterized protein LOC111379963 [Olea europaea var. sylvestris]	1.11854	1.04415	0.850499	1.15869	1.56426	0.987602	0.882854	0.949294	0.916074	0.109567	0.184275	0.158986	0.759729	0.205993	0.171975	0.0001	0.0001	0.0001	0.993874	1.44333	0.544421	0.0001	0.0001	0.0001
gene_10712	scaffold2209	19212	20327	-	gene_10712	FRAX13_000349880.2_R1	protein SLOW GREEN 1, chloroplastic-like [Olea europaea var. sylvestris]	4.97635	4.58602	5.29011	10.7954	10.61	12.6867	22.3112	23.7285	23.0198	23.2301	22.7981	20.3137	24.361	29.398	20.5273	2.04399	2.30839	0.0001	40.358	35.8364	44.8796	0.0001	0.0001	0.0001
gene_10713	scaffold220	694	1011	+	gene_10713	FRAX13_000150790.1_R1	uncharacterized protein LOC111412856 [Olea europaea var. sylvestris]	0.316958	0.108796	0.32816	0.69093	1.54135	2.95811	0.0001	0.088781	0.0444405	0.228236	0.322724	2.28111	0.0001	0.690722	0.0001	0.0001	0.0001	0.0001	3.12818	0.0001	6.25625	0.0001	0.0001	0.0001
gene_10714	scaffold220	8471	11422	+	gene_10714	FRAX13_000021260.2_R5	ubiquitin-conjugating enzyme E2 variant 1C-like isoform X1 [Coffea arabica]	59.3387	56.5875	64.0522	158.785	148.105	176.925	126.031	131.398	128.715	120.431	118.687	118.201	139.087	129.311	144.559	45.9354	41.7343	30.6169	150.929	153.446	148.412	60.5823	31.4437	132.249
gene_10715	scaffold220	14474	15356	+	gene_10715	FRAX13_000210350.1_R0	uncharacterized protein LOC111388753 [Olea europaea var. sylvestris]	17.3331	16.8214	18.9747	59.1814	67.6921	56.5655	30.279	27.3394	28.8092	38.1111	44.3061	42.8414	60.9608	64.7622	54.3146	0.0001	0.0001	0.0001	101.28	44.8701	157.69	0.0001	3.30618	0.0001
gene_10716	scaffold220	12158	12697	-	gene_10716	FRAX13_000210340.1_R0	transcription repressor OFP6-like [Olea europaea var. sylvestris]	1.45748	0.653503	1.012	1.51171	2.34968	1.98217	2.18503	1.6571	1.92107	2.5588	0.778395	0.989619	1.44962	1.3801	5.24798	0.0001	0.0001	0.0001	7.62201	7.23154	8.01248	0.0001	0.0001	12.7897
gene_10717	scaffold220	15912	23195	-	gene_10717	FRAX13_000210360.1_R0	transcription factor E2FB-like [Olea europaea var. sylvestris]	1.6292	0.878606	1.34701	4.6696	3.4362	4.45593	1.83557	2.33952	2.08754	0.998232	1.34871	2.32632	6.55058	5.42641	3.25325	0.0001	0.88814	0.0001	3.88879	4.61979	3.15779	0.0001	0.0001	0.0001
gene_10718	scaffold22101	82	4500	-	gene_10718	FRAX13_000178650.1_R4	homeobox protein knotted-1-like 3 isoform X1 [Olea europaea var. sylvestris]	58.68	60.1966	60.0761	92.3602	86.7005	93.5709	61.6577	59.2132	60.4355	34.9732	29.7711	34.0795	56.8054	60.5975	76.8321	1.49421	4.72403	0.0001	48.1146	44.0475	52.1817	0.0001	0.0001	0.0001
gene_10719	scaffold22105	102	4084	+	gene_10719	FRAX13_000269610.1_R2	protein trichome birefringence-like 24 [Olea europaea var. sylvestris]	0.299376	0.579546	0.509458	0.0001	0.0001	0.053995	0.887028	1.4827	1.18486	0.0001	0.0001	0.0001	4.90194	3.96421	5.40836	0.0001	0.0001	0.0001	0.0001	0.0001	0.0001	0.0001	0.0001	0.0001
gene_1072	scaffold10868	5542	9567	+	gene_1072	FRAX13_000103430.2_R0	probable protein phosphatase 2C 40 isoform X1 [Olea europaea var. sylvestris]	2.96345	2.30206	2.99645	3.57518	2.65702	3.0598	10.7418	13.7553	12.2485	1.6743	1.85876	2.21275	5.89511	3.08657	4.93629	0.0001	1.60259	0.0001	2.23229	3.52804	0.93654	0.0001	0.0001	0.0001
gene_10720	scaffold22106	698	2416	-	gene_10720	FRAX13_000317180.1_R0	uncharacterized protein LOC111369453 [Olea europaea var. sylvestris]	4.90471	5.5901	5.85166	22.7888	25.3304	23.677	7.0821	7.38288	7.23249	6.8655	6.22152	6.33229	3.17871	3.81435	2.58681	1.46223	0.811712	0.0001	13.6118	18.3257	8.8979	0.189023	10.9315	0.0001
gene_10721	scaffold22107	88	1851	+	gene_10721	FRAX13_000139080.1_R1	uncharacterized protein LOC113763094 [Coffea eugenioides]	51.8445	53.1356	56.6464	146.841	149.177	160.91	182.04	173.19	177.615	108.952	110.045	121.437	62.3198	69.1085	64.0221	0.0001	1.62014	5.00254	42.0063	38.8569	45.1557	0.0001	13.9441	0.0001
gene_10722	scaffold22109	1810	2964	-	gene_10722	FRAX13_000166040.1_R0	leucine-rich repeat extensin-like protein 6 [Olea europaea var. sylvestris]	0.0001	0.227952	0.0001	0.0001	0.188276	0.183041	33.028	33.7118	33.3699	18.7943	17.9329	22.1547	11.7058	8.25511	14.5997	17.7537	11.8265	24.7867	0.102758	0.164255	0.04126	46.4714	73.0227	62.6179
gene_10723	scaffold2210	1241	4578	+	gene_10723	FRAX13_000072940.2_R0	serine/arginine-rich splicing factor RS2Z32-like isoform X1 [Olea europaea var. sylvestris]	7.71755	9.65215	7.17268	27.0193	22.1045	26.8414	23.6313	27.2553	25.4433	28.2896	33.8753	37.2787	32.3886	35.6569	28.9719	4.35484	15.2128	23.9114	42.5953	55.0352	30.1554	94.1883	123.246	48.1421
gene_10724	scaffold2210	7283	11892	+	gene_10724	FRAX13_000072930.1_R0	ankyrin repeat domain-containing protein 13C-like [Olea europaea var. sylvestris]	0.095494	0.242093	0.090075	1.87515	2.48202	1.59415	0.700296	0.934277	0.817287	0.830078	1.50414	1.5386	0.231909	0.431776	0.832601	0.0001	0.0001	0.0001	3.58316	5.6278	1.53853	0.0001	0.0001	0.0001
gene_10725	scaffold22112	164	560	-	gene_10725	FRAX13_000007950.1_R0	uncharacterized protein LOC111370364 [Olea europaea var. sylvestris]	10.613	11.1572	7.8469	21.7033	27.9009	23.1752	39.3819	38.6143	38.9981	22.2906	17.9106	25.5876	63.6882	45.0461	65.8312	0.0001	20.8257	25.3568	38.703	35.9085	41.4976	75.3396	40.1668	68.3742
gene_10726	scaffold22113	52	3530	-	gene_10726	FRAX13_000349790.1_R1	CDK9 kinase-activating protein cyclin T [Handroanthus impetiginosus]	1.17707	1.32166	1.65481	5.29805	5.51738	5.7531	4.16148	3.84398	4.00273	3.27387	3.44147	4.15103	3.62328	6.32641	3.44191	0.0001	5.15941	0.0001	3.76877	4.71203	2.82551	0.0001	9.35519	0.0001
gene_10727	scaffold22116	1682	3115	+	gene_10727	FRAX13_000089910.1_R1	putative UPF0481 protein At3g02645 isoform X2 [Olea europaea var. sylvestris]	0.070288	0.055491	0.0001	0.974583	0.470286	0.981922	0.247853	0.055723	0.151788	0.08934	0.028425	0.29655	0.235594	0.129231	0.153065	0.0001	0.0001	0.0001	0.445412	0.264594	0.626231	0.0001	0.0001	0.0001
gene_10729	scaffold22118	1090	2698	-	gene_10729	FRAX13_000229180.1_R1	PREDICTED: polycomb group protein EMBRYONIC FLOWER 2 isoform X1 [Erythranthe guttata]	0.0001	0.74367	0.0001	2.42903	2.32463	2.89109	0.598384	0.930482	0.764433	0.967295	0.646882	1.33587	0.0001	0.51505	0.34524	0.0001	0.0001	0.0001	0.629995	1.25989	0.0001	0.0001	0.0001	0.0001
gene_1073	scaffold1086	1270	2343	-	gene_1073	FRAX13_000336430.1_R0	RING-H2 finger protein ATL16-like [Olea europaea var. sylvestris]	0.059237	0.185227	0.191239	0.450879	0.55348	0.78479	0.0001	0.140094	0.070097	0.14386	0.076444	0.259941	0.0001	0.0001	0.0001	0.0001	0.0001	0.0001	0.521697	0.936174	0.107219	0.0001	0.0001	0.0001
gene_10730	scaffold2211	5669	7015	+	gene_10730	FRAX13_000323440.1_R0	transcription factor HHO5-like [Olea europaea var. sylvestris]	0.0001	0.34288	0.0001	0.0001	0.111851	0.469765	0.645591	1.12368	0.884634	0.0001	0.0001	0.0001	2.64082	2.54085	0.517221	0.0001	0.0001	0.0001	0.0001	0.0001	0.0001	0.0001	0.0001	0.0001
gene_10731	scaffold2211	11424	12311	-	gene_10731	FRAX13_000323430.1_R0	LOB domain-containing protein 36 [Olea europaea var. sylvestris]	0.09338	0.0001	0.0001	0.106955	0.18486	0.67066	1.32674	0.744763	1.03575	1.08244	0.549853	2.31987	0.74361	2.16936	2.86213	6.09097	1.76472	0.785991	1.15579	1.48004	0.831527	2.83154	0.661401	0.0001
gene_10732	scaffold22120	91	1292	-	gene_10732	FRAX13_000107910.1_R1	enhanced ethylene response protein 5-like [Olea europaea var. sylvestris]	0.31857	0.515883	1.13382	1.06167	0.464713	1.24542	1.24387	0.329951	0.786911	0.0001	0.0001	0.0001	1.96647	2.86783	0.569873	0.0001	0.0001	0.0001	0.0001	0.0001	0.0001	0.0001	0.0001	0.0001
gene_10733	scaffold22120	1916	5103	-	gene_10733	FRAX13_000107900.1_R1	enhanced ethylene response protein 5-like [Olea europaea var. sylvestris]	0.46086	0.0001	0.0001	1.23831	0.25157	0.0001	0.792288	0.201716	0.497002	0.0001	0.0001	0.0001	1.11669	0.311968	0.0001	6.01159	2.04136	0.0001	0.436879	0.873658	0.0001	0.0001	0.0001	0.0001
gene_10734	scaffold22121	2439	4619	-	gene_10734	FRAX13_000368920.1_R0	phospholipase A1-Igamma2, chloroplastic-like isoform X1 [Olea europaea var. sylvestris]	0.0001	0.0001	0.0001	0.0001	0.0001	0.0001	1.13896	0.879457	1.00921	0.0001	0.0001	0.160376	0.0001	0.0001	0.0001	0.0001	0.948055	0.0001	0.0001	0.0001	0.0001	2.64128	0.0001	0.0001
gene_10735	scaffold22122	403	5782	+	gene_10735	FRAX13_000345470.1_R0	uncharacterized protein LOC111372138 [Olea europaea var. sylvestris]	0.0001	0.0001	0.0001	0.0001	0.02978	0.0001	0.0001	0.0001	0.0001	0.0001	0.0001	0.0001	0.0001	0.0001	0.0001	0.0001	0.0001	0.0001	0.0001	0.0001	0.0001	0.0001	0.0001	0.0001
gene_10736	scaffold22123	745	5849	-	gene_10736	FRAX13_000012590.1_R3	MAP kinase kinase MKK1/SSP32-like isoform X1 [Olea europaea var. sylvestris]	6.46982	5.95072	6.28592	23.684	22.4681	22.0655	16.8073	17.7853	17.2963	12.8783	10.9403	13.8055	13.56	14.2819	7.85191	0.0001	2.24996	0.0001	10.8386	8.00916	13.668	0.0001	7.92482	0.0001
gene_10737	scaffold221240	306	383	-	gene_10737	FRAX13_000374230.1_R3	60S ribosomal protein L21-2 [Oryza sativa Japonica Group]	0.0001	0.07984	0.0001	0.0001	0.0001	0.0001	0.253691	1.35138	0.802538	0.972796	0.867263	1.2798	0.0001	0.316134	0.0001	9.58474	20.8246	6.24046	0.0772635	0.154427	0.0001	0.0001	0.0001	0.0001
gene_10738	scaffold22128	905	5134	+	gene_10738	FRAX13_000021990.1_R0	uncharacterized protein LOC111376059 [Olea europaea var. sylvestris]	2.00313	1.91881	1.98587	5.04393	4.68439	5.43501	1.68438	1.54394	1.61416	0.959392	0.950222	1.54035	1.83677	2.58515	1.61872	0.413158	0.244899	0.0001	2.98185	3.05436	2.90933	0.0001	0.0001	0.0001
gene_10739	scaffold2212	13186	13506	+	gene_10739	FRAX13_000000130.1_R0	auxin-responsive protein SAUR50-like [Olea europaea var. sylvestris]	0.0001	0.0001	0.0001	0.557371	0.602837	0.034714	0.0001	0.0001	0.0001	2.06918	1.53279	0.46647	0.0001	0.0001	0.0001	0.0001	0.0001	8.9851	3.79975	4.35492	3.24459	0.0001	0.0001	0.0001
gene_1074	scaffold10870	1582	2047	+	gene_1074	FRAX13_000347440.1_R1	ATP-dependent RNA helicase mak5-like [Olea europaea var. sylvestris]	0.0001	0.0001	0.0001	0.0001	0.0001	0.0001	0.0001	0.0001	0.0001	0.0001	0.0001	0.0001	0.0001	0.0001	0.0001	0.0001	0.0001	0.0001	0.0001	0.0001	0.0001	0.0001	0.0001	0.0001
gene_10740	scaffold2212	1439	1732	+	gene_10740	FRAX13_000000150.1_R1	auxin-induced protein 15A-like [Olea europaea var. sylvestris]	0.0001	0.167102	0.081525	1.02829	2.4042	3.88972	0.0001	0.0001	0.0001	1.48214	1.4946	0.0001	0.169756	0.219358	0.0001	0.0001	0.0001	0.0001	0.203607	0.237288	0.169927	0.0001	0.0001	0.0001
gene_10741	scaffold22130	168	1951	+	gene_10741	FRAX13_000277890.1_R0	hypothetical protein [Plantago major]	20.5049	25.7943	24.8475	69.1982	68.3002	74.8975	103.511	86.4234	94.9672	131.028	153.136	113.389	110.689	102.341	177.758	95.1493	123.812	98.7474	136.296	97.9754	174.616	336.933	154.496	383.708
gene_10742	scaffold22130	2823	5615	-	gene_10742	FRAX13_000304330.1_R0	uncharacterized protein LOC111370395 [Olea europaea var. sylvestris]	19.6296	21.2659	23.4205	95.3551	89.3341	84.312	96.1281	90.4972	93.3127	170.774	165.257	163.318	103.61	84.8462	105.181	31.0728	33.9193	61.4105	128.267	96.226	160.307	7.40303	24.6434	0.0001
gene_10743	scaffold22135	1393	2356	+	gene_10743	FRAX13_000342180.1_R0	NAC domain-containing protein 83-like [Olea europaea var. sylvestris]	30.8787	34.9013	33.1398	75.2501	77.9497	70.6089	83.2906	86.7392	85.0149	48.2096	47.1456	49.7023	262.403	263.377	223.895	9.36983	6.40048	0.0001	107.062	54.2702	159.853	11.0901	92.1538	27.7227
gene_10745	scaffold22136	2410	6517	-	gene_10745	FRAX13_000375180.2_R0	B3 domain-containing protein At5g42700-like [Olea europaea var. sylvestris]	0.0001	0.492074	0.0001	1.09969	0.722615	1.66213	0.0001	0.086251	0.0431755	0.0001	0.293566	0.0001	0.0001	0.0001	0.113443	0.0001	0.0001	0.0001	1.20847	1.86913	0.547809	0.0001	0.0001	0.0001
gene_10746	scaffold2213	404	7946	+	gene_10746	FRAX13_000012640.2_R0	probable aspartyl aminopeptidase [Olea europaea var. sylvestris]	13.3955	17.5309	15.393	59.2848	63.1165	66.6781	32.7822	29.7375	31.2599	34.5251	35.9819	39.6916	21.2526	20.6862	20.6122	11.0095	2.11194	0.800217	47.2238	44.6845	49.7632	0.0001	5.58937	0.071973
gene_10747	scaffold2213	9999	13456	-	gene_10747	FRAX13_000012630.1_R1	adenylate kinase 4-like [Olea europaea var. sylvestris]	14.2512	10.8498	13.3378	37.9035	38.2194	35.2096	98.0339	93.83	95.932	71.1704	71.0919	72.2279	156.001	167.384	263.217	212.901	175.818	247.657	135.392	156.748	114.035	21.5735	61.9213	69.5866
gene_10748	scaffold22140	4074	4733	+	gene_10748	FRAX13_000167840.1_R0	ribosomal biogenesis protein LAS1L-like [Olea europaea var. sylvestris]	11.5523	12.9802	12.0686	37.3271	35.7608	37.9584	7.9659	7.67161	7.81876	4.53327	4.86762	6.3197	69.2173	53.8557	33.1515	0.0001	0.0001	0.0001	37.1127	11.8248	62.4005	0.0001	0.320902	0.0001
gene_10749	scaffold22141	9083	12316	+	gene_10749	FRAX13_000089390.1_R0	receptor protein kinase CLAVATA1-like [Olea europaea var. sylvestris]	1.89293	2.03516	1.40291	6.09267	5.16124	6.8643	10.081	9.67428	9.87766	6.97201	6.63501	5.59282	1.54227	1.87438	1.52804	2.5768	6.19349	2.30565	15.3009	27.9937	2.6081	3.59437	9.03534	8.29431
gene_1075	scaffold10870	6227	7516	-	gene_1075	FRAX13_000315660.1_R0	uncharacterized protein LOC111380480 [Olea europaea var. sylvestris]	4.46582	4.05645	4.53357	14.2977	15.197	14.8747	7.26835	7.49616	7.38225	8.2214	10.5672	8.29963	15.0023	12.5634	11.3687	0.0001	0.0001	0.0001	24.231	22.4779	25.984	3.2476	0.0001	0.0001
gene_10750	scaffold22143	2522	3755	+	gene_10750	FRAX13_000011030.1_R3	basic 7S globulin-like [Olea europaea var. sylvestris]	0.0001	0.0001	0.0001	0.0001	0.091319	0.0001	2.19625	3.63025	2.91325	5.95301	7.37834	7.89813	0.309502	1.55306	0.406222	0.0001	3.00863	4.15024	0.562297	0.581693	0.542901	0.0001	8.49031	2.57685
gene_10751	scaffold22146	2133	5632	-	gene_10751	FRAX13_000392250.1_R0	protein PEROXIN-4 [Momordica charantia]	12.9546	8.81791	13.9431	26.4645	30.1144	34.1625	22.1257	21.1386	21.6322	18.0931	18.4815	13.192	41.843	30.4341	39.1027	0.0001	4.98453	0.0001	23.8975	21.4789	26.3162	0.0001	13.547	25.3097
gene_10752	scaffold22148	3558	4917	-	gene_10752	FRAX13_000359760.1_R0	basic leucine zipper 61-like [Olea europaea var. sylvestris]	0.0001	0.0001	0.0001	4.79301	3.32755	4.75941	3.78373	2.12023	2.95198	4.14263	2.66461	3.80924	0.0001	0.0001	0.0001	0.0001	0.0001	0.0001	6.85256	11.4862	2.21895	0.0001	0.0001	0.0001
gene_10753	scaffold2214	11623	13288	+	gene_10753	FRAX13_000303320.1_R4	protein SENESCENCE-ASSOCIATED GENE 21, mitochondrial-like [Olea europaea var. sylvestris]	0.0001	0.0001	0.0001	0.0001	0.0001	0.0001	0.0001	0.0001	0.0001	0.0001	0.0001	0.0001	0.0001	0.0001	0.0001	0.0001	0.0001	0.0001	0.0001	0.0001	0.0001	0.0001	0.0001	0.0001
gene_10754	scaffold2214	7950	11399	-	gene_10754	FRAX13_000160740.1_R0	uncharacterized protein LOC111392891 [Olea europaea var. sylvestris]	0.666495	0.0001	0.62234	0.637344	0.647791	0.884597	0.369579	0.44488	0.40723	0.061536	0.263336	0.052243	0.0001	0.607526	0.193394	0.0001	0.0001	0.0001	0.521767	0.597642	0.445891	9.77188	5.11735	0.0001
gene_10756	scaffold22152	1482	2871	+	gene_10756	FRAX13_000149420.1_R1	uncharacterized protein LOC111408263 [Olea europaea var. sylvestris]	0.0001	0.0001	0.109732	0.0001	0.0001	0.0001	0.0001	0.16311	0.081605	0.0001	0.0001	0.0001	0.0001	0.0001	0.0001	0.0001	0.0001	0.0001	0.0001	0.0001	0.0001	0.0001	0.0001	0.0001
gene_10757	scaffold22155	3090	5512	+	gene_10757	FRAX13_000241650.1_R1	protein sym-1 [Olea europaea var. sylvestris]	2.23215	0.0001	0.0001	0.256362	0.238891	0.456988	0.0001	0.651734	0.325917	0.0001	0.0001	0.211459	12.6739	0.447416	0.0001	0.0001	0.0001	0.0001	9.30723	17.8267	0.787796	0.0001	0.0001	0.0001
gene_10758	scaffold22157	3332	5881	+	gene_10758	FRAX13_000315030.1_R2	sorting and assembly machinery component 50 homolog [Olea europaea var. sylvestris]	1.36849	1.84472	1.75262	5.76629	6.65015	5.64009	10.2003	9.63461	9.91745	6.03613	6.11527	9.08348	8.83368	8.37668	9.64929	6.01137	3.74846	5.08751	8.42945	8.6022	8.2567	0.0001	0.0001	0.0001
gene_10759	scaffold22158	915	2273	+	gene_10759	FRAX13_000092660.1_R0	ABC transporter B family member 15-like [Olea europaea var. sylvestris]	5.80046	7.51566	6.59007	5.47429	8.68918	5.87259	8.9702	7.43351	8.20185	0.931979	1.32631	1.31655	8.82642	8.5786	7.11121	2.22328	0.878567	4.01774	8.3715	3.406	13.337	0.059463	1.35421	0.0001
gene_1076	scaffold10874	2263	5826	-	gene_1076	FRAX13_000289020.1_R0	tyrosine aminotransferase-like [Olea europaea var. sylvestris]	15.676	14.4525	16.8772	44.1241	43.2436	43.3581	74.9769	74.8219	74.8994	81.0646	78.4597	77.0257	52.8825	68.5789	27.5447	47.9171	46.119	37.3275	53.5818	38.0186	69.1449	61.5051	14.4595	31.3951
gene_10760	scaffold22159	1049	4053	+	gene_10760	FRAX13_000309480.1_R1	U-box domain-containing protein 4 [Olea europaea var. sylvestris]	1.1545	2.25044	2.8107	5.76444	4.25928	7.26207	15.026	12.3966	13.7113	7.77113	8.39611	8.3573	41.6646	42.7709	68.2202	20.3378	49.5084	31.2275	15.7924	16.935	14.6498	10.8617	17.2434	7.03684
gene_10761	scaffold22159	7224	8749	+	gene_10761	FRAX13_000205820.1_R0	probable aquaporin NIP-type [Olea europaea var. sylvestris]	0.0001	0.0001	0.0001	0.0001	0.0001	0.0001	0.0001	0.0001	0.0001	0.0001	0.0001	0.0001	0.0001	0.0001	0.0001	0.0001	0.0001	0.0001	0.0001	0.0001	0.0001	0.0001	0.0001	0.0001
gene_10762	scaffold2215	2838	4520	+	gene_10762	FRAX13_000005840.1_R0	8-hydroxygeraniol dehydrogenase-like isoform X1 [Olea europaea var. sylvestris]	0.0001	0.390024	0.214303	0.989779	0.941684	0.521208	4.88964	5.86301	5.37632	0.820511	0.935722	1.13597	18.1558	17.7464	18.2268	7.22877	7.15501	0.0001	4.11754	2.56877	5.6663	120.156	219.412	24.534
gene_10763	scaffold22160	10651	11207	+	gene_10763	FRAX13_000006450.1_R5	Mitochondrial carrier protein [Macleaya cordata]	0.0001	0.0001	0.0001	0.0001	0.0001	0.0001	0.0001	0.0001	0.0001	0.0001	0.0001	0.0001	0.0001	0.0001	0.0001	0.0001	0.0001	0.0001	0.0001	0.0001	0.0001	0.0001	0.0001	0.0001
gene_10764	scaffold22160	2671	5460	-	gene_10764	FRAX13_000003160.2_R0	cytokinin riboside 5'-monophosphate phosphoribohydrolase LOG8-like isoform X1 [Olea europaea var. sylvestris]	9.67232	10.1427	10.8154	24.3589	19.952	23.1923	41.5142	40.995	41.2546	26.5879	20.9968	20.8216	36.3081	31.4333	39.9593	0.0001	2.25814	0.0001	23.9654	21.9531	25.9778	11.5584	0.0001	0.0001
gene_10765	scaffold22162	3448	4666	+	gene_10765	FRAX13_000341250.1_R0	protein BPS1, chloroplastic-like [Olea europaea var. sylvestris]	0.691973	0.860824	1.25831	4.8562	5.07903	6.90976	5.8362	4.50239	5.1693	7.81438	9.07061	8.30807	1.70482	2.94249	5.15428	0.0001	0.0001	0.0001	6.86614	9.06784	4.66444	0.0001	0.0001	6.60598
gene_10766	scaffold2216	7066	14881	-	gene_10766	FRAX13_000236000.1_R0	cryptochrome DASH, chloroplastic/mitochondrial isoform X1 [Olea europaea var. sylvestris]	0.843317	1.33209	1.59218	3.36283	3.78127	3.0262	1.2048	1.79097	1.49788	0.932351	0.747283	0.928968	1.48663	1.49843	3.07681	0.0001	0.0001	0.0001	5.91857	7.05231	4.78482	0.0001	0.0001	0.0001
gene_10767	scaffold22172	8502	9530	-	gene_10767	FRAX13_000106520.1_R1	S-adenosylmethionine decarboxylase proenzyme 4-like [Olea europaea var. sylvestris]	0.0001	0.189965	0.0001	0.599295	0.826175	0.86333	0.344665	0.228006	0.286336	0.575757	1.50696	0.695247	0.0001	0.0001	0.0001	0.0001	0.0001	0.0001	1.56716	1.2961	1.83821	0.0001	0.0001	0.0001
gene_10768	scaffold22174	22	4637	+	gene_10768	FRAX13_000015640.1_R1	phosphoribosylaminoimidazole-succinocarboxamide synthase, chloroplastic [Olea europaea var. sylvestris]	4.93328	2.75511	5.44475	7.90439	8.27346	6.14734	9.96133	10.2357	10.0985	5.31195	4.24638	6.14002	16.5847	14.5224	23.7047	0.0001	0.0001	0.0001	14.3603	11.52	17.2006	0.0001	0.0001	0.0001
gene_10769	scaffold22175	2312	4425	+	gene_10769	FRAX13_000237310.2_R0	probable amino acid permease 7 isoform X1 [Olea europaea var. sylvestris]	2.63078	2.90702	4.61188	1.42813	1.25085	1.27871	5.74087	4.69253	5.2167	0.93996	1.16756	0.949774	13.6406	9.21908	9.08183	0.0001	1.14618	10.6498	1.06846	0.137478	1.99944	0.0001	2.11613	0.0001
gene_1077	scaffold10874	7362	7782	-	gene_1077	FRAX13_000077810.1_R2	tyrosine aminotransferase-like [Olea europaea var. sylvestris]	8.79839	5.06664	6.79048	21.5398	14.0046	11.152	32.6903	30.4036	31.5469	24.4186	23.517	32.9024	24.0053	18.3322	8.63717	28.3397	15.9186	78.1714	20.8501	16.7654	24.9348	0.0001	2.78448	8.34753
gene_10770	scaffold22178	143	8594	+	gene_10770	FRAX13_000331380.1_R3	probable protein phosphatase 2C 60 isoform X2 [Olea europaea var. sylvestris]	6.56383	5.81064	7.99487	12.5099	12.4779	13.6324	8.06601	10.7711	9.41854	6.16574	6.74728	5.39413	16.218	15.651	12.2791	0.0001	0.0001	0.0001	7.06621	6.43874	7.69368	0.0001	0.0001	0.0001
gene_10771	scaffold22179	318	3635	-	gene_10771	FRAX13_000360480.1_R3	long chain acyl-CoA synthetase 8-like [Olea europaea var. sylvestris]	0.0001	0.0001	0.471742	0.570934	1.03135	0.548475	0.717535	0.584656	0.651096	0.0001	0.28503	0.717864	0.229897	0.438705	1.10191	0.0001	0.0001	0.0001	0.629061	0.656271	0.601851	0.0001	0.0001	0.0001
gene_10772	scaffold2217	3752	11094	+	gene_10772	FRAX13_000372030.1_R0	DNA binding protein isoform 1 [Dorcoceras hygrometricum]	0.0001	0.0001	0.0001	0.0001	0.0001	0.0001	0.0001	0.101833	0.0509665	0.0001	0.0001	0.0001	0.0001	0.0001	0.0001	0.0001	0.0001	0.0001	0.0001	0.0001	0.0001	0.0001	0.0001	0.0001
gene_10773	scaffold2217	9094	12858	-	gene_10773	FRAX13_000034740.2_R8	uncharacterized protein LOC111398977 [Olea europaea var. sylvestris]	1.1235	1.76188	0.262223	2.939	1.02942	2.65591	3.00927	3.16455	3.08691	0.815162	0.0001	0.0001	0.0001	1.17485	0.450587	0.0001	2.96196	0.0001	0.255142	0.0001	0.510184	0.0001	26.722	0.0001
gene_10774	scaffold22180	1436	6509	+	gene_10774	FRAX13_000317470.3_R1	syntaxin-132 isoform X2 [Citrus clementina]	0.0001	0.0001	0.0001	0.0001	0.0001	0.0001	0.0001	0.0001	0.0001	0.0001	0.0001	0.0001	0.0001	0.0001	0.134817	0.0001	0.0001	0.0001	0.0001	0.0001	0.0001	0.0001	0.0001	0.0001
gene_10775	scaffold22182	4390	7634	+	gene_10775	FRAX13_000242770.1_R0	glucan endo-1,3-beta-glucosidase 13-like [Olea europaea var. sylvestris]	0.0001	0.0001	0.0001	0.0001	0.0001	0.0001	0.187597	0.0001	0.0938485	0.127754	0.0001	0.0001	0.0001	0.0001	0.0001	0.0001	0.0001	0.0001	0.090337	0.180574	0.0001	0.0001	0.0001	0.0001
gene_10776	scaffold22183	2460	4902	+	gene_10776	FRAX13_000092300.1_R0	uncharacterized protein At4g18257-like [Olea europaea var. sylvestris]	2.17681	2.96981	3.53404	8.8605	9.55303	7.87188	9.17904	11.4391	10.3091	5.62468	6.13999	5.11696	17.7507	16.2876	17.8155	16.0333	11.9136	15.1039	12.0976	9.11148	15.0837	11.8346	7.66715	0.0001
gene_10777	scaffold22184	695	2638	-	gene_10777	FRAX13_000071950.1_R0	zinc finger CCCH domain-containing protein 29-like [Olea europaea var. sylvestris]	177.762	190.771	191.389	369.491	349.394	371.25	899.967	907.146	903.556	398.591	382.737	412.883	146.94	151.411	112.861	63.9922	83.5798	78.997	298.959	317.46	280.458	295.114	513.83	87.1806
gene_10778	scaffold22189	2741	3147	-	gene_10778	FRAX13_000253530.1_R0	SNF1-related protein kinase regulatory subunit beta-3-like [Olea europaea var. sylvestris]	6.74806	4.40829	4.31199	10.2476	8.22258	10.6618	20.4073	23.9482	22.1777	10.0259	9.75432	11.5263	43.3438	27.2763	58.3942	27.7147	14.5961	0.0001	31.9103	16.1016	47.7189	22.8416	19.6885	43.4877
gene_10779	scaffold22190	14093	16405	+	gene_10779	FRAX13_000052320.1_R1	stigma-specific STIG1-like protein 4 [Olea europaea var. sylvestris]	0.0001	0.0001	0.0001	0.0001	0.0001	0.0001	0.0001	0.0001	0.0001	0.0001	0.0001	0.0001	0.0001	0.0001	0.0001	0.0001	0.0001	0.0001	0.0001	0.0001	0.0001	0.0001	0.0001	0.0001
gene_1078	scaffold10876	4990	7984	-	gene_1078	FRAX13_000115740.2_R0	receptor-like kinase TMK3 [Olea europaea var. sylvestris]	0.0001	0.0001	0.0001	0.0001	0.038461	0.119558	0.0001	0.136913	0.0685065	0.0001	0.0001	0.0001	0.0001	0.0001	0.0001	0.0001	0.0001	0.0001	0.048762	0.097424	0.0001	0.0001	0.0001	0.0001
gene_10780	scaffold22192	2135	2968	-	gene_10780	FRAX13_000081410.1_R0	ethylene-responsive transcription factor ERF087-like [Sesamum indicum]	0.0001	0.0001	0.0001	0.0001	0.0001	0.0001	2.64885	3.98327	3.31606	0.07384	0.284928	0.11331	0.0001	0.0001	0.0001	3.11551	5.35105	8.86821	0.0001	0.0001	0.0001	10.2038	4.04368	0.0001
gene_10781	scaffold22195	1064	2751	+	gene_10781	FRAX13_000373720.1_R1	uncharacterized protein LOC111408356 [Olea europaea var. sylvestris]	0.0001	0.0001	0.0001	0.0001	0.0001	0.0001	0.0001	0.0001	0.0001	0.0001	0.0001	0.0001	0.0001	0.0001	0.0001	0.0001	0.0001	0.0001	0.0001	0.0001	0.0001	14.2872	0.0001	0.0001
gene_10782	scaffold2219	1148	3112	-	gene_10782	FRAX13_000324550.1_R0	uncharacterized protein LOC111368136 [Olea europaea var. sylvestris]	0.0001	0.0001	0.0001	0.142619	0.194206	0.0001	0.0001	0.0001	0.0001	0.322629	0.082975	0.0001	0.15122	0.134755	0.12174	0.0001	0.0001	0.0001	0.167284	0.289129	0.045439	0.0001	0.0001	0.0001
gene_10783	scaffold2219	5593	12934	-	gene_10783	FRAX13_000192820.1_R0	alpha-mannosidase I MNS5 [Olea europaea var. sylvestris]	5.54701	4.69759	5.41774	15.8297	16.1359	16.5057	10.8547	11.8339	11.3443	9.16707	8.86502	9.01957	20.094	19.3992	17.6491	0.0001	1.52742	0.0001	10.4901	10.2978	10.6825	0.0001	0.0001	0.0001
gene_10784	scaffold221	22615	24814	+	gene_10784	FRAX13_000292650.1_R1	ankyrin repeat-containing protein At5g02620-like [Olea europaea var. sylvestris]	4.98457	5.38852	5.79078	20.7706	23.7048	21.8938	3.74751	3.61511	3.68131	3.37574	3.78923	5.13453	8.26262	6.06083	5.77646	0.0001	0.0001	0.0001	5.09822	4.60983	5.58661	0.0001	0.0001	0.0001
gene_10785	scaffold221	41553	42863	+	gene_10785	FRAX13_000292680.1_R1	protein GPR107-like [Olea europaea var. sylvestris]	2.7514	4.61243	4.86794	17.8825	17.0533	15.7504	32.1381	34.6311	33.3846	35.1162	36.8262	33.6429	19.8693	22.1234	25.7522	47.9112	68.4382	43.9289	23.4862	23.9865	22.9859	4.63072	14.9458	17.8922
gene_10786	scaffold221	47289	48873	+	gene_10786	FRAX13_000366410.1_R0	pentatricopeptide repeat-containing protein At2g37310 [Olea europaea var. sylvestris]	0.221184	0.159138	0.536087	1.37049	1.47352	1.13357	0.680172	0.7571	0.718636	0.176967	0.313178	0.476634	1.75606	1.12671	1.35735	0.0001	0.0001	0.0001	0.701538	0.834286	0.56879	0.0001	0.0001	0.0001
gene_10787	scaffold221	4566	6291	-	gene_10787	FRAX13_000343050.1_R0	protein SODIUM POTASSIUM ROOT DEFECTIVE 2-like [Olea europaea var. sylvestris]	3.33288	3.91661	4.55862	9.12705	8.40679	10.1394	17.7396	21.6504	19.695	15.0173	11.9514	13.1015	4.15436	3.66877	5.15426	5.68551	10.8329	0.0001	11.9677	5.7129	18.2225	0.0001	0.0001	0.0001
gene_10788	scaffold221	7673	12614	-	gene_10788	FRAX13_000292630.1_R0	UDP-glucuronic acid decarboxylase 1-like [Olea europaea var. sylvestris]	4.66729	4.32443	3.60006	23.8269	24.0622	25.3271	16.5145	14.0224	15.2684	20.6735	23.704	21.7387	20.2862	15.6274	21.2912	10.3582	4.83962	7.91851	25.4857	27.9898	22.9815	10.4603	3.56544	8.89428
gene_10789	scaffold221	25982	27016	-	gene_10789	FRAX13_000366450.1_R0	probable membrane-associated kinase regulator 4 [Olea europaea var. sylvestris]	0.371579	0.753116	0.677636	0.296295	0.211597	0.51021	0.969909	0.378628	0.674269	0.0001	0.580689	0.363934	12.4387	17.1984	5.10616	0.0001	0.848424	0.0001	6.23741	3.14226	9.33256	0.0001	0.0001	0.0001
gene_1079	scaffold10877	6486	7810	+	gene_1079	FRAX13_000318120.1_R0	transcription initiation factor TFIID subunit 2 isoform X1 [Olea europaea var. sylvestris]	0.591289	1.27132	0.0001	3.14826	2.72834	3.61519	0.569964	1.9964	1.28318	0.0001	0.0001	0.0001	0.0001	0.212635	0.995889	0.0001	0.0001	0.0001	1.09831	2.19652	0.0001	0.0001	0.0001	0.0001
gene_10790	scaffold221	30634	37152	-	gene_10790	FRAX13_000366440.1_R0	phosphatidate phosphatase PAH1-like [Olea europaea var. sylvestris]	2.85073	2.48819	2.39936	4.84303	4.42842	5.95071	2.61652	2.26277	2.43965	0.583172	0.687102	0.789405	8.6522	8.08261	5.02177	0.0001	0.736837	0.0001	3.48854	3.26804	3.70904	0.0001	2.39488	0.0001
gene_10791	scaffold22200	1305	2756	+	gene_10791	FRAX13_000221600.1_R0	serine/threonine-protein kinase WAG1-like [Olea europaea var. sylvestris]	0.117171	0.067669	0.07187	1.37431	0.934765	1.43576	0.197956	0.5148	0.356378	1.9839	1.67559	2.22383	0.0001	0.057479	0.090781	0.0001	0.087767	0.0001	0.278871	0.506498	0.051244	0.0001	0.0001	0.0001
gene_10792	scaffold22200	4209	4616	-	gene_10792	FRAX13_000221590.1_R0	egg cell-secreted protein 1.1-like [Olea europaea var. sylvestris]	0.0001	0.0001	0.0001	0.0001	0.0001	0.0001	0.0001	0.0001	0.0001	0.0001	0.0001	0.0001	0.0001	0.0001	0.0001	0.0001	0.0001	0.0001	0.0001	0.0001	0.0001	0.0001	0.0001	0.0001
gene_10793	scaffold22203	1635	5415	+	gene_10793	FRAX13_000013300.1_R0	transmembrane protein 87B-like [Solanum pennellii]	1.95352	2.27982	2.80178	6.609	6.34047	6.01297	6.50322	5.52916	6.01619	4.12183	4.1742	3.46197	8.48191	5.8134	4.54393	0.0001	1.82492	0.0001	9.25188	8.20574	10.298	13.7096	3.77547	0.0001
gene_10794	scaffold2220	11883	13215	+	gene_10794	FRAX13_000359790.1_R0	LOB domain-containing protein 2 [Olea europaea var. sylvestris]	0.0001	0.0001	0.0001	0.0001	0.0001	0.0001	0.0001	0.0001	0.0001	0.0001	0.0001	0.0001	0.0001	0.0001	0.0001	0.0001	0.0001	0.0001	0.0001	0.0001	0.0001	0.0001	0.0001	0.0001
gene_10795	scaffold22211	681	5426	-	gene_10795	FRAX13_000154570.1_R0	aspartic proteinase-like protein 2 isoform X2 [Olea europaea var. sylvestris]	11.2813	10.4397	10.1322	53.3711	52.1777	47.2168	28.4295	31.4834	29.9565	47.2261	48.5096	51.4467	6.26002	8.77268	12.5167	0.0001	2.00184	6.37018	26.0053	31.6555	20.355	0.0001	0.0001	0.0001
gene_10796	scaffold22213	1409	4595	+	gene_10796	FRAX13_000165330.1_R0	probable protein phosphatase 2C 63 [Olea europaea var. sylvestris]	43.4248	46.4649	44.7002	52.2679	59.5782	60.2785	85.7559	83.8662	84.811	23.4547	28.0956	22.0886	107.987	104.044	133.441	15.6706	12.3522	9.8972	64.6815	30.7681	98.5948	33.2175	59.3304	71.3112
gene_10797	scaffold22215	2259	5421	+	gene_10797	FRAX13_000283230.1_R0	putative late blight resistance protein homolog R1A-3 isoform X1 [Olea europaea var. sylvestris]	0.401976	0.418483	1.02923	1.87771	1.69067	2.18364	0.580414	0.588847	0.584631	0.395283	0.259599	0.435482	1.44461	2.40819	1.62531	0.0001	0.0001	0.0001	1.03052	1.19893	0.862111	0.0001	0.0001	0.0001
gene_10798	scaffold22216	5016	7273	-	gene_10798	FRAX13_000153780.1_R0	aluminum-activated malate transporter 8-like [Olea europaea var. sylvestris]	0.0001	0.0001	0.0001	0.0001	0.0001	0.0001	0.0001	0.0001	0.0001	0.0001	0.0001	0.0001	0.0001	0.0001	0.0001	0.0001	0.0001	0.0001	0.0001	0.0001	0.0001	0.0001	0.0001	0.0001
gene_10799	scaffold22217	463	5601	+	gene_10799	FRAX13_000193710.1_R0	formate--tetrahydrofolate ligase-like [Olea europaea var. sylvestris]	17.3954	20.0986	17.5183	73.8191	75.4964	76.0947	73.4424	68.5668	71.0046	53.6209	53.285	55.488	94.4097	115.265	37.8284	10.9674	19.8742	32.3754	97.7657	103.437	92.0946	22.2797	21.3655	13.8424
gene_108	scaffold10082	247	2188	+	gene_108	FRAX13_000325980.1_R1	heavy metal-associated isoprenylated plant protein 7-like isoform X2 [Olea europaea var. sylvestris]	68.7024	79.4084	75.4163	71.034	83.1245	77.9587	59.1357	57.7453	58.4405	13.1177	11.7088	14.3128	147.263	134.257	75.8872	64.2688	61.6335	63.0661	62.296	72.7333	51.8586	41.4082	0.0001	62.3022
gene_1080	scaffold1087	4186	12080	+	gene_1080	FRAX13_000232250.1_R0	Fanconi anemia group I protein homolog isoform X1 [Olea europaea var. sylvestris]	0.0001	0.0001	0.0001	0.569835	0.721342	0.52055	0.01677	0.0001	0.008435	0.0001	0.0001	0.044148	0.0001	0.018735	0.034295	0.0001	0.0001	0.0001	0.430198	0.833059	0.027336	0.0001	0.0001	0.0001
gene_10800	scaffold2221	4516	12394	+	gene_10800	FRAX13_000382800.1_R0	chaperone protein dnaJ 15 [Sesamum indicum]	8.16805	7.69172	5.89426	19.7677	19.4134	20.6513	7.35704	10.3335	8.84528	6.03451	6.88431	9.73048	19.0014	15.0549	13.0261	0.0001	3.76707	0.0001	13.9966	10.5141	17.4792	0.0001	5.64171	0.0001
gene_10801	scaffold22220	935	1447	+	gene_10801	FRAX13_000212270.1_R2	DUF724 domain-containing protein 3-like isoform X1 [Olea europaea var. sylvestris]	1.74689	0.484326	1.10552	1.78844	1.91167	2.95808	5.19795	3.51392	4.35594	2.73152	2.48543	4.78516	2.87593	8.1025	5.35561	4.28027	1.1266	0.0001	3.54753	4.03468	3.06039	0.235049	6.22142	0.0001
gene_10802	scaffold22221	7378	9997	+	gene_10802	FRAX13_000222700.1_R0	homeobox protein ATH1-like [Olea europaea var. sylvestris]	0.0001	0.0001	0.0001	0.0001	0.0001	0.0001	0.0001	0.0001	0.0001	0.0001	0.0001	0.0001	0.0001	0.0001	0.0001	0.0001	0.0001	0.0001	3.57489	6.794	0.355774	0.0001	0.0001	0.0001
gene_10803	scaffold22223	854	2860	+	gene_10803	FRAX13_000247930.1_R0	pentatricopeptide repeat-containing protein At4g16835, mitochondrial [Olea europaea var. sylvestris]	1.42434	0.677292	1.30912	3.22342	2.67083	2.94236	1.61885	0.88536	1.2521	0.542478	0.503569	1.26921	3.02251	2.5251	3.44684	0.0001	0.0001	0.0001	1.81017	1.46757	2.15277	0.0001	0.0001	0.0001
gene_10804	scaffold22225	726	1980	-	gene_10804	FRAX13_000017500.1_R1	protein SOMBRERO-like [Olea europaea var. sylvestris]	0.0001	0.0001	0.0001	0.0001	0.0001	0.0001	0.0001	0.0001	0.0001	0.0001	0.0001	0.0001	0.0001	0.0001	0.0001	0.0001	0.0001	0.0001	0.05178	0.10346	0.0001	0.0001	4.65378	0.0001
gene_10805	scaffold2222	1903	5074	+	gene_10805	FRAX13_000069170.1_R0	probable methyltransferase PMT2 [Olea europaea var. sylvestris]	0.712707	0.803264	0.546662	5.84251	5.58208	5.45671	8.55304	8.00135	8.27719	7.77273	9.91234	9.44195	16.422	17.1528	21.8288	0.0001	4.55809	0.0001	18.4101	18.5716	18.2486	7.40381	4.4719	5.42152
gene_10806	scaffold2222	5900	6585	-	gene_10806	FRAX13_000394610.1_R0	hypothetical protein CDL12_02299 [Handroanthus impetiginosus]	23.0648	22.4589	19.984	38.7398	32.5299	38.0095	117.955	116.06	117.008	110.145	111.243	101.366	59.2944	40.1621	64.3276	56.0596	89.0101	89.7078	115.408	110.413	120.403	43.1585	24.4103	41.9307
gene_10807	scaffold22233	298	1172	-	gene_10807	FRAX13_000293560.1_R1	transmembrane protein 184A-like [Coffea arabica]	3.34742	4.45853	4.8738	19.8405	17.0108	19.4862	9.59405	8.59396	9.09401	11.9931	13.8126	10.4074	12.247	12.4805	11.0165	0.0001	0.0001	0.0001	14.2148	16.4402	11.9894	0.0001	0.0001	0.0001
gene_10808	scaffold22234	1088	2075	+	gene_10808	FRAX13_000266540.1_R0	chaperone protein dnaJ A7A, chloroplastic-like [Olea europaea var. sylvestris]	16.5365	15.5063	13.9884	26.2448	29.2445	30.0991	48.8658	49.1883	49.027	44.505	39.7566	45.5789	58.2686	58.9692	53.5914	10.2443	10.2815	7.21448	68.4452	53.2114	83.679	27.1651	28.5844	56.7091
gene_10809	scaffold2223	5840	12906	+	gene_10809	FRAX13_000346290.1_R0	membrane protein of ER body-like protein isoform X4 [Olea europaea var. sylvestris]	3.9766	5.52808	4.81632	15.3118	13.4028	11.5854	1.53224	1.28039	1.40631	0.728383	0.507862	1.34374	0.977433	0.811763	1.9186	0.0001	0.0001	0.0001	3.08975	4.68962	1.48989	12.5571	11.4227	0.0001
gene_1081	scaffold1087	12423	14376	+	gene_1081	FRAX13_000232260.1_R1	aminoacylase-1 isoform X2 [Olea europaea var. sylvestris]	5.97539	4.42924	4.40958	12.3061	10.2341	11.5513	27.6651	28.5562	28.1107	13.7014	14.2894	16.0636	17.9183	22.4751	17.7697	1.18459	6.77606	11.3721	18.2178	19.9381	16.4975	0.0001	7.73106	0.0001
gene_10810	scaffold2223	15219	18523	-	gene_10810	FRAX13_000313350.1_R2	putative membrane protein [Handroanthus impetiginosus]	3.1176	2.17186	2.48779	6.57358	4.55358	7.58321	19.0193	20.712	19.8657	12.6348	13.6066	15.9278	22.3157	20.8879	43.9794	54.5381	36.0418	35.5824	15.6965	15.5937	15.7994	27.2446	5.13547	32.3008
gene_10811	scaffold22244	3119	3304	-	gene_10811	FRAX13_000366280.1_R3	MADS-box transcription factor 23-like isoform X1 [Papaver somniferum]	0.0001	0.691944	0.0001	0.0001	0.0001	0.416389	2.7415	0.840032	1.79077	2.03204	0.922497	2.22011	0.0001	0.0001	0.289771	0.0001	8.589	11.0685	0.254358	0.0001	0.508616	23.2706	22.9552	42.6566
gene_10812	scaffold22246	1916	4361	-	gene_10812	FRAX13_000213570.1_R3	zinc finger CCCH domain-containing protein 6-like [Olea europaea var. sylvestris]	0.410365	0.801995	1.11242	3.5618	4.3827	2.27225	0.876886	1.11403	0.99546	1.20301	1.26011	1.09239	3.23781	2.3677	1.86244	0.0001	1.4413	0.0001	2.06602	2.56035	1.57169	0.0001	0.0001	0.0001
gene_10813	scaffold2224	5796	6923	+	gene_10813	FRAX13_000200510.1_R0	putative clathrin assembly protein At1g25240 [Olea europaea var. sylvestris]	0.0001	0.0001	0.079764	0.0001	0.193124	0.077933	1.9832	2.91268	2.44794	1.15818	2.36114	1.55932	0.0001	0.04742	0.0001	4.69272	6.04818	0.0001	0.022195	0.0001	0.04429	11.7095	1.9	2.26573
gene_10814	scaffold2224	13963	16453	+	gene_10814	FRAX13_000200530.1_R0	PHD finger protein MALE STERILITY 1 isoform X1 [Olea europaea var. sylvestris]	0.0001	0.0001	0.0001	0.0001	0.0001	0.0001	0.0001	0.0001	0.0001	0.0001	0.0001	0.0001	0.0001	0.0001	0.0001	0.0001	0.0001	0.0001	0.0001	0.0001	0.0001	0.0001	0.0001	0.0001
gene_10815	scaffold2224	20935	21969	+	gene_10815	FRAX13_000200540.1_R0	uncharacterized protein LOC111396423 [Olea europaea var. sylvestris]	0.0001	0.0001	0.0001	0.0001	0.581421	0.0001	0.892943	0.0001	0.446522	0.0001	0.672168	0.0001	0.0001	0.434233	0.0001	10.4551	16.8953	6.05109	0.0001	0.0001	0.0001	0.0001	0.0001	0.0001
gene_10816	scaffold2224	397	2781	-	gene_10816	FRAX13_000200500.1_R0	G-type lectin S-receptor-like serine/threonine-protein kinase At5g24080 [Olea europaea var. sylvestris]	17.7759	18.9733	19.616	37.7547	38.2587	39.2278	88.0225	81.3319	84.6772	42.3886	40.4931	45.4264	74.5247	77.3064	37.8648	8.14738	21.0883	12.6035	25.257	20.5516	29.9625	34.5052	70.0366	39.91
gene_10817	scaffold2224	9730	10584	-	gene_10817	FRAX13_000200520.1_R0	protein BASIC PENTACYSTEINE2-like [Olea europaea var. sylvestris]	8.40252	8.52831	7.98603	35.6338	38.2106	39.7537	36.6621	37.8303	37.2462	43.9799	50.6972	53.2487	28.3164	40.1392	40.4324	55.1717	58.2812	57.8711	43.4314	50.0316	36.8313	26.0233	31.7259	20.8698
gene_10818	scaffold2224	23335	27828	-	gene_10818	FRAX13_000200550.1_R1	lipoyl synthase, chloroplastic [Sesamum indicum]	2.51784	2.38714	2.69942	13.1733	13.0908	11.2053	5.38186	4.50673	4.94429	4.29359	7.85384	8.45107	3.74215	3.80456	2.57778	0.0001	0.347231	0.0001	5.3382	5.19354	5.48285	0.0001	0.0001	0.0001
gene_10819	scaffold22252	1266	4198	+	gene_10819	FRAX13_000082900.1_R2	cation/H(+) antiporter 18-like [Olea europaea var. sylvestris]	0.0001	0.041523	0.0001	0.0001	0.0001	0.0001	0.25864	0.430574	0.344607	0.0001	0.0001	0.0001	60.4184	56.0639	77.9738	0.0001	1.13134	0.0001	1.57951	1.1557	2.00332	0.0001	0.0001	0.0001
gene_1082	scaffold10880	7331	7603	-	gene_1082	FRAX13_000139010.1_R0	uncharacterized protein LOC111386891 [Olea europaea var. sylvestris]	0.0001	0.0001	0.0001	0.209474	0.280137	0.0001	0.0001	0.232496	0.116298	0.569982	0.599354	1.17254	1.13908	0.979667	2.99215	0.0001	0.0001	0.0001	6.55844	1.5406	11.5763	0.0001	0.0001	0.0001
gene_10822	scaffold22254	3475	7532	-	gene_10822	FRAX13_000095100.1_R0	uncharacterized protein At2g38710-like [Olea europaea var. sylvestris]	14.2302	12.4074	14.5436	38.0333	38.1191	37.3525	34.9837	39.0206	37.0022	40.9223	38.8775	34.1312	53.4843	57.0236	57.0355	5.07925	4.86818	20.1772	70.9204	78.8549	62.9858	17.7249	37.9006	25.5724
gene_10823	scaffold22256	4578	7565	-	gene_10823	FRAX13_000224940.1_R0	uncharacterized protein LOC111393304 [Olea europaea var. sylvestris]	4.77432	5.9696	5.64955	15.9238	16.9913	16.7481	5.17056	4.21926	4.69491	9.0306	8.04556	6.54581	15.5881	14.0671	10.0808	0.0001	1.21339	0.0001	11.8183	8.06331	15.5733	0.0001	0.0001	1.2725
gene_10824	scaffold22257	329	2686	+	gene_10824	FRAX13_000182470.1_R5	putative late blight resistance protein homolog R1A-3 [Olea europaea var. sylvestris]	0.0001	0.0001	0.0001	0.0001	0.0001	0.0001	0.661281	0.755535	0.708408	0.25119	0.237139	0.340784	0.0001	0.0001	0.0001	0.0001	1.17518	0.0001	0.0001	0.0001	0.0001	6.71725	6.4853	3.17548
gene_10825	scaffold22258	966	2960	-	gene_10825	FRAX13_000016930.3_R0	flap endonuclease GEN-like 2 isoform X1 [Sesamum indicum]	0.0001	0.309412	0.141399	0.326833	0.538009	0.355636	0.151135	0.73833	0.444732	0.0001	0.0001	0.201065	1.00143	0.0001	0.301923	0.0001	0.0001	0.0001	0.71251	0.859974	0.565045	0.0001	0.0001	0.0001
gene_10826	scaffold22263	2930	5335	+	gene_10826	FRAX13_000140860.1_R0	PREDICTED: fructokinase-1-like [Populus euphratica]	4.7534	3.20868	4.51319	13.0376	11.2261	9.40776	17.0576	19.3237	18.1906	9.24681	12.2174	14.3972	25.8328	29.2134	26.4864	3.60006	7.51609	3.88883	21.7231	19.6798	23.7665	22.1594	6.35353	0.0001
gene_10827	scaffold22265	3447	4701	-	gene_10827	FRAX13_000032350.1_R0	probable BOI-related E3 ubiquitin-protein ligase 3 [Olea europaea var. sylvestris]	1.65815	1.06118	1.70056	3.55482	3.98795	2.64072	3.36381	4.96568	4.16475	2.12465	2.80043	2.07779	16.5045	14.7697	14.0939	0.0001	0.0001	0.0001	2.19017	3.58229	0.798051	0.0001	0.0001	0.0001
gene_10828	scaffold22279	3975	5004	+	gene_10828	FRAX13_000314440.1_R6	probable metal-nicotianamine transporter YSL7, partial [Olea europaea var. sylvestris]	0.0001	0.0001	0.0001	0.0001	0.0001	0.0001	0.0001	0.0001	0.0001	0.0001	0.0001	0.0001	0.0001	0.0001	0.0001	0.0001	0.0001	0.0001	0.0001	0.0001	0.0001	0.0001	0.0001	0.0001
gene_10829	scaffold2227	3577	8766	-	gene_10829	FRAX13_000395200.1_R0	probable protein S-acyltransferase 4 [Olea europaea var. sylvestris]	0.082347	0.0001	0.0001	0.434968	0.485967	0.281465	0.0001	0.0001	0.0001	0.294911	0.200755	0.0001	0.0001	0.0001	0.0001	0.0001	0.0001	0.0001	0.503013	0.852894	0.153132	0.0001	0.0001	0.0001
gene_1083	scaffold10881	2028	7930	+	gene_1083	FRAX13_000287900.1_R0	probable sucrose-phosphate synthase 2 [Olea europaea var. sylvestris]	11.4275	11.9434	11.7506	45.5307	49.5961	47.4157	17.2343	17.2485	17.2414	15.317	14.1115	18.7524	0.793016	0.532511	2.0851	0.0001	0.0001	0.0001	4.45443	3.97913	4.92973	0.0001	0.0001	0.0001
gene_10830	scaffold2227	11573	13666	-	gene_10830	FRAX13_000183620.1_R1	histone-lysine N-methyltransferase, H3 lysine-9 specific SUVH1-like [Olea europaea var. sylvestris]	0.124602	0.0001	0.0001	2.17071	1.5758	1.65263	1.11617	1.0523	1.08424	1.14616	0.824328	1.86235	0.103403	0.28144	0.35447	0.0001	0.0001	0.0001	5.42022	8.20567	2.63477	0.0001	0.0001	0.0001
gene_10831	scaffold22280	3690	4046	+	gene_10831	FRAX13_000235170.1_R2	uncharacterized protein LOC111402984 [Olea europaea var. sylvestris]	0.0001	0.0001	0.0001	0.0001	0.0001	0.0001	0.0001	0.0001	0.0001	0.0001	0.0001	0.0001	0.0001	0.0001	0.0001	0.0001	0.0001	0.0001	0.0001	0.0001	0.0001	0.0001	0.0001	0.0001
gene_10832	scaffold22281	632	3720	+	gene_10832	FRAX13_000027950.1_R0	bZIP transcription factor 17-like [Olea europaea var. sylvestris]	11.863	10.8381	14.6538	28.4635	28.6682	31.5152	38.1614	38.7266	38.444	24.9372	22.6775	27.0028	34.3369	31.8992	29.6263	11.7536	17.0056	12.4595	25.8428	26.7203	24.9652	16.4423	24.9806	20.5268
gene_10833	scaffold22281	4799	5568	-	gene_10833	FRAX13_000027960.1_R0	psbP domain-containing protein 6, chloroplastic [Olea europaea var. sylvestris]	11.7333	9.0742	9.33806	38.5625	43.7346	46.5855	28.0708	24.1606	26.1157	79.3542	83.881	74.9243	10.3391	11.6391	6.56793	0.0001	0.0001	0.0001	37.3474	34.9494	39.7453	0.0001	0.0001	0.0001
gene_10834	scaffold22283	4560	5481	-	gene_10834	FRAX13_000049000.1_R1	kinesin-like protein KIN-7D, mitochondrial isoform X2 [Olea europaea var. sylvestris]	0.0001	0.0001	0.0001	2.86685	5.40446	5.19534	0.0001	0.80006	0.40008	0.0001	0.0001	0.0001	0.0001	0.0001	0.0001	0.0001	0.0001	0.0001	0.51506	1.03002	0.0001	0.0001	0.0001	0.0001
gene_10835	scaffold22284	12721	14064	-	gene_10835	FRAX13_000190750.1_R1	GDSL esterase/lipase At1g71250 [Olea europaea var. sylvestris]	0.0001	0.0001	0.0001	0.0001	0.0001	0.0001	0.0001	0.0001	0.0001	0.0001	0.0001	0.0001	0.0001	0.642315	0.0001	0.0001	0.0001	0.0001	0.0001	0.0001	0.0001	0.0001	0.0001	0.0001
gene_10836	scaffold22285	4418	7873	+	gene_10836	FRAX13_000393130.1_R1	chloroplast processing peptidase-like [Olea europaea var. sylvestris]	3.08129	2.32306	1.86154	5.50303	6.09794	5.74394	13.5634	8.88153	11.2224	6.32886	4.74948	3.96507	12.5147	9.0251	12.2888	0.0001	10.4375	7.13184	6.2129	8.28536	4.14045	4.42306	1.49906	0.0001
gene_10837	scaffold2228	4819	11430	-	gene_10837	FRAX13_000171680.1_R0	WD repeat and HMG-box DNA-binding protein 1 [Olea europaea var. sylvestris]	0.0001	0.067571	0.0001	5.53274	5.67418	5.82969	0.20909	0.525319	0.367204	1.63502	1.41691	1.81667	0.296219	0.231411	0.161117	0.0001	0.0001	0.0001	4.18119	8.14268	0.219706	0.0001	0.0001	0.0001
gene_10838	scaffold22291	9195	10971	-	gene_10838	FRAX13_000181230.1_R1	regulator of nonsense transcripts UPF3-like, partial [Olea europaea var. sylvestris]	2.92654	3.52157	3.5517	10.2024	9.71418	9.20653	6.64295	9.20634	7.92465	2.96863	6.57777	5.63259	10.6878	12.2079	15.4587	4.01346	5.26652	0.0001	10.1303	8.94342	11.3172	0.0001	0.0001	0.0001
gene_1084	scaffold10883	4974	5417	+	gene_1084	FRAX13_000271200.1_R0	PREDICTED: auxin-induced protein 6B-like [Juglans regia]	0.0001	0.19948	0.0001	1.07633	1.33447	1.15588	0.629657	2.04156	1.33561	4.79873	4.23605	2.66798	0.648497	2.1779	0.261254	0.0001	0.0001	0.0001	16.5512	28.0817	5.02068	0.0001	0.0001	0.0001
gene_10840	scaffold22294	69	772	+	gene_10840	FRAX13_000221580.1_R5	probable glutathione S-transferase [Olea europaea var. sylvestris]	13.7727	14.7048	15.6695	38.2975	36.9596	38.078	38.5548	35.7834	37.1691	49.0592	49.563	45.9315	34.0735	30.8286	47.5835	0.0001	0.0001	0.0001	64.1656	45.6155	82.7156	0.0001	0.0001	0.0001
gene_10841	scaffold22294	4172	6579	+	gene_10841	FRAX13_000221570.1_R0	peroxisomal (S)-2-hydroxy-acid oxidase [Olea europaea var. sylvestris]	529.904	550.937	548.948	1719.03	1676.98	1731.44	2070.84	2068.5	2069.67	2940.65	2825.64	2732.69	434.505	445.687	589.312	7.85484	2.54736	0.0001	1285.31	974.34	1596.29	0.0001	1.40501	0.0001
gene_10842	scaffold22296	1448	4123	-	gene_10842	FRAX13_000025850.1_R0	LOW QUALITY PROTEIN: pentatricopeptide repeat-containing protein At3g23020 [Sesamum indicum]	1.13317	1.61273	1.22124	5.40612	4.93766	4.65795	2.12196	1.72861	1.92529	1.50398	1.46293	2.29728	3.16324	2.4713	2.48523	1.94726	0.0001	0.0001	5.3957	3.74731	7.0441	0.0001	0.0001	0.0001
gene_10843	scaffold2229	1673	12758	+	gene_10843	FRAX13_000131250.1_R0	histone-lysine N-methyltransferase ATXR3-like [Olea europaea var. sylvestris]	2.96822	3.09644	3.01641	5.78199	6.52456	6.0132	2.93368	3.03605	2.98487	0.83015	1.02905	1.09289	3.87883	4.01495	4.19064	0.324622	0.449845	0.0001	3.48116	4.52293	2.43938	0.0001	0.882028	0.567655
gene_10844	scaffold222	2083	7005	+	gene_10844	FRAX13_000098540.1_R0	kinesin-like protein NACK1 [Olea europaea var. sylvestris]	0.266397	0.387148	0.343305	0.165151	0.26261	0.263841	0.869658	0.576429	0.723043	0.123187	0.043246	0.348209	0.038378	0.0001	0.0001	0.0001	0.0001	0.0001	1.09644	2.00755	0.185327	0.0001	0.0001	0.0001
gene_10845	scaffold222	15042	15344	-	gene_10845	FRAX13_000381660.1_R0	MAPK kinase substrate protein At1g80180-like, partial [Olea europaea var. sylvestris]	0.0001	0.0001	0.295726	0.0001	0.311039	0.218616	3.36413	3.30113	3.33263	1.93443	3.16852	2.45553	0.628448	0.53148	0.876507	11.3471	12.2478	0.0001	0.0001	0.0001	0.0001	27.7199	19.7788	0.0001
gene_10846	scaffold22300	1164	2576	-	gene_10846	FRAX13_000339680.1_R0	UDP-glycosyltransferase 90A1-like [Olea europaea var. sylvestris]	0.157336	0.173109	0.223561	4.61967	5.05554	4.37939	1.19667	0.978005	1.08734	4.59923	4.14052	3.28722	0.655972	0.180328	0.528948	0.0001	0.0001	0.0001	0.30631	0.14634	0.466279	16.0568	5.92514	0.0001
gene_10847	scaffold22301	972	5272	+	gene_10847	FRAX13_000332720.1_R0	elongator complex protein 6 [Olea europaea var. sylvestris]	1.95737	2.06403	2.22457	9.36032	9.1027	9.29987	11.5436	10.6831	11.1133	12.3721	11.3275	10.0222	17.9702	17.9288	12.6064	0.0001	5.21686	0.0001	18.7521	22.3764	15.1277	12.9806	2.56054	36.2779
gene_10848	scaffold22302	3901	4911	-	gene_10848	FRAX13_000071660.1_R6	uncharacterized protein LOC111367235 isoform X1 [Olea europaea var. sylvestris]	0.0001	0.0001	0.0001	0.0001	0.0001	0.0001	0.0001	0.0001	0.0001	0.0001	0.0001	0.0001	0.0001	0.0001	0.0001	0.0001	0.0001	0.0001	0.0001	0.0001	0.0001	0.0001	0.0001	0.0001
gene_10849	scaffold22304	50	832	-	gene_10849	FRAX13_000267040.1_R0	uncharacterized protein LOC111385673 isoform X2 [Olea europaea var. sylvestris]	0.0001	0.0001	0.0001	0.0001	0.0001	0.0001	0.0001	0.0001	0.0001	0.0001	0.0001	0.0001	0.0001	0.0001	0.0001	0.0001	0.0001	0.0001	0.0001	0.0001	0.0001	0.0001	0.0001	0.0001
gene_10850	scaffold223068	167	400	+	gene_10850	FRAX13_000110350.1_R0	hypothetical protein CDL12_19135 [Handroanthus impetiginosus]	0.653744	1.16211	0.85095	0.383014	0.226137	0.186515	243.198	262.52	252.859	239.739	204.358	198.251	1.01228	5.76498	0.685985	1573.65	1004.49	1401.51	0.452608	0.905116	0.0001	1181.53	579.815	1950.51
gene_10851	scaffold22308	591	1202	-	gene_10851	FRAX13_000196330.2_R1	exocyst complex component SEC3A-like [Olea europaea var. sylvestris]	0.0001	0.0001	0.0001	0.0001	0.0001	0.0001	0.0001	0.0001	0.0001	0.0001	0.0001	0.0001	0.0001	0.0001	0.0001	0.0001	0.0001	0.0001	0.0001	0.0001	0.0001	0.0001	0.0001	0.0001
gene_10852	scaffold2230	6508	14207	+	gene_10852	FRAX13_000355870.1_R0	protein CHAPERONE-LIKE PROTEIN OF POR1, chloroplastic [Olea europaea var. sylvestris]	2.87324	2.85097	2.90738	9.59793	10.8784	8.60582	6.19127	6.66693	6.4291	5.37764	5.35156	5.98036	11.9634	13.3801	9.82447	0.0001	0.0001	0.0001	10.473	9.17699	11.769	0.0001	2.10123	11.7834
gene_10853	scaffold22311	91	2000	+	gene_10853	FRAX13_000124110.2_R1	60S ribosomal protein L30 [Olea europaea var. sylvestris]	21.3629	16.1005	18.8669	48.4486	49.4771	52.0773	145.647	151.565	148.606	155.084	142.187	159.342	166.078	169.415	201.091	458.462	436.807	451.787	166.778	168.358	165.197	127.567	85.9922	221.08
gene_10854	scaffold22312	1959	5755	+	gene_10854	FRAX13_000166560.1_R0	probable RNA helicase SDE3 isoform X2 [Olea europaea var. sylvestris]	2.97765	2.7905	3.58583	7.54654	7.78013	7.37019	6.64058	6.72192	6.68125	4.1973	3.00347	3.61735	2.83982	4.93285	3.72252	0.0001	2.039	0.0001	3.62235	6.33108	0.913617	0.0001	0.0001	0.0001
gene_10855	scaffold22313	1851	3707	-	gene_10855	FRAX13_000167580.2_R0	Cytochrome P450 72A15 [Vitis vinifera]	0.0001	0.0001	0.0001	0.068284	0.0001	0.0001	0.311165	0.0001	0.155633	0.0001	0.0001	0.0001	0.156777	0.0001	0.829449	0.0001	0.0001	0.0001	0.566032	0.43526	0.696804	0.0001	4.71521	0.0001
gene_10856	scaffold22314	5227	8455	-	gene_10856	FRAX13_000382840.1_R0	uncharacterized protein LOC111395815 [Olea europaea var. sylvestris]	3.42528	3.76021	3.51549	6.96765	8.91192	7.66019	17.8335	17.9163	17.8749	14.7221	14.6193	15.9955	12.5792	9.8076	13.7566	0.0001	4.65953	0.0001	12.9746	10.8497	15.0994	2.64276	3.72007	6.1684
gene_10857	scaffold22315	811	1461	+	gene_10857	FRAX13_000051840.1_R1	transcription repressor OFP12-like [Olea europaea var. sylvestris]	0.0001	0.0001	0.0001	0.938541	2.71383	1.2253	0.374886	1.15257	0.763728	5.30795	5.84259	5.4809	0.306657	0.072842	0.252875	0.0001	1.8398	0.0001	5.23324	9.00676	1.45972	0.0001	0.0001	0.0001
gene_10858	scaffold22315	12560	13681	+	gene_10858	FRAX13_000333430.1_R0	fasciclin-like arabinogalactan protein 21 [Olea europaea var. sylvestris]	0.0001	0.0001	0.0001	0.0001	0.0001	0.0001	0.08999	0.0001	0.045045	0.0001	0.0001	0.0001	0.0001	0.0001	0.0001	0.0001	0.0001	0.0001	0.0001	0.0001	0.0001	0.0001	0.0001	0.0001
gene_10859	scaffold22315	4033	5980	-	gene_10859	FRAX13_000333450.1_R0	40S ribosomal protein S18-like [Olea europaea var. sylvestris]	19.4494	31.6855	22.8196	66.585	62.797	59.4705	127.445	137.531	132.488	131.833	121.277	117.714	166.101	184.809	176.459	109.139	117.603	91.4155	209.566	218.126	201.006	0.0001	9.56985	19.724
gene_1086	scaffold108844	1019	1642	+	gene_1086	FRAX13_000112340.1_R0	NDR1/HIN1-like protein 1 [Olea europaea var. sylvestris]	0.0001	0.0001	0.0001	0.0001	0.0001	0.0001	1.70632	2.19691	1.95161	0.125124	0.616628	0.14931	0.0001	0.0001	0.0001	0.0001	0.883914	0.0001	0.080112	0.0001	0.160124	0.0001	0.0001	0.0001
gene_10860	scaffold22315	7610	8118	-	gene_10860	FRAX13_000339530.1_R2	WD repeat-containing protein 5-like [Dorcoceras hygrometricum]	12.2205	13.1269	19.2629	34.0117	36.7244	37.6938	19.685	20.8553	20.2701	17.3107	18.5721	16.0129	69.7067	74.6547	71.7203	18.3775	5.17279	0.0001	51.4337	42.9159	59.9514	0.0001	0.0001	0.0001
gene_10861	scaffold22315	9745	10218	-	gene_10861	FRAX13_000051860.1_R1	hypothetical protein CDL12_09085 [Handroanthus impetiginosus]	0.0001	0.0001	0.0001	0.0001	0.0001	0.0001	0.0001	0.0001	0.0001	0.0001	0.0001	0.0001	0.0001	0.0001	0.0001	0.0001	0.0001	0.0001	0.0001	0.0001	0.0001	0.0001	0.0001	0.0001
gene_10862	scaffold22317	253	820	+	gene_10862	FRAX13_000128840.1_R1	uncharacterized protein At2g29880-like [Olea europaea var. sylvestris]	0.0001	0.0001	0.0001	0.0001	0.0001	0.0001	0.0001	0.0001	0.0001	0.0001	0.0001	0.0001	0.0001	0.0001	0.0001	0.0001	0.0001	0.0001	0.0001	0.0001	0.0001	0.0001	0.0001	0.0001
gene_10863	scaffold22318	126	3578	+	gene_10863	FRAX13_000192480.2_R0	phosphoenolpyruvate/phosphate translocator 1, chloroplastic-like [Olea europaea var. sylvestris]	15.1204	16.6765	17.0362	34.5967	35.5789	36.4215	35.3877	43.4875	39.4376	38.0078	39.2532	36.9694	10.2954	10.2678	9.84633	0.0001	1.41105	0.0001	9.81906	7.29623	12.3419	0.0001	0.0001	0.0001
gene_10864	scaffold22319	332	5608	-	gene_10864	FRAX13_000000950.1_R0	protein disulfide-isomerase-like [Olea europaea var. sylvestris]	24.5435	28.159	27.6497	57.6248	50.7693	54.1259	98.4191	95.1104	96.7648	45.7146	42.2965	48.9954	194.268	193.875	197.015	13.176	31.7856	29.1613	95.0243	90.5371	99.5114	10.201	18.0882	21.7166
gene_10865	scaffold2231	15251	18629	+	gene_10865	FRAX13_000274760.1_R1	E3 ubiquitin-protein ligase SPL2 [Olea europaea var. sylvestris]	3.66731	2.07882	1.91611	9.98189	8.11266	10.0373	9.29293	9.4665	9.37971	6.98536	5.86919	7.95434	11.823	12.2011	8.85103	0.0001	9.13985	0.0001	13.423	16.1009	10.745	1.03839	0.0001	0.0001
gene_10866	scaffold2231	19154	21163	+	gene_10866	FRAX13_000183890.1_R1	E3 ubiquitin-protein ligase SPL2 [Olea europaea var. sylvestris]	6.76586	6.141	6.27731	20.7899	22.5604	15.4453	10.9979	12.8985	11.9482	14.6145	13.4945	14.7129	23.1416	23.219	14.825	10.8324	15.4201	20.9878	36.8162	23.0015	50.6308	66.4445	29.4496	23.1754
gene_10867	scaffold2231	345	6668	-	gene_10867	FRAX13_000295950.1_R0	serine/threonine-protein phosphatase 2A 65 kDa regulatory subunit A beta isoform [Olea europaea var. sylvestris]	18.3794	17.6979	18.4947	60.3568	53.9995	61.3455	76.5217	68.776	72.6488	57.3901	55.0268	64.7821	78.2261	72.3974	77.1242	31.4917	36.3868	32.4204	75.4342	80.2097	70.6588	0.0001	8.92875	0.0001
gene_10868	scaffold22320	158	9370	+	gene_10868	FRAX13_000231150.1_R0	molybdopterin biosynthesis protein CNX1 [Olea europaea var. sylvestris]	8.87921	9.26343	10.2733	32.8366	34.1372	29.8473	49.2911	44.683	46.9871	49.6279	44.7358	51.3377	23.2454	23.4059	24.0218	22.9964	43.6546	18.4678	39.3092	39.9596	38.6589	4.2508	4.13215	8.19076
gene_10869	scaffold22321	5193	6002	-	gene_10869	FRAX13_000227880.1_R0	steroid 5-alpha-reductase DET2 [Olea europaea var. sylvestris]	2.16041	2.35944	4.69809	5.6827	6.16949	4.22993	20.4018	21.742	21.0719	19.9212	21.4146	18.3735	47.831	35.8919	44.9013	18.7744	15.3095	12.4594	31.6023	20.9509	42.2538	0.0001	8.44414	10.9268
gene_1087	scaffold10885	7127	8259	-	gene_1087	FRAX13_000358210.1_R6	annexin-like protein RJ4 [Olea europaea var. sylvestris]	0.0001	0.308152	0.0001	1.06034	0.905743	1.15303	0.697012	1.27094	0.983976	1.31745	0.0001	0.99381	0.0001	0.0001	0.836061	11.0999	18.5213	23.2491	0.293324	0.0001	0.586549	13.9567	9.0594	61.4986
gene_10870	scaffold22321	7324	11521	-	gene_10870	FRAX13_000259530.1_R0	probable anion transporter 3, chloroplastic [Olea europaea var. sylvestris]	0.0001	0.110673	0.0001	1.16691	0.527876	0.678248	0.075364	0.0001	0.037732	0.144829	0.277787	0.473872	4.58467	5.58351	1.26424	0.0001	0.0001	0.0001	4.12734	3.72702	4.52766	0.0001	0.0001	0.0001
gene_10871	scaffold22322	863	2275	-	gene_10871	FRAX13_000044200.1_R0	crocetin glucosyltransferase, chloroplastic-like [Olea europaea var. sylvestris]	7.12312	7.17457	8.03228	26.7235	25.5837	27.247	22.2783	21.6974	21.9879	24.4109	29.4522	30.5272	5.22613	4.09591	11.4327	0.0001	0.100053	0.0001	27.9751	25.1825	30.7677	0.0001	0.0001	0.026727
gene_10872	scaffold22324	6496	8019	+	gene_10872	FRAX13_000057010.1_R2	hypothetical protein M569_09680 [Genlisea aurea]	2.60956	2.60015	4.1513	12.2483	17.2063	12.8828	8.77318	7.07249	7.92284	10.085	9.88211	11.2402	7.42274	9.57014	14.5641	0.0001	0.0001	0.0001	23.5334	22.9906	24.0763	0.0001	0.0001	0.0001
gene_10873	scaffold22324	2007	3332	-	gene_10873	FRAX13_000038870.1_R0	uncharacterized protein LOC111376151 [Olea europaea var. sylvestris]	4.37953	4.25827	3.07454	12.1202	12.5528	13.7692	12.3208	11.3849	11.8528	6.94429	3.96652	7.69383	12.1864	12.2825	12.3372	2.29391	0.369509	0.0001	7.2753	7.61856	6.93204	9.63894	0.0001	0.0001
gene_10874	scaffold22326	1601	3812	+	gene_10874	FRAX13_000211560.1_R1	uncharacterized protein LOC111383475 [Olea europaea var. sylvestris]	0.090694	0.073815	0.098056	1.33072	1.68419	1.61659	0.813002	0.6604	0.736701	1.01267	0.906595	0.808057	0.727351	0.781684	0.424377	7.51758	4.71394	4.58233	1.28073	1.61565	0.945815	0.0001	0.0001	0.0001
gene_10875	scaffold22327	1023	5097	-	gene_10875	FRAX13_000340650.1_R0	probable calcium-binding protein CML20 [Prunus avium]	24.5571	26.4503	23.0772	73.9156	68.9891	73.7206	26.8128	31.3792	29.096	24.4493	24.5611	28.1074	56.4132	58.8811	44.3706	16.5248	12.418	0.0001	46.4869	26.4366	66.5371	33.8031	47.5566	58.8861
gene_10876	scaffold2232	3515	16094	+	gene_10876	FRAX13_000076280.1_R0	pleiotropic drug resistance protein 3-like [Olea europaea var. sylvestris]	1.87142	1.88293	2.1831	2.71765	2.52625	3.11824	0.50997	0.127481	0.318725	0.425128	0.387367	0.565671	0.20973	0.363675	0.229298	0.0001	0.0001	0.0001	1.53729	2.5657	0.508875	0.0001	0.0001	0.0001
gene_10877	scaffold22334	1538	5363	+	gene_10877	FRAX13_000290680.1_R0	glutamate decarboxylase [Olea europaea var. sylvestris]	0.762163	0.750606	0.518148	1.2327	1.36817	0.855055	19.002	16.0334	17.5177	11.9624	13.8888	10.1876	50.557	42.0541	122.696	31.9877	27.2897	27.8018	67.0926	23.4956	110.69	385.247	631.236	194.729
gene_10878	scaffold22336	5283	9342	+	gene_10878	FRAX13_000269400.1_R1	vacuolar protein sorting-associated protein 2 homolog 2 [Olea europaea var. sylvestris]	0.48586	0.439914	0.146299	0.210985	0.480675	0.3424	0.275967	0.0001	0.138034	0.430038	0.0001	0.436631	0.0001	0.418222	0.0001	0.0001	0.0001	0.0001	2.48425	3.21478	1.75372	0.0001	0.0001	0.0001
gene_10879	scaffold22339	3757	4401	+	gene_10879	FRAX13_000352850.1_R1	R3 MYB transcription factor [Vaccinium uliginosum]	0.0001	0.0001	0.0001	0.0001	0.0001	0.0001	0.0001	0.0001	0.0001	0.0001	0.0001	0.0001	0.0001	0.0001	0.0001	0.0001	0.0001	0.0001	0.464762	0.929424	0.0001	0.0001	0.0001	0.0001
gene_1088	scaffold10886	2452	9655	+	gene_1088	FRAX13_000107180.2_R0	cyclin-dependent kinase F-4-like isoform X1 [Olea europaea var. sylvestris]	6.68557	8.66725	9.44769	36.2129	38.3339	34.5947	8.90443	7.61332	8.25888	9.98272	7.46158	12.4567	25.5927	24.2094	21.2786	0.0001	0.0001	0.0001	18.2643	8.86587	27.6626	4.66409	18.7385	0.0001
gene_10880	scaffold2233	5877	11668	+	gene_10880	FRAX13_000312070.1_R0	protein REDUCED WALL ACETYLATION 3-like isoform X2 [Olea europaea var. sylvestris]	2.65098	2.19994	2.46678	35.1584	32.0916	36.8373	4.53219	4.66799	4.60009	7.36783	7.92846	8.45788	2.44596	1.98157	7.70149	0.0001	0.0001	0.0001	8.50581	7.56994	9.44168	0.0001	0.0001	0.0001
gene_10881	scaffold22343	894	4286	-	gene_10881	FRAX13_000112380.2_R0	zinc finger CCCH domain-containing protein 62-like [Olea europaea var. sylvestris]	1.01662	0.536079	0.530308	1.1042	1.70828	1.25473	0.428837	0.412795	0.420816	0.0001	0.065789	0.224261	1.13511	0.639167	0.35577	0.0001	0.0001	0.0001	0.865865	0.787	0.944731	0.0001	0.0001	0.0001
gene_10882	scaffold22344	3892	5110	-	gene_10882	FRAX13_000003860.1_R0	BAG family molecular chaperone regulator 2-like isoform X1 [Olea europaea var. sylvestris]	1.3725	0.694073	1.06822	21.0868	24.8019	22.1954	2.1768	1.14273	1.65977	8.76334	5.70022	7.37849	2.94264	0.671176	2.09341	0.0001	0.0001	0.0001	1.39211	0.096677	2.68754	0.0001	0.0001	0.0001
gene_10883	scaffold22346	778	7367	+	gene_10883	FRAX13_000052710.1_R0	vacuolar cation/proton exchanger 3 isoform X1 [Sesamum indicum]	6.44274	4.83246	5.06167	11.9713	13.3625	13.0329	11.7318	9.61247	10.6721	4.29077	4.30264	4.65949	15.8348	15.6761	17.4552	0.0001	4.6102	7.67853	5.57621	4.09502	7.05739	8.00943	0.0001	0.0001
gene_10884	scaffold22347	1139	1937	+	gene_10884	FRAX13_000024590.1_R0	transcription factor PRE6-like [Olea europaea var. sylvestris]	1.09148	0.174846	0.684624	7.31654	5.92941	7.53091	1.58761	3.37893	2.48327	0.746917	1.60501	1.25109	2.13834	0.577199	0.0001	0.0001	0.0001	0.0001	3.933	2.47886	5.38714	0.0001	0.0001	0.0001
gene_10885	scaffold22348	3452	4205	-	gene_10885	FRAX13_000183060.2_R1	uncharacterized protein LOC111409996 [Olea europaea var. sylvestris]	0.0001	0.0001	0.0001	0.0001	0.452889	0.0001	0.0001	0.0001	0.0001	0.211266	0.546054	0.0001	0.0001	0.0001	0.0001	0.0001	0.0001	0.0001	0.232294	0.0001	0.464489	0.0001	0.0001	0.0001
gene_10886	scaffold22349	1677	2627	+	gene_10886	FRAX13_000107750.1_R0	uncharacterized protein LOC111407208 [Olea europaea var. sylvestris]	7.45756	8.00795	5.91683	13.1142	14.0036	15.0299	16.4968	13.7972	15.147	12.6835	13.2224	11.0182	59.5851	49.9214	55.8444	7.89944	11.4788	0.0001	25.2813	16.9989	33.5637	0.0001	4.66046	0.0001
gene_10887	scaffold2234	4133	7976	+	gene_10887	FRAX13_000242580.1_R1	probable pectate lyase 8 [Olea europaea var. sylvestris]	0.944885	1.1201	0.73611	6.21976	5.17938	4.37778	3.93421	3.8827	3.90846	5.16171	5.71354	5.42792	1.33108	0.954767	2.02359	0.0001	0.211798	0.0001	44.8433	86.8487	2.83798	0.0001	1.26775	0.0001
gene_10888	scaffold22351	718	2838	+	gene_10888	FRAX13_000064310.1_R2	auxin-induced protein PCNT115-like [Olea europaea var. sylvestris]	0.0001	1.23943	1.28299	2.06108	1.26414	1.74061	2.38262	1.83596	2.10929	4.04509	4.21283	5.29598	1.03792	1.04712	2.01551	0.0001	0.0001	0.0001	8.80201	13.6287	3.97537	0.0001	0.0001	0.0001
gene_10889	scaffold22352	3979	6408	+	gene_10889	FRAX13_000047590.2_R1	uncharacterized TPR repeat-containing protein At1g05150-like [Olea europaea var. sylvestris]	0.843569	1.20563	0.519002	6.07498	6.52651	6.94823	11.3812	12.9798	12.1805	10.2078	8.88684	9.57922	3.09569	2.4706	2.8948	7.78878	9.49226	5.55169	16.0093	24.5548	7.46378	6.19903	6.08958	9.68115
gene_1089	scaffold108880	262	741	+	gene_1089	FRAX13_000373850.1_R5	hypothetical protein MIMGU_mgv1a022310mg, partial [Erythranthe guttata]	0.0001	0.0001	0.0001	0.0001	0.0001	0.0001	0.142701	0.569661	0.356181	0.0001	0.0001	0.0001	0.0001	0.0001	0.0001	0.0001	0.0001	0.0001	0.0001	0.0001	0.0001	0.0001	0.0001	0.0001
gene_10890	scaffold22353	1320	1860	+	gene_10890	FRAX13_000286220.1_R0	hypothetical protein CICLE_v10016103mg [Citrus clementina]	0.0001	0.118249	0.0001	0.0001	0.867133	0.287363	0.0001	0.0001	0.0001	0.0001	0.0001	0.0001	0.0001	0.0001	0.0001	0.0001	0.0001	0.0001	0.335772	0.0001	0.671443	0.0001	0.0001	0.0001
gene_10891	scaffold22356	3890	5713	-	gene_10891	FRAX13_000051220.1_R0	L-aminoadipate-semialdehyde dehydrogenase-phosphopantetheinyl transferase-like isoform X3 [Olea europaea var. sylvestris]	2.13883	3.47975	2.55987	4.72786	5.64034	8.11624	3.38241	3.06618	3.2243	0.878029	2.1944	3.306	4.5492	7.81588	5.73882	0.0001	0.0001	0.0001	8.37495	8.43156	8.31833	0.0001	0.0001	0.0001
gene_10892	scaffold22359	5111	5749	+	gene_10892	FRAX13_000094770.1_R0	abscisic acid receptor PYL4-like [Olea europaea var. sylvestris]	1.10191	1.90637	1.29898	2.72667	2.42086	3.53229	485.697	517.344	501.521	222.095	199.978	193.251	7.95277	8.95504	4.51835	835.327	798.138	940.369	1.91304	3.12077	0.705306	550.407	436.058	693.439
gene_10893	scaffold2235	748	5058	+	gene_10893	FRAX13_000369100.1_R0	ATP-dependent DNA helicase SRS2-like protein At4g25120 isoform X3 [Olea europaea var. sylvestris]	0.267531	0.0001	0.0001	0.504415	0.433313	0.170934	0.0001	0.0001	0.0001	0.0001	0.0001	0.0001	0.0001	0.0001	0.0001	0.0001	0.0001	0.0001	0.0001	0.0001	0.0001	0.0001	0.0001	0.0001
gene_10894	scaffold2235	9225	18691	+	gene_10894	FRAX13_000085310.1_R0	ATP-dependent DNA helicase SRS2-like protein At4g25120 isoform X2 [Olea europaea var. sylvestris]	0.098721	0.062623	0.0001	1.25416	0.75841	1.05818	0.0001	0.0001	0.0001	0.0001	0.216586	0.0001	0.0001	0.0001	0.0001	0.0001	0.0001	0.0001	0.392771	0.708979	0.076562	0.0001	0.0001	0.0001
gene_10895	scaffold2235	28411	31852	+	gene_10895	FRAX13_000004540.1_R0	polyadenylate-binding protein 1-like isoform X2 [Olea europaea var. sylvestris]	9.15419	14.3992	10.3227	20.421	18.2595	23.6563	23.626	18.1145	20.8703	13.7263	14.0433	17.4262	33.8839	34.9517	37.9984	19.0479	7.73443	12.0194	27.3845	24.2437	30.5252	0.0001	0.0001	0.0001
gene_10896	scaffold2235	23185	24387	-	gene_10896	FRAX13_000375850.1_R2	receptor protein-tyrosine kinase CEPR2-like [Olea europaea var. sylvestris]	0.0001	0.0001	0.0001	0.0001	0.0001	0.0001	0.0001	0.0001	0.0001	0.0001	0.0001	0.0001	0.0001	0.0001	0.0001	0.0001	0.0001	0.0001	0.0001	0.0001	0.0001	0.0001	0.0001	0.0001
gene_10897	scaffold22362	193	3034	-	gene_10897	FRAX13_000067140.1_R0	protein TRIGALACTOSYLDIACYLGLYCEROL 2, chloroplastic [Olea europaea var. sylvestris]	3.36079	2.50674	3.10396	8.50666	8.07363	8.51384	4.92505	5.95008	5.43756	1.91383	1.8355	3.80899	3.52207	4.70224	4.66217	0.0001	0.0001	0.0001	5.11563	5.96127	4.26999	6.14594	0.0001	0.0001
gene_10898	scaffold22365	4228	5461	+	gene_10898	FRAX13_000006130.1_R1	acidic mammalian chitinase-like [Olea europaea var. sylvestris]	0.0001	0.143087	0.172341	0.79241	0.191762	0.540731	0.37472	0.465761	0.420241	0.299164	0.68448	1.07424	0.0001	0.36531	0.278628	0.0001	0.0001	0.0001	0.666953	0.18972	1.14419	0.0001	0.0001	0.0001
gene_10899	scaffold22369	4488	5135	-	gene_10899	FRAX13_000328760.1_R0	uncharacterized protein LOC111389909 [Olea europaea var. sylvestris]	5.48376	11.1795	7.1268	12.0599	17.4295	9.06871	32.3441	36.6367	34.4904	29.3024	30.8405	20.2412	36.9804	33.7821	41.828	11.6976	8.68768	5.29515	38.9902	31.9185	46.062	6.82725	73.3143	0.0001
gene_109	scaffold10082	3036	8068	-	gene_109	FRAX13_000327580.1_R0	SNF1-related protein kinase regulatory subunit beta-2-like [Olea europaea var. sylvestris]	0.873771	0.882688	0.30027	5.50601	5.67746	6.24354	3.3846	2.59301	2.9888	6.4386	5.55202	5.91195	5.0205	3.08323	1.28697	0.0001	0.0001	4.92952	7.75532	9.59474	5.9159	0.0001	0.0001	0.0001
gene_1090	scaffold10889	12840	13508	+	gene_1090	FRAX13_000237830.1_R0	stress-response A/B barrel domain-containing protein UP3 [Olea europaea var. sylvestris]	4.70577	4.21114	4.77109	8.39255	9.10659	10.4594	60.399	57.8387	59.1188	59.1753	51.3686	46.4978	36.4256	35.9264	28.7459	195.785	166.918	212.954	19.9446	16.6606	23.2287	33.0027	6.33169	61.5706
gene_10900	scaffold22370	2347	4734	+	gene_10900	FRAX13_000332150.1_R0	putative receptor protein kinase ZmPK1 [Olea europaea var. sylvestris]	0.0001	0.041146	0.0001	0.105732	0.022321	0.0001	0.103367	0.59934	0.351353	0.156111	0.0001	0.0001	0.022829	0.0001	0.021589	0.0001	0.712929	0.0001	0.019487	0.0001	0.038874	3.55904	6.38083	2.03617
gene_10901	scaffold22372	1801	7458	+	gene_10901	FRAX13_000016580.1_R0	mitochondrial-processing peptidase subunit alpha-like [Olea europaea var. sylvestris]	1.3282	0.734686	0.585268	1.12972	2.00681	1.3441	4.18323	4.28658	4.23491	2.51856	1.63588	1.88777	3.26493	3.18733	6.18247	0.0001	0.090338	0.0001	3.26253	3.89102	2.63403	0.0001	0.0001	0.0001
gene_10902	scaffold22373	1163	5313	-	gene_10902	FRAX13_000224530.1_R0	uncharacterized protein LOC105158014 [Sesamum indicum]	2.70101	4.04739	5.3043	8.27278	4.80397	6.37256	8.29852	6.85246	7.57549	4.11693	3.95568	3.90795	4.90126	7.88753	5.85028	0.0001	0.0001	0.0001	12.0224	14.506	9.53875	0.0001	0.0001	0.0001
gene_10903	scaffold22376	564	3011	+	gene_10903	FRAX13_000218340.1_R0	alcohol dehydrogenase 1 [Olea europaea var. sylvestris]	58.5536	56.0682	61.0625	65.083	59.3689	62.671	5068.28	4999.82	5034.05	1169.2	1132.42	1323.29	222.442	263.186	100.702	11014.1	13226.1	12329.7	168.735	153.79	183.681	4333.15	2438.28	6654.86
gene_10904	scaffold22379	3258	4333	+	gene_10904	FRAX13_000042090.1_R0	uncharacterized protein LOC111406075 [Olea europaea var. sylvestris]	2.37805	1.50908	1.47592	5.51835	5.07798	5.11636	56.0794	56.9226	56.501	16.961	15.7797	14.8314	3.46041	5.26149	3.2738	85.1321	119.017	130.284	4.13468	4.42404	3.84531	152.245	152.452	112.766
gene_10905	scaffold22379	4942	5847	-	gene_10905	FRAX13_000042080.1_R0	probable aminotransferase ACS12 isoform X1 [Olea europaea var. sylvestris]	0.504007	0.321245	0.563437	1.75413	1.82711	2.28445	0.0001	0.633469	0.316785	0.0001	0.0001	0.301096	0.0001	0.106235	1.01534	0.0001	0.0001	0.0001	0.738737	1.47737	0.0001	0.0001	0.0001	0.0001
gene_10907	scaffold22383	6379	9276	+	gene_10907	FRAX13_000129340.1_R0	cytokinin dehydrogenase 3-like [Olea europaea var. sylvestris]	0.0001	0.0001	0.0001	0.0001	0.0001	0.0001	0.0001	0.0001	0.0001	0.0001	0.0001	0.0001	0.0001	0.0001	0.0001	0.0001	0.0001	0.0001	0.0001	0.0001	0.0001	0.0001	0.0001	0.0001
gene_10908	scaffold22387	3530	4745	+	gene_10908	FRAX13_000258300.1_R5	cold-regulated 413 plasma membrane protein 2-like [Olea europaea var. sylvestris]	0.0001	0.0001	0.0001	0.0001	0.0001	0.0001	0.0001	0.0001	0.0001	0.4606	0.0001	0.0001	0.0001	0.0001	0.0001	0.0001	0.0001	0.0001	0.0432065	0.086313	0.0001	0.0001	0.0001	0.0001
gene_10909	scaffold22388	2124	3256	-	gene_10909	FRAX13_000194780.1_R0	protein PLANT CADMIUM RESISTANCE 2-like isoform X1 [Olea europaea var. sylvestris]	0.0001	0.0001	0.0001	0.0001	0.0001	0.0001	10.0389	7.89195	8.96544	5.39174	4.88951	4.87973	0.0001	0.0001	0.0001	33.5877	17.4625	20.4682	0.0001	0.0001	0.0001	38.5547	8.04954	0.0001
gene_1091	scaffold10889	13921	23961	-	gene_1091	FRAX13_000138980.1_R0	RNA polymerase I-specific transcription initiation factor RRN3-like [Olea europaea var. sylvestris]	6.53034	7.39536	6.70252	22.0363	19.0955	23.1716	20.4544	19.5207	19.9875	15.4943	13.735	15.039	26.7303	25.4933	27.5047	1.75923	13.6856	10.7894	25.5597	26.6934	24.426	7.98365	10.4304	2.25984
gene_10910	scaffold22393	467	5759	-	gene_10910	FRAX13_000179500.1_R0	nucleotide-sugar uncharacterized transporter 3-like [Olea europaea var. sylvestris]	0.228004	0.0001	0.18752	0.12481	0.142978	0.0001	0.341674	0.81544	0.578557	0.0001	0.0001	0.0001	0.0001	0.610794	0.772174	0.0001	0.0001	0.0001	0.0001	0.0001	0.0001	0.0001	0.0001	0.0001
gene_10911	scaffold22394	4683	4976	-	gene_10911	FRAX13_000181400.1_R0	CLAVATA3/ESR (CLE)-related protein 45 [Sesamum indicum]	0.122787	0.47071	0.239559	1.33769	2.42916	1.66138	0.793864	0.0001	0.396982	0.699458	0.228124	0.0001	0.552361	0.551621	1.92225	0.0001	0.0001	0.0001	0.38985	0.317522	0.462178	0.0001	0.0001	0.0001
gene_10912	scaffold22399	3311	4159	-	gene_10912	FRAX13_000303990.1_R0	uncharacterized protein LOC111373255 [Olea europaea var. sylvestris]	1.22045	2.06279	3.45422	10.8382	10.8304	11.8568	12.5124	17.1011	14.8068	25.2422	24.2854	29.5025	24.8841	21.454	21.5761	19.4963	5.14628	5.67051	18.7056	13.3549	24.0562	0.0001	10.7346	0.0001
gene_10913	scaffold2239	8357	10939	-	gene_10913	FRAX13_000177680.1_R1	uncharacterized protein LOC111406401 [Olea europaea var. sylvestris]	0.049554	0.035493	0.0001	0.0001	0.0001	0.0001	0.0001	0.0001	0.0001	0.0001	0.0001	0.034971	0.0001	0.0001	0.0001	0.0001	0.0001	0.0001	0.093821	0.162819	0.024823	0.0001	0.0001	0.0001
gene_10914	scaffold223	1684	4351	+	gene_10914	FRAX13_000247500.1_R0	uncharacterized protein LOC111409969 [Olea europaea var. sylvestris]	2.3065	2.49285	1.31892	4.99688	4.7361	3.64168	4.30183	3.80658	4.0542	3.90566	3.65942	2.84975	2.63601	3.09127	3.34218	0.0001	0.0001	0.0001	3.269	4.25627	2.28172	0.0001	0.0001	0.0001
gene_10915	scaffold223	11249	19902	+	gene_10915	FRAX13_000247490.1_R0	exonuclease mut-7 homolog isoform X2 [Olea europaea var. sylvestris]	3.81322	2.99477	3.82014	7.44567	8.79073	7.71562	2.8627	3.22841	3.04556	1.23885	1.49492	1.62166	3.18389	2.56383	3.9396	0.0001	0.0001	0.0001	3.68314	5.07341	2.29287	0.0001	0.0001	0.0001
gene_10916	scaffold22401	251	5861	+	gene_10916	FRAX13_000194410.1_R2	rhomboid-like protein 20 [Olea europaea var. sylvestris]	0.0001	0.0001	0.0001	2.11256	2.42292	1.86295	0.241129	0.686341	0.463735	4.85135	4.158	4.38434	0.0001	0.0001	0.23333	0.0001	0.0001	2.09402	5.09523	6.73517	3.45528	0.0001	0.0001	0.0001
gene_10917	scaffold22402	3262	5289	-	gene_10917	FRAX13_000069850.1_R0	trihelix transcription factor GT-2-like [Olea europaea var. sylvestris]	6.52816	8.04456	5.33298	24.545	26.3394	26.1211	13.5366	13.5517	13.5442	5.44506	3.98511	7.85409	24.652	27.1331	17.911	1.72197	5.61538	11.4824	7.84866	7.02729	8.67004	49.7557	87.1762	51.2192
gene_10918	scaffold22405	3356	4654	+	gene_10918	FRAX13_000128090.1_R0	phospholipase A(1) DAD1, chloroplastic-like [Olea europaea var. sylvestris]	0.0001	0.0001	0.0001	0.0001	0.0001	0.0001	0.0001	0.0001	0.0001	0.0001	0.0001	0.0001	0.0001	0.0001	0.0001	0.0001	0.0001	0.0001	0.0001	0.0001	0.0001	0.0001	0.0001	0.0001
gene_10919	scaffold22407	2932	4338	-	gene_10919	FRAX13_000325370.1_R0	uncharacterized protein LOC111386127 isoform X1 [Olea europaea var. sylvestris]	0.172232	0.245893	0.468335	1.83112	1.49998	1.48916	17.9852	17.6123	17.7988	6.50079	5.48732	10.3417	0.334251	0.476425	0.0001	34.6439	30.5041	32.4686	1.34009	1.92432	0.75585	94.2944	52.0826	132.013
gene_1092	scaffold108926	1374	1745	-	gene_1092	FRAX13_000168880.1_R2	uncharacterized protein LOC111397730 [Olea europaea var. sylvestris]	0.135474	0.0001	0.0001	0.032363	0.0001	0.0001	0.564667	0.445598	0.505132	0.0001	0.0001	0.0001	0.0001	0.0001	0.0001	0.0001	0.0001	0.0001	0.936343	0.579241	1.29345	0.0001	0.0001	0.0001
gene_10920	scaffold22408	551	3021	-	gene_10920	FRAX13_000035540.1_R0	uncharacterized protein LOC111403903 [Olea europaea var. sylvestris]	0.0001	0.0001	0.0001	0.0001	0.0001	0.0001	0.0001	0.0001	0.0001	0.0001	0.0001	0.0001	0.0001	0.0001	0.0001	0.0001	0.0001	0.0001	0.0951045	0.190109	0.0001	0.0001	0.0001	0.0001
gene_10921	scaffold22409	3068	4321	-	gene_10921	FRAX13_000305940.1_R0	protein BIG GRAIN 1-like B [Olea europaea var. sylvestris]	0.0001	0.0001	0.0001	0.0001	0.163247	0.0001	0.0001	0.0001	0.0001	0.1835	0.0001	0.113039	0.692509	0.341545	0.582571	0.0001	0.0001	0.0001	0.221244	0.442388	0.0001	0.0001	0.0001	0.0001
gene_10922	scaffold2240	346	3244	+	gene_10922	FRAX13_000293630.2_R0	peptidyl-tRNA hydrolase ICT1, mitochondrial isoform X2 [Olea europaea var. sylvestris]	2.89827	3.48041	1.7932	10.3007	10.7251	9.09402	9.89326	11.0759	10.4846	13.4775	20.4576	13.7776	18.3248	19.343	15.7	0.0001	0.0001	0.0001	17.0886	12.5616	21.6157	0.0001	0.0001	0.0001
gene_10923	scaffold2240	4668	9645	+	gene_10923	FRAX13_000293620.1_R0	putative transferase At4g12130, mitochondrial [Olea europaea var. sylvestris]	0.929712	0.430597	0.080236	0.882094	0.421417	1.0511	4.07406	3.89336	3.98371	2.51228	1.80713	1.93925	8.26933	8.77736	7.76657	2.94808	1.81863	9.18345	6.89701	8.94629	4.84774	0.0001	11.674	2.74105
gene_10924	scaffold2240	10956	17408	-	gene_10924	FRAX13_000109070.1_R0	maspardin isoform X1 [Olea europaea var. sylvestris]	4.48079	5.51378	4.70995	14.5489	13.2735	12.7908	14.6055	14.9453	14.7754	15.8542	14.8433	14.4162	16.5879	13.758	12.6117	10.8922	6.13568	0.0001	24.3073	26.8783	21.7363	0.0001	1.08051	13.6542
gene_10925	scaffold22411	4305	4670	-	gene_10925	FRAX13_000328830.1_R0	14 kDa proline-rich protein DC2.15-like [Olea europaea var. sylvestris]	27.7528	29.1136	27.4463	91.6729	88.3465	98.894	70.8845	75.2005	73.0425	267.015	245.128	274.562	14.9096	14.624	15.6507	0.0001	0.0001	0.0001	191.538	327.282	55.7947	0.0001	0.0001	0.0001
gene_10926	scaffold22416	1766	2578	+	gene_10926	FRAX13_000255010.1_R0	AT-hook motif nuclear-localized protein 23-like [Olea europaea var. sylvestris]	0.0001	0.0001	0.057149	0.0001	0.134451	0.0001	44.9186	43.5826	44.2506	22.2473	22.4247	24.1842	0.0001	0.0001	0.0001	40.3673	46.9218	71.9644	0.0001	0.0001	0.0001	51.3756	15.1762	19.4543
gene_10927	scaffold22418	1943	5506	-	gene_10927	FRAX13_000353910.1_R0	receptor-like serine/threonine-protein kinase At3g01300 [Olea europaea var. sylvestris]	3.28583	4.14773	3.09701	13.4196	10.6269	12.3766	14.5239	11.2821	12.903	7.24069	9.50393	10.5657	14.3486	16.6457	12.8075	3.02449	10.9755	7.44378	7.63793	6.49327	8.78259	18.2709	51.6649	28.1927
gene_10928	scaffold22419	64	4588	-	gene_10928	FRAX13_000330430.1_R4	CSC1-like protein At4g02900 isoform X1 [Olea europaea var. sylvestris]	0.0001	0.0001	0.0001	0.0001	0.0001	0.0001	0.045313	0.0001	0.0227065	0.095512	0.0001	0.0001	0.0001	0.0001	0.0001	0.0001	0.0001	0.0001	0.164089	0.328078	0.0001	0.0001	0.0001	0.0001
gene_10929	scaffold22424	230	3872	+	gene_10929	FRAX13_000244740.1_R2	AT-hook motif nuclear-localized protein 1-like [Olea europaea var. sylvestris]	2.12746	3.36697	1.43879	6.79181	4.24088	4.47787	4.20904	3.29275	3.7509	5.33414	4.61746	4.26031	6.48692	5.90247	5.43744	0.0001	0.0001	0.0001	8.41395	9.07023	7.75766	0.0001	0.0001	0.0001
gene_1093	scaffold108929	1652	3079	+	gene_1093	FRAX13_000113170.1_R0	uncharacterized acetyltransferase At3g50280-like [Olea europaea var. sylvestris]	0.0001	0.204724	0.0001	0.785471	0.812259	1.38012	2.49037	2.61091	2.55064	7.70721	5.42464	3.4137	5.27501	4.67506	6.21328	8.77014	0.486296	3.12916	4.7915	0.598658	8.98433	107.291	120.367	0.0001
gene_10930	scaffold22425	874	5033	+	gene_10930	FRAX13_000394390.1_R1	isocitrate dehydrogenase [NADP]-like [Olea europaea var. sylvestris]	1.05205	2.72533	0.799647	7.67585	6.54689	6.71901	3.65299	3.46009	3.55654	1.80002	2.92774	2.61974	6.64693	8.53597	6.94411	0.0001	0.0001	0.0001	5.16758	4.16719	6.16797	0.0001	0.0001	0.0001
gene_10931	scaffold22426	2756	4681	+	gene_10931	FRAX13_000316570.1_R0	pentatricopeptide repeat-containing protein ELI1, chloroplastic [Olea europaea var. sylvestris]	1.67038	2.3169	2.27106	10.3605	8.69501	7.54118	6.04235	3.21415	4.62825	3.20056	4.55171	4.29464	4.12195	4.59812	2.98578	1.09916	0.085293	3.38899	4.76238	5.74557	3.77919	0.0001	0.0001	0.0001
gene_10932	scaffold22431	499	995	-	gene_10932	FRAX13_000082680.2_R0	protein ELF4-LIKE 3-like [Olea europaea var. sylvestris]	2.06499	2.98432	2.65422	11.6486	11.3795	16.1689	2.39308	6.38341	4.38825	7.84633	9.32693	9.62406	1.50074	1.64071	0.702344	0.0001	0.0001	0.0001	7.84441	12.3044	3.38442	0.0001	10.9959	0.0001
gene_10933	scaffold22433	2341	3792	+	gene_10933	FRAX13_000089910.1_R8	UPF0481 protein At3g47200-like [Olea europaea var. sylvestris]	0.068924	0.0001	0.058918	0.419179	0.721423	0.686435	0.489736	0.437521	0.463628	0.177979	0.252255	0.563519	0.239019	0.215807	0.229576	3.2863	2.10091	0.0001	3.59246	6.71457	0.470348	0.14336	2.32317	6.42038
gene_10934	scaffold22434	304	4700	-	gene_10934	FRAX13_000253740.1_R0	histone-lysine N-methyltransferase ATXR6-like [Olea europaea var. sylvestris]	0.0001	0.152525	0.150229	2.25021	0.903563	1.57324	0.84106	0.955189	0.898124	1.43968	0.53974	0.962791	0.481046	0.0001	0.0001	0.0001	0.0001	3.88925	2.18586	4.37163	0.0001	0.0001	0.0001	0.0001
gene_10935	scaffold22435	368	1918	-	gene_10935	FRAX13_000333970.1_R8	shaggy-related protein kinase NtK-1 [Olea europaea var. sylvestris]	26.995	33.8392	25.5809	99.8261	97.0304	94.8177	137.655	116.167	126.911	106.98	86.2322	122.511	52.9948	68.9177	77.8518	80.832	126.784	57.7734	115.369	143.747	86.9917	25.1121	45.2311	0.0001
gene_10936	scaffold22439	824	5499	-	gene_10936	FRAX13_000212820.1_R0	UTP:RNA uridylyltransferase 1 isoform X1 [Olea europaea var. sylvestris]	3.22583	3.74622	2.92335	8.682	10.5239	8.79434	7.17286	7.82143	7.49715	5.04477	3.90722	5.79828	7.28743	10.4183	6.23117	0.0001	2.51355	0.0001	7.15665	7.61344	6.69986	0.0001	4.63474	0.0001
gene_10937	scaffold22440	2366	6961	+	gene_10937	FRAX13_000318840.1_R0	uncharacterized protein LOC111365936 isoform X2 [Olea europaea var. sylvestris]	0.0001	0.103342	0.211505	0.774534	0.291261	0.619892	2.97471	3.89399	3.43435	0.996416	1.11705	1.14823	0.503019	0.69852	0.060021	0.0001	3.02087	0.0001	0.975332	1.3864	0.564261	0.0001	0.0001	0.0001
gene_10938	scaffold22440	792	1563	-	gene_10938	FRAX13_000291660.1_R3	inositol polyphosphate multikinase alpha isoform X1 [Olea europaea var. sylvestris]	0.0001	0.0001	0.0001	0.0001	0.0001	0.0001	0.0001	0.0001	0.0001	0.0001	0.0001	0.0001	0.0001	0.0001	0.0001	0.0001	0.0001	0.0001	0.0001	0.0001	0.0001	0.0001	0.0001	0.0001
gene_10939	scaffold22441	1923	5359	+	gene_10939	FRAX13_000131330.1_R0	proline-rich receptor-like protein kinase PERK1 [Olea europaea var. sylvestris]	3.51414	3.63147	2.55463	37.1582	40.3168	35.7987	25.8364	26.5896	26.213	53.1906	52.0496	58.2985	3.05575	3.66619	3.52458	0.0001	0.143221	0.0001	36.4916	44.5955	28.3876	13.1812	32.6326	12.2078
gene_1094	scaffold10892	5506	8062	+	gene_1094	FRAX13_000358790.1_R0	uncharacterized protein LOC111412165 [Olea europaea var. sylvestris]	0.0001	0.309331	0.131939	0.666821	0.477841	0.371965	0.086977	0.124102	0.105539	0.065656	0.159181	0.138183	0.424343	1.02868	0.564913	0.0001	0.0001	0.0001	1.18395	2.0202	0.347706	0.0001	0.0001	0.0001
gene_10940	scaffold22443	3810	4777	-	gene_10940	FRAX13_000342390.2_R1	peroxidase 5-like [Olea europaea var. sylvestris]	0.0001	0.0001	0.0001	0.0001	0.0001	0.0001	2.5699	4.11508	3.34249	0.744229	0.207326	0.0001	0.0001	0.0001	0.0001	0.0001	0.0001	0.0001	0.0001	0.0001	0.0001	0.0001	6.27609	0.0001
gene_10941	scaffold22444	77	7785	-	gene_10941	FRAX13_000281770.1_R3	PREDICTED: topless-related protein 4 isoform X1 [Erythranthe guttata]	4.94985	5.1533	5.15434	11.3333	11.396	12.1822	9.83881	11.002	10.4204	5.50696	5.24376	5.71507	5.38895	5.62076	4.94825	1.11301	0.088289	0.0001	11.0657	16.1063	6.02517	0.0001	2.48542	0.0001
gene_10942	scaffold22445	6835	7731	-	gene_10942	FRAX13_000038040.1_R0	transcription factor TCP20-like [Olea europaea var. sylvestris]	10.1955	6.32122	10.7376	15.7559	15.3991	16.7453	27.5429	26.9133	27.2281	14.877	15.3465	14.9318	24.0691	33.6506	29.0141	8.56228	5.52241	5.23724	18.8267	13.161	24.4923	2.48334	6.45184	18.1547
gene_10943	scaffold22447	3837	5562	+	gene_10943	FRAX13_000059730.1_R1	bidirectional sugar transporter N3-like [Olea europaea var. sylvestris]	0.0001	0.0001	0.0001	0.0001	0.0001	0.0001	0.0001	0.0001	0.0001	0.0001	0.0001	0.0001	0.0001	0.0001	0.0001	0.0001	0.0001	0.0001	0.0001	0.0001	0.0001	0.0001	0.0001	0.0001
gene_10944	scaffold22448	2118	3719	+	gene_10944	FRAX13_000040450.1_R6	FK506-binding protein 4-like protein [Cinnamomum micranthum f. kanehirae]	1.12642	0.557618	0.0001	0.0001	0.0001	0.245635	2.06771	2.40952	2.23862	0.0001	0.719887	0.0001	1.02449	0.0001	0.0001	0.0001	0.0001	0.0001	0.0001	0.0001	0.0001	0.0001	2.8264	0.0001
gene_10945	scaffold22449	2202	5328	+	gene_10945	FRAX13_000117830.1_R0	cyclic nucleotide-gated ion channel 18 [Olea europaea var. sylvestris]	0.0001	0.0001	0.0001	0.355997	0.544117	0.566958	0.0001	0.076691	0.0383955	0.229557	0.116816	0.0001	0.0001	0.196278	0.89434	0.0001	0.0001	0.0001	0.531624	0.614557	0.448691	0.0001	0.0001	0.0001
gene_10946	scaffold2244	108	6554	+	gene_10946	FRAX13_000167770.1_R0	protein PRD1 isoform X1 [Olea europaea var. sylvestris]	0.0001	0.0001	0.028837	0.212469	0.166668	0.0001	0.0001	0.0001	0.0001	0.0001	0.0001	0.0001	0.0001	0.014308	0.0001	0.0001	0.0001	0.0001	0.068156	0.136212	0.0001	0.0001	0.0001	0.0001
gene_10947	scaffold2244	10503	13286	-	gene_10947	FRAX13_000167780.1_R0	pentatricopeptide repeat-containing protein At1g09220, mitochondrial-like [Olea europaea var. sylvestris]	0.417275	0.579515	0.288275	1.35192	0.64611	0.67999	0.0001	0.223087	0.111593	0.252014	0.097768	0.166545	0.921517	0.50396	0.592609	0.0001	0.0001	0.0001	0.637947	0.741685	0.534209	0.0001	0.0001	0.0001
gene_10948	scaffold22450	1754	4370	+	gene_10948	FRAX13_000322770.1_R0	GRF1-interacting factor 1-like [Olea europaea var. sylvestris]	0.0001	0.0001	0.0001	0.0001	0.0001	0.0001	0.0001	0.0001	0.0001	0.0001	0.0001	0.147695	0.0001	0.0001	0.0001	0.0001	0.0001	0.0001	3.74423	7.48835	0.0001	0.0001	0.0001	0.0001
gene_10949	scaffold22451	2355	4955	-	gene_10949	FRAX13_000323560.1_R0	putative leucine-rich repeat receptor-like serine/threonine-protein kinase At2g24130 [Olea europaea var. sylvestris]	0.0001	0.0001	0.0001	0.0001	0.0001	0.0001	0.0001	0.0001	0.0001	0.0001	0.0001	0.0001	0.0001	0.0001	0.0001	0.0001	0.0001	0.0001	0.0001	0.0001	0.0001	0.0001	0.0001	0.0001
gene_1095	scaffold10893	2462	7589	-	gene_1095	FRAX13_000356870.3_R0	probable serine/threonine-protein kinase PIX7 [Olea europaea var. sylvestris]	0.7601	0.809817	1.03455	7.89824	7.57372	6.65379	1.37702	2.7615	2.06926	5.79017	4.55265	4.61947	3.53432	4.16219	2.72154	0.0001	0.651581	0.0001	6.3769	6.96499	5.7888	10.1002	0.0001	0.0001
gene_10950	scaffold22453	1897	2958	+	gene_10950	FRAX13_000261130.1_R0	dynamin-related protein 3A-like isoform X1 [Olea europaea var. sylvestris]	7.26358	4.90031	5.23208	14.4601	17.3072	18.5824	16.9797	22.4031	19.6914	14.3096	11.969	17.6422	33.9078	37.5087	49.6381	1.82546	17.4368	7.3099	20.357	16.5595	24.1546	0.0001	6.55976	25.2018
gene_10951	scaffold22457	4400	5795	+	gene_10951	FRAX13_000351890.1_R0	Leucine-rich repeat (LRR) protein associated with apoptosis in muscle tissue [Handroanthus impetiginosus]	1.78645	1.48755	0.980298	15.4666	15.2632	18.5741	6.03799	7.6818	6.8599	22.241	20.6503	23.8449	3.80694	2.5612	0.440828	0.0001	0.0001	0.0001	19.0647	29.1415	8.9878	0.0001	0.0001	0.0001
gene_10952	scaffold22459	193	966	-	gene_10952	FRAX13_000005080.1_R6	probable alpha,alpha-trehalose-phosphate synthase [UDP-forming] 9 [Olea europaea var. sylvestris]	1.8364	1.32585	1.72558	1.07621	1.5979	1.77158	24.9505	24.3037	24.6271	9.4639	7.99823	11.1149	5.83461	7.60203	3.09772	25.2618	78.7973	67.8287	12.0137	17.7603	6.26715	28.237	13.7239	18.3908
gene_10953	scaffold2245	5302	5927	+	gene_10953	FRAX13_000225590.1_R1	uncharacterized protein LOC111368661 isoform X2 [Olea europaea var. sylvestris]	0.0001	0.0001	0.0001	0.0001	0.0001	0.0001	0.0001	0.0001	0.0001	0.0001	0.0001	0.0001	0.0001	0.0001	0.0001	0.0001	0.0001	0.0001	0.0001	0.0001	0.0001	0.0001	0.0001	0.0001
gene_10954	scaffold2245	7949	8370	+	gene_10954	FRAX13_000235360.1_R1	apoptosis inhibitor 5-like protein API5 [Olea europaea var. sylvestris]	0.949279	2.23828	1.89659	8.67461	5.15414	7.89592	12.2063	9.21868	10.7125	5.68662	1.18951	2.17539	6.91176	4.5836	7.28417	0.0001	2.77269	12.5917	4.87669	7.59129	2.16209	0.0001	0.0001	0.0001
gene_10955	scaffold2245	1731	3562	-	gene_10955	FRAX13_000359880.1_R0	peroxidase 19-like isoform X2 [Olea europaea var. sylvestris]	0.0001	0.0001	0.0001	0.0001	0.0001	0.0001	0.0001	0.0001	0.0001	0.0001	0.0001	0.0001	0.0001	0.0001	0.0001	0.0001	0.0001	0.0001	0.0001	0.0001	0.0001	0.0001	0.0001	0.0001
gene_10956	scaffold22463	2718	5140	-	gene_10956	FRAX13_000381750.2_R0	protein XRI1-like [Olea europaea var. sylvestris]	1.22151	1.10319	1.08472	4.39366	4.06667	3.39342	3.51068	1.73765	2.62417	1.59458	1.68186	3.05972	1.75951	1.8257	2.08716	0.0001	0.0001	0.0001	6.84895	11.3859	2.31199	0.0001	0.0001	0.0001
gene_10959	scaffold22466	3330	5170	-	gene_10959	FRAX13_000140340.1_R0	protein CDC73 homolog isoform X2 [Olea europaea var. sylvestris]	6.17778	6.03166	7.18424	17.0435	15.4344	19.43	37.0189	36.3254	36.6722	23.3295	21.0242	24.2045	34.6994	31.2244	30.7096	18.5474	27.2884	16.3042	30.2551	30.8329	29.6773	16.5981	15.9203	0.0001
gene_1096	scaffold10894	7261	8148	+	gene_1096	FRAX13_000031560.1_R0	uncharacterized protein LOC105158260 [Sesamum indicum]	0.0001	0.0001	0.0001	0.0001	0.0001	0.320512	0.706197	1.53936	1.12278	0.0001	1.27937	0.0001	0.381188	0.0001	0.726726	0.284708	0.50133	0.0001	4.12265	7.83445	0.410857	0.0001	27.884	0.0001
gene_10960	scaffold22467	1315	6509	-	gene_10960	FRAX13_000374000.1_R0	pheophytinase, chloroplastic [Olea europaea var. sylvestris]	9.16972	9.82925	7.634	31.2031	28.0976	26.8736	20.8545	21.7104	21.2825	18.0242	17.7733	17.4252	4.39948	9.57635	11.66	0.0001	0.0001	0.0001	22.196	16.9609	27.4311	0.0001	0.0001	0.0001
gene_10961	scaffold2246	5510	12097	+	gene_10961	FRAX13_000009320.1_R3	GBF-interacting protein 1-like isoform X2 [Olea europaea var. sylvestris]	1.43637	2.17395	2.2495	5.46917	5.99248	5.71424	5.53807	5.97676	5.75742	2.69844	4.13243	4.42396	6.88566	7.61793	8.45133	0.0001	8.65802	0.983797	4.54008	5.40078	3.67937	0.0001	0.0001	2.33894
gene_10962	scaffold22470	4034	5537	-	gene_10962	FRAX13_000217850.1_R0	protein STAY-GREEN, chloroplastic-like [Olea europaea var. sylvestris]	5.28206	5.77673	6.47121	5.70893	7.49379	5.35361	17.5422	14.0339	15.788	9.83618	6.55894	7.34507	10.7701	6.28803	14.1513	0.0001	1.81876	0.0001	15.0474	19.4515	10.6434	0.0001	0.0001	0.0001
gene_10963	scaffold22474	1504	3678	-	gene_10963	FRAX13_000041510.1_R0	uncharacterized protein LOC111411763 [Olea europaea var. sylvestris]	3.47924	1.86793	1.84109	2.60021	3.27839	5.25879	6.1685	8.3347	7.2516	6.59473	5.27961	5.57481	11.0266	7.78646	6.06803	0.0001	1.10216	25.4587	5.0696	4.75592	5.38328	6.30572	7.7921	29.9149
gene_10964	scaffold22475	3810	4629	-	gene_10964	FRAX13_000031220.1_R0	transcription factor bHLH30-like [Olea europaea var. sylvestris]	0.0001	0.0001	0.0001	0.0001	0.656064	0.324788	0.0001	0.0001	0.0001	0.137435	0.296811	0.0001	0.0001	0.0001	0.0001	0.0001	0.0001	0.0001	0.521107	1.04211	0.0001	32.0749	47.7099	0.0001
gene_10965	scaffold22477	2516	3704	-	gene_10965	FRAX13_000039320.1_R0	NAC domain-containing protein 72-like [Olea europaea var. sylvestris]	8.96886	11.5055	8.70332	56.2067	56.5564	50.6564	50.7728	44.8334	47.8031	28.6879	31.7373	34.0503	932.038	889.271	1141.8	40.1644	45.5523	31.0977	262.673	171.226	354.121	479.29	857.768	144.376
gene_10966	scaffold22478	2972	5307	-	gene_10966	FRAX13_000392490.1_R1	acidic leucine-rich nuclear phosphoprotein 32-related protein-like isoform X3 [Olea europaea var. sylvestris]	3.21926	4.49596	3.43499	10.4397	11.2795	11.3376	9.34727	11.7361	10.5417	8.53509	10.0319	9.84071	9.60095	11.2218	7.1981	0.0001	3.42538	0.0001	6.69105	4.69841	8.6837	0.0001	4.51098	3.08062
gene_10967	scaffold22480	3997	4776	+	gene_10967	FRAX13_000237060.1_R0	nitrate regulatory gene2 protein [Olea europaea var. sylvestris]	1.02736	0.612104	0.724254	2.67667	0.685344	1.24846	1.24374	2.25666	1.7502	2.14579	1.50177	1.83524	2.36892	3.23526	0.998935	0.0001	0.0001	8.45879	5.41013	7.67933	3.14093	0.0001	0.0001	0.0001
gene_10968	scaffold22482	754	8678	+	gene_10968	FRAX13_000110860.1_R3	CBS domain-containing protein CBSCBSPB3 [Olea europaea var. sylvestris]	2.72559	2.51756	2.9826	8.67347	8.08756	7.54832	6.62638	6.90331	6.76485	3.0193	3.52991	4.9134	6.53546	6.45509	7.86332	3.57817	0.234344	0.0001	6.14278	6.98388	5.30167	0.0001	2.58908	0.0001
gene_10969	scaffold22483	1346	5563	-	gene_10969	FRAX13_000151340.1_R0	auxin response factor 9-like [Olea europaea var. sylvestris]	0.0001	0.0001	0.0001	0.0001	0.106787	0.0001	0.638997	0.693447	0.666222	0.114415	0.0001	0.0001	0.0001	0.132032	0.0001	0.0001	1.14738	0.0001	0.0001	0.0001	0.0001	1.41045	4.31481	0.0001
gene_1097	scaffold10895	7551	8105	+	gene_1097	FRAX13_000372320.1_R0	DNA-directed RNA polymerase subunit 7-like protein [Olea europaea var. sylvestris]	2.02222	0.703788	0.489298	2.28985	1.71133	2.43663	4.6734	10.0854	7.37939	5.78819	6.25649	4.20463	6.61986	4.53797	4.75816	11.9781	7.10553	2.58203	6.1332	4.83501	7.43139	1.60468	6.23716	0.0001
gene_10970	scaffold22485	2621	3731	-	gene_10970	FRAX13_000241070.1_R0	homeobox-leucine zipper protein ATHB-6-like [Olea europaea var. sylvestris]	51.11	51.6701	56.0587	134.993	125.042	128.324	69.136	64.5917	66.8639	47.2416	54.7506	59.1025	91.3622	102.702	42.8676	6.24743	22.5697	21.1674	46.3024	50.6917	41.9131	57.069	57.6155	48.0199
gene_10971	scaffold22486	2486	5231	+	gene_10971	FRAX13_000220350.1_R0	ankyrin repeat-containing protein At5g02620-like [Olea europaea var. sylvestris]	26.5107	27.3596	28.6573	54.3379	56.8243	56.7105	36.8531	39.6489	38.251	14.7251	13.2783	18.542	60.1257	64.4716	51.7692	0.0001	6.29396	11.2227	21.7672	19.1044	24.4299	4.24798	11.3133	0.0001
gene_10972	scaffold22487	1377	4504	+	gene_10972	FRAX13_000397530.2_R0	PAP-specific phosphatase HAL2-like [Olea europaea var. sylvestris]	1.71233	3.04619	2.0243	5.04288	8.11851	6.12082	5.25165	6.39586	5.82375	2.47166	4.24221	3.87472	4.05307	4.87953	4.5425	0.0001	2.80985	0.0001	4.45493	3.15953	5.75032	6.79077	14.0055	8.4068
gene_10973	scaffold2248	134	2275	+	gene_10973	FRAX13_000299180.1_R2	putative late blight resistance protein homolog R1B-14 [Olea europaea var. sylvestris]	8.96155	9.54007	9.07006	44.5463	41.954	40.7747	21.7637	22.3132	22.0384	16.6863	17.9715	19.2427	15.3159	17.034	15.1232	0.0001	1.55365	0.0001	36.1888	31.3322	41.0453	25.5798	35.8736	2.69188
gene_10974	scaffold2248	4338	4878	+	gene_10974	FRAX13_000283190.1_R0	uncharacterized protein LOC111403275 [Olea europaea var. sylvestris]	0.474883	0.414192	0.0001	4.45269	1.87412	4.48535	2.45175	0.470262	1.46101	1.31078	1.53637	1.87308	0.0001	0.0001	0.0001	0.0001	0.0001	0.0001	0.707145	0.880321	0.53397	79.3328	39.3205	0.0001
gene_10975	scaffold2248	6569	10635	-	gene_10975	FRAX13_000283200.2_R0	CTL-like protein DDB_G0274487 [Olea europaea var. sylvestris]	0.0001	0.0001	0.0001	0.0001	0.0001	0.0001	1.15457	1.53977	1.34717	0.216653	0.436751	0.448233	0.0001	0.0001	0.144538	5.73775	10.3448	6.97201	0.0616335	0.123167	0.0001	0.0001	3.14314	0.0001
gene_10976	scaffold2248	14007	19069	-	gene_10976	FRAX13_000283200.1_R1	CTL-like protein DDB_G0274487 [Olea europaea var. sylvestris]	2.07121	2.76363	1.91837	6.83353	8.08423	7.91894	8.01854	7.18117	7.59985	6.69887	8.46903	9.41509	7.99441	7.99717	4.07391	0.0001	4.3589	2.5771	12.4679	12.9824	11.9534	0.501561	3.12988	0.0001
gene_10977	scaffold22491	1415	2017	+	gene_10977	FRAX13_000053710.1_R0	uncharacterized protein LOC111375880 [Olea europaea var. sylvestris]	0.0001	0.0001	0.0001	0.0001	0.0001	0.0001	0.0001	0.0001	0.0001	0.0001	0.0001	0.0001	0.0001	0.0001	0.0001	0.0001	0.0001	0.0001	0.0001	0.0001	0.0001	0.0001	0.0001	0.0001
gene_10978	scaffold22491	4815	5224	+	gene_10978	FRAX13_000296700.1_R4	uncharacterized protein LOC111376775 [Olea europaea var. sylvestris]	0.0001	0.0001	0.0001	0.0001	0.0001	0.0001	0.0001	0.0001	0.0001	0.0001	0.0001	0.0001	0.0001	0.0001	0.0001	0.0001	0.0001	0.0001	0.0001	0.0001	0.0001	0.0001	0.0001	0.0001
gene_10979	scaffold22495	1867	4377	-	gene_10979	FRAX13_000056950.1_R0	LOW QUALITY PROTEIN: receptor protein-tyrosine kinase CEPR1-like [Olea europaea var. sylvestris]	2.00244	3.19647	2.55449	2.50863	2.4389	3.00845	3.18049	2.93127	3.05588	0.879286	0.535348	0.556702	1.03403	0.57463	1.35421	0.0001	0.0001	0.0001	0.854576	0.564317	1.14484	0.0001	0.0001	0.0001
gene_1098	scaffold10896	3958	5471	-	gene_1098	FRAX13_000376970.1_R0	gibberellin receptor GID1B-like [Olea europaea var. sylvestris]	6.79307	7.26675	7.76681	8.91309	8.75125	9.47238	192.384	188.511	190.448	93.784	96.8871	114.22	257.821	283.255	149.842	356.187	543.652	570.659	23.7783	23.3174	24.2392	123.214	109.977	216.684
gene_10980	scaffold22496	4509	4967	+	gene_10980	FRAX13_000030140.1_R1	transcription factor IBH1-like [Olea europaea var. sylvestris]	6.93739	7.80661	5.44442	10.9267	10.8368	10.5073	13.0444	15.5357	14.2901	4.57422	5.89134	7.05442	15.1741	12.7573	10.9353	0.0001	10.4039	41.7033	1.5406	0.758847	2.32236	32.8054	20.2442	9.75242
gene_10981	scaffold22497	4158	14858	+	gene_10981	FRAX13_000242700.1_R0	protein HIRA isoform X4 [Olea europaea var. sylvestris]	2.41742	2.16686	2.568	4.29818	3.68025	3.76657	4.7687	4.74373	4.75622	2.0717	1.68654	2.08887	6.32136	6.00114	5.66999	0.0001	1.98247	0.957297	4.85738	6.01801	3.69675	0.0001	0.0001	0.0001
gene_10982	scaffold2249	228	3700	+	gene_10982	FRAX13_000224620.1_R2	protein NLP6-like isoform X1 [Olea europaea var. sylvestris]	0.0001	0.0001	0.0001	0.045676	0.046628	0.102769	0.0001	0.0001	0.0001	0.0001	0.0001	0.0001	0.0001	0.0001	0.0001	0.0001	0.0001	0.0001	0.031647	0.063194	0.0001	0.0001	0.0001	0.0001
gene_10983	scaffold224	6037	8837	+	gene_10983	FRAX13_000180950.1_R0	protein DAMAGED DNA-BINDING 2 [Olea europaea var. sylvestris]	1.37971	1.85644	2.22913	2.38316	3.14634	2.67688	0.893069	1.48513	1.1891	0.401856	0.148717	0.82214	4.85687	4.54261	3.36632	0.0001	0.0001	0.0001	2.01967	1.71707	2.32228	0.0001	0.0001	0.0001
gene_10984	scaffold224	10081	11205	-	gene_10984	FRAX13_000177330.1_R0	iridoid synthase [Olea europaea var. sylvestris]	0.0001	0.0001	0.0001	0.041914	0.09682	0.07759	0.127184	0.0001	0.063642	0.0001	0.0001	0.0001	0.0001	0.16068	0.30377	0.0001	0.0001	0.0001	0.285314	0.0001	0.570528	6.88147	5.22717	0.0001
gene_10985	scaffold22501	422	3150	-	gene_10985	FRAX13_000191330.1_R0	derlin-1.2-like isoform X2 [Olea europaea var. sylvestris]	1.51784	2.60804	1.97098	3.26544	3.8154	4.5362	5.72822	3.71332	4.72077	2.23383	2.17616	2.54028	1.1965	0.234037	0.356749	0.0001	0.0001	0.0001	0.741784	0.73852	0.745048	0.0001	0.0001	0.0001
gene_10986	scaffold22502	1668	5284	+	gene_10986	FRAX13_000189630.1_R0	eukaryotic translation initiation factor 3 subunit C [Olea europaea var. sylvestris]	14.5785	18.7411	17.8418	43.3442	40.4147	41.7804	63.021	60.3199	61.6705	38.065	38.7221	43.9979	89.0098	91.7309	80.0178	19.4677	31.49	25.4746	61.986	63.0209	60.9511	22.1686	22.2341	30.2973
gene_10987	scaffold22504	140	2534	-	gene_10987	FRAX13_000150140.1_R0	60S ribosomal protein L10a-1-like [Olea europaea var. sylvestris]	19.6312	18.0936	20.5529	43.7436	46.8578	45.1679	75.9324	73.6135	74.7729	59.382	57.5036	49.3869	158.169	152.662	198.809	42.239	43.2535	62.6647	129.01	116.665	141.355	18.48	28.4027	39.8684
gene_10988	scaffold22504	5281	6052	-	gene_10988	FRAX13_000150130.1_R0	cytochrome b-c1 complex subunit 9-like [Olea europaea var. sylvestris]	3.36232	4.9384	3.04599	10.2958	7.63312	7.06726	13.3776	18.644	16.0108	18.5831	14.4134	11.6474	27.4432	23.02	37.3064	0.0001	19.343	0.0001	19.9399	14.1355	25.7443	13.3811	0.0001	56.8579
gene_10989	scaffold22505	1994	4292	+	gene_10989	FRAX13_000106930.1_R0	uncharacterized protein At4g28440-like [Olea europaea var. sylvestris]	11.8409	13.5265	11.6353	33.9162	32.1205	40.4159	33.5605	31.5215	32.541	31.7118	38.2332	32.9902	83.4234	92.8641	65.3595	13.1887	32.7685	57.0163	62.6141	42.8314	82.3968	74.7276	53.2107	105.833
gene_1099	scaffold10897	4157	5293	+	gene_1099	FRAX13_000096940.1_R0	uncharacterized protein LOC111392292 [Olea europaea var. sylvestris]	1.64771	1.5258	1.19337	6.35692	4.002	6.33284	3.57556	3.91226	3.74391	4.66071	3.40074	5.25973	3.72994	4.88467	4.202	0.0001	5.18792	0.0001	4.91103	4.10703	5.71502	0.904293	0.0001	0.0001
gene_10990	scaffold22506	417	2064	+	gene_10990	FRAX13_000327110.1_R1	transmembrane protein adipocyte-associated 1 homolog [Olea europaea var. sylvestris]	4.33422	4.12697	5.77614	10.5503	7.15108	9.52827	16.2816	12.5562	14.4189	9.38973	12.9584	15.4475	12.2349	18.7157	16.2907	17.5335	11.0864	37.9934	16.9596	19.6812	14.238	0.0001	30.4251	34.3084
gene_10991	scaffold22507	1644	5309	-	gene_10991	FRAX13_000121990.1_R0	beta-glucosidase-like [Olea europaea var. sylvestris]	0.0001	0.0001	0.0001	0.0001	0.0001	0.105805	0.165444	0.097027	0.131236	0.0001	0.0001	0.114143	0.0001	0.0001	0.0001	0.0001	0.0001	0.0001	0.0001	0.0001	0.0001	0.0001	0.0001	0.0001
gene_10992	scaffold2250	5022	6603	-	gene_10992	FRAX13_000111150.1_R0	transcription factor BEE 1-like [Olea europaea var. sylvestris]	0.0001	0.235312	0.0001	4.36634	2.01881	3.65221	0.119384	0.0001	0.059742	0.0001	0.394661	0.0001	0.758914	1.62855	0.213536	0.0001	0.0001	0.0001	0.92509	0.578156	1.27202	0.0001	27.3574	0.0001
gene_10993	scaffold2250	8745	10157	-	gene_10993	FRAX13_000111140.1_R0	scarecrow-like protein 3 [Olea europaea var. sylvestris]	1.13449	1.64441	2.04102	6.16256	4.32664	5.33789	5.39017	5.20426	5.29722	4.87444	3.98155	3.70592	7.58176	7.43632	14.3452	0.074528	1.19641	2.60724	10.9601	15.3197	6.60037	2.71159	9.1116	0.0001
gene_10994	scaffold22511	1139	2248	+	gene_10994	FRAX13_000338660.1_R0	uncharacterized protein LOC111387640 isoform X1 [Olea europaea var. sylvestris]	10.1672	10.7728	11.0644	25.0175	21.892	25.5074	51.5825	51.6796	51.631	36.8683	38.7604	33.0186	14.7643	14.2144	15.0106	16.4337	13.489	3.44983	36.0097	34.8181	37.2013	22.4457	37.7341	2.574
gene_10995	scaffold22513	3464	5473	+	gene_10995	FRAX13_000059630.1_R0	exocyst complex component EXO70A1-like isoform X1 [Olea europaea var. sylvestris]	1.84792	2.82131	1.89803	5.15294	6.36177	6.87692	9.42292	9.50253	9.46273	7.36021	6.47715	6.4242	13.5698	15.0025	12.0352	0.946398	1.89436	0.538739	10.4176	9.27454	11.5607	0.218069	4.51346	0.0001
gene_10996	scaffold22516	157	4223	-	gene_10996	FRAX13_000285030.2_R1	growth hormone-regulated TBC protein 1-like isoform X2 [Olea europaea var. sylvestris]	2.44222	2.74624	2.02737	9.62089	9.09099	9.30683	11.5068	9.4382	10.4725	9.61887	10.0776	12.4198	5.23388	6.60431	7.79392	6.94389	8.52023	8.71558	10.3188	12.943	7.69455	0.0001	7.90667	13.4272
gene_10997	scaffold2251	24	1192	-	gene_10997	FRAX13_000227000.1_R3	thioredoxin M3, chloroplastic-like [Olea europaea var. sylvestris]	0.0001	0.0001	0.0001	0.0001	0.0001	0.0001	1.30205	1.41418	1.35811	0.379205	0.35721	0.0001	0.0001	1.08065	0.0001	0.0001	0.0001	0.0001	1.90449	2.86669	0.942282	0.0001	0.0001	0.0001
gene_10998	scaffold2251	2800	7075	-	gene_10998	FRAX13_000226990.1_R1	methylcrotonoyl-CoA carboxylase beta chain, mitochondrial [Sesamum indicum]	0.08766	0.302356	0.511467	0.725687	1.33397	1.06974	0.724873	0.181745	0.453309	0.413206	0.075716	0.27893	1.6297	0.466387	0.395795	0.0001	0.0001	0.0001	0.985155	1.06032	0.909991	0.0001	0.0001	0.0001
gene_10999	scaffold2251	8019	10809	-	gene_10999	FRAX13_000226980.1_R0	ABSCISIC ACID-INSENSITIVE 5-like protein 7 isoform X1 [Olea europaea var. sylvestris]	2.9099	3.49951	3.40894	6.02573	5.04586	8.60009	3.67155	4.42448	4.04802	2.60178	1.91899	2.83921	45.0812	41.0055	47.8655	0.0001	1.9292	0.0001	32.7087	16.7725	48.6448	4.87695	3.04116	0.0001
gene_11	scaffold10006	5942	7951	-	gene_11	FRAX13_000266960.1_R0	H/ACA ribonucleoprotein complex subunit 1-like protein 2 isoform X1 [Olea europaea var. sylvestris]	8.1475	8.19386	7.78795	19.5691	18.1204	18.6303	52.8085	55.1218	53.9652	35.635	40.7829	36.9098	65.6	62.5258	58.2359	17.3834	16.0964	21.8397	59.3873	64.2854	54.4892	1.10568	22.298	0.0001
gene_110	scaffold10083	2069	3619	-	gene_110	FRAX13_000004790.1_R0	pentatricopeptide repeat-containing protein At1g77360, mitochondrial-like [Olea europaea var. sylvestris]	1.03747	1.00936	1.62975	4.3324	5.2237	5.17329	4.61453	4.59981	4.60717	5.30715	3.40959	3.74069	5.62772	5.77858	5.30921	0.0001	2.03036	0.0001	7.48861	6.30618	8.67105	0.0001	1.00498	0.0001
gene_1100	scaffold10897	8001	8469	+	gene_1100	FRAX13_000017420.1_R2	uncharacterized protein LOC111392292 [Olea europaea var. sylvestris]	1.99815	0.924026	1.40584	3.06028	3.09768	2.84473	0.964914	2.19398	1.57944	2.08894	0.775987	0.0001	2.02309	1.30184	0.811783	0.0001	0.0001	0.0001	1.97556	1.18309	2.76803	0.0001	0.0001	0.0001
gene_11000	scaffold22522	3078	3578	-	gene_11000	FRAX13_000347570.1_R1	60S ribosomal protein L12 [Olea europaea var. sylvestris]	19.5454	21.9599	17.8168	66.4419	59.3752	58.8586	155.997	164.346	160.172	222.951	188.778	182.613	196.608	195.043	161.486	74.3978	68.3367	118.604	194.611	181.404	207.818	51.2924	20.1202	3.96621
gene_11001	scaffold22523	3960	5256	-	gene_11001	FRAX13_000060650.1_R0	cytochrome P450 704B1-like [Olea europaea var. sylvestris]	0.316653	0.165147	0.519892	5.99299	7.42083	7.41609	0.172118	0.209878	0.190998	0.388151	1.41115	0.94498	0.275715	0.251535	0.0001	0.0001	0.0001	0.0001	1.89478	1.86669	1.92288	0.0001	0.0001	0.0001
gene_11002	scaffold22524	5324	7449	+	gene_11002	FRAX13_000316750.1_R1	protein IQ-DOMAIN 1-like isoform X2 [Olea europaea var. sylvestris]	0.0001	0.0001	0.0001	0.0001	0.0001	0.0001	0.0001	0.0001	0.0001	0.0001	0.0001	0.0001	0.0001	0.0001	0.0001	0.0001	0.0001	0.0001	0.0001	0.0001	0.0001	0.0001	0.0001	0.0001
gene_11003	scaffold22524	10807	12882	+	gene_11003	FRAX13_000131070.1_R0	rhomboid-like protein 14, mitochondrial [Olea europaea var. sylvestris]	2.12048	1.20383	1.96966	6.10133	4.10111	4.36261	11.2073	10.7669	10.9871	8.63892	7.67885	8.23366	14.5984	12.0767	16.8406	26.5503	31.1563	26.9201	8.64704	7.01002	10.2841	248.811	198.297	109.385
gene_11004	scaffold22525	2520	4297	-	gene_11004	FRAX13_000184540.1_R1	gallate 1-beta-glucosyltransferase-like [Olea europaea var. sylvestris]	13.0864	11.2855	11.9529	1.9983	1.34109	2.46663	46.7674	44.978	45.8727	3.17292	2.05407	3.00096	830.897	881.095	519.094	149.458	176.906	144.317	28.7226	21.8505	35.5946	23.7367	5.36854	30.785
gene_11005	scaffold22526	1088	2838	+	gene_11005	FRAX13_000261460.1_R0	inactive protein RESTRICTED TEV MOVEMENT 1-like [Sesamum indicum]	0.0001	0.0001	0.0001	2.91861	5.18527	3.47828	0.226137	0.483932	0.355034	2.74297	0.663168	1.41254	0.0001	0.0001	0.0001	0.0001	0.0001	0.0001	2.05165	1.78957	2.31373	0.0001	0.0001	0.0001
gene_11006	scaffold22529	2453	3037	-	gene_11006	FRAX13_000394510.1_R0	uncharacterized protein LOC111411179 [Olea europaea var. sylvestris]	0.678794	0.455974	1.34072	3.15215	4.05793	3.39695	2.38968	1.61149	2.00059	1.98178	1.92923	0.874816	4.73227	5.1734	2.49191	0.0001	1.5436	5.51064	4.41852	2.89179	5.94525	4.59104	1.66679	0.0001
gene_11007	scaffold22529	5996	7674	-	gene_11007	FRAX13_000394500.1_R0	uncharacterized protein LOC111411187 [Olea europaea var. sylvestris]	0.383089	1.02852	0.516886	5.50705	4.67551	5.12142	2.80008	3.19523	2.99765	2.66202	2.76026	2.76391	4.01708	2.49726	3.49661	0.0001	1.43404	0.0001	4.06933	4.43708	3.70157	0.0001	3.53405	0.0001
gene_11008	scaffold22530	4085	5758	-	gene_11008	FRAX13_000145350.2_R0	protein OSB1, mitochondrial-like [Olea europaea var. sylvestris]	8.85013	11.6349	9.07883	43.5075	42.0111	44.3756	35.0729	30.8703	32.9716	33.9663	32.5656	35.4427	9.63621	4.50782	6.69904	0.0001	2.1785	0.0001	30.4896	32.8954	28.0838	0.0001	0.0001	0.0001
gene_11009	scaffold22531	1621	9357	-	gene_11009	FRAX13_000037530.1_R0	uncharacterized protein LOC105164999 [Sesamum indicum]	9.39894	7.80707	8.95006	11.9181	11.0527	14.5729	26.8227	27.9632	27.393	13.2723	16.2982	15.906	31.9129	29.6601	32.5047	0.0001	4.64411	0.0001	39.457	38.8553	40.0587	0.0001	0.0001	0.0001
gene_1101	scaffold1089	5246	11642	+	gene_1101	FRAX13_000272250.1_R2	histone-lysine N-methyltransferase ASHH2 isoform X1 [Sesamum indicum]	1.05896	1.05302	1.23659	2.86241	2.39373	2.34903	0.469868	0.449138	0.459503	0.02045	0.0001	0.441089	0.046565	0.226248	0.377122	0.0001	0.0001	0.0001	0.466821	0.838472	0.09517	0.0001	0.0001	0.0001
gene_11010	scaffold22532	2364	4718	+	gene_11010	FRAX13_000055480.1_R0	aspartyl protease AED3-like [Olea europaea var. sylvestris]	0.0001	0.440652	0.114645	71.8618	63.7439	73.5806	4.14872	2.86116	3.50494	211.245	199.141	208.68	5.34763	6.89831	4.97783	1.42802	0.0001	0.0001	252.53	358.082	146.979	0.0001	0.0001	0.0001
gene_11011	scaffold22533	593	3343	+	gene_11011	FRAX13_000219740.1_R2	putative late blight resistance protein homolog R1A-3 [Olea europaea var. sylvestris]	0.0001	0.0001	0.0001	0.0001	0.0001	0.0001	0.099686	0.0001	0.049893	0.0001	0.091041	0.097734	0.0001	0.0001	0.0001	0.0001	0.0001	0.0001	0.0001	0.0001	0.0001	0.0001	0.0001	0.0001
gene_11012	scaffold22534	3962	4681	+	gene_11012	FRAX13_000298240.1_R1	40S ribosomal protein S2-3-like [Olea europaea var. sylvestris]	18.6915	15.7875	13.7679	33.1412	39.0679	40.4073	121.229	139.69	130.46	145.196	124.369	127.817	183.097	154.179	181.837	94.1504	71.8976	132.215	155.371	173.148	137.595	3.94764	15.9001	16.795
gene_11013	scaffold22535	2948	5326	+	gene_11013	FRAX13_000307450.1_R1	hydroxyproline O-galactosyltransferase GALT6-like [Olea europaea var. sylvestris]	0.0001	0.0001	0.0001	0.127528	0.0001	0.0001	0.338183	0.186796	0.262489	0.0001	0.0001	0.0001	0.0001	0.0001	0.110646	0.0001	0.0001	0.0001	0.766288	1.43074	0.101838	0.0001	0.0001	0.0001
gene_11014	scaffold22536	5143	6608	+	gene_11014	FRAX13_000181720.1_R1	transcription factor MYB61-like [Olea europaea var. sylvestris]	0.267105	0.651554	0.576026	2.52358	2.8497	2.7832	0.634945	0.576672	0.605808	1.07821	0.474838	0.804495	1.08396	2.26816	0.729613	0.0001	0.0001	0.0001	3.10522	4.81741	1.39304	0.0001	2.20573	0.0001
gene_11015	scaffold22538	936	1824	+	gene_11015	FRAX13_000245150.1_R0	phylloplanin [Ricinus communis]	774.22	765.275	787.407	1220.51	1299.31	1263.31	1869.68	1892.7	1881.19	1423.73	1396.23	1400.08	2421.51	2350.09	2717.03	12.9305	33.476	32.2902	2516.33	3333.67	1698.98	24.9603	24.7259	18.3662
gene_11016	scaffold22539	1664	2296	-	gene_11016	FRAX13_000186820.1_R0	uncharacterized protein LOC111402977 [Olea europaea var. sylvestris]	4.70858	5.12891	5.80963	32.2176	32.9617	22.821	9.94045	9.24775	9.5941	14.4357	13.952	13.0955	28.3184	24.1196	24.883	5.38083	10.6197	11.5183	25.2811	18.789	31.7732	15.2597	16.6921	25.031
gene_11017	scaffold2253	835	5316	+	gene_11017	FRAX13_000058050.1_R7	branched-chain amino acid aminotransferase 2, chloroplastic-like [Olea europaea var. sylvestris]	3.73444	2.85857	2.84727	7.06785	7.63569	9.25351	18.319	13.7978	16.0584	20.1087	22.5498	24.3372	27.7554	30.8412	32.4412	15.5928	16.2741	0.0001	27.3634	25.2761	29.4506	29.7759	11.3595	0.0001
gene_11018	scaffold2253	9102	12884	+	gene_11018	FRAX13_000040900.1_R0	serine/threonine-protein kinase Aurora-3 [Olea europaea var. sylvestris]	0.0001	0.064943	0.0001	3.15438	2.30914	2.19104	1.07966	2.2107	1.64518	3.45856	3.005	3.13102	4.017	1.8271	2.81724	0.0001	0.0001	2.71456	6.15882	10.6757	1.64189	0.0001	0.0001	0.0001
gene_11019	scaffold22540	1110	5698	-	gene_11019	FRAX13_000025950.1_R0	pyruvate kinase isozyme G, chloroplastic isoform X2 [Olea europaea var. sylvestris]	11.9341	11.7619	12.9327	38.8316	39.6964	39.1379	15.5195	14.3675	14.9435	14.7898	15.5741	13.9371	5.53963	5.29524	4.57814	0.0001	0.0001	0.0001	12.7654	7.85435	17.6764	0.0001	0.0001	0.0001
gene_1102	scaffold108	3951	7854	-	gene_1102	FRAX13_000020120.1_R0	uncharacterized protein LOC111388339 [Olea europaea var. sylvestris]	42.2633	39.1108	45.501	114.916	114.714	114.664	198.624	213.48	206.052	201.147	189.872	175.209	164.405	155.356	165.604	88.5463	98.796	58.5222	184.993	150.672	219.314	46.4587	14.0309	35.1139
gene_11020	scaffold22542	1669	4632	+	gene_11020	FRAX13_000180480.1_R1	guanylate-binding protein 7 [Olea europaea var. sylvestris]	0.268366	0.643019	0.511525	1.61282	3.69733	1.77703	0.546311	0.893473	0.719892	0.891872	0.0001	0.0001	0.922936	0.380638	0.349138	0.0001	0.0001	0.0001	1.14455	1.47822	0.810885	0.0001	0.0001	0.0001
gene_11021	scaffold22547	515	6445	+	gene_11021	FRAX13_000229840.1_R0	DEAD-box ATP-dependent RNA helicase 18 [Olea europaea var. sylvestris]	1.99338	2.08049	2.69146	6.07482	5.44833	5.82093	5.29291	6.04007	5.66649	4.24719	3.10757	3.74226	11.5283	11.1706	10.7787	0.0001	1.56796	0.948266	8.79917	10.1008	7.49758	0.0001	0.0001	0.0001
gene_11022	scaffold22548	796	2015	+	gene_11022	FRAX13_000372220.1_R7	putative wall-associated receptor kinase-like 16 [Olea europaea var. sylvestris]	1.48165	0.873641	1.98173	1.17305	1.30804	2.12741	0.856438	0.790775	0.823607	0.0001	0.0001	0.422567	0.0001	0.0001	0.0001	0.0001	0.0001	0.0001	0.509168	0.481886	0.53645	0.0001	4.43935	0.0001
gene_11024	scaffold2254	710	12398	+	gene_11024	FRAX13_000243410.2_R0	probable helicase MAGATAMA 3 [Olea europaea var. sylvestris]	1.50476	2.95227	2.15001	6.00272	5.92998	6.18758	3.05328	3.06449	3.05888	1.34967	1.03155	0.987129	3.65891	2.80974	3.64406	0.0001	0.0001	0.0001	4.13847	4.74621	3.53073	0.0001	0.0001	0.0001
gene_11025	scaffold22550	824	4088	+	gene_11025	FRAX13_000377030.1_R0	calreticulin-like [Olea europaea var. sylvestris]	23.8998	27.414	25.8824	48.947	50.2499	49.7618	125.12	128.21	126.665	63.4201	65.4674	66.5898	47.1378	53.5994	47.0986	17.0983	14.5113	10.6769	137.011	202.018	72.005	15.0519	1.02673	24.4611
gene_11026	scaffold22558	2498	4542	-	gene_11026	FRAX13_000352260.1_R0	serine/threonine-protein kinase SAPK7-like [Olea europaea var. sylvestris]	0.0001	0.0001	0.0001	0.0001	0.0001	0.0001	0.0001	0.0001	0.0001	0.0001	0.0001	0.0001	0.0001	0.0001	0.0001	0.0001	0.0001	0.0001	0.0001	0.0001	0.0001	0.0001	0.0001	0.0001
gene_11027	scaffold2255	4050	11305	-	gene_11027	FRAX13_000395790.1_R0	CLP protease regulatory subunit CLPX1, mitochondrial-like isoform X2 [Olea europaea var. sylvestris]	7.34373	8.5342	8.50143	19.829	17.4924	17.3357	29.0447	27.4527	28.2487	18.3512	16.5274	18.1847	58.5732	64.5247	38.8294	0.0001	5.45168	0.0001	23.1668	19.1939	27.1397	0.0001	0.0001	0.0001
gene_11029	scaffold22566	798	3300	+	gene_11029	FRAX13_000391880.1_R8	ras-related protein RABD1-like [Olea europaea var. sylvestris]	16.5853	17.1994	11.4022	42.3847	45.5403	40.5433	13.7336	16.7814	15.2575	19.0896	18.8845	18.2002	25.9652	28.9238	23.8698	12.2371	22.7978	14.2866	40.8411	31.3889	50.2932	17.6258	40.4285	123.443
gene_1103	scaffold108	14436	23323	-	gene_1103	FRAX13_000020130.1_R0	uncharacterized protein LOC111399148 isoform X1 [Olea europaea var. sylvestris]	8.08996	9.12025	8.38901	20.5691	18.9961	20.4226	17.4586	15.7015	16.58	7.87476	8.77793	9.63903	18.7486	21.0312	16.0344	1.46113	4.5327	4.1835	14.8016	16.7157	12.8874	4.2691	4.29416	3.00757
gene_11030	scaffold22566	3739	7388	-	gene_11030	FRAX13_000021410.1_R2	ras-related protein RABA2a-like [Olea europaea var. sylvestris]	9.23784	6.9709	7.12289	21.9323	21.0715	18.4662	22.4012	20.51	21.4556	24.6667	22.6525	28.1974	37.0268	29.4483	43.3844	13.2697	33.1205	21.7312	33.293	26.7858	39.8002	44.6192	19.0301	55.8403
gene_11031	scaffold22567	1132	1680	-	gene_11031	FRAX13_000293700.1_R5	pectinesterase inhibitor-like [Olea europaea var. sylvestris]	0.0001	0.0001	0.0001	0.0001	0.0001	0.0001	0.0001	0.0001	0.0001	0.0001	0.0001	0.0001	0.0001	0.0001	0.0001	0.0001	0.0001	0.0001	0.0001	0.0001	0.0001	0.0001	0.0001	0.0001
gene_11032	scaffold2256	939	6621	-	gene_11032	FRAX13_000115850.1_R0	succinate dehydrogenase subunit 6, mitochondrial isoform X1 [Olea europaea var. sylvestris]	3.12805	3.62833	3.91887	13.3846	11.1151	13.0368	25.7564	28.2703	27.0133	30.0485	32.2609	27.1829	26.7369	30.5546	22.9062	18.1977	39.8217	52.1446	39.0869	29.6426	48.5312	5.89624	0.0001	30.371
gene_11033	scaffold2256	7731	10706	-	gene_11033	FRAX13_000115840.1_R0	protein STRICTOSIDINE SYNTHASE-LIKE 3-like [Olea europaea var. sylvestris]	0.366749	0.190587	0.403268	0.615834	0.582112	1.2234	1.39786	1.59459	1.49623	0.881365	1.5438	0.620552	1.65512	0.958481	3.14923	0.0001	0.0001	0.0001	3.00199	4.04214	1.96185	0.0001	0.0001	7.55666
gene_11034	scaffold2256	12486	17218	-	gene_11034	FRAX13_000115830.1_R0	uncharacterized protein LOC111383070 [Olea europaea var. sylvestris]	3.81636	3.8519	3.82457	9.74292	7.71429	10.5857	8.5849	9.62622	9.10556	5.43919	4.77743	5.63591	15.9108	18.8276	19.6667	27.2218	7.66212	3.66996	13.6726	11.5428	15.8023	0.0001	0.0001	0.0001
gene_11035	scaffold2256	19064	31611	-	gene_11035	FRAX13_000115820.2_R0	LOW QUALITY PROTEIN: serine/threonine-protein phosphatase BSL3-like [Olea europaea var. sylvestris]	2.31825	3.04936	3.41682	8.20625	8.49246	9.72209	14.8799	13.8421	14.361	7.11952	7.17352	8.90902	11.1852	10.9085	15.4839	2.88998	14.344	3.19449	12.7904	17.175	8.40579	0.0001	0.0001	0.0001
gene_11036	scaffold22578	541	2515	+	gene_11036	FRAX13_000205700.1_R5	probable indole-3-acetic acid-amido synthetase GH3.1 [Olea europaea var. sylvestris]	0.0001	0.0001	0.0001	0.0001	0.0001	0.0001	0.033871	0.0001	0.0169855	0.0001	0.0001	0.0001	0.0001	0.0001	0.0001	0.0001	0.0001	0.0001	0.0001	0.0001	0.0001	0.0001	0.0001	0.0001
gene_11037	scaffold2257	14890	16294	+	gene_11037	FRAX13_000142270.1_R0	transcription factor MYB108-like [Olea europaea var. sylvestris]	0.0001	0.0001	0.0001	0.0001	0.0001	0.0001	10.8254	9.52449	10.1749	6.4914	8.71987	7.70688	0.318231	0.166898	0.492155	11.6222	13.2083	6.44628	0.349871	0.499852	0.19989	175.947	192.123	79.4269
gene_11038	scaffold22582	651	4701	-	gene_11038	FRAX13_000133690.1_R0	ATP-citrate synthase alpha chain protein 1 isoform X1 [Olea europaea var. sylvestris]	20.6163	20.9139	21.5171	38.6889	40.0172	40.8421	123.567	132.486	128.027	58.5103	51.8635	61.5588	335.646	296.945	427.355	89.7976	78.1808	88.9728	96.1065	94.2342	97.9789	141.409	145.794	108.311
gene_11039	scaffold22585	550	4629	-	gene_11039	FRAX13_000256940.1_R1	probable cyclic nucleotide-gated ion channel 14 [Olea europaea var. sylvestris]	2.40624	2.95756	2.56087	9.7286	10.3975	10.1063	7.33113	6.58099	6.95606	5.19571	5.97164	5.03736	5.98511	6.70696	4.73963	0.0001	0.0001	0.0001	8.95283	11.8256	6.08004	0.0001	0.0001	0.0001
gene_1104	scaffold10900	3772	5848	+	gene_1104	FRAX13_000144870.1_R0	BI1-like protein [Olea europaea var. sylvestris]	60.0782	61.613	67.4659	112.02	112.703	105.377	317.178	317.173	317.175	162.581	157.736	177.23	396.965	372.585	379.875	129.94	187.674	198.876	192.397	166.624	218.17	88.4066	78.2884	119.728
gene_11040	scaffold22586	704	1063	+	gene_11040	FRAX13_000007350.1_R1	calcium-binding protein PBP1-like [Olea europaea var. sylvestris]	37.69	39.2919	41.2001	48.0677	50.8003	42.586	110.495	110.852	110.673	41.6153	48.2262	40.8338	6.92319	2.87102	8.46324	0.0001	0.688623	0.0001	45.3868	38.4484	52.3252	0.0001	22.5292	0.0001
gene_11041	scaffold22586	3283	6971	+	gene_11041	FRAX13_000124330.1_R0	G-type lectin S-receptor-like serine/threonine-protein kinase At4g27290 isoform X1 [Olea europaea var. sylvestris]	2.99394	3.79951	3.34002	4.8741	4.47661	5.40532	2.36148	2.28439	2.32294	0.910389	0.9357	1.00456	4.68639	6.02479	3.37054	0.0001	0.0001	0.0001	3.57029	2.72591	4.41468	0.0001	1.96338	0.0001
gene_11042	scaffold22586	8160	11153	-	gene_11042	FRAX13_000124320.1_R0	G-type lectin S-receptor-like serine/threonine-protein kinase At4g27290 isoform X1 [Olea europaea var. sylvestris]	4.37312	4.68938	3.66167	19.4051	18.6547	19.3046	3.09628	3.14516	3.12072	4.72727	3.66748	3.89328	4.30417	4.5384	6.94953	0.0001	0.0001	0.0001	6.00064	4.7605	7.24079	0.0001	0.0001	0.0001
gene_11043	scaffold22588	2100	11244	-	gene_11043	FRAX13_000181080.2_R3	uncharacterized protein LOC105157864 isoform X1 [Sesamum indicum]	2.62422	3.19178	2.48664	10.8006	12.4042	10.7871	1.48274	1.45482	1.46878	2.15603	2.19883	2.0396	3.04144	1.79497	1.8023	0.0001	0.0001	0.0001	1.60963	1.22169	1.99757	0.0001	0.673819	0.0001
gene_11044	scaffold2258	721	5713	+	gene_11044	FRAX13_000325770.2_R3	glucose-6-phosphate 1-dehydrogenase 4, chloroplastic [Olea europaea var. sylvestris]	3.63315	3.43219	3.31081	11.7512	14.7919	14.8705	3.67589	4.09232	3.88411	4.75941	4.28094	3.62878	7.29703	7.58475	3.08888	0.0001	0.0001	0.0001	7.18079	3.96549	10.3961	2.81593	2.94646	0.0001
gene_11045	scaffold2258	6648	8725	-	gene_11045	FRAX13_000019270.1_R0	rop guanine nucleotide exchange factor 3-like isoform X1 [Olea europaea var. sylvestris]	0.132326	0.0001	0.0001	0.062346	0.0001	0.031043	0.286837	0.35768	0.322259	0.402883	0.0001	0.0001	0.0001	0.0001	0.584555	0.0001	0.0001	0.0001	0.29216	0.58422	0.0001	0.0001	0.0001	0.0001
gene_11046	scaffold22593	35	1718	+	gene_11046	FRAX13_000304970.1_R1	putative N2,N2-dimethylguanosine tRNA methyltransferase [Handroanthus impetiginosus]	1.68799	1.30448	1.30761	5.61562	4.76785	3.40291	5.57769	2.80923	4.19346	7.69443	6.89611	7.03135	4.89771	4.79179	5.14361	0.0001	0.0001	0.0001	6.74948	6.82699	6.67197	13.3802	0.0001	0.0001
gene_11047	scaffold22595	1465	2655	-	gene_11047	FRAX13_000072010.1_R0	UPF0496 protein 1-like [Olea europaea var. sylvestris]	1.88704	1.75077	2.19792	4.77542	5.4117	6.50726	4.02498	2.89112	3.45805	2.88424	5.63466	5.1787	7.02353	7.95829	7.88271	0.0001	2.18346	4.00243	4.62421	4.29913	4.94928	12.3882	17.9041	5.22688
gene_11048	scaffold2259	4506	6795	+	gene_11048	FRAX13_000303110.2_R0	uncharacterized protein LOC111389794 isoform X1 [Olea europaea var. sylvestris]	4.39983	6.40635	4.87908	19.3101	18.788	19.9945	12.3742	17.3068	14.8405	19.2489	13.1699	14.8636	9.78545	12.3283	14.4935	0.0001	0.0001	0.0001	18.1152	17.1444	19.0859	0.0001	0.0001	0.0001
gene_11049	scaffold225	3977	6629	+	gene_11049	FRAX13_000054490.2_R0	uncharacterized protein LOC111369188 [Olea europaea var. sylvestris]	0.0001	0.0001	0.0001	0.0001	0.0001	0.0001	0.0001	0.0001	0.0001	0.0001	0.0001	0.0001	0.0001	0.0001	0.0001	0.0001	0.0001	0.0001	0.0001	0.0001	0.0001	0.0001	0.0001	0.0001
gene_1105	scaffold10900	6685	12351	-	gene_1105	FRAX13_000144860.3_R0	calcium-binding protein 39-like [Olea europaea var. sylvestris]	0.303423	0.569867	0.93878	3.93908	5.2245	3.03885	0.840425	0.737225	0.788825	0.514234	0.400059	0.498561	1.40841	1.14609	0.0001	0.0001	0.0001	0.0001	1.61035	2.08967	1.13104	0.0001	0.0001	6.89117
gene_11050	scaffold225	10309	12802	-	gene_11050	FRAX13_000054480.3_R0	transcription factor bHLH49-like isoform X1 [Olea europaea var. sylvestris]	0.122538	0.0001	0.0001	1.07214	0.737129	0.462818	0.269662	0.089831	0.179747	0.173872	0.155353	0.341343	0.0001	0.400491	0.306067	0.0001	0.0001	0.0001	3.5434	6.38355	0.703245	0.0001	0.0001	0.0001
gene_11051	scaffold22600	2787	5899	+	gene_11051	FRAX13_000196050.1_R0	receptor-like protein kinase HSL1 isoform X1 [Olea europaea var. sylvestris]	2.06372	2.1746	2.39966	1.63284	0.916774	1.63867	8.55527	8.19281	8.37404	1.75778	1.56259	1.54329	51.9868	45.8763	73.4749	2.36864	5.89712	4.04104	4.5932	5.05912	4.12729	10.6834	12.7458	1.31909
gene_11052	scaffold22606	866	3959	+	gene_11052	FRAX13_000061530.1_R2	U-box domain-containing protein 3 [Olea europaea var. sylvestris]	0.0001	0.0001	0.0001	0.0001	0.0001	0.0001	0.0001	0.0001	0.0001	0.0001	0.0001	0.0001	0.0001	0.0001	0.0001	0.0001	0.0001	0.0001	0.0001	0.0001	0.0001	0.0001	0.0001	0.0001
gene_11053	scaffold2260	2339	3099	+	gene_11053	FRAX13_000112570.1_R0	uncharacterized protein LOC111375254 [Olea europaea var. sylvestris]	0.0001	0.510559	0.0001	0.0001	0.0001	0.0001	5.35796	7.55537	6.45666	0.0001	0.0001	0.0001	6.10469	4.9241	3.77334	0.0001	5.52301	0.0001	0.195397	0.0001	0.390693	0.0001	0.0001	0.0001
gene_11054	scaffold2260	5244	8146	-	gene_11054	FRAX13_000276460.1_R0	uncharacterized protein LOC111407355 isoform X2 [Olea europaea var. sylvestris]	4.08627	4.1694	3.05734	10.1499	12.3951	10.4961	4.659	3.4312	4.0451	5.00072	2.30213	4.10476	9.57632	7.83892	5.51797	6.32824	0.0001	0.0001	5.93709	5.99838	5.8758	0.0001	1.64904	0.0001
gene_11055	scaffold22611	2165	5439	+	gene_11055	FRAX13_000302000.2_R1	probable auxin efflux carrier component 1c isoform X1 [Olea europaea var. sylvestris]	0.0001	0.0001	0.245706	2.18773	2.38495	2.33235	0.661469	0.557643	0.609556	1.19413	1.64614	1.61837	0.0001	0.0001	0.0001	0.0001	0.0001	0.0001	3.19793	5.91493	0.480941	0.0001	0.0001	0.0001
gene_11056	scaffold22613	2402	9307	+	gene_11056	FRAX13_000025980.1_R0	kinesin-like protein KIN-14J [Olea europaea var. sylvestris]	0.422613	0.373495	0.488059	5.42931	4.13943	4.07029	0.491838	0.438902	0.46537	1.45402	0.754197	0.939745	0.878037	1.24027	0.822023	0.0001	0.0001	0.0001	2.94411	3.75949	2.12873	0.0001	0.0001	0.0001
gene_11057	scaffold22614	3832	6941	-	gene_11057	FRAX13_000109750.1_R3	uncharacterized protein LOC111408627 isoform X1 [Olea europaea var. sylvestris]	0.0001	0.0001	0.0001	0.0001	0.0001	0.0001	0.0001	0.0001	0.0001	0.0001	0.0001	0.0001	0.0001	0.0001	0.0001	0.0001	0.0001	0.0001	0.0001	0.0001	0.0001	0.0001	0.0001	0.0001
gene_11058	scaffold22619	3611	6044	+	gene_11058	FRAX13_000097770.2_R0	protein WVD2-like 3 isoform X1 [Olea europaea var. sylvestris]	3.16427	3.77502	2.38191	17.3444	13.0791	16.3156	2.18438	2.98717	2.58577	2.80466	3.85278	3.65023	0.553119	0.35571	2.3755	0.0001	0.0001	0.0001	4.735	4.78385	4.68616	0.0001	3.66526	0.0001
gene_11059	scaffold2261	8521	10569	+	gene_11059	FRAX13_000335880.1_R0	protein CLMP1-like [Olea europaea var. sylvestris]	2.73499	2.3698	2.34996	3.14739	2.76105	2.16025	6.25041	5.84051	6.04546	1.30403	1.15917	1.69119	7.41833	5.49721	6.34685	0.928749	0.484195	0.0001	0.280189	0.023025	0.537354	0.0001	0.0001	0.0001
gene_1106	scaffold10900	14160	14875	-	gene_1106	FRAX13_000144850.1_R0	cytochrome c oxidase assembly factor 4 homolog, mitochondrial [Olea europaea var. sylvestris]	1.26374	1.71888	2.53439	7.16089	2.95971	5.31983	4.53725	2.37141	3.45433	3.66452	5.88156	7.44987	18.0636	13.8075	9.44708	0.0001	2.84852	8.602	16.2626	9.43631	23.0889	0.0001	0.0001	0.0001
gene_11060	scaffold22620	1655	4641	-	gene_11060	FRAX13_000009420.1_R1	E3 ubiquitin-protein ligase RHF2A-like [Olea europaea var. sylvestris]	15.6117	18.963	16.8656	38.6888	36.5615	39.5837	65.6554	64.8968	65.2761	39.2377	42.12	47.8713	86.3066	93.9933	76.3437	24.1783	52.6138	38.2471	52.9424	58.6095	47.2753	12.4032	26.2553	24.244
gene_11061	scaffold22624	2635	4587	-	gene_11061	FRAX13_000199290.1_R0	exocyst complex component EXO70E2-like [Olea europaea var. sylvestris]	3.1445	2.09	2.18472	3.6456	4.33714	2.99804	4.53364	5.82248	5.17806	1.44245	0.632204	1.8423	1.40679	1.22467	3.43426	0.054112	0.0001	0.0001	2.28324	2.28056	2.28591	4.58103	13.5025	0.0001
gene_11062	scaffold2262	10909	13113	-	gene_11062	FRAX13_000340530.1_R3	protein SRG1-like [Olea europaea var. sylvestris]	0.0001	0.0001	0.27708	0.0001	0.0001	0.0001	0.196121	0.0001	0.0981105	0.0001	0.0001	0.0001	0.0001	0.0001	0.0001	0.0001	0.0001	0.0001	0.0001	0.0001	0.0001	0.0001	0.0001	0.0001
gene_11063	scaffold2262	8166	8884	-	gene_11063	FRAX13_000299670.1_R0	F-box protein [Vitis vinifera]	1.78477	4.99737	6.05056	16.3266	16.0887	20.5315	19.0658	33.2775	26.1717	27.8613	25.7175	18.846	19.7839	23.1546	25.0106	50.9831	65.0198	104.3	28.9064	25.534	32.2787	14.9545	7.4583	23.3308
gene_11064	scaffold22633	1170	5935	-	gene_11064	FRAX13_000136650.1_R0	transmembrane 9 superfamily member 1-like [Olea europaea var. sylvestris]	4.92124	5.05087	4.79692	17.3628	16.7852	19.0319	18.0035	15.4409	16.7222	13.1246	12.2023	15.3702	22.8532	20.8364	24.1989	10.5827	9.44898	0.0001	18.5483	22.8845	14.212	4.15123	10.5031	7.53631
gene_11065	scaffold22634	959	4485	+	gene_11065	FRAX13_000250260.3_R0	uncharacterized protein LOC111403348 isoform X1 [Olea europaea var. sylvestris]	3.34401	5.0309	4.3168	13.6943	15.0398	13.8347	17.2671	18.1369	17.702	16.7638	20.3314	19.0492	27.8449	33.133	19.3012	16.8802	18.1272	0.0001	28.9105	23.6368	34.1842	22.2563	14.7469	35.6956
gene_11066	scaffold22635	2280	4781	-	gene_11066	FRAX13_000246030.1_R0	uncharacterized protein LOC105166139 [Sesamum indicum]	10.4065	9.28119	10.1162	32.7731	32.5038	31.7052	13.4637	15.5311	14.4974	24.0925	19.5437	21.931	2.51119	1.25245	3.27469	0.0001	0.0001	0.0001	5.71453	5.5475	5.88156	0.0001	0.0001	0.0001
gene_11067	scaffold22638	516	3196	-	gene_11067	FRAX13_000380150.1_R0	soluble inorganic pyrophosphatase 4-like isoform X1 [Olea europaea var. sylvestris]	21.6769	20.3394	18.9952	71.3398	67.4457	67.5377	37.1235	36.5378	36.8306	33.9316	34.4171	41.5528	47.6478	50.7416	32.9782	6.16306	9.89817	0.0001	44.7494	32.8642	56.6346	32.0781	0.0001	0.0001
gene_11068	scaffold2263	718	13504	-	gene_11068	FRAX13_000077070.1_R0	protein TONSOKU [Olea europaea var. sylvestris]	0.024846	0.0001	0.108604	1.78285	1.58415	1.74389	0.0001	0.157721	0.0789105	0.076108	0.019244	0.0001	0.0001	0.265673	0.084617	0.0001	0.0001	0.0001	0.506857	1.01361	0.0001	0.0001	0.0001	0.0001
gene_11069	scaffold22641	2161	10603	+	gene_11069	FRAX13_000175490.1_R0	flowering locus K homology domain-like isoform X3 [Olea europaea var. sylvestris]	7.98829	8.42436	8.88956	15.0245	15.6302	15.5942	13.747	16.1389	14.943	7.32105	7.57658	10.6618	26.8111	31.4395	19.7552	6.14769	12.2404	0.869571	18.6797	20.7571	16.6024	6.59876	11.5696	0.0001
gene_1107	scaffold10901	3374	3853	+	gene_1107	FRAX13_000220020.1_R0	Ctr domain-containing protein [Cephalotus follicularis]	0.0001	0.0001	0.0001	0.0001	0.0001	0.0001	1.11624	0.815235	0.965738	0.0001	0.0001	0.0001	0.0001	0.0001	0.0001	0.0001	1.32228	0.0001	0.0001	0.0001	0.0001	2.37281	0.0001	0.0001
gene_11070	scaffold22643	129	5130	+	gene_11070	FRAX13_000243170.1_R0	Serine/threonine protein kinase [Handroanthus impetiginosus]	12.6009	14.5035	14.3102	34.3038	32.2104	34.1244	22.7813	21.5239	22.1526	8.16421	8.9613	9.67608	38.3048	41.0434	43.6247	0.0001	5.97718	0.0001	40.1356	26.0643	54.207	6.24482	8.69329	7.47463
gene_11071	scaffold22648	570	4810	-	gene_11071	FRAX13_000125420.1_R1	tricalbin-3-like isoform X1 [Olea europaea var. sylvestris]	0.813269	0.45741	1.02466	3.09643	2.87817	2.89768	1.19436	1.51503	1.3547	0.87248	1.1167	0.218007	1.98703	1.34134	2.10268	0.0001	0.0001	0.0001	1.80683	2.24549	1.36817	5.6526	5.80807	0.0001
gene_11072	scaffold22649	2064	7588	-	gene_11072	FRAX13_000395290.1_R0	uncharacterized protein LOC111404678 [Olea europaea var. sylvestris]	6.00113	5.42793	6.05117	84.8211	84.8437	87.0473	9.40292	10.3331	9.86801	38.0357	39.7138	43.9634	7.03707	5.58664	4.87266	0.0001	0.0001	0.0001	29.1187	20.704	37.5334	0.0001	0.0001	0.0001
gene_11073	scaffold2264	591	1616	+	gene_11073	FRAX13_000375590.1_R1	uncharacterized protein LOC111403338 [Olea europaea var. sylvestris]	0.0001	0.0001	0.0001	0.0001	0.129035	0.0001	0.0001	0.0001	0.0001	0.142886	0.0001	0.0001	0.0001	0.0001	0.0001	0.0001	0.0001	0.0001	0.0001	0.0001	0.0001	0.0001	0.0001	0.0001
gene_11074	scaffold2264	2358	5712	-	gene_11074	FRAX13_000227940.1_R0	beta-1,3-galactosyltransferase GALT1 [Sesamum indicum]	5.44582	6.7453	6.15827	16.7472	19.5984	17.4097	14.4973	14.7744	14.6358	6.91704	7.72969	8.82514	15.7121	19.3621	25.7673	0.0001	0.0001	0.0001	11.6347	15.3543	7.91507	0.0001	0.0001	0.0001
gene_11075	scaffold2264	10693	11022	-	gene_11075	FRAX13_000145050.1_R1	calcium-binding protein PBP1-like [Olea europaea var. sylvestris]	0.553461	0.595491	0.0001	0.839096	0.657794	0.529962	1.65745	0.726418	1.19193	0.0001	0.0001	0.451732	0.97839	0.310961	0.500628	0.0001	0.0001	0.0001	0.068229	0.0001	0.136358	0.0001	5.95889	0.0001
gene_11076	scaffold22651	49	4651	+	gene_11076	FRAX13_000351700.1_R0	GATA transcription factor 25-like isoform X1 [Olea europaea var. sylvestris]	0.632587	0.880889	1.34248	1.56112	3.18245	2.74406	4.87941	4.53864	4.70902	2.19837	1.12822	2.51507	3.89384	4.02129	4.17583	0.0001	4.06144	5.68777	4.82671	7.1543	2.49912	0.0001	0.0001	3.1272
gene_11077	scaffold2265	4909	11420	+	gene_11077	FRAX13_000363510.1_R0	TSL-kinase interacting protein 1 [Olea europaea var. sylvestris]	4.18096	5.64669	4.22779	10.8928	9.2824	11.0403	5.54094	3.97679	4.75886	2.70807	3.11669	3.28118	6.28509	8.94983	4.91231	0.0001	0.440825	0.0001	4.47335	4.53293	4.41378	5.17692	0.0001	0.0001
gene_11078	scaffold2265	12475	13280	-	gene_11078	FRAX13_000363500.1_R0	UDP-glycosyltransferase 86A1-like [Olea europaea var. sylvestris]	0.0001	0.0001	0.0001	0.0001	0.0001	0.0001	0.0001	0.0001	0.0001	0.0001	0.0001	0.0001	0.0001	0.0001	0.0001	0.0001	0.0001	0.0001	0.0001	0.0001	0.0001	0.0001	0.0001	0.0001
gene_11079	scaffold22663	2736	4669	+	gene_11079	FRAX13_000105960.1_R0	bidirectional sugar transporter SWEET1-like [Olea europaea var. sylvestris]	0.613303	0.265833	0.503701	4.46124	3.55507	3.89635	1.51739	1.05863	1.28801	9.05255	7.38098	7.40106	2.26205	3.01112	2.25409	0.0001	0.0001	0.0001	15.774	8.28105	23.267	0.0001	0.0001	0.0001
gene_1108	scaffold109044	1183	1326	-	gene_1108	FRAX13_000251100.1_R9	uncharacterized protein LOC111412416 [Olea europaea var. sylvestris]	5.34642	3.65914	6.58108	28.6256	15.7316	31.9488	17.4747	10.7498	14.1123	36.6083	42.0281	39.4307	5.96927	6.4702	7.77054	0.0001	0.0001	0.0001	11.4905	8.24864	14.7324	0.0001	0.0001	0.0001
gene_11080	scaffold22664	2790	6214	+	gene_11080	FRAX13_000061800.1_R0	cyclin-dependent kinase G-2-like isoform X1 [Olea europaea var. sylvestris]	3.80267	4.56371	4.05371	8.66576	8.17908	7.26822	6.12287	6.79873	6.4608	2.91911	2.9388	3.02637	10.942	11.4087	7.81201	1.7829	3.7007	2.06794	5.25369	5.81739	4.68999	5.67718	1.85192	17.6006
gene_11081	scaffold22665	3834	6933	-	gene_11081	FRAX13_000299390.1_R0	uncharacterized protein LOC111412202 [Olea europaea var. sylvestris]	3.91858	3.62916	2.60079	5.64694	7.04471	8.99567	12.4314	11.8622	12.1468	5.23851	5.85521	5.45796	64.1411	53.9135	109.836	33.4823	17.8444	5.66857	17.6309	19.5628	15.699	9.42447	7.82618	27.8024
gene_11082	scaffold2266	498	4543	+	gene_11082	FRAX13_000027790.1_R0	cyclin-dependent kinase F-1 [Olea europaea var. sylvestris]	2.44945	3.24492	2.55235	9.10078	7.37692	8.92856	26.9223	28.1227	27.5225	11.8457	14.2072	11.7648	21.7057	26.062	23.5224	42.9063	41.7694	30.4529	15.4652	18.8686	12.0618	6.1936	5.14059	2.09732
gene_11083	scaffold2266	6971	13122	-	gene_11083	FRAX13_000027780.3_R0	probable plastidic glucose transporter 2 isoform X1 [Olea europaea var. sylvestris]	4.73865	4.64124	4.80991	21.519	22.707	20.5408	14.014	17.547	15.7805	17.7004	17.7144	18.4363	70.2683	66.5614	96.1252	30.8928	41.0502	20.347	61.3279	53.4925	69.1634	51.784	114.732	59.1641
gene_11084	scaffold22670	2342	2758	+	gene_11084	FRAX13_000259480.1_R0	protein yippee-like At4g27745 [Olea europaea var. sylvestris]	0.463107	0.0001	3.11653	1.45958	1.56184	1.17064	4.05274	7.99219	6.02246	9.05097	5.58453	4.80568	0.73553	2.6892	0.706295	0.0001	0.0001	0.0001	1.16802	0.689182	1.64685	22.7759	14.385	19.2101
gene_11085	scaffold22672	8049	11137	+	gene_11085	FRAX13_000187460.1_R9	zinc finger MYM-type protein 1-like [Olea europaea var. sylvestris]	0.0001	0.0001	0.0001	0.0001	0.0001	0.0001	0.0001	0.0001	0.0001	0.0001	0.0001	0.0001	0.0001	0.0001	0.0001	0.0001	0.0001	0.0001	0.0001	0.0001	0.0001	0.0001	0.0001	0.0001
gene_11086	scaffold22674	6198	7936	+	gene_11086	FRAX13_000326380.1_R0	myb family transcription factor APL-like isoform X1 [Olea europaea var. sylvestris]	10.6733	9.08893	10.239	17.8891	14.8741	15.8279	32.5145	33.7093	33.1119	17.2939	16.3241	16.0096	20.0344	15.2141	29.7947	17.0915	16.0772	14.6064	17.2094	13.6302	20.7885	34.3503	38.3166	6.86331
gene_11087	scaffold22675	1739	4668	+	gene_11087	FRAX13_000154000.1_R0	pyridoxal 5'-phosphate synthase-like subunit PDX1.2 [Olea europaea var. sylvestris]	0.488144	1.13606	1.21115	1.81179	1.67634	1.73482	6.21555	6.09209	6.15382	2.43456	2.51829	2.43717	21.7907	15.282	35.3844	56.1788	65.4374	95.6068	7.2677	6.13452	8.40089	283.018	352.7	206.965
gene_11088	scaffold22676	958	20788	+	gene_11088	FRAX13_000237590.1_R0	Protein kinase domain [Macleaya cordata]	12.4957	11.504	11.9413	23.3719	21.7381	24.5145	19.0202	20.1241	19.5721	15.1427	15.7926	18.304	13.7023	14.1431	11.4007	0.0001	1.89513	3.89571	13.5884	11.5887	15.5882	0.0001	1.5532	0.0001
gene_11089	scaffold22679	3646	5292	+	gene_11089	FRAX13_000161130.1_R0	ras-associated and pleckstrin homology domains-containing protein 1-like [Olea europaea var. sylvestris]	0.0001	0.0001	0.0001	0.0001	0.0001	0.099202	0.628444	0.254007	0.441225	0.433432	0.212207	0.244745	0.0001	0.066239	0.0001	0.0001	0.0001	0.0001	0.741208	0.628939	0.853477	0.0001	0.0001	0.0001
gene_1109	scaffold10904	2009	11435	-	gene_1109	FRAX13_000303570.1_R0	pumilio homolog 2-like [Olea europaea var. sylvestris]	4.96022	4.53444	4.84754	7.46823	8.66974	8.22184	10.9943	9.05831	10.0263	4.24478	3.58256	3.40837	18.0501	19.767	18.9881	0.0001	1.25317	1.31464	13.9623	16.8444	11.0803	0.0001	0.0001	0.0001
gene_11090	scaffold22679	5804	8454	-	gene_11090	FRAX13_000161140.1_R1	PHD finger protein ALFIN-LIKE 4-like [Olea europaea var. sylvestris]	6.91645	4.64444	6.5133	22.7222	20.3812	17.1615	36.489	30.4319	33.4605	42.511	38.8745	38.0306	18.1192	19.9277	22.7729	21.8223	18.7788	39.5212	71.9696	82.111	61.8282	0.0001	0.0001	7.29709
gene_11091	scaffold22680	592	3932	-	gene_11091	FRAX13_000359310.1_R0	LRR receptor-like serine/threonine-protein kinase EFR [Olea europaea var. sylvestris]	0.030722	0.0001	0.173208	0.357286	0.230358	0.109723	0.018374	0.18202	0.100197	0.0001	0.0001	0.0001	0.544523	0.083436	0.408339	0.0001	0.0001	0.0001	0.024756	0.020431	0.029081	0.0001	0.0001	0.0001
gene_11092	scaffold22682	1512	3298	-	gene_11092	FRAX13_000185380.1_R2	uncharacterized protein LOC111367728 isoform X3 [Olea europaea var. sylvestris]	0.335505	0.0001	0.233955	0.920983	1.39772	4.40913	0.0001	0.0001	0.0001	0.41656	0.287467	0.584606	0.392636	0.190077	0.052519	0.0001	0.0001	0.0001	1.01209	0.526799	1.49738	0.0001	0.0001	0.0001
gene_11093	scaffold22683	1328	5203	+	gene_11093	FRAX13_000324960.1_R0	uncharacterized protein LOC111397061 [Olea europaea var. sylvestris]	3.00643	4.78555	4.42869	10.0537	8.44819	7.8583	11.9561	8.54046	10.2483	6.8603	6.17014	6.30469	17.9052	16.859	15.5118	0.0001	4.11059	0.0001	13.9182	16.0369	11.7995	2.72861	2.93884	9.32817
gene_11094	scaffold22685	268	1702	+	gene_11094	FRAX13_000363780.1_R1	60S acidic ribosomal protein P2B-like [Olea europaea var. sylvestris]	12.864	12.4079	13.9824	41.2881	41.3466	32.739	85.9226	90.1355	88.0291	84.9512	91.1129	82.0973	112.09	123.416	118.136	70.2419	47.3126	73.1968	105.068	95.2056	114.93	0.0001	22.2987	69.5134
gene_11095	scaffold22685	4544	8480	-	gene_11095	FRAX13_000120290.2_R0	serine/threonine-protein kinase D6PKL2 [Olea europaea var. sylvestris]	6.63619	7.89257	6.78086	10.3656	11.1336	10.2621	28.9456	29.6434	29.2945	20.0348	17.3929	20.7827	32.7709	32.0553	19.0408	28.7958	44.9791	66.1661	34.1043	48.8512	19.3574	13.0668	5.92635	16.0426
gene_11096	scaffold22686	1782	4346	-	gene_11096	FRAX13_000140430.1_R0	PREDICTED: zeaxanthin epoxidase, chloroplastic-like [Erythranthe guttata]	1.53255	2.0977	2.40732	13.2751	11.7283	11.2216	13.4277	11.4323	12.43	8.47327	8.28602	11.1641	39.5721	43.5129	34.7414	10.7374	5.05025	0.0001	27.6691	21.8638	33.4744	18.2738	12.7562	45.3695
gene_11097	scaffold22686	8336	11153	-	gene_11097	FRAX13_000140420.1_R0	uncharacterized protein LOC111388716 [Olea europaea var. sylvestris]	17.7287	21.3771	13.7054	32.6448	30.1512	30.9733	82.0159	77.5932	79.8045	46.2218	57.8995	50.9504	128.56	123.197	131.168	12.0276	14.3486	41.8828	147.652	73.9359	221.367	53.3273	16.3529	14.9175
gene_11098	scaffold22687	94	887	+	gene_11098	FRAX13_000126530.1_R1	protein O-linked-mannose beta-1,4-N-acetylglucosaminyltransferase 2-like [Olea europaea var. sylvestris]	0.0001	0.0001	0.0001	0.0001	0.0001	0.0001	0.0001	0.0001	0.0001	0.0001	0.0001	0.0001	0.0001	0.0001	0.0001	0.0001	0.0001	0.0001	0.0001	0.0001	0.0001	0.0001	1.91132	0.0001
gene_11099	scaffold22687	3540	5089	+	gene_11099	FRAX13_000214420.1_R0	uncharacterized protein LOC111370770 [Olea europaea var. sylvestris]	0.650589	1.23104	1.46347	2.91596	2.31272	4.44411	9.76201	9.38659	9.5743	2.71947	3.31578	3.71415	0.118191	0.302614	0.814095	0.293527	0.0001	7.38922	0.632389	0.475945	0.788832	13.7945	21.0767	8.53603
gene_111	scaffold100849	873	1445	+	gene_111	FRAX13_000329410.1_R0	uncharacterized protein LOC111372899 [Olea europaea var. sylvestris]	1.60309	2.61924	2.28841	4.11929	2.91608	4.24598	13.4713	12.0769	12.7741	8.40163	10.0051	9.25076	5.88797	7.86693	7.2782	0.0001	4.13182	0.0001	16.2477	15.9857	16.5097	28.2243	12.8779	0.0001
gene_1110	scaffold109063	162	563	-	gene_1110	FRAX13_000212000.1_R1	peptidyl-prolyl cis-trans isomerase FKBP62-like [Olea europaea var. sylvestris]	1.74914	0.406802	0.90633	1.95263	3.4536	2.23704	11.9737	12.6254	12.2995	2.0004	2.61661	2.93623	2.95316	2.74029	8.48504	40.0058	102.591	75.973	9.74763	15.2454	4.24985	900.784	1169.28	679.129
gene_11100	scaffold22688	3092	3691	-	gene_11100	FRAX13_000234840.1_R0	pectinesterase inhibitor 3-like [Olea europaea var. sylvestris]	0.0001	0.0001	0.0001	0.0001	0.51804	0.142668	0.0001	0.283855	0.141978	2.39486	0.780335	0.737443	0.0001	0.265422	0.0001	0.0001	0.0001	0.0001	3.88534	7.77058	0.0001	0.0001	0.0001	0.0001
gene_11101	scaffold2268	6669	15102	-	gene_11101	FRAX13_000134530.1_R0	protein ROOT HAIR DEFECTIVE 3-like isoform X1 [Olea europaea var. sylvestris]	5.46748	6.56285	5.92101	17.0763	18.0784	17.8186	24.672	22.3955	23.5338	8.64954	9.23042	11.1876	27.9516	27.4867	28.148	3.05911	11.614	11.4491	16.6331	19.9926	13.2736	3.42736	0.0001	5.81168
gene_11102	scaffold22690	1678	2314	+	gene_11102	FRAX13_000314600.1_R0	uncharacterized protein LOC111374387 [Olea europaea var. sylvestris]	0.0001	0.0001	0.0001	0.0001	0.0001	0.0001	0.0001	0.0001	0.0001	0.0001	0.0001	0.0001	0.0001	0.0001	0.0001	0.0001	0.0001	0.0001	0.0001	0.0001	0.0001	0.0001	0.0001	0.0001
gene_11103	scaffold22691	1080	6083	+	gene_11103	FRAX13_000233430.1_R5	glutamate decarboxylase [Sesamum indicum]	0.0001	0.0001	0.0001	0.149935	0.0001	0.097812	0.0001	0.0001	0.0001	0.0001	0.0001	0.273894	0.0001	0.0001	0.0001	0.0001	0.0001	0.0001	0.0001	0.0001	0.0001	0.0001	0.0001	0.0001
gene_11104	scaffold226942	189	664	+	gene_11104	FRAX13_000324320.1_R5	PREDICTED: histone H2A.6 [Erythranthe guttata]	0.0001	0.0001	0.0001	0.0001	0.0001	0.0001	0.0001	0.0001	0.0001	0.0001	0.0001	0.0001	0.0001	0.0001	0.0001	0.0001	0.0001	0.0001	0.0001	0.0001	0.0001	0.0001	0.0001	0.0001
gene_11105	scaffold22694	1118	1795	-	gene_11105	FRAX13_000261260.1_R0	uncharacterized protein LOC111374099 [Olea europaea var. sylvestris]	0.438605	0.631731	1.24819	0.0001	0.161222	0.102265	6.62516	7.76509	7.19512	2.02582	1.14015	1.65344	22.709	19.2539	25.4446	39.153	45.1449	25.0588	6.05387	2.93287	9.17487	2.951	8.29254	6.1224
gene_11106	scaffold22694	4691	4984	-	gene_11106	FRAX13_000179030.1_R1	ras-related protein Rab11D-like [Olea europaea var. sylvestris]	7.6578	8.57634	8.02962	30.048	29.3063	21.6432	39.1763	36.5701	37.8732	38.0447	27.0995	30.7295	67.2418	50.0465	52.2581	37.5324	62.909	58.4507	73.7434	45.8028	101.684	14.952	6.97671	124.833
gene_11107	scaffold22695	1916	3295	-	gene_11107	FRAX13_000244800.1_R1	phospholipase A2-alpha-like [Olea europaea var. sylvestris]	0.362313	0.0001	0.0001	1.31441	3.73374	1.33348	0.0001	0.0001	0.0001	2.88493	2.53775	1.55844	0.0001	0.0001	0.0001	0.0001	0.0001	0.0001	6.22254	12.0227	0.422339	0.0001	0.0001	0.0001
gene_11108	scaffold22696	1892	3592	-	gene_11108	FRAX13_000373260.1_R2	Cytochrome P450 CYP4/CYP19/CYP26 subfamily [Handroanthus impetiginosus]	0.0001	0.0001	0.0001	0.0001	0.0001	0.0001	0.0001	0.0001	0.0001	0.0001	0.0001	0.0001	0.0001	0.180843	0.146076	0.0001	0.0001	0.0001	0.0001	0.0001	0.0001	0.0001	0.0001	0.0001
gene_11109	scaffold22697	1791	2648	-	gene_11109	FRAX13_000041720.1_R0	glucuronoxylan 4-O-methyltransferase 1 [Sesamum indicum]	2.92643	2.40003	2.11019	41.0365	43.0492	42.7328	5.04455	8.09708	6.57081	24.0956	30.929	24.2969	3.71695	3.14564	15.6843	0.0001	0.0001	0.0001	26.8976	16.0074	37.7878	0.0001	0.0001	14.8458
gene_1111	scaffold10906	7115	7657	-	gene_1111	FRAX13_000293250.1_R0	protein LIGHT-DEPENDENT SHORT HYPOCOTYLS 10-like isoform X1 [Olea europaea var. sylvestris]	0.541726	0.0001	0.190145	0.750757	1.30457	0.172724	2.52009	3.04176	2.78092	0.984246	0.569657	1.58531	1.09376	0.747892	1.0192	0.0001	0.0001	0.0001	0.777899	0.173766	1.38203	0.0001	5.28812	0.0001
gene_11110	scaffold22699	805	3562	-	gene_11110	FRAX13_000074850.1_R5	PREDICTED: trifunctional UDP-glucose 4,6-dehydratase/UDP-4-keto-6-deoxy-D-glucose 3,5-epimerase/UDP-4-keto-L-rhamnose-reductase RHM1-like [Nicotiana tabacum]	0.0001	0.0001	0.0001	0.0001	0.0001	0.0001	0.0001	0.0001	0.0001	0.0001	0.0001	0.0001	0.0001	0.0001	0.0001	0.0001	0.0001	0.0001	0.0001	0.0001	0.0001	0.0001	0.0001	0.0001
gene_11111	scaffold2269	11476	16672	-	gene_11111	FRAX13_000364100.1_R0	type I inositol polyphosphate 5-phosphatase 2-like isoform X1 [Olea europaea var. sylvestris]	7.8976	8.58788	8.55641	33.6394	30.6246	28.0109	9.78625	8.65462	9.22044	4.84109	5.28848	7.75996	10.8333	10.2442	6.96023	0.0001	0.76913	0.0001	9.80224	3.70389	15.9006	0.0001	0.0001	0.0001
[truncated: 31,674 more rows]
