# Supplementary material for: Comparative Transcriptome Analysis Unravels Defense Pathways of Fraxinus velutina Torr Against Salt Stress
Source: Front Plant Sci. 2022 Mar 4;13:842726. doi: 10.3389/fpls.2022.842726 (PMC8931533; doi:10.3389/fpls.2022.842726)
Supplement: Supplementary file 8 [file Table_4.XLSX]

## Sheet: R7CL vs. S4CL
Table S4 The differentially expressed genes identified between two groups
Transcripts	GeneName	GeneDescription	log2FC	pvalue	FDR	regulations	R7CL_1	R7CL_2	R7CL_3	S4CL_1	S4CL_2	S4CL_3	transcriptType	chromosome	start	end	strand
gene_11010	gene_11010	aspartyl protease AED3-like [Olea europaea var. sylvestris]	-6.18108	0	0	down	282	175	229	13247	11876	10812	NA	scaffold22532	2364	4718	+
gene_11508	gene_11508	uncharacterized protein LOC111395951 [Olea europaea var. sylvestris]	-4.37239	0	0	down	413	447	430	7100	6662	5650	NA	scaffold23327	4367	5511	-
gene_11870	gene_11870	BAHD acyltransferase DCR-like [Olea europaea var. sylvestris]	-3.05798	0	0	down	911	851	881	6051	5157	4760	NA	scaffold23861	2801	4891	-
gene_12451	gene_12451	protein trichome birefringence-like 19 [Olea europaea var. sylvestris]	-2.15644	0	0	down	2638	2408	2523	8443	8542	7428	NA	scaffold24794	4272	7537	-
gene_12459	gene_12459	classical arabinogalactan protein 9-like [Olea europaea var. sylvestris]	-4.16658	0	0	down	1970	1466	1718	24092	21565	21096	NA	scaffold24811	260	1121	-
gene_12858	gene_12858	inositol-3-phosphate synthase [Olea europaea var. sylvestris]	2.82808	0	0	up	27938	23970	25954	2880	2584	2464	NA	scaffold2543	1796	4683	-
gene_12969	gene_12969	pyrophosphate-energized vacuolar membrane proton pump isoform X1 [Olea europaea var. sylvestris]	-3.09453	0	0	down	1814	1547	1681	11121	10146	9857	NA	scaffold25644	635	6532	+
gene_13078	gene_13078	xyloglucan endotransglucosylase/hydrolase protein 9-like isoform X1 [Olea europaea var. sylvestris]	-3.34067	0	0	down	4794	4892	4843	39697	36789	30543	NA	scaffold25818	2168	3615	-
gene_13137	gene_13137	LOW QUALITY PROTEIN: 50S ribosomal protein L17, chloroplastic [Olea europaea var. sylvestris]	-2.9444	0	0	down	1744	1389	1567	9391	9340	7437	NA	scaffold2593	6571	8451	-
gene_13837	gene_13837	auxin-binding protein ABP20-like [Olea europaea var. sylvestris]	-4.00568	0	0	down	19060	17314	18187	234682	222592	178728	NA	scaffold27042	2815	3447	+
gene_1401	gene_1401	pollen allergen Che a 1-like [Olea europaea var. sylvestris]	-2.23199	0	0	down	7924	6829	7377	27390	25367	22494	NA	scaffold11147	5829	10931	-
gene_14025	gene_14025	lysine-rich arabinogalactan protein 19 [Olea europaea var. sylvestris]	-2.80886	0	0	down	1706	1425	1566	8655	7716	7423	NA	scaffold27358	4054	4895	+
gene_14234	gene_14234	phylloplanin-like [Olea europaea var. sylvestris]	3.15429	0	0	up	11518	9990	10754	982	896	747	NA	scaffold27724	8144	8833	-
gene_14565	gene_14565	NDR1/HIN1-like protein 6 [Olea europaea var. sylvestris]	2.36521	0	0	up	20197	18175	19186	2887	2824	2379	NA	scaffold28302	1526	2290	-
gene_14768	gene_14768	protein ASPARTIC PROTEASE IN GUARD CELL 1 [Olea europaea var. sylvestris]	-2.98284	0	0	down	1267	1367	1317	7920	7859	6889	NA	scaffold28645	2192	3661	-
gene_14904	gene_14904	leucine-rich repeat extensin-like protein 3 [Olea europaea var. sylvestris]	-6.16386	0	0	down	748	766	757	40806	39565	37453	NA	scaffold28910	3421	4678	+
gene_15032	gene_15032	monocopper oxidase-like protein SKU5 [Olea europaea var. sylvestris]	-2.42831	0	0	down	1507	1472	1490	6347	5720	5370	NA	scaffold29138	2385	7144	-
gene_15509	gene_15509	cellulose synthase-like protein D2 [Olea europaea var. sylvestris]	2.81456	0	0	up	9590	8099	8845	979	906	841	NA	scaffold2995	10006	14171	-
gene_16398	gene_16398	hypothetical protein A4A49_14972 [Nicotiana attenuata]	-6.35781	0	0	down	79	84	82	5263	4992	4309	NA	scaffold3168	3580	3948	-
gene_17038	gene_17038	subtilisin-like protease SBT1.6 [Olea europaea var. sylvestris]	-2.96103	0	0	down	1778	1386	1582	9559	8615	8492	NA	scaffold33037	2181	4481	-
gene_17059	gene_17059	expansin-like B1 [Olea europaea var. sylvestris]	2.89642	0	0	up	38583	34361	36472	3879	3423	3331	NA	scaffold33081	1167	3667	-
gene_17246	gene_17246	xyloglucan endotransglucosylase/hydrolase 2-like [Olea europaea var. sylvestris]	-3.56624	0	0	down	6887	6336	6612	62342	56568	51351	NA	scaffold33487	2964	4315	+
gene_17428	gene_17428	laccase-12-like [Olea europaea var. sylvestris]	-4.60942	0	0	down	310	245	278	4983	4715	4951	NA	scaffold33906	4556	7058	+
gene_17446	gene_17446	BURP domain protein RD22-like [Olea europaea var. sylvestris]	-2.55621	0	0	down	21007	18627	19817	88716	86079	78068	NA	scaffold33949	1474	3315	+
gene_17675	gene_17675	aspartyl protease family protein At5g10770-like [Olea europaea var. sylvestris]	-5.01088	0	0	down	1694	1388	1541	37888	35313	34411	NA	scaffold3439	9482	11675	-
gene_18568	gene_18568	cucumisin-like [Olea europaea var. sylvestris]	3.49139	0	0	up	10823	9042	9933	726	569	620	NA	scaffold3634	14568	18451	-
gene_18764	gene_18764	uncharacterized protein LOC111399731 [Olea europaea var. sylvestris]	-3.48554	0	0	down	796	884	840	7375	7240	5912	NA	scaffold36731	1026	2531	+
gene_19205	gene_19205	wound-induced protein 1 [Olea europaea var. sylvestris]	-4.18687	0	0	down	565	472	519	7329	7672	5533	NA	scaffold37680	1789	2247	-
gene_19577	gene_19577	glucan endo-1,3-beta-glucosidase 11-like [Olea europaea var. sylvestris]	-3.90837	0	0	down	234	226	230	2554	2457	2474	NA	scaffold3855	14182	16389	+
gene_19851	gene_19851	uncharacterized protein LOC111368822 [Olea europaea var. sylvestris]	-2.02488	0	0	down	4041	3720	3881	12351	11853	10129	NA	scaffold391	55	2249	+
gene_19869	gene_19869	probable aspartyl protease At4g16563 [Olea europaea var. sylvestris]	-2.1656	0	0	down	3542	3498	3520	12423	11112	10803	NA	scaffold39241	598	2076	-
gene_19907	gene_19907	uncharacterized protein LOC111378657 [Olea europaea var. sylvestris]	-4.04883	0	0	down	722	610	666	8379	8816	6741	NA	scaffold39330	401	922	-
gene_20169	gene_20169	PREDICTED: LOW QUALITY PROTEIN: photosystem II CP43 reaction center protein-like [Prunus mume]	-3.61556	0	0	down	859	994	927	8135	8760	7814	NA	scaffold3	34937	37367	+
gene_20741	gene_20741	chaperone protein dnaJ 20, chloroplastic-like [Olea europaea var. sylvestris]	-2.84235	0	0	down	667	637	652	3598	3394	3163	NA	scaffold41426	544	1263	+
gene_20777	gene_20777	subtilisin-like protease SBT1.8 [Olea europaea var. sylvestris]	-2.22884	0	0	down	5922	5670	5796	21218	19546	18287	NA	scaffold41509	1254	3820	-
gene_20930	gene_20930	protein E6-like [Olea europaea var. sylvestris]	-3.8996	0	0	down	890	975	933	10603	10332	9360	NA	scaffold41922	254	838	+
gene_21296	gene_21296	probable galacturonosyltransferase-like 3 [Olea europaea var. sylvestris]	-2.52688	0	0	down	1202	1138	1170	5083	4920	4630	NA	scaffold42862	2067	3107	-
gene_2156	gene_2156	pectinesterase inhibitor 7-like [Olea europaea var. sylvestris]	-9.00441	0	0	down	25	11	18	7805	6761	5551	NA	scaffold11776	4191	4874	+
gene_21676	gene_21676	syntaxin-121-like [Olea europaea var. sylvestris]	2.95524	0	0	up	14071	12819	13445	1312	1321	1131	NA	scaffold43882	4583	5759	+
gene_22212	gene_22212	fasciclin-like arabinogalactan protein 12 [Olea europaea var. sylvestris]	-2.82548	0	0	down	2130	1813	1972	10707	10509	9105	NA	scaffold45434	786	1815	+
gene_22593	gene_22593	L-ascorbate oxidase [Olea europaea var. sylvestris]	3.70465	0	0	up	8428	7483	7956	435	514	375	NA	scaffold46628	1415	3514	+
gene_22680	gene_22680	arogenate dehydratase/prephenate dehydratase 6, chloroplastic-like [Olea europaea var. sylvestris]	2.25632	0	0	up	10271	8792	9532	1632	1386	1314	NA	scaffold46892	1161	2432	+
gene_22683	gene_22683	protein E6-like [Olea europaea var. sylvestris]	-6.67518	0	0	down	37	50	44	3292	3473	2931	NA	scaffold46897	714	1721	-
gene_23128	gene_23128	gamma tocopherol methyltransferase [Olea europaea]	-3.9918	0	0	down	1236	1044	1140	13775	13958	11617	NA	scaffold4827	4550	7135	-
gene_23409	gene_23409	uncharacterized protein LOC111410265 [Olea europaea var. sylvestris]	2.69485	0	0	up	14137	12240	13189	1622	1403	1394	NA	scaffold49210	375	1130	-
gene_23580	gene_23580	uncharacterized protein LOC111366432 [Olea europaea var. sylvestris]	4.84808	0	0	up	13988	14741	14365	462	324	305	NA	scaffold49692	1131	1702	-
gene_23847	gene_23847	alanine aminotransferase 2-like [Olea europaea var. sylvestris]	2.40808	0	0	up	33826	30398	32112	4537	4214	4357	NA	scaffold5049	2843	10975	-
gene_24164	gene_24164	uncharacterized protein LOC111383249 [Olea europaea var. sylvestris]	2.47114	0	0	up	10881	9962	10422	1340	1445	1289	NA	scaffold51504	242	710	+
gene_24180	gene_24180	repetitive proline-rich cell wall protein 2-like isoform X1 [Olea europaea var. sylvestris]	-4.18793	0	0	down	553	480	517	7038	6564	6784	NA	scaffold51545	2143	3693	-
gene_24339	gene_24339	EXPA6 [Osmanthus fragrans]	-4.22071	0	0	down	157	146	152	2243	2045	1857	NA	scaffold52076	179	1319	+
gene_24477	gene_24477	cytochrome P450 71A1-like [Olea europaea var. sylvestris]	5.36918	0	0	up	5031	4906	4969	65	95	100	NA	scaffold52511	2973	4598	+
gene_24563	gene_24563	hypothetical protein CDL12_24876 [Handroanthus impetiginosus]	-4.68869	0	0	down	449	382	416	8446	8210	6640	NA	scaffold52847	3607	3945	+
gene_24892	gene_24892	cytochrome b6-f complex iron-sulfur subunit 2, chloroplastic-like [Olea europaea var. sylvestris]	-3.04915	0	0	down	4336	3969	4153	27867	25653	21313	NA	scaffold53	22042	23608	-
gene_25856	gene_25856	peroxidase 5-like [Olea europaea var. sylvestris]	3.40829	0	0	up	31103	28933	30018	2149	1937	2046	NA	scaffold57546	749	2584	-
gene_25961	gene_25961	probable sugar phosphate/phosphate translocator At2g25520 [Olea europaea var. sylvestris]	-2.77038	0	0	down	3035	2680	2858	15972	14378	12080	NA	scaffold57947	351	1394	+
gene_26389	gene_26389	probable xyloglucan endotransglucosylase/hydrolase protein 7 [Olea europaea var. sylvestris]	-2.94827	0	0	down	19745	17742	18744	117351	108840	88745	NA	scaffold59557	403	2026	-
gene_26654	gene_26654	pathogenesis-related protein PR-1-like [Olea europaea var. sylvestris]	-7.50563	0	0	down	31	26	29	4008	3985	3320	NA	scaffold60609	1163	1735	-
gene_27154	gene_27154	3-ketoacyl-CoA synthase 6-like [Olea europaea var. sylvestris]	-3.45448	0	0	down	1017	857	937	7889	6940	7409	NA	scaffold62639	1468	2934	-
gene_27360	gene_27360	peptide-N4-(N-acetyl-beta-glucosaminyl)asparagine amidase A-like [Olea europaea var. sylvestris]	-2.08441	0	0	down	11867	10560	11214	36745	33937	32492	NA	scaffold63548	246	2084	+
gene_27664	gene_27664	leucine-rich repeat receptor-like protein kinase PXC1 [Olea europaea var. sylvestris]	-4.11009	0	0	down	297	315	306	3911	3699	3853	NA	scaffold6496	940	3721	-
gene_28388	gene_28388	3-ketoacyl-CoA synthase 1 [Olea europaea var. sylvestris]	-3.47361	0	0	down	1232	1173	1203	11379	9726	8049	NA	scaffold6812	4535	6115	+
gene_28628	gene_28628	beta-glucosidase-like [Olea europaea var. sylvestris]	3.66229	0	0	up	33834	28580	31207	1759	1698	1867	NA	scaffold6926	2954	5926	+
gene_2878	gene_2878	uncharacterized protein LOC111395754 [Olea europaea var. sylvestris]	2.85615	0	0	up	20473	18650	19562	2227	1919	1731	NA	scaffold12460	8284	8885	+
gene_28929	gene_28929	probable carboxylesterase 8 [Olea europaea var. sylvestris]	-5.0747	0	0	down	635	634	635	17062	15789	13705	NA	scaffold70609	193	1099	-
gene_29047	gene_29047	PREDICTED: 36.4 kDa proline-rich protein [Nelumbo nucifera]	-3.8812	0	0	down	1323	1236	1280	15303	13504	12217	NA	scaffold71146	1196	2089	-
gene_29344	gene_29344	secoisolariciresinol dehydrogenase-like isoform X1 [Olea europaea var. sylvestris]	-2.40765	0	0	down	12632	11504	12068	49530	48045	41551	NA	scaffold72740	317	1502	+
gene_29457	gene_29457	beta-amyrin 28-oxidase-like [Sesamum indicum]	2.68672	0	0	up	12331	10478	11405	1386	1283	1173	NA	scaffold7332	3456	5860	+
gene_2956	gene_2956	cytidine deaminase 1-like [Olea europaea var. sylvestris]	-2.36002	0	0	down	4127	3517	3822	16303	13813	12545	NA	scaffold12556	1452	2462	+
gene_30032	gene_30032	C-repeat binding facor [Fraxinus americana]	3.29139	0	0	up	6758	5579	6169	486	499	382	NA	scaffold762	1087	1764	+
gene_30505	gene_30505	kunitz trypsin inhibitor 2-like [Olea europaea var. sylvestris]	2.46801	0	0	up	51758	46191	48975	6991	6416	5819	NA	scaffold78943	5029	5667	-
gene_30709	gene_30709	proline-rich protein 4-like isoform X2 [Olea europaea var. sylvestris]	-5.40317	0	0	down	302	321	312	10150	9365	9129	NA	scaffold80004	2581	4139	+
gene_3096	gene_3096	NADP-dependent malic enzyme [Sesamum indicum]	-2.10763	0	0	down	6523	5612	6068	19725	18912	18023	NA	scaffold126	16613	20595	+
gene_30979	gene_30979	GDSL esterase/lipase [Actinidia chinensis var. chinensis]	-3.62653	0	0	down	1828	1665	1747	16766	15653	14421	NA	scaffold815	9374	11333	+
gene_31314	gene_31314	probable galactinol--sucrose galactosyltransferase 2 isoform X2 [Olea europaea var. sylvestris]	-2.30947	0	0	down	10815	9620	10218	37796	35627	36266	NA	scaffold834	461	4739	+
gene_31865	gene_31865	mitochondrial uncoupling protein 5-like [Olea europaea var. sylvestris]	2.20836	0	0	up	29189	26915	28052	5032	4355	3830	NA	scaffold8686	8119	9096	-
gene_32052	gene_32052	blue copper protein-like [Olea europaea var. sylvestris]	-2.98816	0	0	down	1717	1683	1700	10784	9796	8779	NA	scaffold8811	807	1435	-
gene_32337	gene_32337	beta-xylosidase/alpha-L-arabinofuranosidase 2-like isoform X1 [Olea europaea var. sylvestris]	-3.37749	0	0	down	377	332	355	2845	2701	2453	NA	scaffold8989	3945	8120	+
gene_33055	gene_33055	Sexual differentiation process protein ISP4 [Handroanthus impetiginosus]	-6.23535	0	0	down	358	405	382	22227	20469	19810	NA	scaffold945	2042	5413	+
gene_3367	gene_3367	putative LisH domain-containing protein C1711.05-like protein [Olea europaea subsp. europaea]	-4.21016	0	0	down	295	281	288	4052	3965	3556	NA	scaffold129638	1286	1813	+
gene_33748	gene_33748	hypothetical protein CDL12_25538 [Handroanthus impetiginosus]	-4.91254	0	0	down	789	609	699	17158	16083	12509	NA	scaffold99750	950	1279	+
gene_3440	gene_3440	beta-galactosidase 8 isoform X1 [Olea europaea var. sylvestris]	-2.95633	0	0	down	1563	1161	1362	7622	7853	7346	NA	scaffold13016	455	7293	+
gene_3793	gene_3793	scarecrow-like protein 13 [Olea europaea var. sylvestris]	2.19487	0	0	up	19666	17599	18633	3101	2988	2741	NA	scaffold13377	2889	4520	+
gene_3853	gene_3853	chaperone protein dnaJ 11, chloroplastic-like [Olea europaea var. sylvestris]	-2.10606	0	0	down	5043	4634	4839	16672	15140	13489	NA	scaffold134331	608	1012	-
gene_4130	gene_4130	uncharacterized protein LOC111377900 [Olea europaea var. sylvestris]	3.44507	0	0	up	15695	13991	14843	1054	1025	880	NA	scaffold136825	389	967	-
gene_4561	gene_4561	protein DETOXIFICATION 16-like [Olea europaea var. sylvestris]	3.90827	0	0	up	4955	4261	4608	210	227	227	NA	scaffold14132	1171	3470	-
gene_5322	gene_5322	GDSL esterase/lipase At4g10955-like [Olea europaea var. sylvestris]	6.09077	0	0	up	6236	5788	6012	74	79	39	NA	scaffold14981	5402	6927	-
gene_5853	gene_5853	temperature-induced lipocalin-1-like [Olea europaea var. sylvestris]	2.208	0	0	up	18510	16445	17478	2912	2813	2486	NA	scaffold15590	1617	2533	+
gene_6284	gene_6284	14 kDa proline-rich protein DC2.15-like [Olea europaea var. sylvestris]	-4.08606	0	0	down	975	920	948	13237	11550	10256	NA	scaffold1609	403	754	+
gene_7014	gene_7014	probable metal-nicotianamine transporter YSL5 [Olea europaea var. sylvestris]	6.02731	0	0	up	44697	39582	42140	430	451	515	NA	scaffold17006	4077	6876	+
gene_7165	gene_7165	auxin-binding protein ABP20-like [Olea europaea var. sylvestris]	-2.81782	0	0	down	69136	62690	65913	368042	340925	301321	NA	scaffold17210	5421	6119	-
gene_7183	gene_7183	beta-glucosidase 44-like [Olea europaea var. sylvestris]	-2.52255	0	0	down	2304	1824	2064	8981	8578	8109	NA	scaffold1722	12153	15635	+
gene_7312	gene_7312	vegetative cell wall protein gp1-like [Olea europaea var. sylvestris]	-4.46246	0	0	down	1158	920	1039	17413	15553	16566	NA	scaffold17382	1528	2769	-
gene_7431	gene_7431	protochlorophyllide reductase-like [Olea europaea var. sylvestris]	2.64017	0	0	up	11808	10766	11287	1414	1408	1115	NA	scaffold17530	2953	4483	+
gene_7514	gene_7514	chaperone protein dnaJ 11, chloroplastic-like [Olea europaea var. sylvestris]	-3.75204	0	0	down	1202	1238	1220	13396	12444	10031	NA	scaffold17637	845	1282	+
gene_7612	gene_7612	beta-glucosidase-like [Olea europaea var. sylvestris]	-3.58644	0	0	down	506	511	509	4791	4569	3937	NA	scaffold17764	4198	7583	+
gene_7641	gene_7641	uncharacterized protein LOC111383156 [Olea europaea var. sylvestris]	-3.98394	0	0	down	2674	2397	2536	31001	29684	26427	NA	scaffold17797	3046	6045	+
gene_787	gene_787	PREDICTED: epidermis-specific secreted glycoprotein EP1-like [Erythranthe guttata]	3.74782	0	0	up	13031	11445	12238	732	655	591	NA	scaffold10630	12997	14319	+
gene_8103	gene_8103	heavy metal-associated isoprenylated plant protein 46-like [Olea europaea var. sylvestris]	2.45034	0	0	up	13973	13170	13572	1980	1865	1559	NA	scaffold18377	4115	4653	+
gene_8411	gene_8411	ribulose bisphosphate carboxylase small chain, chloroplastic-like [Olea europaea var. sylvestris]	-2.10561	0	0	down	100519	87142	93831	318623	292612	265509	NA	scaffold18791	3942	4708	-
gene_8542	gene_8542	cytochrome P450 94C1-like [Olea europaea var. sylvestris]	2.96779	0	0	up	8015	7387	7701	725	748	663	NA	scaffold1897	8607	10189	-
gene_8730	gene_8730	kunitz trypsin inhibitor 2-like [Olea europaea var. sylvestris]	3.27733	0	0	up	37120	32456	34788	2648	2731	2399	NA	scaffold19206	7824	15857	-
gene_8784	gene_8784	galactinol synthase 1-like [Olea europaea var. sylvestris]	-2.00441	0	0	down	4603	4550	4577	14168	13248	12499	NA	scaffold19283	5068	7876	-
gene_9495	gene_9495	aspartyl protease AED3-like [Olea europaea var. sylvestris]	-9.60263	0	0	down	11	16	14	8780	7467	6873	NA	scaffold20267	3192	4640	+
gene_9882	gene_9882	Ubiquitin-40S ribosomal protein S27a [Medicago truncatula]	2.49387	0	0	up	152657	146741	149699	21727	20181	16051	NA	scaffold20861	3187	4332	-
gene_9967	gene_9967	tubulin beta-1 chain-like [Olea europaea var. sylvestris]	-2.99187	0	0	down	1897	1639	1768	11154	10025	9353	NA	scaffold20993	1687	4682	-
gene_9978	gene_9978	beta-D-xylosidase 1-like [Olea europaea var. sylvestris]	-2.13781	0	0	down	4414	4379	4397	14624	14267	13154	NA	scaffold20	11930	17258	+
gene_28047	gene_28047	pectinesterase-like [Olea europaea var. sylvestris]	-2.62965	3.99397e-303	7.61664e-301	down	946	911	929	4505	4004	3975	NA	scaffold66581	60	1455	+
gene_14457	gene_14457	galactinol synthase 2-like [Olea europaea var. sylvestris]	-2.49116	1.43504e-299	2.69944e-297	down	1965	1552	1759	7603	7464	6363	NA	scaffold280	8002	9359	+
gene_13470	gene_13470	lipoxygenase [Olea europaea]	3.12461	4.85373e-296	9.00775e-294	up	14665	13301	13983	1334	981	1166	NA	scaffold26442	1855	6361	-
gene_15278	gene_15278	purple acid phosphatase 18-like [Olea europaea var. sylvestris]	-3.32887	5.60586e-295	1.03342e-292	down	690	529	610	4725	4069	4449	NA	scaffold2953	747	4035	-
gene_19848	gene_19848	aspartyl protease family protein 2-like [Olea europaea var. sylvestris]	-2.37685	9.84092e-295	1.80213e-292	down	2049	1691	1870	7934	6908	6253	NA	scaffold3918	1995	3497	-
gene_7389	gene_7389	dehydrin DHN1-like [Olea europaea var. sylvestris]	-5.81814	9.94382e-292	1.79717e-289	down	47	45	46	2024	1953	1663	NA	scaffold174836	16	500	-
gene_23184	gene_23184	pyrophosphate--fructose 6-phosphate 1-phosphotransferase subunit alpha-like [Olea europaea var. sylvestris]	2.6894	2.12979e-288	3.77519e-286	up	11927	10648	11288	1264	1193	1328	NA	scaffold4846	3151	8684	+
gene_29158	gene_29158	S-adenosylmethionine synthase 3 [Olea europaea var. sylvestris]	2.00647	4.96642e-288	8.74723e-286	up	14732	13061	13897	2851	2400	2267	NA	scaffold7177	4782	5954	-
gene_8999	gene_8999	IQ domain-containing protein IQM1-like [Olea europaea var. sylvestris]	2.32172	5.06549e-287	8.86526e-285	up	8768	7798	8283	1239	1145	1205	NA	scaffold1957	9719	11812	+
gene_5316	gene_5316	acid phosphatase 1-like [Olea europaea var. sylvestris]	-3.27856	1.46007e-286	2.53923e-284	down	458	463	461	3498	3377	2855	NA	scaffold149758	494	1043	+
gene_13871	gene_13871	3-ketoacyl-CoA synthase 6 [Olea europaea var. sylvestris]	-2.55232	4.54138e-284	7.79988e-282	down	1877	1854	1866	8399	7425	7929	NA	scaffold27097	1415	2905	-
gene_22738	gene_22738	E3 ubiquitin-protein ligase PUB23-like [Olea europaea var. sylvestris]	3.3477	7.73492e-278	1.28076e-275	up	8729	8027	8378	534	632	613	NA	scaffold47066	879	2138	+
gene_23166	gene_23166	probable xyloglucan endotransglucosylase/hydrolase protein B [Olea europaea var. sylvestris]	-4.49703	2.36812e-275	3.82942e-273	down	259	181	220	4300	3572	2929	NA	scaffold483	13567	15167	+
gene_29264	gene_29264	boron transporter 1-like [Olea europaea var. sylvestris]	2.78506	8.48468e-275	1.35618e-272	up	5946	5086	5516	565	607	560	NA	scaffold7228	3779	8573	-
gene_22576	gene_22576	thaumatin-like protein [Olea europaea var. sylvestris]	2.73137	1.90334e-272	2.97352e-270	up	12978	12293	12636	1595	1417	1137	NA	scaffold46573	1887	2567	-
gene_17357	gene_17357	MLP-like protein 423 [Sesamum indicum]	-3.61268	2.04625e-272	3.17881e-270	down	678	600	639	6347	6188	4495	NA	scaffold33724	3273	4004	-
gene_32651	gene_32651	non-specific lipid-transfer protein 1-like [Olea europaea var. sylvestris]	-4.49957	2.56664e-271	3.96496e-269	down	164	175	170	3134	2972	2271	NA	scaffold91975	1563	2146	-
gene_17356	gene_17356	LRR receptor-like serine/threonine-protein kinase [Olea europaea var. sylvestris]	-2.55615	3.18803e-271	4.89752e-269	down	933	764	849	3868	3487	3458	NA	scaffold33722	290	3702	+
gene_31403	gene_31403	lamin-like protein [Olea europaea var. sylvestris]	-3.01093	1.81673e-268	2.77548e-266	down	672	561	617	4122	3532	3152	NA	scaffold84097	661	1602	-
gene_3702	gene_3702	uncharacterized protein LOC111369198 [Olea europaea var. sylvestris]	-5.02407	3.89249e-267	5.91401e-265	down	71	64	68	1656	1648	1472	NA	scaffold13283	1193	1642	-
gene_19357	gene_19357	anthocyanidin 3-O-glucosyltransferase 2-like [Olea europaea var. sylvestris]	2.41106	2.80433e-266	4.19164e-264	up	5921	5401	5661	807	808	696	NA	scaffold3804	3068	4477	-
gene_23333	gene_23333	probable carboxylesterase 8 [Olea europaea var. sylvestris]	3.48084	5.11788e-266	7.60858e-264	up	5136	4393	4765	284	314	324	NA	scaffold48989	3274	4348	+
gene_5569	gene_5569	salicylic acid-binding protein 2-like [Olea europaea var. sylvestris]	-2.54847	9.83677e-262	1.43919e-259	down	812	695	754	3512	3129	2930	NA	scaffold15253	3104	6812	+
gene_22994	gene_22994	uncharacterized protein LOC111402684 [Olea europaea var. sylvestris]	-5.58862	2.49609e-260	3.63273e-258	down	48	44	46	1786	1538	1485	NA	scaffold4785	4736	5355	+
gene_19632	gene_19632	beta-amyrin 28-oxidase-like [Olea europaea var. sylvestris]	4.12915	1.6513e-259	2.39067e-257	up	3315	2638	2977	123	127	118	NA	scaffold3868	2297	3925	-
gene_5996	gene_5996	metallothionein-like protein type 3 [Olea europaea var. sylvestris]	-4.24384	2.45129e-258	3.51208e-256	down	845	776	811	13824	11784	8019	NA	scaffold15773	1797	2808	+
gene_14229	gene_14229	dihydroceramide fatty acyl 2-hydroxylase FAH1-like [Olea europaea var. sylvestris]	-2.37076	3.23258e-256	4.60759e-254	down	1469	1433	1451	5951	5573	4811	NA	scaffold27710	1108	3298	-
gene_26111	gene_26111	amidophosphoribosyltransferase, chloroplastic-like [Olea europaea var. sylvestris]	-2.4437	3.54008e-255	4.96905e-253	down	1791	1630	1711	7553	6956	5750	NA	scaffold58519	764	2512	-
gene_23503	gene_23503	protein GAST1-like [Olea europaea var. sylvestris]	-6.41944	5.86982e-253	8.11561e-251	down	35	30	33	2176	2228	1676	NA	scaffold49461	188	1348	-
gene_21440	gene_21440	GDSL esterase/lipase At3g48460-like [Olea europaea var. sylvestris]	-2.31069	9.33264e-250	1.27126e-247	down	992	899	946	3595	3465	3124	NA	scaffold43229	1228	2907	+
gene_26663	gene_26663	G-type lectin S-receptor-like serine/threonine-protein kinase LECRK3 [Olea europaea var. sylvestris]	2.24957	1.62419e-249	2.20157e-247	up	6762	5946	6354	1054	904	940	NA	scaffold60632	218	2230	+
gene_27056	gene_27056	tubulin alpha-3 chain-like, partial [Olea europaea var. sylvestris]	4.29977	6.5148e-249	8.78768e-247	up	3561	3182	3372	110	119	141	NA	scaffold6220	8598	10560	-
gene_6408	gene_6408	protein WALLS ARE THIN 1 [Olea europaea var. sylvestris]	-2.71576	8.7976e-248	1.18093e-245	down	943	1006	975	4847	4657	4419	NA	scaffold1625	12867	14993	+
gene_18122	gene_18122	histone H2A-like [Olea europaea var. sylvestris]	-2.42557	1.52788e-247	2.04101e-245	down	1124	959	1042	4514	4063	3582	NA	scaffold35365	1852	2614	-
gene_3182	gene_3182	uncharacterized oxidoreductase At4g09670-like [Olea europaea var. sylvestris]	2.48076	4.57779e-245	5.97099e-243	up	5927	5561	5744	846	706	686	NA	scaffold12777	71	673	-
gene_652	gene_652	omega-hydroxypalmitate O-feruloyl transferase [Olea europaea var. sylvestris]	-3.29503	2.92992e-244	3.78589e-242	down	417	307	362	2815	2573	2312	NA	scaffold10524	6160	9035	-
gene_9397	gene_9397	asparagine synthetase [glutamine-hydrolyzing] [Olea europaea var. sylvestris]	-2.1795	1.05163e-243	1.35255e-241	down	1285	1225	1255	4361	4191	3798	NA	scaffold2011	3098	6771	-
gene_33426	gene_33426	phosphoenolpyruvate/phosphate translocator 2, chloroplastic-like isoform X1 [Olea europaea var. sylvestris]	-2.44553	4.0127e-242	5.08987e-240	down	917	821	869	3793	3261	3225	NA	scaffold9732	816	5589	+
gene_11567	gene_11567	ribonucleoside-diphosphate reductase small chain [Olea europaea var. sylvestris]	-2.91226	9.64778e-242	1.21264e-239	down	595	458	527	2948	2926	2703	NA	scaffold23417	3043	4032	-
gene_19010	gene_19010	protein ECERIFERUM 1-like, partial [Olea europaea var. sylvestris]	-5.46893	9.91557e-238	1.2186e-235	down	54	43	49	1525	1595	1540	NA	scaffold37267	930	1274	+
gene_3679	gene_3679	receptor-like kinase TMK3 [Olea europaea var. sylvestris]	-2.31468	2.04757e-237	2.50528e-235	down	976	816	896	3437	3247	2981	NA	scaffold13258	3617	6617	-
gene_27673	gene_27673	protein disulfide-isomerase-like [Olea europaea var. sylvestris]	2.95925	4.57553e-234	5.54924e-232	up	5770	5816	5793	627	498	498	NA	scaffold6499	6467	10939	-
gene_20189	gene_20189	ATP synthase CF1 alpha subunit (chloroplast) [Hesperelaea palmeri]	-4.38479	1.83136e-233	2.21138e-231	down	140	113	127	1948	1773	1996	NA	scaffold3	11165	12688	-
gene_21248	gene_21248	crocetin glucosyltransferase, chloroplastic-like [Olea europaea var. sylvestris]	2.56834	2.43615e-233	2.92888e-231	up	9604	9409	9507	1205	1277	1005	NA	scaffold42742	3308	4745	+
gene_3354	gene_3354	non-specific lipid-transfer protein 2-like [Sesamum indicum]	-3.48569	1.25598e-231	1.50348e-229	down	286	262	274	2348	2393	1929	NA	scaffold12955	4312	4596	-
gene_25317	gene_25317	F-box protein At2g27310-like [Olea europaea var. sylvestris]	2.08482	3.38287e-231	4.03203e-229	up	6895	5789	6342	1109	1093	1035	NA	scaffold55499	1521	2549	+
gene_25775	gene_25775	CASP-like protein 1E2 [Olea europaea var. sylvestris]	-3.46327	6.33241e-229	7.48307e-227	down	239	239	239	2121	1888	1727	NA	scaffold5721	11495	12184	-
gene_25147	gene_25147	xyloglucan endotransglucosylase/hydrolase protein 9-like isoform X1 [Olea europaea var. sylvestris]	-4.10103	2.11163e-228	2.48471e-226	down	189	138	164	2201	2168	1724	NA	scaffold54944	160	1405	+
gene_21007	gene_21007	uncharacterized protein PAM68-like [Olea europaea var. sylvestris]	-2.26552	3.462e-228	4.05641e-226	down	1119	1072	1096	3940	3814	3676	NA	scaffold4212	16574	17125	-
gene_13976	gene_13976	Uricase (urate oxidase) [Handroanthus impetiginosus]	2.034	8.67902e-228	1.01263e-225	up	8669	7678	8174	1554	1345	1428	NA	scaffold2727	3868	11429	+
gene_10925	gene_10925	14 kDa proline-rich protein DC2.15-like [Olea europaea var. sylvestris]	-2.15836	1.69269e-227	1.96665e-225	down	1364	1296	1330	4740	4138	4027	NA	scaffold22411	4305	4670	-
gene_996	gene_996	non-specific lipid-transfer protein-like protein At2g13820 [Olea europaea var. sylvestris]	-3.12664	2.24506e-226	2.59751e-224	down	488	379	434	3054	2794	2374	NA	scaffold107	20999	23029	+
gene_119	gene_119	uncharacterized protein LOC111397967 [Olea europaea var. sylvestris]	-2.09269	1.11441e-224	1.27866e-222	down	3350	3211	3281	11219	10526	8733	NA	scaffold10089	7323	7913	+
gene_28830	gene_28830	EXPA3 [Osmanthus fragrans]	-2.59296	4.48744e-223	5.12755e-221	down	658	584	621	2755	2776	2587	NA	scaffold7014	3979	5504	-
gene_24963	gene_24963	protein EXORDIUM-like 3 [Olea europaea var. sylvestris]	-3.52874	4.93438e-223	5.59203e-221	down	341	331	336	3204	2937	2316	NA	scaffold54249	1828	2862	-
gene_3407	gene_3407	beta-glucosidase-like [Olea europaea var. sylvestris]	2.86892	1.93866e-222	2.18807e-220	up	24541	22313	23427	2048	2479	2395	NA	scaffold12996	1151	4440	-
gene_20645	gene_20645	chlorophyll a-b binding protein 8, chloroplastic [Olea europaea var. sylvestris]	-2.02201	1.01427e-218	1.12637e-216	down	8095	7714	7905	26512	23747	19736	NA	scaffold41184	1812	3094	-
gene_7915	gene_7915	L-ascorbate oxidase homolog [Olea europaea var. sylvestris]	-3.13938	6.21968e-217	6.87947e-215	down	430	455	443	3224	2738	2542	NA	scaffold18132	2780	6482	-
gene_11795	gene_11795	homeobox-leucine zipper protein HOX11-like [Olea europaea var. sylvestris]	-4.91406	8.06009e-215	8.84435e-213	down	77	57	67	1525	1582	1273	NA	scaffold23758	3233	4874	-
gene_20178	gene_20178	photosystem II p680 chlorophyll A apoprotein (CP-47) (plastid) [Fraxinus chiisanensis]	-2.53252	2.28896e-214	2.4919e-212	down	1177	1233	1205	5269	5331	4572	NA	scaffold3	75451	76977	+
gene_17913	gene_17913	lignin-forming anionic peroxidase-like [Olea europaea var. sylvestris]	2.22472	3.83134e-214	4.13845e-212	up	6033	5751	5892	1000	863	876	NA	scaffold34879	3222	4384	-
gene_20592	gene_20592	kunitz trypsin inhibitor 2-like isoform X1 [Olea europaea var. sylvestris]	2.59762	1.2191e-213	1.31169e-211	up	16198	16037	16118	2187	2060	1565	NA	scaffold41034	672	1298	+
gene_5730	gene_5730	probable ubiquitin-conjugating enzyme E2 24 [Olea europaea var. sylvestris]	2.7211	1.96468e-212	2.08951e-210	up	5326	4355	4841	587	478	525	NA	scaffold1543	4704	9186	+
gene_1588	gene_1588	60S ribosomal protein L10 [Coffea arabica]	2.64583	3.35001e-210	3.53566e-208	up	14487	13254	13871	1852	1708	1273	NA	scaffold11307	3932	4854	+
gene_33086	gene_33086	peptide methionine sulfoxide reductase A1-like [Olea europaea var. sylvestris]	-2.56352	1.93546e-209	2.02725e-207	down	1982	1698	1840	8206	8785	6629	NA	scaffold94801	542	1529	+
gene_13237	gene_13237	endo-1,3;1,4-beta-D-glucanase-like [Olea europaea var. sylvestris]	2.5447	6.84476e-209	7.14232e-207	up	4793	4449	4621	663	542	518	NA	scaffold26094	560	2391	+
gene_17658	gene_17658	uncharacterized protein LOC111404958 isoform X1 [Olea europaea var. sylvestris]	-3.33834	5.67969e-208	5.90431e-206	down	909	781	845	7493	6350	4810	NA	scaffold34366	2457	2942	-
gene_19567	gene_19567	putative ripening-related protein 1 [Olea europaea var. sylvestris]	5.54988	5.40822e-207	5.60105e-205	up	2903	2698	2801	41	62	27	NA	scaffold38550	777	1337	+
gene_6313	gene_6313	PAN domain-containing protein At5g03700 [Olea europaea var. sylvestris]	3.36172	3.19026e-206	3.27945e-204	up	3564	2954	3259	269	234	186	NA	scaffold16128	3321	4802	-
gene_19700	gene_19700	fasciclin-like arabinogalactan protein 7 [Olea europaea var. sylvestris]	-2.12366	4.80443e-206	4.90229e-204	down	2219	2157	2188	7910	6622	6238	NA	scaffold38849	2029	2799	-
gene_20211	gene_20211	ribosomal protein S7 (chloroplast) [Olea europaea]	-2.4952	3.90263e-205	3.9242e-203	down	1094	933	1014	4245	3895	4220	NA	scaffold3	100668	101135	-
gene_21597	gene_21597	protein PLANT CADMIUM RESISTANCE 2-like [Olea europaea var. sylvestris]	2.55504	1.27636e-204	1.27415e-202	up	4394	3985	4190	552	476	518	NA	scaffold4366	15387	16709	+
gene_6042	gene_6042	peptidyl-prolyl cis-trans isomerase FKBP16-4, chloroplastic isoform X1 [Olea europaea var. sylvestris]	-2.00925	1.88486e-202	1.86144e-200	down	1428	1205	1317	4125	3915	3461	NA	scaffold15817	629	3228	-
gene_9373	gene_9373	LEAF RUST 10 DISEASE-RESISTANCE LOCUS RECEPTOR-LIKE PROTEIN KINASE-like 1.3 isoform X3 [Olea europaea var. sylvestris]	2.49516	1.94452e-200	1.89999e-198	up	3830	3469	3650	522	445	439	NA	scaffold2008	22598	26502	+
gene_24577	gene_24577	long-chain-alcohol oxidase FAO1-like [Olea europaea var. sylvestris]	3.76189	2.0286e-200	1.97517e-198	up	2760	2214	2487	148	118	131	NA	scaffold5289	5977	9678	+
gene_26564	gene_26564	protein EXORDIUM-like 5 [Olea europaea var. sylvestris]	-2.08957	6.15728e-199	5.93244e-197	down	2902	2617	2760	9349	9000	7208	NA	scaffold60247	5535	6542	+
gene_14983	gene_14983	glucan endo-1,3-beta-glucosidase 12-like [Olea europaea var. sylvestris]	2.96693	3.1481e-198	3.01216e-196	up	8830	7474	8152	825	629	802	NA	scaffold29036	1700	3374	-
gene_13082	gene_13082	protein NUCLEAR FUSION DEFECTIVE 4-like [Olea europaea var. sylvestris]	2.51156	8.7142e-198	8.30914e-196	up	7475	6850	7163	883	1019	822	NA	scaffold25831	1940	3754	-
gene_14111	gene_14111	probable inorganic phosphate transporter 1-9 [Olea europaea var. sylvestris]	2.01088	2.97234e-197	2.82444e-195	up	8833	8085	8459	1510	1504	1531	NA	scaffold27494	919	2642	-
gene_33508	gene_33508	expansin-A8-like [Olea europaea var. sylvestris]	-3.44455	5.94103e-196	5.62607e-194	down	272	261	267	2292	2261	1768	NA	scaffold97872	1129	2216	-
gene_15912	gene_15912	probable xyloglucan endotransglucosylase/hydrolase protein 33 [Olea europaea var. sylvestris]	-3.81218	8.13574e-196	7.67814e-194	down	154	128	141	1541	1343	1407	NA	scaffold30734	1659	4127	-
gene_21760	gene_21760	auxin-induced protein PCNT115-like [Olea europaea var. sylvestris]	2.13896	9.22685e-195	8.67826e-193	up	4636	3960	4298	769	700	648	NA	scaffold44072	3300	5242	+
gene_14104	gene_14104	aspartokinase 2, chloroplastic-like isoform X2 [Olea europaea var. sylvestris]	2.09718	3.08486e-194	2.88184e-192	up	5222	4685	4954	932	792	790	NA	scaffold2747	2831	12883	+
gene_11072	gene_11072	uncharacterized protein LOC111404678 [Olea europaea var. sylvestris]	-2.35336	1.01853e-192	9.48295e-191	down	908	893	901	3387	3363	3235	NA	scaffold22649	2064	7588	-
gene_33740	gene_33740	glutamate synthase 1 [NADH], chloroplastic isoform X1 [Olea europaea var. sylvestris]	2.35309	2.20011e-191	2.0347e-189	up	5800	4904	5352	778	712	776	NA	scaffold996	4452	16219	+
gene_1702	gene_1702	probable polyamine oxidase 4 isoform X1 [Olea europaea var. sylvestris]	2.70448	2.11114e-190	1.93302e-188	up	7091	6673	6882	702	800	782	NA	scaffold11408	1982	7732	+
gene_1153	gene_1153	coronatine-insensitive protein 1-like [Olea europaea var. sylvestris]	-2.11663	3.54757e-190	3.23754e-188	down	1350	1145	1248	3933	4075	3706	NA	scaffold10942	3626	6229	-
gene_12121	gene_12121	probable WRKY transcription factor 33 [Olea europaea var. sylvestris]	2.55883	5.32814e-189	4.83062e-187	up	3390	3015	3203	419	410	351	NA	scaffold2424	12764	15394	+
gene_1613	gene_1613	inorganic pyrophosphatase 1-like [Olea europaea var. sylvestris]	2.90138	1.8862e-187	1.69893e-185	up	3275	2843	3059	345	290	255	NA	scaffold11328	6898	9568	+
gene_29285	gene_29285	aspartyl protease AED3 [Sesamum indicum]	-3.42005	3.23137e-187	2.9011e-185	down	359	430	395	3456	2838	2923	NA	scaffold72395	2097	3849	+
gene_12390	gene_12390	leucine-rich repeat receptor-like serine/threonine-protein kinase BAM1 [Olea europaea var. sylvestris]	-2.0998	3.41892e-187	3.05954e-185	down	1527	1189	1358	4602	4130	3881	NA	scaffold24688	4248	7423	-
gene_6070	gene_6070	pleiotropic drug resistance protein 1-like isoform X1 [Olea europaea var. sylvestris]	2.12851	4.20635e-187	3.75206e-185	up	18822	15664	17243	2861	2663	2991	NA	scaffold15845	60	6763	+
gene_19089	gene_19089	ACD11 homolog protein-like [Olea europaea var. sylvestris]	4.37207	1.85924e-186	1.64255e-184	up	1988	1932	1960	81	64	61	NA	scaffold37419	1774	4248	+
gene_13755	gene_13755	salicylic acid-binding protein 2-like [Olea europaea var. sylvestris]	-3.4074	5.71441e-185	4.96902e-183	down	277	299	288	2351	2399	1908	NA	scaffold26906	3852	4913	-
gene_14761	gene_14761	pleiotropic drug resistance protein 1-like isoform X1 [Olea europaea var. sylvestris]	2.89036	1.10139e-184	9.54718e-183	up	7516	6647	7082	682	617	764	NA	scaffold2861	1893	9523	+
gene_24030	gene_24030	GDSL esterase/lipase At4g10955-like [Olea europaea var. sylvestris]	3.49212	8.009e-184	6.89921e-182	up	3024	2993	3009	187	223	171	NA	scaffold51056	1433	2961	-
gene_21129	gene_21129	probable carboxylesterase 8 [Olea europaea var. sylvestris]	-2.05494	1.62195e-182	1.37157e-180	down	1577	1229	1403	4380	4261	3972	NA	scaffold42459	2752	3666	-
gene_19219	gene_19219	zinc-finger homeodomain protein 9 [Sesamum indicum]	-3.13617	7.9036e-182	6.64286e-180	down	248	233	241	1600	1577	1416	NA	scaffold37726	2251	3147	+
gene_28996	gene_28996	protein NRT1/ PTR FAMILY 4.5-like [Olea europaea var. sylvestris]	-2.72501	1.03101e-181	8.63925e-180	down	721	629	675	3244	3043	3360	NA	scaffold70913	810	2942	-
gene_23225	gene_23225	UDP-glycosyltransferase 74F2-like [Olea europaea var. sylvestris]	2.34761	4.89669e-181	4.06617e-179	up	4291	3696	3994	606	529	565	NA	scaffold48615	5822	7353	-
gene_10068	gene_10068	phytoene dehydrogenase, chloroplastic/chromoplastic [Olea europaea var. sylvestris]	-2.25027	8.82579e-181	7.30691e-179	down	2208	1919	2064	7987	7483	5898	NA	scaffold2112	2480	3928	-
gene_9800	gene_9800	EG45-like domain containing protein [Olea europaea var. sylvestris]	-6.21376	1.20508e-180	9.9471e-179	down	28	23	26	1567	1478	1104	NA	scaffold20741	532	1397	-
gene_24790	gene_24790	putative late blight resistance protein homolog R1A-10 [Olea europaea var. sylvestris]	3.68207	2.00952e-180	1.65379e-178	up	2202	2111	2157	122	134	109	NA	scaffold53699	973	3639	-
gene_4144	gene_4144	expansin-A8-like [Olea europaea var. sylvestris]	-2.78599	2.46656e-179	1.99431e-177	down	372	355	364	1876	1838	1728	NA	scaffold13695	1611	3015	-
gene_12603	gene_12603	chlorophyllase-1-like [Olea europaea var. sylvestris]	2.6573	5.21369e-179	4.20318e-177	up	3844	3424	3634	492	393	368	NA	scaffold25048	1043	2071	+
gene_8962	gene_8962	cytochrome P450 77A2-like [Olea europaea var. sylvestris]	-3.25254	1.03569e-176	8.27714e-175	down	270	235	253	1704	1758	1745	NA	scaffold19533	570	2114	-
gene_26054	gene_26054	probable xyloglucan endotransglucosylase/hydrolase protein 28 [Olea europaea var. sylvestris]	-2.05756	2.14649e-176	1.71051e-174	down	1790	1866	1828	5933	5578	5056	NA	scaffold58286	1204	3465	-
gene_16032	gene_16032	zeatin O-glucosyltransferase-like [Olea europaea var. sylvestris]	2.31654	3.68098e-176	2.91652e-174	up	3979	3399	3689	540	557	507	NA	scaffold30940	4779	6184	+
gene_25560	gene_25560	phospholipase A1-IIdelta-like [Olea europaea var. sylvestris]	-3.74588	1.13341e-175	8.92911e-174	down	134	148	141	1420	1360	1329	NA	scaffold56407	1032	2246	+
gene_30039	gene_30039	uncharacterized protein LOC111393467 [Olea europaea var. sylvestris]	-2.61933	1.71856e-173	1.33864e-171	down	576	615	596	2781	2644	2533	NA	scaffold76335	303	2225	+
gene_22712	gene_22712	uncharacterized protein At1g76660-like isoform X1 [Olea europaea var. sylvestris]	-3.08867	9.05144e-173	6.99135e-171	down	291	317	304	1983	1924	1721	NA	scaffold4698	3128	6168	-
gene_6597	gene_6597	histone H2AX-like [Olea europaea var. sylvestris]	-2.64484	2.33178e-172	1.79605e-170	down	469	413	441	2166	2063	1763	NA	scaffold16504	6190	6706	+
gene_22483	gene_22483	uncharacterized GPI-anchored protein At4g28100-like [Olea europaea var. sylvestris]	-3.23278	2.26582e-171	1.73079e-169	down	244	252	248	1802	1590	1671	NA	scaffold46264	1138	3669	+
gene_18896	gene_18896	auxin transporter-like protein 3 [Olea europaea var. sylvestris]	-3.31592	3.08311e-171	2.3486e-169	down	303	334	319	2344	2529	2035	NA	scaffold37007	317	3976	-
gene_11004	gene_11004	gallate 1-beta-glucosyltransferase-like [Olea europaea var. sylvestris]	3.74762	3.79505e-171	2.88299e-169	up	3547	3055	3301	223	137	174	NA	scaffold22525	2520	4297	-
gene_6204	gene_6204	non-specific lipid-transfer protein 2-like [Olea europaea var. sylvestris]	-2.89953	1.37695e-170	1.04031e-168	down	1307	1348	1328	8495	7500	5680	NA	scaffold159964	298	579	+
gene_31757	gene_31757	aquaporin TIP2-1-like [Olea europaea var. sylvestris]	-2.26906	2.99358e-170	2.25554e-168	down	1355	1226	1291	5276	4354	3920	NA	scaffold861	15033	16221	-
gene_16407	gene_16407	vinorine synthase [Olea europaea var. sylvestris]	2.12749	3.01142e-170	2.26282e-168	up	6202	5106	5654	946	1005	851	NA	scaffold31713	3207	5106	-
gene_434	gene_434	anthocyanidin 3-O-glucoside 2'''-O-xylosyltransferase-like [Olea europaea var. sylvestris]	-4.07159	4.48048e-170	3.35757e-168	down	111	90	101	1408	1207	1065	NA	scaffold10352	10834	12930	+
gene_21181	gene_21181	CBL-interacting serine/threonine-protein kinase 14-like [Olea europaea var. sylvestris]	2.26867	9.64667e-170	7.20945e-168	up	13835	12921	13378	2357	2069	1631	NA	scaffold42567	2560	3852	-
gene_7855	gene_7855	2-oxoisovalerate dehydrogenase subunit alpha 1, mitochondrial isoform X1 [Sesamum indicum]	2.67591	3.01482e-169	2.24102e-167	up	4413	4332	4373	471	533	480	NA	scaffold18058	3412	10319	-
gene_33406	gene_33406	histone H2A.1-like [Olea europaea var. sylvestris]	-3.71398	4.56407e-167	3.34763e-165	down	180	198	189	2077	1844	1497	NA	scaffold97185	181	1067	-
gene_18623	gene_18623	glycine-rich protein 5-like [Olea europaea var. sylvestris]	-2.62455	1.50005e-166	1.09156e-164	down	1101	1126	1114	5806	5058	4139	NA	scaffold36476	1557	1874	-
gene_14877	gene_14877	zinc finger protein ZAT6-like [Olea europaea var. sylvestris]	3.03278	9.10009e-166	6.58732e-164	up	2938	2626	2782	295	240	205	NA	scaffold2885	4942	5551	-
gene_14522	gene_14522	uncharacterized protein LOC111385108 [Olea europaea var. sylvestris]	-2.98073	9.61125e-166	6.93917e-164	down	303	245	274	1689	1493	1504	NA	scaffold2820	9394	11733	-
gene_17684	gene_17684	zeatin O-glucosyltransferase-like [Sesamum indicum]	2.29585	1.15535e-165	8.31975e-164	up	3559	2991	3275	512	470	463	NA	scaffold34413	2932	4308	+
gene_4093	gene_4093	flavanone 3-hydroxylase [Camptotheca acuminata]	2.59098	1.87059e-165	1.34352e-163	up	6495	5592	6044	660	768	738	NA	scaffold13642	5540	7926	+
gene_17815	gene_17815	tetraspanin-8-like [Olea europaea var. sylvestris]	-4.77668	7.24645e-165	5.19116e-163	down	49	51	50	1078	1020	883	NA	scaffold34683	4948	7206	-
gene_22468	gene_22468	short-chain dehydrogenase TIC 32, chloroplastic-like, partial [Olea europaea var. sylvestris]	-2.20689	1.84022e-163	1.31149e-161	down	1015	1029	1022	3718	3501	3054	NA	scaffold46209	1077	2957	+
gene_269	gene_269	probable inactive receptor kinase At1g48480 [Olea europaea var. sylvestris]	-3.57881	1.94702e-163	1.38404e-161	down	313	194	254	2407	2227	1921	NA	scaffold1020	12337	14945	-
gene_30908	gene_30908	uncharacterized protein LOC111390571 [Olea europaea var. sylvestris]	-2.64254	4.54241e-162	3.18799e-160	down	890	780	835	4063	4164	3112	NA	scaffold81170	576	1420	+
gene_9094	gene_9094	isocitrate dehydrogenase [NADP] isoform X1 [Sesamum indicum]	3.41222	5.44979e-162	3.81513e-160	up	7165	6319	6742	395	568	407	NA	scaffold1971	422	5239	+
gene_21821	gene_21821	GATA transcription factor 9-like [Olea europaea var. sylvestris]	-2.64411	9.35356e-162	6.51498e-160	down	449	456	453	2124	2022	1997	NA	scaffold44262	810	2243	-
gene_16682	gene_16682	kirola-like [Olea europaea var. sylvestris]	-5.83626	3.54748e-161	2.45852e-159	down	61	23	42	1799	1960	1418	NA	scaffold32264	2335	3616	-
gene_23927	gene_23927	expansin-A8-like [Olea europaea var. sylvestris]	-3.77462	4.08206e-161	2.82193e-159	down	139	132	136	1374	1483	1176	NA	scaffold5073	2051	3266	+
gene_15123	gene_15123	beta-galactosidase 3-like [Olea europaea var. sylvestris]	-2.75738	7.58445e-161	5.21705e-159	down	434	418	426	2404	2017	1853	NA	scaffold29299	205	2404	+
gene_33269	gene_33269	putative disease resistance protein RGA4 [Olea europaea var. sylvestris]	2.66809	1.05751e-159	7.22034e-158	up	2770	2301	2536	316	283	266	NA	scaffold9614	6076	9459	-
gene_18866	gene_18866	BAHD acyltransferase DCR-like [Olea europaea var. sylvestris]	-2.67085	1.33561e-158	9.07424e-157	down	611	651	631	3274	2695	2782	NA	scaffold36953	2213	3922	-
gene_18045	gene_18045	cold-regulated 413 inner membrane protein 1, chloroplastic-like [Olea europaea var. sylvestris]	-3.70172	4.67992e-158	3.14864e-156	down	123	106	115	1183	1081	976	NA	scaffold35165	1476	3901	-
gene_25245	gene_25245	uncharacterized protein LOC111402122 [Olea europaea var. sylvestris]	-3.06096	7.08173e-157	4.73005e-155	down	298	288	293	1973	1850	1503	NA	scaffold55272	1698	2130	-
gene_21162	gene_21162	probable 2-oxoglutarate-dependent dioxygenase At3g111800 [Olea europaea var. sylvestris]	-2.63429	1.87769e-156	1.24812e-154	down	429	441	435	2087	2002	1786	NA	scaffold42528	3166	4448	+
gene_19685	gene_19685	GDSL esterase/lipase LTL1-like [Olea europaea var. sylvestris]	-2.58355	2.58439e-155	1.70558e-153	down	494	418	456	2073	1874	1970	NA	scaffold38804	1494	3684	+
gene_20521	gene_20521	probable xyloglucan endotransglucosylase/hydrolase protein 8 [Olea europaea var. sylvestris]	-3.01776	8.30047e-154	5.43897e-152	down	391	316	354	2142	2294	1776	NA	scaffold4082	2658	3862	-
gene_23175	gene_23175	uncharacterized protein LOC111373847 isoform X1 [Olea europaea var. sylvestris]	2.15881	5.87528e-153	3.82267e-151	up	7341	6257	6799	1222	1179	909	NA	scaffold48452	1415	3123	+
gene_2889	gene_2889	uncharacterized protein LOC111366462 isoform X1 [Olea europaea var. sylvestris]	2.38315	1.14958e-152	7.44457e-151	up	8169	6792	7481	991	1180	932	NA	scaffold12474	1498	4910	-
gene_31724	gene_31724	DNA damage-repair/toleration protein DRT100-like [Olea europaea var. sylvestris]	-4.18117	3.61621e-152	2.32547e-150	down	195	305	250	3761	3252	2942	NA	scaffold86055	101	1207	-
gene_21236	gene_21236	D-galacturonate reductase-like [Olea europaea var. sylvestris]	2.32571	1.69875e-151	1.08736e-149	up	8775	8353	8564	1309	1392	1018	NA	scaffold42713	3748	5175	+
gene_7452	gene_7452	probable carboxylesterase 120 isoform X1 [Olea europaea var. sylvestris]	2.23385	3.39465e-151	2.16787e-149	up	3625	2982	3304	558	504	461	NA	scaffold17560	3062	4009	+
gene_10206	gene_10206	E3 ubiquitin-protein ligase PUB23-like [Olea europaea var. sylvestris]	3.37304	8.92007e-151	5.67029e-149	up	2918	2423	2671	168	182	206	NA	scaffold2133	8798	10066	-
gene_12126	gene_12126	autophagy-related protein 8f [Olea europaea var. sylvestris]	-2.31287	9.44291e-151	5.98889e-149	down	904	816	860	3269	3351	2666	NA	scaffold24261	1489	3623	-
gene_30612	gene_30612	gibberellin-regulated protein 11-like [Olea europaea var. sylvestris]	-2.92679	4.1186e-150	2.60017e-148	down	595	617	606	3639	3695	2721	NA	scaffold79502	382	1069	-
gene_6565	gene_6565	7-deoxylaganic acid hydroxylase-like [Olea europaea]	3.76416	5.15331e-149	3.23128e-147	up	4949	4353	4651	256	187	296	NA	scaffold16465	2341	5323	+
gene_6201	gene_6201	probable 2-oxoglutarate-dependent dioxygenase AOP1 [Coffea arabica]	4.44655	5.32146e-149	3.32916e-147	up	1678	1486	1582	44	59	54	NA	scaffold15994	5414	6687	-
gene_23152	gene_23152	protein ECERIFERUM 1-like isoform X1 [Olea europaea var. sylvestris]	-2.49488	1.14951e-148	7.15904e-147	down	500	478	489	2001	2050	1925	NA	scaffold4835	2793	6247	-
gene_13832	gene_13832	protein E6-like [Olea europaea var. sylvestris]	-2.4081	3.27826e-147	2.00111e-145	down	666	611	639	2449	2401	2487	NA	scaffold27038	1199	2002	-
gene_7550	gene_7550	F-box protein PP2-B11-like isoform X1 [Olea europaea var. sylvestris]	-2.78307	4.13653e-147	2.51946e-145	down	376	407	392	2000	2009	1851	NA	scaffold17680	91	986	+
gene_12474	gene_12474	phytochrome A1-like [Olea europaea var. sylvestris]	3.65427	7.90189e-147	4.80226e-145	up	3767	3090	3429	194	160	233	NA	scaffold24837	198	4244	-
gene_18737	gene_18737	protein SPIRAL1-like 2 [Olea europaea var. sylvestris]	-2.34576	2.12464e-146	1.28839e-144	down	689	547	618	2385	2378	2044	NA	scaffold36690	857	1854	-
gene_29721	gene_29721	UDP-glycosyltransferase 73C6-like [Olea europaea var. sylvestris]	-3.14467	2.53616e-146	1.53457e-144	down	234	255	245	1581	1578	1539	NA	scaffold7463	7561	9042	-
gene_31068	gene_31068	uncharacterized protein LOC111387384 [Olea europaea var. sylvestris]	3.25069	2.83979e-146	1.71454e-144	up	4393	3898	4146	282	294	363	NA	scaffold82153	1278	1973	-
gene_26608	gene_26608	beta-amyrin 28-oxidase-like [Olea europaea var. sylvestris]	5.17573	8.38265e-146	5.05004e-144	up	1847	1764	1806	54	25	30	NA	scaffold60406	182	1813	+
gene_25762	gene_25762	major allergen Pru ar 1-like [Olea europaea var. sylvestris]	2.78723	2.07711e-145	1.24053e-143	up	2884	2501	2693	330	248	269	NA	scaffold57156	726	1404	+
gene_27994	gene_27994	uncharacterized protein LOC111399870 [Olea europaea var. sylvestris]	-3.06518	1.61061e-144	9.57774e-143	down	1960	1752	1856	13084	12782	8073	NA	scaffold66396	2137	2424	-
gene_6954	gene_6954	non-specific lipid transfer protein GPI-anchored 1-like [Olea europaea var. sylvestris]	-3.19944	2.09559e-144	1.2435e-142	down	372	351	362	2872	2477	1907	NA	scaffold16945	559	2304	+
gene_33110	gene_33110	putative receptor protein kinase ZmPK1 [Olea europaea var. sylvestris]	2.1916	3.04351e-144	1.80212e-142	up	3795	3555	3675	593	563	588	NA	scaffold9498	4526	7055	+
gene_9743	gene_9743	uncharacterized protein LOC111400383 [Olea europaea var. sylvestris]	2.08606	2.05879e-143	1.21385e-141	up	5588	5295	5442	1082	856	852	NA	scaffold20664	595	2263	+
gene_25002	gene_25002	major allergen Pru ar 1-like [Coffea arabica]	-5.59233	2.08979e-143	1.22951e-141	down	29	24	27	957	856	969	NA	scaffold54387	4631	5217	-
gene_17080	gene_17080	5'-adenylylsulfate reductase 3, chloroplastic-like isoform X1 [Olea europaea var. sylvestris]	3.62574	1.45454e-142	8.48544e-141	up	4573	3886	4230	335	194	218	NA	scaffold33123	624	2948	+
gene_14778	gene_14778	putative calcium-binding protein CML19 [Olea europaea var. sylvestris]	2.6182	2.00829e-142	1.16912e-140	up	3538	3448	3493	487	369	383	NA	scaffold28666	1845	2261	-
gene_29620	gene_29620	PREDICTED: histone H3.2 [Musa acuminata subsp. malaccensis]	-3.16881	2.63157e-142	1.52874e-140	down	459	369	414	3308	2646	2161	NA	scaffold7414	176	1126	+
gene_22416	gene_22416	14 kDa proline-rich protein DC2.15-like [Olea europaea var. sylvestris]	-4.63013	7.55736e-141	4.36276e-139	down	105	50	78	1548	1363	1241	NA	scaffold46055	681	1049	-
gene_26607	gene_26607	21 kDa protein-like [Olea europaea var. sylvestris]	-3.26859	2.48967e-140	1.42535e-138	down	279	352	316	2413	2260	1973	NA	scaffold60404	1537	2139	+
gene_21677	gene_21677	putative peroxidase [Olea europaea]	-3.48776	6.98333e-140	3.9815e-138	down	180	132	156	1285	1366	1136	NA	scaffold43883	1680	2803	+
gene_12028	gene_12028	plasma membrane ATPase 4-like [Olea europaea var. sylvestris]	3.23996	7.64427e-139	4.32269e-137	up	2173	2050	2112	188	171	128	NA	scaffold2407	3179	9765	+
gene_17739	gene_17739	probable xyloglucan endotransglucosylase/hydrolase protein 23 [Olea europaea var. sylvestris]	2.56719	1.78275e-137	9.97904e-136	up	3678	3096	3387	481	359	400	NA	scaffold34536	2252	3351	+
gene_15914	gene_15914	PREDICTED: arabinogalactan peptide 20-like [Nelumbo nucifera]	-2.83478	3.67922e-137	2.05531e-135	down	418	380	399	2474	1924	1805	NA	scaffold30736	1167	1689	+
gene_2102	gene_2102	uncharacterized protein LOC111374093 [Olea europaea var. sylvestris]	-3.90383	1.0162e-136	5.65394e-135	down	127	158	143	1477	1725	1442	NA	scaffold1172	2138	3953	+
gene_26957	gene_26957	cytochrome P450 CYP72A219-like [Olea europaea var. sylvestris]	2.38067	3.10248e-136	1.7158e-134	up	4225	3884	4055	541	631	516	NA	scaffold61770	531	2692	+
gene_14905	gene_14905	senescence-specific cysteine protease SAG39-like [Hevea brasiliensis]	4.63018	3.7184e-136	2.05232e-134	up	1528	1512	1520	40	40	53	NA	scaffold28911	3414	4793	+
gene_1640	gene_1640	uncharacterized protein LOC111405440 [Olea europaea var. sylvestris]	2.24052	6.46318e-136	3.55308e-134	up	4081	3321	3701	655	539	506	NA	scaffold1134	3074	6039	+
gene_16675	gene_16675	auxin transporter-like protein 4 [Olea europaea var. sylvestris]	-2.42672	3.50959e-135	1.92173e-133	down	750	564	657	2599	2469	2558	NA	scaffold32254	6090	8711	-
gene_26315	gene_26315	dirigent protein 21-like [Olea europaea var. sylvestris]	3.22024	1.18558e-134	6.4662e-133	up	5663	5225	5444	513	466	298	NA	scaffold59288	2766	3419	+
gene_11252	gene_11252	blue copper protein-like [Olea europaea var. sylvestris]	-2.55808	1.47634e-132	7.9116e-131	down	477	358	418	1827	1819	1673	NA	scaffold22910	402	1269	-
gene_13125	gene_13125	berberine bridge enzyme-like 21 [Olea europaea var. sylvestris]	-2.08504	1.098e-131	5.85007e-130	down	1165	893	1029	3303	3317	2833	NA	scaffold2591	2732	4348	+
gene_22385	gene_22385	uncharacterized protein LOC111377714 [Olea europaea var. sylvestris]	3.92727	2.02636e-131	1.07137e-129	up	1818	1432	1625	96	75	61	NA	scaffold45950	868	1705	+
gene_16529	gene_16529	tubulin beta-5 chain [Coffea arabica]	-2.00467	7.5301e-131	3.96614e-129	down	875	778	827	2656	2435	2120	NA	scaffold31958	1786	3728	+
gene_5243	gene_5243	probable WRKY transcription factor 53 [Olea europaea var. sylvestris]	2.19945	8.30325e-131	4.36505e-129	up	3544	3124	3334	508	544	519	NA	scaffold14892	1622	3517	+
gene_32239	gene_32239	protein DETOXIFICATION 40-like [Olea europaea var. sylvestris]	-3.01408	9.70092e-131	5.08049e-129	down	331	283	307	2066	1878	1457	NA	scaffold8926	3295	6301	+
gene_16848	gene_16848	chaperone protein dnaJ 11, chloroplastic-like [Olea europaea var. sylvestris]	-2.67719	2.33273e-130	1.21937e-128	down	361	390	376	1895	1675	1659	NA	scaffold32609	4270	4728	-
gene_8118	gene_8118	3-ketoacyl-CoA synthase 1 [Olea europaea var. sylvestris]	-2.70443	5.08381e-130	2.64741e-128	down	367	397	382	1867	1897	1653	NA	scaffold1839	15748	17316	-
gene_15089	gene_15089	BTB/POZ domain-containing protein At2g24240-like [Olea europaea var. sylvestris]	2.30549	6.60331e-130	3.43223e-128	up	3476	3184	3330	528	437	496	NA	scaffold2923	3019	4350	+
gene_2340	gene_2340	uncharacterized protein LOC111405741 [Olea europaea var. sylvestris]	2.19014	1.15163e-129	5.96347e-128	up	6875	6812	6844	1198	1179	893	NA	scaffold119319	1313	1759	-
gene_12146	gene_12146	E3 ubiquitin-protein ligase PUB23-like [Olea europaea var. sylvestris]	2.65653	1.18735e-129	6.13367e-128	up	2405	2315	2360	296	247	270	NA	scaffold24296	7723	8964	+
gene_33523	gene_33523	ribulose bisphosphate carboxylase small chain, chloroplastic-like [Olea europaea var. sylvestris]	3.04527	4.30366e-129	2.21199e-127	up	7299	6730	7015	823	520	515	NA	scaffold9799	6335	7241	-
gene_18687	gene_18687	linoleate 13S-lipoxygenase 3-1, chloroplastic-like [Olea europaea var. sylvestris]	2.55979	7.38458e-129	3.7675e-127	up	4034	3813	3924	532	410	502	NA	scaffold365	848	5156	+
gene_3831	gene_3831	probable inactive receptor kinase RLK902 [Olea europaea var. sylvestris]	2.92525	1.08007e-128	5.50019e-127	up	4697	3954	4326	350	461	417	NA	scaffold13418	1185	3472	+
gene_13250	gene_13250	7-deoxylaganic acid hydroxylase-like [Olea europaea]	4.29328	1.54767e-128	7.85248e-127	up	3028	2226	2627	79	129	81	NA	scaffold26113	4110	7028	-
gene_22267	gene_22267	alpha carbonic anhydrase 8-like [Olea europaea var. sylvestris]	-3.03962	1.03591e-127	5.24634e-126	down	322	295	309	2230	1780	1528	NA	scaffold4559	1367	1912	+
gene_22278	gene_22278	uncharacterized protein LOC111396725 [Olea europaea var. sylvestris]	-3.69531	1.49976e-127	7.55396e-126	down	147	143	145	1584	1445	1072	NA	scaffold45627	2148	3997	-
gene_32946	gene_32946	21 kDa protein-like [Olea europaea var. sylvestris]	-2.38348	2.66316e-124	1.30571e-122	down	592	607	600	2525	2334	1962	NA	scaffold9388	15417	15629	-
gene_26641	gene_26641	cytochrome P450 714C2 [Sesamum indicum]	2.43006	6.00039e-124	2.9315e-122	up	2611	2096	2354	343	306	297	NA	scaffold6055	5183	8017	-
gene_33218	gene_33218	cytochrome P450 86A22-like [Olea europaea var. sylvestris]	-3.63286	7.89675e-124	3.85116e-122	down	173	150	162	1310	1444	1568	NA	scaffold9577	6410	8008	+
gene_32119	gene_32119	metallothionein-like protein type 3 [Olea europaea var. sylvestris]	-2.02529	1.22152e-123	5.92588e-122	down	9577	6564	8071	26503	24336	20284	NA	scaffold88565	677	1140	+
gene_24634	gene_24634	kirola-like [Olea europaea var. sylvestris]	-5.10346	1.31103e-123	6.34896e-122	down	28	44	36	944	981	776	NA	scaffold53099	2633	3322	+
gene_20202	gene_20202	ATP-dependent Clp protease proteolytic subunit (chloroplast) [Amaranthus hypochondriacus]	-3.19184	4.46302e-122	2.13885e-120	down	154	131	143	997	955	875	NA	scaffold3	72954	74036	-
gene_30129	gene_30129	cytochrome P450 81E8-like [Olea europaea var. sylvestris]	2.51107	7.79803e-121	3.6672e-119	up	2862	2422	2642	399	304	304	NA	scaffold76892	485	2084	+
gene_32516	gene_32516	peroxidase 12-like [Olea europaea var. sylvestris]	-3.54577	1.4799e-120	6.93597e-119	down	117	103	110	1030	850	907	NA	scaffold91099	233	1194	+
gene_3130	gene_3130	Histone H3.2 [Zea mays]	-2.77097	1.75116e-120	8.1934e-119	down	356	269	313	1738	1563	1331	NA	scaffold12735	6659	7069	-
gene_649	gene_649	uncharacterized protein LOC111411603 [Olea europaea var. sylvestris]	-2.10499	3.51491e-120	1.63627e-118	down	1075	933	1004	3648	3091	2664	NA	scaffold10521	1293	1743	-
gene_31397	gene_31397	probable aspartyl protease At4g16563 [Olea europaea var. sylvestris]	-2.56994	4.81433e-120	2.23741e-118	down	545	621	583	2774	2353	2417	NA	scaffold8404	162	1523	-
gene_16513	gene_16513	unnamed protein product [Coffea canephora]	-5.72544	5.373e-120	2.49285e-118	down	23	17	20	881	778	643	NA	scaffold31929	1911	4574	+
gene_19855	gene_19855	cadmium-induced protein AS8 [Olea europaea var. sylvestris]	-2.17216	7.26446e-120	3.35914e-118	down	607	482	545	1899	1782	1638	NA	scaffold39208	1670	3051	+
gene_6899	gene_6899	palmitoyl-monogalactosyldiacylglycerol delta-7 desaturase, chloroplastic-like [Olea europaea var. sylvestris]	-2.70096	9.79051e-119	4.47483e-117	down	337	383	360	1810	1683	1604	NA	scaffold16875	2121	4129	-
gene_2649	gene_2649	probably inactive leucine-rich repeat receptor-like protein kinase At3g28040 [Olea europaea var. sylvestris]	-3.85807	3.18442e-118	1.4459e-116	down	90	66	78	912	781	759	NA	scaffold1222	13978	17184	-
gene_2593	gene_2593	pectinesterase/pectinesterase inhibitor PPE8B-like [Olea europaea var. sylvestris]	-2.53738	1.23749e-117	5.58222e-116	down	474	443	459	1980	1780	2005	NA	scaffold12180	1563	4514	+
gene_26	gene_26	galactinol synthase 2-like [Olea europaea var. sylvestris]	3.14584	2.44998e-117	1.10157e-115	up	7517	6724	7121	719	424	605	NA	scaffold10020	14916	16319	-
gene_32083	gene_32083	uncharacterized protein LOC111405229 [Olea europaea var. sylvestris]	-2.99853	2.65634e-117	1.19242e-115	down	236	213	225	1415	1402	1089	NA	scaffold88300	1019	1363	-
gene_28809	gene_28809	isoflavone reductase homolog A622-like [Olea europaea var. sylvestris]	2.57327	5.06253e-117	2.26887e-115	up	2971	2431	2701	353	363	269	NA	scaffold7005	1283	3240	+
gene_25341	gene_25341	PREDICTED: uncharacterized protein LOC104242818 [Nicotiana sylvestris]	-5.12813	9.28912e-117	4.14295e-115	down	28	30	29	805	789	615	NA	scaffold55592	2069	2377	-
gene_29024	gene_29024	beta-Amyrin Synthase 2 isoform X1 [Olea europaea var. sylvestris]	2.22413	3.18314e-116	1.40832e-114	up	4041	3076	3559	567	529	549	NA	scaffold7106	2298	7678	+
gene_18809	gene_18809	anthocyanidin 3-O-glucosyltransferase 5-like [Olea europaea var. sylvestris]	-2.27672	2.30344e-115	1.01749e-113	down	583	462	523	1917	1933	1638	NA	scaffold36826	4037	5467	-
gene_27633	gene_27633	long chain acyl-CoA synthetase 2 [Olea europaea var. sylvestris]	-2.46145	2.35741e-115	1.03967e-113	down	450	380	415	1768	1521	1660	NA	scaffold6479	2019	7008	+
gene_3276	gene_3276	dirigent protein 22-like [Olea europaea var. sylvestris]	3.11041	8.38594e-115	3.69248e-113	up	1914	1749	1832	159	178	124	NA	scaffold128821	905	1510	+
gene_17625	gene_17625	uncharacterized protein LOC111366023 [Olea europaea var. sylvestris]	-7.52875	1.38892e-113	6.08661e-112	down	60	22	41	6189	5610	4494	NA	scaffold34300	1718	2329	+
gene_18893	gene_18893	basic leucine zipper 61-like [Olea europaea var. sylvestris]	-5.30401	5.42108e-113	2.34959e-111	down	26	34	30	1087	782	726	NA	scaffold37002	2524	4072	-
gene_28332	gene_28332	psbP domain-containing protein 7, chloroplastic [Sesamum indicum]	-3.16922	5.90657e-113	2.556e-111	down	208	191	200	1355	1465	1085	NA	scaffold67880	671	2226	-
gene_21446	gene_21446	ATP synthase subunit b', chloroplastic [Olea europaea var. sylvestris]	-4.9962	8.25799e-113	3.56797e-111	down	33	31	32	878	648	696	NA	scaffold43238	3331	3552	+
gene_3098	gene_3098	probable leucine-rich repeat receptor-like serine/threonine-protein kinase At3g14840 [Sesamum indicum]	2.01244	1.28913e-112	5.56114e-111	up	4347	4211	4279	809	705	787	NA	scaffold12700	4393	7827	-
gene_28562	gene_28562	uncharacterized protein LOC111397413 [Olea europaea var. sylvestris]	-2.22338	2.00829e-112	8.63658e-111	down	665	520	593	2005	2104	1876	NA	scaffold68985	779	1441	-
gene_17642	gene_17642	uncharacterized protein LOC111388968 [Olea europaea var. sylvestris]	-2.05168	2.20537e-112	9.46941e-111	down	4894	4493	4694	16210	15273	10985	NA	scaffold34339	623	988	-
gene_20180	gene_20180	cytochrome b6 (chloroplast) [Ligustrum lucidum]	-3.2466	3.441e-112	1.47292e-110	down	173	156	165	1083	1117	1177	NA	scaffold3	78243	79269	+
gene_17199	gene_17199	uncharacterized protein LOC105161922 [Sesamum indicum]	-3.56887	9.61574e-112	4.09699e-110	down	127	149	138	1132	1191	1228	NA	scaffold33391	601	4675	-
gene_15816	gene_15816	transcription elongation factor 1 homolog [Olea europaea var. sylvestris]	-2.29758	9.98161e-112	4.24633e-110	down	531	476	504	1789	1935	1644	NA	scaffold30548	2820	4349	+
gene_3968	gene_3968	COBRA-like protein 4 [Olea europaea var. sylvestris]	-2.36016	1.20749e-111	5.12895e-110	down	376	347	362	1456	1294	1281	NA	scaffold13544	213	2630	+
gene_21447	gene_21447	ATP synthase subunit b', chloroplastic [Olea europaea var. sylvestris]	-5.14036	6.6761e-111	2.82707e-109	down	39	91	65	1720	1664	1643	NA	scaffold43238	2911	3506	-
gene_28564	gene_28564	3-oxoacyl-[acyl-carrier-protein] reductase 4-like [Olea europaea var. sylvestris]	-2.06324	3.44723e-110	1.44428e-108	down	1019	787	903	2990	2841	2355	NA	scaffold689	6738	12449	+
gene_16423	gene_16423	thiosulfate sulfurtransferase 16, chloroplastic-like [Olea europaea var. sylvestris]	-2.35219	6.628e-109	2.76436e-107	down	410	400	405	1511	1524	1450	NA	scaffold31747	3339	4325	+
gene_33747	gene_33747	xyloglucan endotransglucosylase/hydrolase 2-like [Olea europaea var. sylvestris]	2.57767	6.81983e-108	2.82308e-106	up	2665	2428	2547	280	338	305	NA	scaffold9974	5882	6952	-
gene_24917	gene_24917	peroxidase 31-like [Olea europaea var. sylvestris]	-3.19234	9.09517e-108	3.75373e-106	down	135	115	125	887	832	760	NA	scaffold540	6218	7207	-
gene_17843	gene_17843	Histone H3.2 [Zea mays]	-3.35261	9.95656e-108	4.10311e-106	down	245	288	267	2294	2144	1531	NA	scaffold34734	6576	6986	-
gene_6107	gene_6107	protein MIZU-KUSSEI 1 [Olea europaea var. sylvestris]	-3.26178	1.91553e-107	7.87048e-106	down	121	112	117	848	802	777	NA	scaffold15885	1540	3112	-
gene_12436	gene_12436	probable glutamate carboxypeptidase AMP1 isoform X1 [Olea europaea var. sylvestris]	2.80444	1.95925e-107	8.03817e-106	up	1684	1493	1589	190	151	153	NA	scaffold2476	4778	10266	+
gene_32675	gene_32675	pectin acetylesterase 12-like [Olea europaea var. sylvestris]	-2.08935	3.87104e-106	1.56953e-104	down	914	934	924	3221	2600	2738	NA	scaffold920	11199	16372	+
gene_12154	gene_12154	Histone H3.2 [Zea mays]	-3.24186	8.87568e-105	3.54156e-103	down	160	124	142	974	1061	873	NA	scaffold24305	3566	3976	-
gene_3817	gene_3817	chaperone protein dnaJ 11, chloroplastic-like [Olea europaea var. sylvestris]	-4.24316	1.91466e-104	7.60693e-103	down	48	67	58	836	838	708	NA	scaffold134025	958	1515	-
gene_9647	gene_9647	acidic endochitinase-like [Olea europaea var. sylvestris]	2.51309	5.59284e-104	2.20933e-102	up	4857	4976	4917	651	728	499	NA	scaffold20500	330	1226	-
gene_5136	gene_5136	probable aldo-keto reductase [Olea europaea]	-3.82877	2.8145e-103	1.10549e-101	down	73	66	70	723	775	649	NA	scaffold14776	17161	18292	+
gene_8636	gene_8636	peroxidase 5-like [Olea europaea var. sylvestris]	2.54861	5.54955e-103	2.17052e-101	up	1804	1748	1776	229	212	218	NA	scaffold1908	11743	12862	+
gene_4822	gene_4822	subtilisin-like protease SBT1.1 [Olea europaea var. sylvestris]	-4.43831	8.53395e-103	3.33306e-101	down	49	72	61	896	1079	888	NA	scaffold1443	12583	14892	-
gene_3216	gene_3216	probable inactive poly [ADP-ribose] polymerase SRO5 [Olea europaea var. sylvestris]	2.63582	3.75777e-102	1.45532e-100	up	2744	2117	2431	291	319	237	NA	scaffold12814	963	2972	-
gene_16067	gene_16067	uncharacterized protein LOC111389663, partial [Olea europaea var. sylvestris]	3.57672	5.49449e-102	2.11607e-100	up	1850	1525	1688	123	115	70	NA	scaffold30998	5578	6379	-
gene_7016	gene_7016	uncharacterized protein LOC111395922 [Olea europaea var. sylvestris]	2.06962	6.01862e-102	2.3147e-100	up	3449	2823	3136	632	502	488	NA	scaffold17008	3665	5849	-
gene_32892	gene_32892	probable WRKY transcription factor 70 [Olea europaea var. sylvestris]	4.0395	7.02259e-102	2.69706e-100	up	1310	1151	1231	45	68	49	NA	scaffold9350	5194	6910	-
gene_8407	gene_8407	probable purple acid phosphatase 20 isoform X1 [Olea europaea var. sylvestris]	-2.62839	1.11061e-101	4.25353e-100	down	284	290	287	1271	1339	1240	NA	scaffold18785	1014	5709	+
gene_12845	gene_12845	lysosomal Pro-X carboxypeptidase isoform X1 [Olea europaea var. sylvestris]	2.44176	3.18832e-101	1.21773e-99	up	2309	1987	2148	341	276	243	NA	scaffold25412	1017	4523	+
gene_18861	gene_18861	pelargonidin 3-O-(6-caffeoylglucoside) 5-O-(6-O-malonylglucoside) 4'''-malonyltransferase-like [Olea europaea var. sylvestris]	2.60689	8.43345e-101	3.20773e-99	up	3059	2915	2987	443	302	324	NA	scaffold36942	706	2158	+
gene_18573	gene_18573	1-aminocyclopropane-1-carboxylate synthase-like [Olea europaea var. sylvestris]	3.46848	2.12765e-100	8.04841e-99	up	1268	1045	1157	74	75	77	NA	scaffold36365	1052	3534	+
gene_26368	gene_26368	pleiotropic drug resistance protein 1-like isoform X1 [Olea europaea var. sylvestris]	2.76309	2.26903e-100	8.57148e-99	up	6765	5579	6172	637	547	773	NA	scaffold594	15215	22077	-
gene_24531	gene_24531	sigma factor binding protein 1, chloroplastic-like [Olea europaea var. sylvestris]	2.18848	4.25339e-99	1.58939e-97	up	3801	3577	3689	593	670	496	NA	scaffold52706	2596	3030	-
gene_29983	gene_29983	phospholipase A1-Igamma1, chloroplastic-like [Olea europaea var. sylvestris]	2.31824	6.89461e-99	2.57287e-97	up	3964	3318	3641	631	445	509	NA	scaffold7601	793	2400	-
gene_19419	gene_19419	protein NRT1/ PTR FAMILY 2.11-like [Olea europaea var. sylvestris]	2.4686	1.17519e-98	4.37957e-97	up	3490	3255	3373	388	476	453	NA	scaffold38199	1865	4044	+
gene_26457	gene_26457	uncharacterized protein LOC111377900 [Olea europaea var. sylvestris]	4.14525	1.89471e-98	7.05149e-97	up	39397	37824	38611	1718	1928	1121	NA	scaffold5983	8444	9275	-
gene_2623	gene_2623	sodium/calcium exchanger NCL2-like [Olea europaea var. sylvestris]	2.39238	2.17952e-98	8.10055e-97	up	4106	3239	3673	499	457	552	NA	scaffold12208	2730	6714	-
gene_19767	gene_19767	fasciclin-like arabinogalactan protein 4 [Olea europaea var. sylvestris]	-2.68462	2.59506e-98	9.63201e-97	down	373	263	318	1670	1356	1399	NA	scaffold39006	1360	2607	+
gene_9680	gene_9680	phospholipase A1-Igamma3, chloroplastic-like [Olea europaea var. sylvestris]	3.18978	5.37096e-98	1.98819e-96	up	3128	2657	2893	236	177	271	NA	scaffold20555	1883	3686	-
gene_3655	gene_3655	tubulin beta chain-like [Olea europaea var. sylvestris]	-3.51688	7.3459e-98	2.71562e-96	down	90	89	90	833	685	713	NA	scaffold13234	5031	6889	-
gene_24525	gene_24525	probable NAD(P)H dehydrogenase (quinone) FQR1-like 2 [Olea europaea var. sylvestris]	-2.17169	8.57065e-98	3.15994e-96	down	855	770	813	3051	2769	2160	NA	scaffold5268	148	1074	-
gene_17139	gene_17139	auxin-induced in root cultures protein 12 [Olea europaea var. sylvestris]	2.33641	1.3537e-97	4.98437e-96	up	2490	2523	2507	384	389	308	NA	scaffold33271	5101	5826	-
gene_14366	gene_14366	NAC domain-containing protein 53-like [Olea europaea var. sylvestris]	2.00581	1.9044e-97	6.99344e-96	up	3767	3172	3470	725	554	596	NA	scaffold27956	305	4762	+
gene_25666	gene_25666	cytochrome P450 77A2-like [Olea europaea var. sylvestris]	-3.29413	6.15547e-97	2.24849e-95	down	143	190	167	1298	1167	1105	NA	scaffold56819	147	1700	+
gene_10617	gene_10617	DNA damage-repair/toleration protein DRT100-like [Olea europaea var. sylvestris]	-4.38595	1.45189e-96	5.28955e-95	down	44	44	44	644	637	708	NA	scaffold21963	791	1897	+
gene_29186	gene_29186	transcription factor UNE10-like isoform X3 [Olea europaea var. sylvestris]	-2.29038	1.67524e-96	6.09524e-95	down	633	458	546	2006	1832	1924	NA	scaffold7192	3494	6552	+
gene_3379	gene_3379	acyl-CoA--sterol O-acyltransferase 1-like, partial [Olea europaea var. sylvestris]	2.6354	3.80289e-96	1.38002e-94	up	1777	1672	1725	213	180	209	NA	scaffold12974	12591	13688	+
gene_22176	gene_22176	transcription factor bHLH57-like [Cicer arietinum]	-3.30637	7.76264e-96	2.80225e-94	down	192	181	187	1699	1142	1190	NA	scaffold45323	138	1488	-
gene_8530	gene_8530	COBRA-like protein 4 [Olea europaea var. sylvestris]	-3.36154	9.50108e-96	3.412e-94	down	136	168	152	1326	1132	961	NA	scaffold18966	47	1963	+
gene_7433	gene_7433	wall-associated receptor kinase 2-like [Olea europaea var. sylvestris]	2.75565	1.32538e-95	4.75348e-94	up	2064	1851	1958	228	175	225	NA	scaffold17531	2458	4695	-
gene_19960	gene_19960	beta-amyrin 28-oxidase-like [Olea europaea var. sylvestris]	2.91269	2.60999e-95	9.31245e-94	up	1560	1454	1507	170	150	116	NA	scaffold39495	22	1244	+
gene_28635	gene_28635	putative lipid-binding protein At4g00165 [Olea europaea var. sylvestris]	-3.64623	3.50225e-95	1.24639e-93	down	221	195	208	2443	1948	1315	NA	scaffold692	9598	9957	+
gene_1336	gene_1336	probable pectate lyase 8 [Olea europaea var. sylvestris]	-4.16248	3.93032e-95	1.39514e-93	down	48	48	48	611	620	630	NA	scaffold11093	1182	4914	-
gene_27542	gene_27542	leucine-rich repeat receptor-like protein kinase PXC1 [Olea europaea var. sylvestris]	-2.73858	1.2858e-94	4.52355e-93	down	203	180	192	933	951	887	NA	scaffold6435	5146	8743	+
gene_13102	gene_13102	transcription factor MYBS3-like [Olea europaea var. sylvestris]	-3.0583	5.42786e-94	1.89989e-92	down	155	178	167	1062	1068	895	NA	scaffold25878	3674	5116	-
gene_8674	gene_8674	Cysteine desulfurase NFS1 [Handroanthus impetiginosus]	-2.58514	6.46158e-94	2.25886e-92	down	269	245	257	1291	1067	998	NA	scaffold19139	6410	7723	-
gene_25124	gene_25124	methylthioribose kinase-like [Olea europaea var. sylvestris]	2.08665	1.08704e-93	3.79052e-92	up	2032	1783	1908	339	333	302	NA	scaffold54870	3594	7391	+
gene_23588	gene_23588	ABC transporter G family member 29-like isoform X2 [Olea europaea var. sylvestris]	2.73713	2.80019e-93	9.7275e-92	up	3820	3489	3655	327	431	424	NA	scaffold4970	1968	10846	-
gene_22826	gene_22826	stem-specific protein TSJT1-like [Olea europaea var. sylvestris]	6.5667	3.75395e-92	1.2863e-90	up	2016	1136	1576	19	13	4	NA	scaffold4736	237	1609	-
gene_26800	gene_26800	disease resistance protein RPM1-like [Olea europaea var. sylvestris]	2.74813	6.52367e-92	2.22982e-90	up	2260	1999	2130	280	186	223	NA	scaffold61160	29	2424	+
gene_21928	gene_21928	root phototropism protein 2 isoform X1 [Olea europaea var. sylvestris]	2.02286	8.22543e-92	2.80802e-90	up	2777	2591	2684	558	438	441	NA	scaffold44594	613	2038	-
gene_14783	gene_14783	subtilisin-like protease SBT1.3 [Olea europaea var. sylvestris]	-4.91004	1.21307e-91	4.13102e-90	down	29	51	40	1091	857	698	NA	scaffold2867	2761	6087	-
gene_5565	gene_5565	preprotein translocase subunit SECE1-like [Olea europaea var. sylvestris]	-2.10936	8.19952e-91	2.77859e-89	down	563	558	561	2006	1733	1534	NA	scaffold1524	11804	12043	+
gene_16189	gene_16189	G-type lectin S-receptor-like serine/threonine-protein kinase LECRK3 [Olea europaea var. sylvestris]	3.87178	4.03983e-90	1.36065e-88	up	1303	1125	1214	57	48	74	NA	scaffold3124	6646	9018	+
gene_3613	gene_3613	Aminopeptidase [Actinidia chinensis var. chinensis]	-2.28826	7.54492e-90	2.53502e-88	down	1300	1166	1233	5032	4791	3320	NA	scaffold131973	652	1004	+
gene_4159	gene_4159	protein CHUP1, chloroplastic-like [Olea europaea var. sylvestris]	-5.08695	8.28605e-90	2.78065e-88	down	30	28	29	718	584	825	NA	scaffold13726	204	3369	-
gene_26822	gene_26822	uncharacterized protein LOC111372795 [Olea europaea var. sylvestris]	-5.05843	9.35005e-90	3.13391e-88	down	21	26	24	687	535	500	NA	scaffold61256	1098	1667	+
gene_23065	gene_23065	wound-induced protein 1-like [Olea europaea var. sylvestris]	-4.81429	9.9087e-90	3.31713e-88	down	29	26	28	673	505	516	NA	scaffold48057	2920	3525	+
gene_15578	gene_15578	formin-like protein 6 [Olea europaea var. sylvestris]	-2.15513	1.18833e-89	3.96855e-88	down	475	379	427	1531	1312	1281	NA	scaffold3005	33	5620	+
gene_29852	gene_29852	PREDICTED: uncharacterized protein LOC105780896 [Gossypium raimondii]	-2.5951	1.21167e-89	4.04163e-88	down	355	436	396	1821	1734	1656	NA	scaffold7531	3506	3939	+
gene_8308	gene_8308	phospholipid-transporting ATPase 1-like [Olea europaea var. sylvestris]	2.31653	1.67963e-89	5.59579e-88	up	2429	2246	2338	319	337	359	NA	scaffold18655	8193	12623	+
gene_29373	gene_29373	ribonucleoside-diphosphate reductase small chain-like [Olea europaea var. sylvestris]	-3.27797	3.54377e-89	1.17638e-87	down	215	281	248	2112	1769	1402	NA	scaffold72921	596	1585	+
gene_32359	gene_32359	putative methyltransferase DDB_G0268948 [Olea europaea var. sylvestris]	2.85853	1.67329e-88	5.48872e-87	up	2180	2012	2096	194	256	177	NA	scaffold8	32658	33871	-
gene_15571	gene_15571	uncharacterized protein LOC111410430 isoform X2 [Olea europaea var. sylvestris]	-2.70325	2.7998e-88	9.16213e-87	down	261	317	289	1440	1391	1272	NA	scaffold30047	163	2813	-
gene_2289	gene_2289	probable LRR receptor-like serine/threonine-protein kinase IRK [Olea europaea var. sylvestris]	-2.92066	8.42144e-88	2.74287e-86	down	187	143	165	930	852	917	NA	scaffold11898	1748	5011	-
gene_24623	gene_24623	wall-associated receptor kinase-like 20 [Olea europaea var. sylvestris]	2.03449	4.36567e-87	1.41409e-85	up	2984	2595	2790	576	434	469	NA	scaffold53056	963	3809	-
gene_15338	gene_15338	transmembrane 9 superfamily member 8-like [Olea europaea var. sylvestris]	-4.00492	4.36726e-87	1.41409e-85	down	50	63	57	638	681	656	NA	scaffold29645	1751	5770	+
gene_23458	gene_23458	cold-shock DNA-binding domain [Fraxinus mandshurica]	-2.40083	5.81588e-87	1.87875e-85	down	665	797	731	3044	3001	2394	NA	scaffold49345	1590	2933	+
gene_4953	gene_4953	berberine bridge enzyme-like 8 [Olea europaea var. sylvestris]	5.14365	3.20363e-86	1.02294e-84	up	19915	17040	18478	260	469	393	NA	scaffold14599	5953	7146	-
gene_15516	gene_15516	hemiasterlin resistant protein 1-like [Olea europaea var. sylvestris]	-3.32313	3.74049e-86	1.19299e-84	down	276	438	357	2915	2501	2425	NA	scaffold29969	1346	4950	-
gene_20217	gene_20217	LOW QUALITY PROTEIN: uncharacterized protein LOC110910099 [Helianthus annuus]	-3.55594	1.56334e-85	4.95751e-84	down	110	92	101	815	794	951	NA	scaffold3	122492	126455	-
gene_24889	gene_24889	uncharacterized protein LOC111394764 [Olea europaea var. sylvestris]	-3.14384	1.96298e-85	6.21056e-84	down	236	313	275	2045	1854	1428	NA	scaffold53	8665	9816	+
gene_3227	gene_3227	receptor protein kinase TMK1-like [Olea europaea var. sylvestris]	-2.01463	1.46661e-84	4.619e-83	down	732	546	639	2019	1752	1813	NA	scaffold12828	3936	7386	-
gene_5432	gene_5432	uncharacterized protein LOC105157526 [Sesamum indicum]	-2.82791	8.37127e-84	2.61267e-82	down	164	184	174	981	876	834	NA	scaffold15095	825	1954	-
gene_25618	gene_25618	uncharacterized protein LOC111383688 [Olea europaea var. sylvestris]	2.36246	9.1572e-84	2.85473e-82	up	1856	1682	1769	272	219	255	NA	scaffold56648	3623	5565	+
gene_6717	gene_6717	uncharacterized protein LOC111377714 [Olea europaea var. sylvestris]	4.11635	1.18889e-83	3.69801e-82	up	1485	1486	1486	74	38	74	NA	scaffold16651	787	1627	+
gene_553	gene_553	BRASSINOSTEROID INSENSITIVE 1-associated receptor kinase 1-like [Olea europaea var. sylvestris]	-7.45956	1.22186e-83	3.79627e-82	down	12	35	24	3265	2951	2952	NA	scaffold10444	1077	7852	-
gene_23215	gene_23215	transcription factor MYBS1-like [Olea europaea var. sylvestris]	-2.20071	2.22731e-83	6.89694e-82	down	475	351	413	1485	1393	1234	NA	scaffold48580	1539	2524	-
gene_22403	gene_22403	NDR1/HIN1-like protein 26 [Olea europaea var. sylvestris]	-2.01104	4.12927e-83	1.27436e-81	down	646	620	633	1928	2016	1604	NA	scaffold46005	1007	1786	-
gene_24877	gene_24877	casparian strip membrane protein 1-like [Olea europaea var. sylvestris]	3.31249	5.08362e-83	1.56714e-81	up	1087	997	1042	69	78	80	NA	scaffold5394	5152	6115	+
gene_15158	gene_15158	protein LURP-one-related 8-like [Olea europaea var. sylvestris]	-2.11329	5.736e-83	1.76628e-81	down	440	408	424	1496	1236	1255	NA	scaffold29371	3731	4470	-
gene_28074	gene_28074	CDP-diacylglycerol--serine O-phosphatidyltransferase 1-like [Olea europaea var. sylvestris]	-3.39436	7.60714e-83	2.33985e-81	down	91	75	83	633	674	583	NA	scaffold6670	3814	8594	+
gene_26042	gene_26042	PLAT domain-containing protein 3-like [Olea europaea var. sylvestris]	-2.23339	2.82625e-82	8.61648e-81	down	420	333	377	1466	1225	1154	NA	scaffold58240	1505	2260	-
gene_26207	gene_26207	hypothetical protein EUGRSUZ_J02062, partial [Eucalyptus grandis]	-2.00786	4.13669e-82	1.25839e-80	down	1185	1160	1173	4165	3279	2861	NA	scaffold5884	822	1953	-
gene_17729	gene_17729	HMG-Y-related protein B-like [Olea europaea var. sylvestris]	-2.2026	4.24137e-82	1.28882e-80	down	1153	869	1011	4138	3206	2781	NA	scaffold34511	1865	2746	+
gene_17630	gene_17630	protein ECERIFERUM 2-like [Olea europaea var. sylvestris]	-2.61128	5.15989e-82	1.56621e-80	down	240	208	224	1132	893	947	NA	scaffold3430	7487	8991	-
gene_9977	gene_9977	acetate/butyrate--CoA ligase AAE7, peroxisomal [Olea europaea var. sylvestris]	2.37903	5.51717e-82	1.67282e-80	up	1527	1328	1428	202	211	182	NA	scaffold20	1204	4742	+
gene_11645	gene_11645	protein RICE SALT SENSITIVE 3-like [Olea europaea var. sylvestris]	-2.99249	5.93941e-82	1.79887e-80	down	168	186	177	993	985	1075	NA	scaffold23543	3158	5483	-
gene_2403	gene_2403	uncharacterized protein F12A10.7-like [Olea europaea var. sylvestris]	-5.00506	8.47154e-82	2.56016e-80	down	23	46	35	887	931	628	NA	scaffold11	24701	25132	+
gene_7262	gene_7262	histone H2B-like [Olea europaea var. sylvestris]	-3.67632	9.31634e-82	2.80933e-80	down	103	71	87	957	831	631	NA	scaffold1731	23342	23791	-
gene_26742	gene_26742	uncharacterized protein LOC111378657 [Olea europaea var. sylvestris]	-2.04535	1.5011e-81	4.50688e-80	down	734	768	751	2287	2120	2318	NA	scaffold6090	4352	4843	-
gene_26702	gene_26702	high-affinity nitrate transporter 3.1-like [Olea europaea var. sylvestris]	2.14112	1.86751e-81	5.6009e-80	up	2472	2127	2300	362	424	343	NA	scaffold6077	20473	21652	+
gene_20883	gene_20883	EIN3-binding F-box protein 1-like [Sesamum indicum]	2.6044	2.90929e-80	8.63173e-79	up	1708	1564	1636	193	175	214	NA	scaffold41808	1984	4391	+
gene_12422	gene_12422	probable WRKY transcription factor 33 [Olea europaea var. sylvestris]	2.29949	2.92612e-80	8.67235e-79	up	3880	3059	3470	618	421	490	NA	scaffold24743	2635	4529	-
gene_30766	gene_30766	2-hydroxyisoflavanone dehydratase-like [Olea europaea var. sylvestris]	-2.57273	3.69607e-80	1.09192e-78	down	301	341	321	1351	1505	1296	NA	scaffold80344	314	1339	-
gene_17903	gene_17903	putative calcium-binding protein CML19 [Olea europaea var. sylvestris]	2.42393	5.05367e-80	1.48822e-78	up	1927	1726	1827	259	214	264	NA	scaffold34860	5579	6022	+
gene_16460	gene_16460	uncharacterized GPI-anchored protein At4g28100-like [Olea europaea var. sylvestris]	-2.26024	7.30781e-80	2.14746e-78	down	348	286	317	1124	1164	1002	NA	scaffold31812	2654	4240	+
gene_29971	gene_29971	cytochrome P450 78A3-like [Olea europaea var. sylvestris]	2.17975	1.1459e-79	3.36374e-78	up	2561	2155	2358	431	400	301	NA	scaffold7597	3691	5386	+
gene_6407	gene_6407	uncharacterized protein LOC111382094 [Olea europaea var. sylvestris]	-3.31277	2.75101e-79	8.03284e-78	down	110	93	102	707	828	653	NA	scaffold16259	1460	2302	-
gene_12769	gene_12769	tropinone reductase homolog At5g06060-like isoform X2 [Olea europaea var. sylvestris]	3.64762	8.28919e-79	2.41023e-77	up	2467	2254	2361	144	183	84	NA	scaffold25293	519	2393	+
gene_11514	gene_11514	wall-associated receptor kinase-like 14 [Olea europaea var. sylvestris]	2.04264	1.10637e-78	3.21358e-77	up	1848	1549	1699	307	304	282	NA	scaffold23338	336	4493	-
gene_6038	gene_6038	fasciclin-like arabinogalactan protein 11 [Olea europaea var. sylvestris]	-4.56819	1.26781e-78	3.66711e-77	down	49	27	38	583	757	600	NA	scaffold15812	2759	3568	-
gene_16739	gene_16739	ankyrin repeat-containing protein ITN1-like isoform X1 [Olea europaea var. sylvestris]	4.11618	2.07137e-78	5.97262e-77	up	1089	930	1010	55	47	25	NA	scaffold32369	2705	4657	+
gene_620	gene_620	anthocyanidin 3-O-glucosyltransferase-like [Olea europaea var. sylvestris]	-2.44652	5.20589e-78	1.4964e-76	down	235	224	230	1010	909	805	NA	scaffold104994	612	2024	+
gene_8806	gene_8806	EG45-like domain containing protein [Olea europaea var. sylvestris]	3.59828	5.72645e-78	1.64432e-76	up	1500	1366	1433	62	98	95	NA	scaffold1931	2624	3272	-
gene_22744	gene_22744	uncharacterized protein LOC111405730 [Olea europaea var. sylvestris]	-3.43883	2.75671e-77	7.82633e-76	down	86	68	77	691	609	515	NA	scaffold4708	4126	4887	-
gene_12758	gene_12758	glucose-6-phosphate/phosphate translocator 1, chloroplastic-like [Olea europaea var. sylvestris]	2.19808	8.25312e-77	2.32873e-75	up	1857	1630	1744	261	285	276	NA	scaffold25277	4722	7818	+
gene_8326	gene_8326	uncharacterized protein LOC111380145 [Olea europaea var. sylvestris]	-3.19169	8.49669e-77	2.39501e-75	down	125	136	131	808	978	805	NA	scaffold18685	3210	5671	+
gene_33489	gene_33489	phytolongin Phyl2.1-like [Olea europaea var. sylvestris]	-2.87716	9.63639e-77	2.70798e-75	down	137	139	138	791	688	723	NA	scaffold9774	3359	4183	-
gene_13436	gene_13436	expansin-A10-like [Olea europaea var. sylvestris]	-2.21665	1.12272e-76	3.14863e-75	down	629	731	680	2463	2461	1978	NA	scaffold26388	5943	7245	+
gene_20293	gene_20293	alpha carbonic anhydrase 8-like [Olea europaea var. sylvestris]	-3.65591	1.27852e-76	3.58194e-75	down	86	60	73	611	722	650	NA	scaffold4020	1664	2277	+
gene_5113	gene_5113	early nodulin-like protein 3 [Olea europaea var. sylvestris]	-2.0907	1.47024e-76	4.11489e-75	down	627	460	544	1728	1792	1490	NA	scaffold14751	2884	3699	-
gene_4063	gene_4063	protein SHOOT GRAVITROPISM 5-like [Olea europaea var. sylvestris]	-3.30579	2.32598e-76	6.50335e-75	down	135	85	110	794	857	698	NA	scaffold13625	3316	5115	+
gene_5740	gene_5740	CSC1-like protein At1g32090 isoform X2 [Olea europaea var. sylvestris]	-2.70536	2.86877e-76	8.01284e-75	down	275	332	304	1366	1537	1402	NA	scaffold15452	1764	7203	-
gene_12471	gene_12471	glycerol-3-phosphate 2-O-acyltransferase 6-like [Olea europaea var. sylvestris]	-2.47026	3.09141e-76	8.61731e-75	down	223	234	229	968	943	845	NA	scaffold24832	1983	4381	+
gene_6110	gene_6110	polygalacturonase-1 non-catalytic subunit beta-like [Olea europaea var. sylvestris]	-2.17621	1.22156e-75	3.37111e-74	down	1001	659	830	3119	2600	2400	NA	scaffold15890	547	2520	+
gene_8580	gene_8580	protein NDR1-like [Olea europaea var. sylvestris]	3.05803	1.22536e-75	3.37822e-74	up	1321	1323	1322	99	132	113	NA	scaffold19012	4472	5104	-
gene_11920	gene_11920	protein NRT1/ PTR FAMILY 5.4 [Olea europaea var. sylvestris]	2.38948	2.49576e-75	6.81943e-74	up	2247	1868	2058	268	266	313	NA	scaffold23921	2159	5342	+
gene_29159	gene_29159	uncharacterized protein LOC111372199 [Olea europaea var. sylvestris]	-2.28609	2.92839e-75	7.98579e-74	down	393	317	355	1461	1238	1066	NA	scaffold7177	8020	10766	-
gene_6819	gene_6819	uncharacterized protein LOC111382822 [Olea europaea var. sylvestris]	-3.06043	6.19872e-75	1.68542e-73	down	226	169	198	1439	1252	901	NA	scaffold16782	1326	1832	-
gene_12536	gene_12536	PREDICTED: uncharacterized transporter YBR287W-like [Nicotiana tabacum]	-2.78554	8.63669e-75	2.3391e-73	down	163	135	149	754	799	673	NA	scaffold24956	1676	9310	-
gene_14872	gene_14872	uncharacterized protein LOC111394330 isoform X2 [Olea europaea var. sylvestris]	-2.54336	1.50373e-74	4.06066e-73	down	222	228	225	1072	870	912	NA	scaffold2884	14003	17174	-
gene_15367	gene_15367	L-ascorbate oxidase [Olea europaea var. sylvestris]	3.84773	1.87433e-74	5.05157e-73	up	946	895	921	44	60	35	NA	scaffold29684	1299	3790	-
gene_31458	gene_31458	leucine-rich repeat receptor-like serine/threonine/tyrosine-protein kinase SOBIR1 [Olea europaea var. sylvestris]	3.76455	5.9309e-74	1.58455e-72	up	871	900	886	58	38	46	NA	scaffold8445	4339	6237	-
gene_24990	gene_24990	PLAT domain-containing protein 3-like [Olea europaea var. sylvestris]	-4.56382	1.39429e-73	3.71791e-72	down	42	56	49	970	1008	568	NA	scaffold5431	9443	10195	+
gene_14515	gene_14515	uncharacterized protein LOC111366307 isoform X1 [Olea europaea var. sylvestris]	2.62462	1.74991e-73	4.66172e-72	up	1927	1792	1860	193	213	245	NA	scaffold2819	8018	11637	-
gene_24665	gene_24665	probable WRKY transcription factor 33 [Olea europaea var. sylvestris]	2.72601	2.02588e-73	5.38132e-72	up	1404	1259	1332	157	122	157	NA	scaffold5321	7403	9316	-
gene_463	gene_463	serine decarboxylase-like [Olea europaea var. sylvestris]	-4.4008	7.14284e-73	1.88108e-71	down	26	40	33	541	534	447	NA	scaffold10372	1884	4390	-
gene_23005	gene_23005	uncharacterized protein LOC111393742 [Olea europaea var. sylvestris]	-2.12326	8.38357e-73	2.20573e-71	down	429	435	432	1338	1377	1365	NA	scaffold47890	1185	1937	+
gene_31289	gene_31289	ferruginol synthase-like [Olea europaea var. sylvestris]	-3.72802	9.73771e-73	2.55957e-71	down	208	94	151	1643	1248	1408	NA	scaffold8336	7825	10094	-
gene_16776	gene_16776	ferritin-3, chloroplastic-like [Olea europaea var. sylvestris]	-2.35026	1.16122e-72	3.04362e-71	down	454	412	433	1804	1749	1260	NA	scaffold3243	10753	14518	+
gene_15591	gene_15591	mavicyanin [Olea europaea var. sylvestris]	-2.80404	2.1308e-72	5.57434e-71	down	162	138	150	762	835	674	NA	scaffold3007	5647	6284	-
gene_30895	gene_30895	pathogenesis-related leaf protein 6-like [Olea europaea var. sylvestris]	3.66901	3.04939e-72	7.96991e-71	up	1073	768	921	47	57	52	NA	scaffold81101	1477	1956	-
gene_21328	gene_21328	EXPA6 [Osmanthus fragrans]	-2.69936	3.58791e-72	9.35088e-71	down	295	366	331	1600	1754	1336	NA	scaffold42948	2252	3244	-
gene_20390	gene_20390	hypothetical protein EUGRSUZ_J02062, partial [Eucalyptus grandis]	-3.1174	3.82394e-72	9.95664e-71	down	190	130	160	1017	1167	821	NA	scaffold4049	11472	11783	+
gene_727	gene_727	gibberellin-regulated protein 14-like [Olea europaea var. sylvestris]	-2.84261	5.51737e-72	1.42986e-70	down	204	264	234	1415	1185	1075	NA	scaffold10586	3066	3859	+
gene_11556	gene_11556	exocyst complex component EXO70H1-like [Olea europaea var. sylvestris]	4.37921	5.66849e-72	1.46765e-70	up	754	610	682	25	25	21	NA	scaffold23398	3676	5571	+
gene_30242	gene_30242	protein trichome birefringence-like 19 [Olea europaea var. sylvestris]	-2.27526	6.07211e-72	1.57068e-70	down	487	344	416	1417	1469	1450	NA	scaffold7746	7285	8801	-
gene_20200	gene_20200	atpB (chloroplast) [Hesperelaea palmeri]	-3.22123	1.15932e-71	2.98209e-70	down	147	221	184	1304	1202	1242	NA	scaffold3	55543	57039	-
gene_12953	gene_12953	non-specific lipid-transfer protein-like protein At5g64080 [Olea europaea var. sylvestris]	-2.24419	1.16955e-71	3.00562e-70	down	366	363	365	1455	1253	1061	NA	scaffold25612	4004	4965	-
gene_27568	gene_27568	probably inactive leucine-rich repeat receptor-like protein kinase IMK2 [Olea europaea var. sylvestris]	2.11846	4.19935e-71	1.0732e-69	up	2333	2001	2167	430	310	344	NA	scaffold6449	1292	4035	+
gene_15114	gene_15114	LOW QUALITY PROTEIN: beta-fructofuranosidase, insoluble isoenzyme CWINV1-like [Olea europaea var. sylvestris]	-3.98627	4.85115e-71	1.23863e-69	down	155	63	109	1359	1111	1233	NA	scaffold29276	3625	5795	+
gene_28278	gene_28278	AT-hook motif nuclear-localized protein 20-like [Olea europaea var. sylvestris]	2.26414	2.49808e-70	6.32574e-69	up	1689	1468	1579	274	248	193	NA	scaffold67634	1816	2670	-
gene_18852	gene_18852	serine/threonine-protein kinase RIPK [Sesamum indicum]	2.58511	2.62457e-70	6.63994e-69	up	2759	2203	2481	378	234	286	NA	scaffold36914	3723	5431	+
gene_31729	gene_31729	anthocyanidin 3-O-glucoside 2''-O-glucosyltransferase-like [Olea europaea var. sylvestris]	-5.58066	2.8587e-70	7.22567e-69	down	40	7	24	832	863	728	NA	scaffold86077	15	1460	-
gene_20218	gene_20218	hypothetical chloroplast RF1 (plastid) [Fraxinus chiisanensis]	-4.91971	3.77401e-70	9.50446e-69	down	19	19	19	396	427	421	NA	scaffold3	128920	131816	-
gene_18405	gene_18405	aldehyde dehydrogenase family 2 member B4, mitochondrial [Olea europaea var. sylvestris]	2.18438	7.64673e-70	1.91355e-68	up	1932	1447	1690	282	276	246	NA	scaffold35999	992	5238	-
gene_17541	gene_17541	laccase-12-like [Olea europaea var. sylvestris]	-5.24182	1.23637e-69	3.08836e-68	down	15	21	18	441	476	555	NA	scaffold34103	882	3555	+
gene_21967	gene_21967	cysteine-rich receptor-like protein kinase 2 [Olea europaea var. sylvestris]	2.49175	1.42307e-69	3.54831e-68	up	1346	1068	1207	160	149	155	NA	scaffold44698	366	3771	-
gene_39	gene_39	probable protein S-acyltransferase 22 [Olea europaea var. sylvestris]	-2.56831	1.54876e-69	3.85823e-68	down	229	185	207	904	983	774	NA	scaffold10033	709	4608	+
gene_20176	gene_20176	cytochrome f [Olea europaea subsp. cuspidata]	-3.70893	6.56958e-69	1.62343e-67	down	52	47	50	463	502	442	NA	scaffold3	64907	65869	+
gene_30710	gene_30710	repetitive proline-rich cell wall protein 2-like isoform X1 [Olea europaea var. sylvestris]	-4.90634	7.57382e-69	1.86992e-67	down	25	16	21	405	498	433	NA	scaffold80004	3552	4041	-
gene_27087	gene_27087	aspartic proteinase PCS1-like [Olea europaea var. sylvestris]	-2.04107	9.29685e-69	2.28512e-67	down	402	323	363	1103	1123	1005	NA	scaffold6235	8867	10138	-
gene_3979	gene_3979	uncharacterized protein LOC111396832 [Olea europaea var. sylvestris]	-3.87661	9.57935e-69	2.35247e-67	down	41	52	47	542	459	491	NA	scaffold13554	1759	4198	-
gene_15645	gene_15645	wall-associated receptor kinase 2-like [Olea europaea var. sylvestris]	2.72657	2.20107e-68	5.3672e-67	up	1896	1402	1649	159	208	170	NA	scaffold30176	2150	4881	-
gene_20190	gene_20190	ATP synthase CF0 C subunit [Chara vulgaris]	-5.35954	2.597e-68	6.32707e-67	down	20	14	17	415	516	567	NA	scaffold3	14547	14792	-
gene_4992	gene_4992	major pollen allergen Ole e 1-like [Olea europaea var. sylvestris]	-3.99844	3.48639e-68	8.48642e-67	down	47	36	42	482	547	414	NA	scaffold14633	9053	9663	-
gene_13839	gene_13839	U-box domain-containing protein 21-like, partial [Olea europaea var. sylvestris]	4.10413	4.25211e-68	1.03321e-66	up	2413	1703	2058	131	84	47	NA	scaffold27045	5853	7166	+
gene_7358	gene_7358	lysM domain-containing GPI-anchored protein 1-like [Olea europaea var. sylvestris]	-2.24861	2.12113e-67	5.14054e-66	down	508	348	428	1441	1475	1465	NA	scaffold1743	10265	14107	+
gene_30061	gene_30061	protein NUCLEAR FUSION DEFECTIVE 4-like [Olea europaea var. sylvestris]	2.10516	2.40684e-67	5.82783e-66	up	2296	1896	2096	354	404	298	NA	scaffold7645	10618	12342	+
gene_12966	gene_12966	hypothetical protein EUGRSUZ_J02062, partial [Eucalyptus grandis]	-3.14457	5.41675e-67	1.30247e-65	down	212	117	165	1092	1145	903	NA	scaffold25637	2875	3186	-
gene_31105	gene_31105	uncharacterized protein LOC111406130 [Olea europaea var. sylvestris]	3.76409	5.79013e-67	1.39104e-65	up	1265	1130	1198	43	81	66	NA	scaffold8237	860	2797	-
gene_14676	gene_14676	uncharacterized protein LOC111377900 [Olea europaea var. sylvestris]	3.50925	8.8325e-67	2.11277e-65	up	1194	1339	1267	112	66	66	NA	scaffold28483	405	995	-
gene_3804	gene_3804	probable galactinol--sucrose galactosyltransferase 2 isoform X2 [Olea europaea var. sylvestris]	2.69762	1.01158e-66	2.41765e-65	up	2429	2190	2310	215	322	233	NA	scaffold1338	17931	22291	-
gene_20191	gene_20191	ATP synthase CF0 A subunit (chloroplast) [Fraxinus excelsior]	-4.57563	1.733e-66	4.12756e-65	down	43	35	39	528	648	816	NA	scaffold3	15857	16600	-
gene_14099	gene_14099	metal tolerance protein 1 [Sesamum indicum]	2.164	1.82912e-66	4.35274e-65	up	1391	1264	1328	245	204	195	NA	scaffold2746	10358	11602	-
gene_19561	gene_19561	histone H2AX-like [Olea europaea var. sylvestris]	-2.31112	2.76496e-66	6.55156e-65	down	684	529	607	2766	2009	1785	NA	scaffold3853	907	1411	+
gene_20656	gene_20656	heat shock 70 kDa protein [Olea europaea var. sylvestris]	2.51815	2.87667e-66	6.81043e-65	up	1095	1033	1064	134	141	128	NA	scaffold41210	1452	3416	-
gene_20	gene_20	ethylene-responsive transcription factor RAP2-9-like [Olea europaea var. sylvestris]	3.4534	4.93761e-66	1.16597e-64	up	903	1014	959	58	62	70	NA	scaffold10018	5491	6021	-
gene_20182	gene_20182	Ycf2 (plastid) [Fraxinus chiisanensis]	-3.64536	8.64042e-66	2.03861e-64	down	87	47	67	630	644	535	NA	scaffold3	89498	97329	+
gene_9145	gene_9145	putative phospholipid-transporting ATPase 9 isoform X1 [Olea europaea var. sylvestris]	2.44219	4.31973e-65	1.00886e-63	up	1364	1289	1327	172	203	155	NA	scaffold1979	8842	14176	-
gene_13289	gene_13289	pathogenesis-related leaf protein 6-like [Olea europaea var. sylvestris]	4.29928	4.96782e-65	1.15827e-63	up	1691	1488	1590	57	89	30	NA	scaffold26169	2340	2822	-
gene_3027	gene_3027	putative E3 ubiquitin-protein ligase LIN-1 [Olea europaea var. sylvestris]	-2.08528	5.59137e-65	1.30145e-63	down	369	365	367	1119	1120	1136	NA	scaffold12629	3557	7110	+
gene_31216	gene_31216	Rapid ALkalinization Factor [Corchorus capsularis]	-4.09803	1.37144e-64	3.17612e-63	down	41	61	51	813	567	539	NA	scaffold83011	811	1188	-
gene_2364	gene_2364	premnaspirodiene oxygenase-like [Olea europaea var. sylvestris]	3.32584	3.22462e-64	7.42441e-63	up	2078	1591	1835	191	98	110	NA	scaffold11951	4722	6326	-
gene_10086	gene_10086	receptor-like protein kinase HSL1 [Olea europaea var. sylvestris]	2.18725	5.08271e-64	1.16637e-62	up	1962	1870	1916	274	320	316	NA	scaffold2114	96	2529	+
gene_20206	gene_20206	ribosomal protein S3 (chloroplast) [Fraxinus excelsior]	-4.7022	5.12283e-64	1.1746e-62	down	23	22	23	476	350	453	NA	scaffold3	85514	86170	-
gene_20364	gene_20364	protein THYLAKOID ASSEMBLY 8, chloroplastic [Olea europaea var. sylvestris]	-2.0204	8.74914e-64	1.99943e-62	down	496	431	464	1327	1517	1231	NA	scaffold40423	87	773	+
gene_1531	gene_1531	protein NRT1/ PTR FAMILY 4.5-like isoform X1 [Olea europaea var. sylvestris]	2.18058	9.52029e-64	2.17028e-62	up	1356	1150	1253	204	213	182	NA	scaffold11258	1249	4586	-
gene_738	gene_738	hypothetical protein MIMGU_mgv11b021844mg [Erythranthe guttata]	2.67008	1.27451e-63	2.89112e-62	up	1287	1283	1285	130	150	157	NA	scaffold105956	809	1183	-
gene_4687	gene_4687	ABC transporter C family member 3-like isoform X3 [Olea europaea var. sylvestris]	2.57911	1.84203e-63	4.16482e-62	up	1266	1038	1152	143	159	116	NA	scaffold14265	1702	7104	-
gene_20177	gene_20177	ribosomal protein S18 (chloroplast) [Olea europaea]	-4.3856	1.98938e-63	4.49431e-62	down	24	26	25	434	359	345	NA	scaffold3	70966	71271	+
gene_7932	gene_7932	cytochrome P450 CYP82D47-like isoform X2 [Olea europaea var. sylvestris]	2.80527	3.55794e-63	8.00523e-62	up	1984	1656	1820	195	236	135	NA	scaffold18165	134	4220	+
gene_2064	gene_2064	phospholipid-transporting ATPase 1 [Olea europaea var. sylvestris]	4.39121	4.59582e-63	1.03236e-61	up	1142	1000	1071	21	54	35	NA	scaffold116	3282	7534	+
gene_23255	gene_23255	cellulose synthase-like protein G1 [Olea europaea var. sylvestris]	3.22	5.30326e-63	1.18838e-61	up	4060	3180	3620	194	289	347	NA	scaffold48737	1443	5328	-
gene_10557	gene_10557	remorin-like isoform X1 [Sesamum indicum]	-3.59974	5.59135e-63	1.25192e-61	down	351	152	252	2095	1935	2467	NA	scaffold21872	2411	4449	-
gene_30239	gene_30239	profilin-1 [Olea europaea var. sylvestris]	-2.03692	6.03919e-63	1.3511e-61	down	395	391	393	1297	1220	997	NA	scaffold7744	2231	5451	-
gene_11339	gene_11339	coronatine-insensitive protein 1-like [Olea europaea var. sylvestris]	-7.31318	1.06064e-62	2.36332e-61	down	0	9	5	570	574	476	NA	scaffold23044	199	4130	+
gene_6013	gene_6013	glucan endo-1,3-beta-glucosidase 12-like isoform X1 [Olea europaea var. sylvestris]	-3.20765	3.29208e-62	7.31186e-61	down	100	97	99	604	769	602	NA	scaffold15790	3268	4702	+
gene_31595	gene_31595	protein SPIRAL1-like 1 [Olea europaea var. sylvestris]	-2.04438	3.48861e-62	7.74214e-61	down	770	734	752	2691	2331	1757	NA	scaffold8531	8057	9194	+
gene_9326	gene_9326	PREDICTED: L-type lectin-domain containing receptor kinase IX.1-like [Nicotiana sylvestris]	2.86746	6.6842e-62	1.47984e-60	up	850	782	816	92	76	75	NA	scaffold20032	1512	3471	+
gene_32689	gene_32689	laccase-12-like [Olea europaea var. sylvestris]	-4.32913	7.76892e-62	1.71586e-60	down	70	30	50	920	590	661	NA	scaffold92231	961	1584	+
gene_30106	gene_30106	1-aminocyclopropane-1-carboxylate oxidase homolog 1-like [Olea europaea var. sylvestris]	2.1574	8.67755e-62	1.91502e-60	up	1275	1154	1215	217	183	191	NA	scaffold76755	1104	2464	+
gene_25964	gene_25964	uncharacterized protein LOC111379407, partial [Olea europaea var. sylvestris]	-2.94541	1.25949e-61	2.76848e-60	down	111	97	104	680	529	533	NA	scaffold57953	54	1139	+
gene_14471	gene_14471	squalene monooxygenase-like [Olea europaea var. sylvestris]	2.50225	1.35677e-61	2.97994e-60	up	1835	1543	1689	271	172	205	NA	scaffold28121	215	2562	-
gene_20215	gene_20215	NADH dehydrogenase subunit 5 (chloroplast) [Fraxinus excelsior]	-3.22977	2.32644e-61	5.07341e-60	down	247	129	188	1363	1435	1008	NA	scaffold3	113958	116174	-
gene_33707	gene_33707	ferruginol synthase-like [Olea europaea var. sylvestris]	3.11288	3.67682e-61	7.98676e-60	up	1515	1457	1486	96	125	149	NA	scaffold9942	1823	3575	-
gene_3755	gene_3755	uncharacterized protein LOC111385596 [Olea europaea var. sylvestris]	2.22007	4.18585e-61	9.08532e-60	up	2070	1664	1867	350	295	227	NA	scaffold13341	6254	6922	-
gene_31675	gene_31675	uncharacterized protein LOC111408890 [Olea europaea var. sylvestris]	5.82437	1.22774e-60	2.6523e-59	up	663	591	627	10	4	10	NA	scaffold85807	691	1017	-
gene_3005	gene_3005	hypothetical protein CDL12_25538 [Handroanthus impetiginosus]	-5.72848	1.34538e-60	2.90417e-59	down	9	10	10	428	389	301	NA	scaffold12611	1073	1432	-
gene_26254	gene_26254	fasciclin-like arabinogalactan protein 15 [Olea europaea var. sylvestris]	-2.24757	2.98507e-60	6.41361e-59	down	500	369	435	1529	1318	1601	NA	scaffold59017	1070	2702	+
gene_18849	gene_18849	aspartyl protease family protein 2-like [Olea europaea var. sylvestris]	2.03555	6.40368e-60	1.37161e-58	up	3070	2882	2976	501	630	445	NA	scaffold36910	1901	3544	+
gene_4426	gene_4426	LEAF RUST 10 DISEASE-RESISTANCE LOCUS RECEPTOR-LIKE PROTEIN KINASE-like 1.2 isoform X4 [Sesamum indicum]	2.77423	6.71086e-60	1.43407e-58	up	1407	1193	1300	151	106	154	NA	scaffold13990	2048	10142	+
gene_20198	gene_20198	hypothetical protein AMTR_s00334p00014280 [Amborella trichopoda]	-3.40186	7.11103e-60	1.51724e-58	down	159	83	121	966	791	987	NA	scaffold3	51231	52496	-
gene_4841	gene_4841	Cellulose synthase (UDP-forming) [Handroanthus impetiginosus]	2.93022	3.22222e-59	6.80679e-58	up	1245	1035	1140	90	108	124	NA	scaffold14468	3064	8020	+
gene_13466	gene_13466	uncharacterized protein LOC111397683 [Olea europaea var. sylvestris]	-3.24253	4.20728e-59	8.86736e-58	down	225	356	291	2365	2216	1489	NA	scaffold26432	287	769	+
gene_20078	gene_20078	hypothetical protein CDL12_21137 [Handroanthus impetiginosus]	-3.14761	6.72789e-59	1.4126e-57	down	91	116	104	799	625	587	NA	scaffold39788	1399	3762	+
gene_16493	gene_16493	hypothetical protein CDL12_07226 [Handroanthus impetiginosus]	-2.03682	1.19559e-58	2.50268e-57	down	533	360	447	1384	1330	1243	NA	scaffold31871	3771	4352	+
gene_20764	gene_20764	zinc finger CCCH domain-containing protein 14-like isoform X5 [Olea europaea var. sylvestris]	-3.63766	1.40574e-58	2.93814e-57	down	45	42	44	395	391	391	NA	scaffold41483	1965	3591	-
gene_20924	gene_20924	probable carboxylesterase 8 [Olea europaea var. sylvestris]	-3.02045	1.79124e-58	3.73259e-57	down	154	219	187	1031	1230	1041	NA	scaffold41905	2000	3127	+
gene_19558	gene_19558	probable YSL-transporter [Olea europaea]	2.74693	1.98155e-58	4.12293e-57	up	1176	1220	1198	133	154	102	NA	scaffold38534	2691	5628	+
gene_22846	gene_22846	thymidine kinase-like [Olea europaea var. sylvestris]	-3.44535	3.29084e-58	6.83171e-57	down	63	47	55	424	446	424	NA	scaffold4741	30803	32678	-
gene_29574	gene_29574	7-deoxylaganic acid hydroxylase-like [Olea europaea]	3.09372	3.53902e-58	7.33591e-57	up	1757	1527	1642	100	169	145	NA	scaffold73936	2061	3018	-
gene_7928	gene_7928	leucine-rich repeat extensin-like protein 4 [Olea europaea var. sylvestris]	-3.09714	5.09799e-58	1.05201e-56	down	103	135	119	763	671	781	NA	scaffold18158	6502	7734	+
gene_21480	gene_21480	protein ACCELERATED CELL DEATH 6 isoform X1 [Sesamum indicum]	-4.01958	8.65336e-58	1.78303e-56	down	45	29	37	460	372	462	NA	scaffold43330	483	3722	-
gene_18869	gene_18869	beta-amyrin 28-oxidase-like [Olea europaea var. sylvestris]	2.92064	8.78133e-58	1.80805e-56	up	1262	868	1065	105	90	108	NA	scaffold36956	363	2035	-
gene_20523	gene_20523	putative ripening-related protein 1 [Olea europaea var. sylvestris]	3.45316	1.14743e-57	2.35726e-56	up	697	790	744	50	54	44	NA	scaffold40830	1177	1740	+
gene_29672	gene_29672	NADPH-dependent aldehyde reductase-like protein, chloroplastic [Olea europaea var. sylvestris]	2.27643	1.30443e-57	2.67185e-56	up	1184	1161	1173	204	161	162	NA	scaffold74388	52	843	-
gene_15721	gene_15721	protein SRC2-like [Olea europaea var. sylvestris]	2.09266	1.31207e-57	2.68552e-56	up	1805	1479	1642	254	298	279	NA	scaffold30359	5800	6393	-
gene_30082	gene_30082	putative cell wall protein [Olea europaea var. sylvestris]	-3.05974	2.50463e-57	5.10001e-56	down	124	98	111	752	748	514	NA	scaffold76585	623	1033	-
gene_33303	gene_33303	uncharacterized protein LOC111374464 [Olea europaea var. sylvestris]	-2.23858	5.31576e-57	1.08003e-55	down	459	465	462	2000	1417	1352	NA	scaffold96448	823	1288	+
gene_28274	gene_28274	3-ketoacyl-CoA synthase 6-like [Olea europaea var. sylvestris]	-2.16153	8.23844e-57	1.66893e-55	down	396	286	341	1287	1025	996	NA	scaffold6760	4385	5875	-
gene_20809	gene_20809	uncharacterized protein LOC111395321 [Olea europaea var. sylvestris]	-3.07789	8.9202e-57	1.80572e-55	down	138	158	148	1100	976	666	NA	scaffold41596	2602	3288	-
gene_19509	gene_19509	wall-associated receptor kinase 2-like [Olea europaea var. sylvestris]	3.05569	1.1044e-56	2.23075e-55	up	956	840	898	64	83	86	NA	scaffold38414	1596	3909	-
gene_17134	gene_17134	uncharacterized protein LOC111371449 [Olea europaea var. sylvestris]	-3.73456	1.16677e-56	2.35499e-55	down	51	56	54	535	620	403	NA	scaffold33254	696	1142	-
gene_19236	gene_19236	BAG family molecular chaperone regulator 2-like [Olea europaea var. sylvestris]	-2.85693	1.37582e-56	2.77492e-55	down	217	139	178	828	997	944	NA	scaffold37768	1057	3791	-
gene_15969	gene_15969	ethylene-responsive transcription factor ERF011-like [Olea europaea var. sylvestris]	-2.67708	1.52166e-56	3.06459e-55	down	211	268	240	1209	1236	910	NA	scaffold30843	2279	2764	-
gene_14780	gene_14780	receptor-like protein kinase HERK 1 [Olea europaea var. sylvestris]	2.65518	1.68249e-56	3.38605e-55	up	1236	1232	1234	136	173	117	NA	scaffold28669	2291	4420	-
gene_10646	gene_10646	6-phosphogluconolactonase, DevB-type [Cynara cardunculus var. scolymus]	-2.80117	3.04044e-56	6.09676e-55	down	121	145	133	672	658	684	NA	scaffold22000	710	10279	+
gene_21410	gene_21410	polyphenol oxidase I, chloroplastic [Sesamum indicum]	7.26778	4.78013e-56	9.5644e-55	up	812	879	846	8	4	0	NA	scaffold43155	2278	3618	-
gene_25538	gene_25538	protein OBERON 3-like [Olea europaea var. sylvestris]	2.14494	1.48803e-55	2.9581e-54	up	2399	1727	2063	401	291	318	NA	scaffold56342	117	2009	-
gene_11404	gene_11404	probable calcium-binding protein CML45 [Olea europaea var. sylvestris]	2.35851	1.52188e-55	3.0232e-54	up	1666	1433	1550	280	183	195	NA	scaffold23164	5934	6278	+
gene_8742	gene_8742	tubulin beta-1 chain [Olea europaea var. sylvestris]	-2.14921	2.25342e-55	4.454e-54	down	373	360	367	1444	1099	1008	NA	scaffold1921	8794	12133	-
gene_20199	gene_20199	NADH dehydrogenase ND3 subunit [Olea europaea subsp. europaea]	-4.03692	2.71233e-55	5.35342e-54	down	41	24	33	405	424	331	NA	scaffold3	52552	52914	-
gene_10652	gene_10652	transcription factor MYC4-like [Olea europaea var. sylvestris]	-2.17486	1.10144e-54	2.15701e-53	down	611	386	499	1576	1698	1570	NA	scaffold22010	1438	2799	-
gene_6903	gene_6903	uncharacterized protein LOC111399870 [Olea europaea var. sylvestris]	-2.04777	2.2355e-54	4.35939e-53	down	1358	1307	1333	4559	4590	2898	NA	scaffold16879	9694	9981	+
gene_4342	gene_4342	zinc finger CCCH domain-containing protein 14 isoform X2 [Olea europaea var. sylvestris]	-3.00164	2.56175e-54	4.98857e-53	down	128	91	110	752	658	500	NA	scaffold13904	5459	6451	+
gene_17988	gene_17988	amino acid permease 3-like [Olea europaea var. sylvestris]	3.01987	4.07172e-54	7.91224e-53	up	1142	1222	1182	122	125	72	NA	scaffold35049	345	2350	+
gene_3775	gene_3775	aldehyde dehydrogenase-like [Olea europaea var. sylvestris]	2.65133	4.40372e-54	8.55139e-53	up	1970	1821	1896	251	157	246	NA	scaffold1335	990	4323	+
gene_8234	gene_8234	receptor-like protein kinase FERONIA [Sesamum indicum]	2.08847	5.26336e-54	1.02135e-52	up	2814	2349	2582	452	363	495	NA	scaffold18549	2012	5569	-
gene_20188	gene_20188	maturase K (plastid) [Fraxinus americana]	-4.54049	9.97516e-54	1.93296e-52	down	35	27	31	434	447	663	NA	scaffold3	2104	3624	-
gene_1410	gene_1410	abscisic acid 8'-hydroxylase 1-like isoform X3 [Olea europaea var. sylvestris]	3.33965	1.07511e-53	2.0804e-52	up	1523	1283	1403	75	90	132	NA	scaffold11152	4446	6453	-
gene_33455	gene_33455	berberine bridge enzyme-like 18 [Olea europaea var. sylvestris]	-2.27461	1.40638e-53	2.71194e-52	down	265	231	248	837	833	921	NA	scaffold9751	11489	13081	+
gene_19461	gene_19461	probable pectate lyase 8 [Olea europaea var. sylvestris]	-2.38429	1.77917e-53	3.42602e-52	down	212	151	182	710	679	660	NA	scaffold3828	9262	12660	+
gene_1514	gene_1514	probable xyloglucan endotransglucosylase/hydrolase protein 6 [Olea europaea var. sylvestris]	-2.52601	2.24618e-53	4.3103e-52	down	157	125	141	660	545	556	NA	scaffold11244	8630	9798	-
gene_11660	gene_11660	protein BASIC PENTACYSTEINE2-like [Olea europaea var. sylvestris]	-2.38962	2.52396e-53	4.83998e-52	down	265	180	223	967	781	778	NA	scaffold23567	3834	4694	-
gene_13243	gene_13243	PREDICTED: wiskott-Aldrich syndrome protein homolog 1-like isoform X2 [Erythranthe guttata]	-2.16747	2.83245e-53	5.42778e-52	down	265	216	241	768	787	781	NA	scaffold26101	3475	10282	-
gene_26417	gene_26417	dehydrin Rab15 [Morus notabilis]	-2.20656	4.5708e-53	8.73474e-52	down	504	324	414	1610	1282	1243	NA	scaffold59672	990	1485	+
gene_11051	gene_11051	receptor-like protein kinase HSL1 isoform X1 [Olea europaea var. sylvestris]	2.04585	7.02221e-53	1.33824e-51	up	1317	1129	1223	250	212	182	NA	scaffold22600	2787	5899	+
gene_10194	gene_10194	auxin-induced protein PCNT115-like [Olea europaea var. sylvestris]	3.86815	7.1054e-53	1.35316e-51	up	887	690	789	51	23	43	NA	scaffold21325	748	3827	+
gene_18361	gene_18361	eukaryotic translation initiation factor-like [Olea europaea var. sylvestris]	3.12482	1.75782e-52	3.32698e-51	up	1113	1107	1110	116	63	98	NA	scaffold35906	3240	6807	+
gene_29768	gene_29768	purine permease 3-like [Olea europaea var. sylvestris]	2.18854	2.37804e-52	4.48856e-51	up	1209	1133	1171	177	183	196	NA	scaffold7487	10099	11832	+
gene_10951	gene_10951	Leucine-rich repeat (LRR) protein associated with apoptosis in muscle tissue [Handroanthus impetiginosus]	-2.01377	2.56163e-52	4.83181e-51	down	349	397	373	1185	1046	1050	NA	scaffold22457	4400	5795	+
gene_30463	gene_30463	L-ascorbate oxidase homolog [Olea europaea var. sylvestris]	-2.36166	3.53048e-52	6.65473e-51	down	228	177	203	895	698	670	NA	scaffold7873	657	3982	+
gene_10429	gene_10429	hypothetical protein C5167_044395 [Papaver somniferum]	-4.80848	3.7319e-52	7.0296e-51	down	12	17	15	313	297	284	NA	scaffold21668	6395	7907	-
gene_15864	gene_15864	disease resistance protein RPM1-like [Olea europaea var. sylvestris]	2.62543	6.04614e-52	1.13348e-50	up	1625	1419	1522	141	214	177	NA	scaffold30642	3160	4935	-
gene_3954	gene_3954	putative UDP-rhamnose:rhamnosyltransferase 1 [Olea europaea var. sylvestris]	2.01192	7.28142e-52	1.36136e-50	up	1691	1518	1605	313	244	305	NA	scaffold135298	256	1747	+
gene_24024	gene_24024	hypothetical protein MIMGU_mgv1a026214mg [Erythranthe guttata]	2.58496	8.87521e-52	1.65599e-50	up	1070	888	979	103	125	124	NA	scaffold51034	541	2634	+
gene_33467	gene_33467	outer envelope pore protein 16-3, chloroplastic/mitochondrial-like [Olea europaea var. sylvestris]	-2.23327	1.10309e-51	2.05405e-50	down	250	201	226	789	843	668	NA	scaffold9758	4421	7668	-
gene_30217	gene_30217	peroxidase 25 [Olea europaea var. sylvestris]	2.66464	1.34092e-51	2.49355e-50	up	791	786	789	104	89	78	NA	scaffold77306	690	2175	+
gene_10238	gene_10238	ribulose bisphosphate carboxylase/oxygenase activase, chloroplastic-like [Olea europaea var. sylvestris]	2.09829	3.35854e-51	6.22455e-50	up	1150	944	1047	196	167	167	NA	scaffold21385	1165	3389	+
gene_7361	gene_7361	uncharacterized protein LOC111389663, partial [Olea europaea var. sylvestris]	3.34576	4.30221e-51	7.95219e-50	up	987	825	906	78	42	73	NA	scaffold17440	179	983	+
gene_18729	gene_18729	leucine-rich repeat receptor-like tyrosine-protein kinase PXC3 [Olea europaea var. sylvestris]	2.29778	4.66532e-51	8.61759e-50	up	1404	1516	1460	208	201	235	NA	scaffold36677	1017	4325	+
gene_29949	gene_29949	cytochrome P450 86A22-like [Olea europaea var. sylvestris]	-3.14428	4.81945e-51	8.89635e-50	down	68	65	67	505	397	382	NA	scaffold7588	1823	3421	-
gene_33374	gene_33374	acid phosphatase 1-like [Olea europaea var. sylvestris]	3.41411	6.63625e-51	1.22093e-49	up	795	816	806	44	72	48	NA	scaffold96971	1473	1880	+
gene_19570	gene_19570	uncharacterized protein LOC111377069 [Olea europaea var. sylvestris]	3.0807	1.05786e-50	1.93979e-49	up	1209	1187	1198	93	139	76	NA	scaffold38550	6858	7421	-
gene_16895	gene_16895	serine carboxypeptidase-like 7 [Olea europaea var. sylvestris]	2.94724	2.19855e-50	4.0049e-49	up	1487	1174	1331	98	119	153	NA	scaffold32717	422	2286	-
gene_13573	gene_13573	vegetative cell wall protein gp1-like [Olea europaea var. sylvestris]	-2.53341	2.83151e-50	5.15112e-49	down	178	187	183	744	712	833	NA	scaffold265	12109	12627	-
gene_7190	gene_7190	calcium-binding protein CML38-like [Olea europaea var. sylvestris]	3.44123	3.10679e-50	5.64819e-49	up	2510	2209	2360	124	239	108	NA	scaffold17241	1355	1780	+
gene_19102	gene_19102	uncharacterized protein LOC111398524 [Olea europaea var. sylvestris]	5.13798	3.76892e-50	6.84745e-49	up	553	455	504	8	16	7	NA	scaffold37452	208	945	+
gene_22774	gene_22774	putative peroxidase [Olea europaea]	-3.53926	3.86442e-50	7.01635e-49	down	47	59	53	453	518	373	NA	scaffold4719	1857	2983	-
gene_10452	gene_10452	probable pectate lyase 13 isoform X1 [Olea europaea var. sylvestris]	-3.08915	4.95262e-50	8.96856e-49	down	107	121	114	925	601	601	NA	scaffold21704	4819	10308	-
gene_32158	gene_32158	mitochondrial alternative oxidase 2 [Olea europaea]	-2.03003	5.38859e-50	9.75165e-49	down	332	326	329	1147	964	821	NA	scaffold88740	721	1720	+
gene_20472	gene_20472	putative late blight resistance protein homolog R1A-10 isoform X2 [Olea europaea var. sylvestris]	3.76994	6.87206e-50	1.242e-48	up	660	512	586	38	22	33	NA	scaffold40704	1722	3754	-
gene_9517	gene_9517	uncharacterized protein LOC111375452 [Olea europaea var. sylvestris]	-2.80971	7.41675e-50	1.33869e-48	down	94	100	97	572	468	443	NA	scaffold20299	7888	8193	+
gene_24870	gene_24870	patatin-like protein 3 [Olea europaea var. sylvestris]	2.01589	8.51605e-50	1.53411e-48	up	1763	1520	1642	308	340	234	NA	scaffold53936	769	2499	-
gene_20539	gene_20539	NAC domain-containing protein 90-like [Olea europaea var. sylvestris]	4.12118	8.73223e-50	1.57203e-48	up	539	454	497	27	16	19	NA	scaffold40890	1779	2703	-
gene_24296	gene_24296	delta(8)-fatty-acid desaturase-like isoform X1 [Olea europaea var. sylvestris]	-2.0545	1.33077e-49	2.38177e-48	down	270	262	266	897	825	685	NA	scaffold51928	436	1779	-
gene_28665	gene_28665	Multidrug/pheromone exporter, ABC superfamily [Handroanthus impetiginosus]	-2.65437	3.40221e-49	6.05782e-48	down	200	210	205	994	1113	711	NA	scaffold6941	708	8285	+
gene_25433	gene_25433	haloacid dehalogenase-like hydrolase domain-containing protein Sgpp [Olea europaea var. sylvestris]	-2.37682	3.66084e-49	6.51414e-48	down	215	160	188	791	739	586	NA	scaffold55929	568	2612	-
gene_23704	gene_23704	chitotriosidase-1-like [Olea europaea var. sylvestris]	4.31711	7.96762e-49	1.4087e-47	up	894	817	856	15	35	42	NA	scaffold5003	8920	10153	-
gene_8932	gene_8932	threonine--tRNA ligase, mitochondrial 1-like [Olea europaea var. sylvestris]	2.04966	9.82629e-49	1.73621e-47	up	1359	1185	1272	216	255	195	NA	scaffold19495	5327	6030	+
gene_18990	gene_18990	expansin-A8-like [Olea europaea var. sylvestris]	-4.19923	1.08023e-48	1.90743e-47	down	20	24	22	319	277	283	NA	scaffold37229	1650	3379	-
gene_1358	gene_1358	1,4-dihydroxy-2-naphthoyl-CoA thioesterase 1-like [Olea europaea var. sylvestris]	-3.65405	1.43409e-48	2.52743e-47	down	54	38	46	487	336	430	NA	scaffold11113	6620	8374	-
gene_13624	gene_13624	LIM domain-containing protein WLIM1-like [Olea europaea var. sylvestris]	-4.8627	1.46157e-48	2.57423e-47	down	15	12	14	353	263	250	NA	scaffold26698	7966	9395	-
gene_2010	gene_2010	major allergen Pru ar 1-like [Olea europaea var. sylvestris]	2.61825	2.02986e-48	3.55701e-47	up	2095	1921	2008	175	274	255	NA	scaffold11655	7213	7781	-
gene_19049	gene_19049	hypothetical protein F511_37714 [Dorcoceras hygrometricum]	-5.93931	2.37017e-48	4.1481e-47	down	6	8	7	396	290	254	NA	scaffold37343	2690	3832	+
gene_86	gene_86	topless-related protein 3-like isoform X4 [Olea europaea var. sylvestris]	2.6636	4.68798e-48	8.16837e-47	up	1200	1052	1126	148	95	142	NA	scaffold10062	1013	5578	+
gene_31014	gene_31014	probable membrane-associated kinase regulator 3 [Olea europaea var. sylvestris]	-3.10528	5.44154e-48	9.46944e-47	down	79	102	91	552	655	494	NA	scaffold81797	681	1661	+
gene_5248	gene_5248	protein TPX2-like [Olea europaea var. sylvestris]	-3.13368	6.19915e-48	1.07743e-46	down	84	78	81	580	583	388	NA	scaffold14899	2678	4318	+
gene_20337	gene_20337	ATP-dependent Clp protease proteolytic subunit 4, chloroplastic-like [Olea europaea var. sylvestris]	-2.14223	8.00258e-48	1.38738e-46	down	302	219	261	961	768	765	NA	scaffold40344	287	1510	-
gene_10575	gene_10575	transcription factor bHLH71-like [Olea europaea var. sylvestris]	-2.43487	1.70323e-47	2.93993e-46	down	180	231	206	829	840	756	NA	scaffold21902	2638	4577	+
gene_19708	gene_19708	B-box zinc finger protein 32-like [Olea europaea var. sylvestris]	2.0671	1.91832e-47	3.3009e-46	up	2237	1988	2113	446	388	267	NA	scaffold38883	1297	2034	-
gene_12621	gene_12621	uncharacterized protein LOC111392676 [Olea europaea var. sylvestris]	2.51575	1.95015e-47	3.35358e-46	up	1683	1471	1577	160	200	233	NA	scaffold25070	3248	7100	+
gene_26971	gene_26971	zinc finger Ran-binding domain-containing protein 2-like isoform X1 [Olea europaea var. sylvestris]	-3.72306	2.30011e-47	3.95048e-46	down	46	26	36	362	356	309	NA	scaffold61817	6	834	-
gene_3506	gene_3506	uncharacterized protein LOC111376818 [Olea europaea var. sylvestris]	-2.17226	2.82817e-47	4.84839e-46	down	336	219	278	973	925	807	NA	scaffold13091	503	4417	+
gene_23176	gene_23176	uncharacterized protein LOC111366496 [Olea europaea var. sylvestris]	-2.90798	2.87966e-47	4.9336e-46	down	167	123	145	965	846	562	NA	scaffold48456	4172	4414	-
gene_14218	gene_14218	BURP domain-containing protein 16-like [Olea europaea var. sylvestris]	-2.12796	2.92268e-47	5.0042e-46	down	551	403	477	1592	1261	1640	NA	scaffold27681	1878	2894	-
gene_32329	gene_32329	uncharacterized protein LOC111377069 [Olea europaea var. sylvestris]	2.84413	3.11544e-47	5.33095e-46	up	1295	999	1147	88	127	128	NA	scaffold8982	5578	6141	-
gene_7937	gene_7937	cytochrome P450 71A6-like [Olea europaea var. sylvestris]	2.43506	3.13945e-47	5.36871e-46	up	1300	1204	1252	201	128	174	NA	scaffold18170	2579	4071	+
gene_6484	gene_6484	calmodulin-like protein 3 [Olea europaea var. sylvestris]	-2.04079	8.22184e-47	1.3965e-45	down	325	236	281	951	797	755	NA	scaffold16365	2830	3282	+
gene_13978	gene_13978	alpha-xylosidase 1-like [Olea europaea var. sylvestris]	-2.83526	9.95461e-47	1.68564e-45	down	190	127	159	959	639	848	NA	scaffold27284	1256	7315	-
gene_33790	gene_33790	TPR repeat-containing thioredoxin TTL1-like [Olea europaea var. sylvestris]	-3.31013	1.05138e-46	1.77924e-45	down	87	53	70	610	418	475	NA	scaffold9998	1130	4491	+
gene_5302	gene_5302	uncharacterized protein LOC111375685 isoform X1 [Olea europaea var. sylvestris]	-2.94708	1.18362e-46	2.00181e-45	down	149	92	121	833	653	535	NA	scaffold14957	1018	3596	+
gene_13165	gene_13165	esterase AGAP003155-like [Olea europaea var. sylvestris]	-3.26991	1.25406e-46	2.11964e-45	down	56	55	56	472	372	328	NA	scaffold25996	2651	4877	+
gene_29554	gene_29554	O-fucosyltransferase 19-like [Olea europaea var. sylvestris]	3.24058	1.48448e-46	2.50298e-45	up	710	699	705	43	54	64	NA	scaffold7380	6717	9657	-
gene_20181	gene_20181	cytochrome b6/f complex subunit IV (chloroplast) [Tectona grandis]	-3.05503	1.80145e-46	3.02819e-45	down	151	109	130	618	836	861	NA	scaffold3	80135	80659	+
gene_20173	gene_20173	acetyl-CoA carboxylase beta subunit (chloroplast) [Hesperelaea palmeri]	-3.59348	1.92047e-46	3.2263e-45	down	156	63	110	941	823	1058	NA	scaffold3	59941	61401	+
gene_8790	gene_8790	probable metal-nicotianamine transporter YSL5 [Olea europaea var. sylvestris]	3.17589	2.53231e-46	4.24642e-45	up	1244	969	1107	110	56	99	NA	scaffold19292	4212	5092	+
gene_20213	gene_20213	hypothetical protein EUGRSUZ_E00717 [Eucalyptus grandis]	-2.66156	4.25064e-46	7.10633e-45	down	110	94	102	454	471	470	NA	scaffold3	101740	102150	-
gene_9639	gene_9639	40S ribosomal protein S16-like [Olea europaea var. sylvestris]	2.12509	4.29706e-46	7.1796e-45	up	1267	1404	1336	236	242	190	NA	scaffold20494	6711	7145	-
gene_25034	gene_25034	3-hydroxyisobutyryl-CoA hydrolase-like protein 3, mitochondrial isoform X1 [Olea europaea var. sylvestris]	-2.8376	5.09926e-46	8.50451e-45	down	140	81	111	631	537	539	NA	scaffold5451	7461	12765	-
gene_17689	gene_17689	GDSL esterase/lipase At4g26790-like [Olea europaea var. sylvestris]	-2.39476	5.21266e-46	8.6884e-45	down	251	350	301	1291	1123	1049	NA	scaffold3442	1885	5001	-
gene_24660	gene_24660	uncharacterized protein LOC111377714 [Olea europaea var. sylvestris]	2.49514	6.18218e-46	1.02734e-44	up	2692	2230	2461	317	413	219	NA	scaffold53201	892	1729	+
gene_16230	gene_16230	protein PIN-LIKES 7-like isoform X1 [Olea europaea var. sylvestris]	-2.51441	1.05199e-45	1.74085e-44	down	160	114	137	567	615	510	NA	scaffold3132	6790	9647	+
gene_7412	gene_7412	stomatal closure-related actin-binding protein 2-like [Olea europaea var. sylvestris]	-2.18965	1.3698e-45	2.26136e-44	down	256	258	257	795	842	899	NA	scaffold1750	3528	9175	+
gene_24978	gene_24978	E3 ubiquitin-protein ligase RHA1B-like isoform X1 [Olea europaea var. sylvestris]	-2.38233	1.95341e-45	3.21522e-44	down	299	193	246	1040	992	747	NA	scaffold54289	3793	4299	+
gene_24119	gene_24119	hypothetical protein EUGRSUZ_J02062, partial [Eucalyptus grandis]	-2.65293	1.98663e-45	3.26796e-44	down	166	186	176	954	869	603	NA	scaffold51365	609	920	-
gene_9020	gene_9020	tetrahydrocannabinolic acid synthase-like [Sesamum indicum]	2.60002	3.00634e-45	4.92192e-44	up	754	795	775	92	103	83	NA	scaffold19606	2396	4324	-
gene_7783	gene_7783	cyclin-D3-1-like [Olea europaea var. sylvestris]	-2.89632	5.13774e-45	8.38164e-44	down	81	88	85	439	510	420	NA	scaffold17980	4576	6104	-
gene_19925	gene_19925	uncharacterized protein LOC111402342 [Olea europaea var. sylvestris]	-2.05828	1.03831e-44	1.68494e-43	down	422	463	443	1643	1314	1082	NA	scaffold39391	2726	3910	+
gene_11378	gene_11378	zinc finger CCCH domain-containing protein 15-like [Olea europaea var. sylvestris]	-2.4624	1.10496e-44	1.79204e-43	down	157	173	165	682	744	556	NA	scaffold23114	663	3080	-
gene_13440	gene_13440	uncharacterized protein LOC111367110 [Olea europaea var. sylvestris]	-2.77224	1.39528e-44	2.2576e-43	down	103	121	112	580	493	589	NA	scaffold26392	2392	3138	+
gene_19215	gene_19215	aspartic protein nepenthesin-1 [Dorcoceras hygrometricum]	-2.30932	2.04494e-44	3.30296e-43	down	265	365	315	1257	1113	1047	NA	scaffold3770	10410	11774	-
gene_8568	gene_8568	PLASMODESMATA CALLOSE-BINDING PROTEIN 2-like [Olea europaea var. sylvestris]	-3.00297	2.23497e-44	3.60779e-43	down	130	74	102	686	612	473	NA	scaffold19000	883	6028	+
gene_10328	gene_10328	PLASMODESMATA CALLOSE-BINDING PROTEIN 2-like isoform X2 [Olea europaea var. sylvestris]	-3.10559	2.38373e-44	3.83895e-43	down	67	60	64	423	446	323	NA	scaffold21525	3648	5014	+
gene_7649	gene_7649	laccase-17-like [Olea europaea var. sylvestris]	-3.64817	3.32602e-44	5.33475e-43	down	44	45	45	419	325	467	NA	scaffold177	18655	20854	-
gene_3576	gene_3576	probable calcium-binding protein CML30 [Olea europaea var. sylvestris]	2.96058	3.38607e-44	5.42163e-43	up	587	534	561	49	55	52	NA	scaffold13156	747	1319	+
gene_21681	gene_21681	ethylene-responsive transcription factor ERF027-like [Olea europaea var. sylvestris]	3.22931	4.22423e-44	6.75584e-43	up	992	800	896	57	57	91	NA	scaffold43895	320	1036	-
gene_26418	gene_26418	RING-H2 finger protein ATL78-like [Olea europaea var. sylvestris]	3.11897	4.36308e-44	6.96582e-43	up	810	868	839	96	68	48	NA	scaffold5967	2455	3102	-
gene_28424	gene_28424	transmembrane protein 45B-like [Olea europaea var. sylvestris]	2.06453	5.05328e-44	8.06309e-43	up	2112	1820	1966	417	363	246	NA	scaffold68298	772	1710	-
gene_11805	gene_11805	ethylene-responsive transcription factor TINY-like [Olea europaea var. sylvestris]	-2.68781	6.17991e-44	9.83804e-43	down	114	127	121	572	647	475	NA	scaffold23770	9459	10184	+
gene_20193	gene_20193	putative DNA-directed RNA polymerase (chloroplast) [Rosa chinensis]	-3.75884	6.67212e-44	1.06094e-42	down	59	109	84	800	673	1003	NA	scaffold3	17737	24609	-
gene_30826	gene_30826	NDR1/HIN1-like protein 13 [Olea europaea var. sylvestris]	-2.00694	7.47213e-44	1.1861e-42	down	244	202	223	666	683	593	NA	scaffold806	18264	21465	+
gene_32	gene_32	pectinesterase inhibitor 7-like [Olea europaea var. sylvestris]	-3.04678	9.48014e-44	1.49968e-42	down	59	59	59	356	351	350	NA	scaffold10026	5731	6393	-
gene_18141	gene_18141	probable galacturonosyltransferase-like 1 [Olea europaea var. sylvestris]	-2.25489	9.95091e-44	1.57146e-42	down	257	166	212	804	717	663	NA	scaffold35407	2190	3317	-
gene_8023	gene_8023	PREDICTED: calmodulin-2 [Oryza brachyantha]	2.42883	1.19308e-43	1.87983e-42	up	949	703	826	112	105	114	NA	scaffold18268	2179	2604	+
gene_11722	gene_11722	multicopper oxidase LPR2-like [Olea europaea var. sylvestris]	3.72719	1.43059e-43	2.25149e-42	up	1067	989	1028	90	51	30	NA	scaffold23653	554	4208	+
gene_33780	gene_33780	transcription factor bHLH148 [Olea europaea var. sylvestris]	-2.7078	1.49779e-43	2.35457e-42	down	167	99	133	729	569	580	NA	scaffold9992	7019	7726	+
gene_33192	gene_33192	ethylene-responsive transcription factor ERF109-like [Olea europaea var. sylvestris]	2.49956	1.57983e-43	2.48213e-42	up	920	840	880	121	91	125	NA	scaffold95603	803	1570	+
gene_27221	gene_27221	eukaryotic translation initiation factor 1A [Populus trichocarpa]	2.45909	1.8251e-43	2.86423e-42	up	758	781	770	110	109	86	NA	scaffold62985	661	1624	-
gene_19296	gene_19296	PRA1 family protein E-like [Olea europaea var. sylvestris]	-3.50623	3.67791e-43	5.72966e-42	down	43	34	39	310	302	336	NA	scaffold378	18157	18753	-
gene_26362	gene_26362	plasma membrane ATPase 1-like [Olea europaea var. sylvestris]	3.10119	4.27271e-43	6.64879e-42	up	1590	1417	1504	148	76	155	NA	scaffold59480	252	1901	-
gene_816	gene_816	putative phospholipid-transporting ATPase 9 [Olea europaea var. sylvestris]	3.16105	4.64688e-43	7.22696e-42	up	1343	971	1157	75	131	73	NA	scaffold1064	298	5732	-
gene_14173	gene_14173	40S ribosomal protein S24-1 [Sesamum indicum]	-2.07991	7.22941e-43	1.11868e-41	down	230	225	228	678	692	714	NA	scaffold27600	2184	4301	+
gene_15079	gene_15079	uncharacterized protein LOC111402044 isoform X1 [Olea europaea var. sylvestris]	-3.03113	8.63099e-43	1.33332e-41	down	75	71	73	536	424	344	NA	scaffold29218	3491	5083	-
gene_21132	gene_21132	G-type lectin S-receptor-like serine/threonine-protein kinase LECRK3 [Olea europaea var. sylvestris]	4.22623	9.2142e-43	1.42262e-41	up	887	658	773	16	28	44	NA	scaffold42464	425	2815	-
gene_20195	gene_20195	hypothetical protein TanjilG_00184 [Lupinus angustifolius]	-2.90984	9.86237e-43	1.52184e-41	down	1295	1876	1586	8838	9252	7999	NA	scaffold3	39416	44038	-
gene_3095	gene_3095	wall-associated receptor kinase-like 14 isoform X1 [Olea europaea var. sylvestris]	2.54895	1.13191e-42	1.74274e-41	up	742	773	758	87	101	93	NA	scaffold1269	4411	8883	+
gene_7704	gene_7704	Histone H3.2 [Zea mays]	-2.16167	1.27831e-42	1.96596e-41	down	186	164	175	643	565	495	NA	scaffold17885	860	1270	+
gene_3363	gene_3363	IQ domain-containing protein IQM3-like [Olea europaea var. sylvestris]	2.97547	1.55463e-42	2.3856e-41	up	2116	2074	2095	271	117	194	NA	scaffold12961	10461	13081	-
gene_8941	gene_8941	major allergen Pru ar 1-like [Coffea arabica]	3.13735	1.66695e-42	2.55372e-41	up	1031	817	924	54	99	73	NA	scaffold19505	3322	4173	+
gene_12380	gene_12380	putative RING-H2 finger protein ATL21A [Olea europaea var. sylvestris]	2.43464	1.77405e-42	2.71628e-41	up	890	695	793	127	93	98	NA	scaffold24676	3586	5099	+
gene_20175	gene_20175	Ycf10 protein (chloroplast) [Hesperelaea palmeri]	-4.50235	2.66711e-42	4.06789e-41	down	12	25	19	288	332	302	NA	scaffold3	63990	64679	+
gene_12229	gene_12229	exocyst complex component EXO70E2-like, partial [Olea europaea var. sylvestris]	2.07208	3.93908e-42	5.99138e-41	up	894	793	844	166	139	131	NA	scaffold24442	5642	7615	-
gene_27804	gene_27804	annexin D4 [Olea europaea var. sylvestris]	-2.94763	5.91351e-42	8.97478e-41	down	73	74	74	389	400	440	NA	scaffold6553	7345	9152	-
gene_8277	gene_8277	histone-lysine N-methyltransferase SUVR3 [Olea europaea var. sylvestris]	-2.34335	6.37048e-42	9.66301e-41	down	187	214	201	850	781	597	NA	scaffold18605	1711	3539	-
gene_17158	gene_17158	cytochrome P450 87A3-like [Olea europaea var. sylvestris]	3.72638	1.32284e-41	1.99667e-40	up	650	538	594	50	23	25	NA	scaffold33314	2024	4556	-
gene_20306	gene_20306	gibberellin 20 oxidase 2-like [Olea europaea var. sylvestris]	-3.21316	2.26465e-41	3.40894e-40	down	101	51	76	570	441	506	NA	scaffold40257	1400	5268	-
gene_29101	gene_29101	uncharacterized protein LOC105157326 isoform X1 [Sesamum indicum]	-2.03921	2.47308e-41	3.71458e-40	down	325	250	288	926	742	887	NA	scaffold7144	7820	11103	-
gene_21535	gene_21535	pollen allergen Che a 1-like [Olea europaea var. sylvestris]	-2.1166	3.87093e-41	5.79215e-40	down	510	686	598	2250	1886	1562	NA	scaffold43479	6421	7404	-
gene_20172	gene_20172	ribulose-1,5-bisphosphate carboxylase/oxygenase large subunit (chloroplast) [Fraxinus excelsior]	-3.77386	4.01006e-41	5.99709e-40	down	714	1068	891	8067	11113	7500	NA	scaffold3	57799	59247	+
gene_7104	gene_7104	transcription factor TGA4-like isoform X3 [Olea europaea var. sylvestris]	2.41051	4.20598e-41	6.2833e-40	up	921	755	838	126	93	122	NA	scaffold1712	8352	11547	+
gene_5931	gene_5931	probable protein phosphatase 2C 47 [Olea europaea var. sylvestris]	-4.18665	4.43519e-41	6.62214e-40	down	17	33	25	394	335	272	NA	scaffold15692	1374	4598	+
gene_7406	gene_7406	triacylglycerol lipase 2-like [Olea europaea var. sylvestris]	2.68316	4.65318e-41	6.94012e-40	up	941	772	857	104	118	68	NA	scaffold17503	3649	5885	+
gene_20142	gene_20142	uncharacterized protein LOC111373629 isoform X1 [Olea europaea var. sylvestris]	-2.11891	5.41867e-41	8.06876e-40	down	241	207	224	748	618	739	NA	scaffold3993	2409	5886	+
gene_33097	gene_33097	G-type lectin S-receptor-like serine/threonine-protein kinase At1g11330 isoform X1 [Olea europaea var. sylvestris]	3.44647	6.59746e-41	9.8135e-40	up	872	735	804	34	56	68	NA	scaffold9486	306	2683	+
gene_28782	gene_28782	cellulose synthase A catalytic subunit 8 [UDP-forming] [Olea europaea var. sylvestris]	-2.54033	9.00227e-41	1.33618e-39	down	204	272	238	969	913	1125	NA	scaffold6995	783	6462	+
gene_1072	gene_1072	probable protein phosphatase 2C 40 isoform X1 [Olea europaea var. sylvestris]	2.3594	1.50823e-40	2.22192e-39	up	913	1047	980	132	139	144	NA	scaffold10868	5542	9567	+
gene_23063	gene_23063	3-ketoacyl-CoA synthase 11-like [Olea europaea var. sylvestris]	3.3394	2.00171e-40	2.94266e-39	up	714	613	664	40	38	63	NA	scaffold4804	11041	12952	+
gene_10607	gene_10607	uncharacterized protein LOC105172591 isoform X1 [Sesamum indicum]	2.01254	2.01386e-40	2.95894e-39	up	1874	1590	1732	297	268	360	NA	scaffold21945	1214	3100	+
gene_7940	gene_7940	LOB domain-containing protein 38-like [Olea europaea var. sylvestris]	-2.14909	2.56718e-40	3.76392e-39	down	655	750	703	2773	2465	1612	NA	scaffold18174	4469	5182	+
gene_24087	gene_24087	formin-like protein 6 [Olea europaea var. sylvestris]	-4.06567	2.73165e-40	4.00295e-39	down	38	15	27	348	295	317	NA	scaffold5126	5540	9800	+
gene_5859	gene_5859	uncharacterized protein LOC111411780 [Olea europaea var. sylvestris]	-2.0735	8.69408e-40	1.26531e-38	down	193	208	201	647	589	600	NA	scaffold15599	5578	7051	+
gene_5699	gene_5699	protein NRT1/ PTR FAMILY 4.6-like isoform X1 [Olea europaea var. sylvestris]	2.13771	1.04773e-39	1.51924e-38	up	1742	1459	1601	275	207	303	NA	scaffold15406	200	3105	+
gene_12882	gene_12882	probable leucine-rich repeat receptor-like protein kinase At5g49770 isoform X1 [Olea europaea var. sylvestris]	-2.02917	1.73421e-39	2.50545e-38	down	267	212	240	681	693	736	NA	scaffold2547	2657	8862	+
gene_29351	gene_29351	non-specific lipid transfer protein GPI-anchored 1-like [Olea europaea var. sylvestris]	-2.3298	2.32653e-39	3.35593e-38	down	192	214	203	864	791	579	NA	scaffold72776	1273	2309	-
gene_28306	gene_28306	osmotin-like protein [Olea europaea var. sylvestris]	-2.24764	2.37253e-39	3.4205e-38	down	190	137	164	572	607	502	NA	scaffold67772	74	820	+
gene_16411	gene_16411	BAG family molecular chaperone regulator 1-like [Olea europaea var. sylvestris]	-5.15616	2.51238e-39	3.62024e-38	down	12	7	10	248	305	194	NA	scaffold31726	4969	6140	+
gene_12144	gene_12144	probable E3 ubiquitin-protein ligase LUL4 isoform X1 [Olea europaea var. sylvestris]	-2.76092	3.03497e-39	4.36871e-38	down	91	120	106	585	458	520	NA	scaffold24293	425	5975	+
gene_4150	gene_4150	hypothetical protein EUGRSUZ_J02062, partial [Eucalyptus grandis]	-2.8561	5.38924e-39	7.72942e-38	down	76	108	92	491	515	448	NA	scaffold137077	548	859	+
gene_28796	gene_28796	hypothetical protein GOBAR_AA23790 [Gossypium barbadense]	-2.13418	5.56522e-39	7.97768e-38	down	692	814	753	2369	3007	1848	NA	scaffold6	3528	52513	+
gene_13931	gene_13931	protein ENHANCED DISEASE RESISTANCE 2-like [Olea europaea var. sylvestris]	-2.53531	1.15359e-38	1.64513e-37	down	115	141	128	514	558	540	NA	scaffold27206	2117	2977	+
gene_14337	gene_14337	TOM1-like protein 1 [Olea europaea var. sylvestris]	3.13165	1.24349e-38	1.77243e-37	up	751	630	691	42	75	53	NA	scaffold27897	1482	4614	+
gene_18353	gene_18353	ethylene-responsive transcription factor ERF003-like [Olea europaea var. sylvestris]	-3.05169	1.85862e-38	2.64376e-37	down	134	65	100	657	645	481	NA	scaffold35890	3502	4230	+
gene_16102	gene_16102	cysteine proteinase inhibitor A-like [Olea europaea var. sylvestris]	-4.53937	2.17039e-38	3.08406e-37	down	21	9	15	258	284	211	NA	scaffold31058	2225	2683	+
gene_24766	gene_24766	calcium-binding protein CML38-like [Olea europaea var. sylvestris]	2.84344	2.93133e-38	4.14826e-37	up	934	980	957	70	114	104	NA	scaffold5359	8835	9260	-
gene_20063	gene_20063	UPF0481 protein At3g47200-like [Olea europaea var. sylvestris]	-4.6356	3.11254e-38	4.39795e-37	down	16	10	13	212	268	217	NA	scaffold39749	843	2644	-
gene_25874	gene_25874	endoplasmic reticulum metallopeptidase 1 isoform X1 [Olea europaea var. sylvestris]	2.01435	4.73979e-38	6.68016e-37	up	1094	1096	1095	190	182	215	NA	scaffold5761	962	10423	+
gene_6220	gene_6220	microsomal omega-3 fatty acid desaturase [Olea europaea]	-2.34481	9.90467e-38	1.38325e-36	down	136	168	152	578	587	518	NA	scaffold1600	12845	16169	+
gene_4129	gene_4129	histone H4 [Hyacinthus orientalis]	-3.42781	1.38883e-37	1.93276e-36	down	42	36	39	324	351	238	NA	scaffold136823	882	1446	-
gene_27541	gene_27541	alpha-L-fucosidase 1-like [Olea europaea var. sylvestris]	-3.2487	1.5962e-37	2.218e-36	down	45	67	56	421	424	321	NA	scaffold64359	264	2026	+
gene_10073	gene_10073	uncharacterized protein LOC111370413 [Olea europaea var. sylvestris]	-3.18149	1.67932e-37	2.33232e-36	down	114	50	82	603	501	496	NA	scaffold21135	856	1539	+
gene_14338	gene_14338	B3 domain-containing protein At2g36080-like isoform X1 [Olea europaea var. sylvestris]	-2.31846	1.78533e-37	2.47707e-36	down	147	108	128	464	475	437	NA	scaffold278	1107	2811	+
gene_2466	gene_2466	scopoletin glucosyltransferase-like [Olea europaea var. sylvestris]	2.17642	2.28144e-37	3.14645e-36	up	759	628	694	112	110	110	NA	scaffold120585	792	2268	-
gene_4795	gene_4795	ethylene-responsive transcription factor ERF003-like [Olea europaea var. sylvestris]	-2.7225	2.51704e-37	3.46792e-36	down	137	82	110	620	524	425	NA	scaffold14404	8475	9148	-
gene_32943	gene_32943	hypothetical protein CQW23_07741 [Capsicum baccatum]	-5.30179	2.68404e-37	3.69617e-36	down	8	7	8	243	180	232	NA	scaffold9388	9472	10074	+
gene_3682	gene_3682	protein Iojap, chloroplastic isoform X1 [Olea europaea var. sylvestris]	2.78872	4.11243e-37	5.62956e-36	up	597	604	601	82	57	51	NA	scaffold13261	403	3414	-
gene_20813	gene_20813	hypothetical protein A4A49_14972 [Nicotiana attenuata]	-6.18554	5.00245e-37	6.83775e-36	down	4	5	5	291	188	259	NA	scaffold4159	15189	15596	-
gene_1279	gene_1279	PRA1 family protein F2-like [Olea europaea var. sylvestris]	-2.43691	6.3594e-37	8.66257e-36	down	146	158	152	597	704	492	NA	scaffold1103	7094	7654	-
gene_18637	gene_18637	protein disulfide isomerase-like 1-4 [Olea europaea var. sylvestris]	-3.24543	6.6534e-37	9.04967e-36	down	69	140	105	737	731	710	NA	scaffold36504	363	3356	-
gene_25137	gene_25137	glutathione transferase GST 23-like [Olea europaea var. sylvestris]	3.06405	1.05297e-36	1.4231e-35	up	806	552	679	45	62	67	NA	scaffold54917	1590	2620	-
gene_29297	gene_29297	PREDICTED: uncharacterized protein LOC109228224 [Nicotiana attenuata]	-3.40041	1.44731e-36	1.9513e-35	down	53	33	43	412	309	266	NA	scaffold72499	477	683	-
gene_29963	gene_29963	7-deoxylaganic acid hydroxylase-like [Olea europaea]	4.57735	1.63756e-36	2.20564e-35	up	548	454	501	23	19	4	NA	scaffold7593	7652	10670	-
gene_20895	gene_20895	5'-adenylylsulfate reductase 3, chloroplastic-like [Olea europaea var. sylvestris]	2.64847	1.68728e-36	2.2704e-35	up	1806	1777	1792	196	289	138	NA	scaffold41839	286	2585	-
gene_20075	gene_20075	polyphenol oxidase I, chloroplastic-like [Olea europaea var. sylvestris]	-2.18067	1.78863e-36	2.40444e-35	down	143	142	143	490	494	422	NA	scaffold39777	7379	9103	+
gene_5982	gene_5982	uncharacterized protein LOC111402493 [Olea europaea var. sylvestris]	-2.13201	2.30082e-36	3.08547e-35	down	163	138	151	543	465	427	NA	scaffold15753	3594	5747	+
gene_2194	gene_2194	inactive protein kinase SELMODRAFT_444075-like [Olea europaea var. sylvestris]	-2.85409	2.77793e-36	3.71806e-35	down	75	84	80	377	415	454	NA	scaffold11803	631	5747	-
gene_23590	gene_23590	PREDICTED: transmembrane protein 147 [Nicotiana sylvestris]	-3.32049	3.32412e-36	4.43409e-35	down	71	59	65	647	457	320	NA	scaffold4971	3149	9220	+
gene_6259	gene_6259	protein DETOXIFICATION 14-like [Olea europaea var. sylvestris]	-5.11277	3.94485e-36	5.25447e-35	down	4	17	11	299	243	268	NA	scaffold16053	1140	9081	+
gene_29274	gene_29274	uncharacterized protein LOC111368495 [Olea europaea var. sylvestris]	2.48972	4.44352e-36	5.91301e-35	up	638	567	603	79	90	64	NA	scaffold72311	671	3362	+
gene_8022	gene_8022	uncharacterized protein LOC111377900 [Olea europaea var. sylvestris]	3.29074	5.50673e-36	7.32077e-35	up	1297	1015	1156	124	46	87	NA	scaffold18268	1072	1713	+
gene_12945	gene_12945	uncharacterized protein LOC111389663, partial [Olea europaea var. sylvestris]	3.35112	6.66597e-36	8.84488e-35	up	565	467	516	26	47	36	NA	scaffold25599	1759	2401	+
gene_4178	gene_4178	uncharacterized protein LOC111396261 isoform X1 [Olea europaea var. sylvestris]	2.091	7.79389e-36	1.03217e-34	up	1867	1586	1727	400	240	245	NA	scaffold13746	1748	3549	-
gene_33171	gene_33171	adenine phosphoribosyltransferase 4-like [Olea europaea var. sylvestris]	-3.16257	9.76769e-36	1.29109e-34	down	50	39	45	300	261	303	NA	scaffold9541	2359	7842	-
gene_12485	gene_12485	cell division control protein 48 homolog A-like [Olea europaea var. sylvestris]	2.26612	1.10257e-35	1.4546e-34	up	867	738	803	114	109	137	NA	scaffold24856	253	5190	+
gene_30033	gene_30033	C-repeat binding facor [Fraxinus americana]	2.38021	1.11862e-35	1.47506e-34	up	1127	1119	1123	168	194	109	NA	scaffold762	10227	10946	+
gene_20174	gene_20174	photosystem I assembly protein ycf4 (plastid) [Fraxinus chiisanensis]	-4.10233	1.20633e-35	1.58845e-34	down	18	26	22	254	244	320	NA	scaffold3	62648	63202	+
gene_14438	gene_14438	PREDICTED: cell division control protein 48 homolog B [Theobroma cacao]	2.17661	1.314e-35	1.7294e-34	up	1377	1164	1271	217	156	234	NA	scaffold28070	113	5686	-
gene_621	gene_621	uncharacterized protein LOC111403552 [Olea europaea var. sylvestris]	-2.33006	1.7684e-35	2.31973e-34	down	191	156	174	773	653	479	NA	scaffold10499	6216	6683	-
gene_3879	gene_3879	5-formyltetrahydrofolate cyclo-ligase, mitochondrial isoform X1 [Olea europaea var. sylvestris]	-2.09052	2.17384e-35	2.84616e-34	down	528	341	435	1592	1072	1335	NA	scaffold13457	130	3615	+
gene_30515	gene_30515	protein-tyrosine-phosphatase MKP1-like [Olea europaea var. sylvestris]	2.29795	2.36327e-35	3.09272e-34	up	850	787	819	121	101	138	NA	scaffold789	1012	4099	+
gene_1250	gene_1250	probable cinnamyl alcohol dehydrogenase 6 [Olea europaea var. sylvestris]	2.21553	2.60138e-35	3.40111e-34	up	1148	973	1061	166	205	125	NA	scaffold11017	2187	4227	+
gene_19557	gene_19557	mavicyanin-like [Olea europaea var. sylvestris]	-3.23442	2.60907e-35	3.40955e-34	down	134	56	95	784	542	598	NA	scaffold38531	1922	3468	+
gene_7220	gene_7220	photosystem I reaction center subunit N, chloroplastic-like [Olea europaea var. sylvestris]	2.95801	2.78199e-35	3.62866e-34	up	1003	1160	1082	140	65	100	NA	scaffold17276	880	1649	+
gene_1622	gene_1622	Calmodulin and related proteins (EF-Hand superfamily) [Handroanthus impetiginosus]	-3.45674	3.17175e-35	4.12537e-34	down	85	34	60	440	524	438	NA	scaffold11335	4320	4922	-
gene_7985	gene_7985	UDP-glycosyltransferase 74E2-like [Olea europaea var. sylvestris]	2.42238	3.38817e-35	4.40477e-34	up	880	855	868	116	95	139	NA	scaffold1821	4441	5896	-
gene_249	gene_249	uncharacterized protein LOC111367231 [Olea europaea var. sylvestris]	-2.78419	3.8832e-35	5.03887e-34	down	75	84	80	420	343	428	NA	scaffold10195	8347	9113	+
gene_6989	gene_6989	uncharacterized WD repeat-containing protein C2A9.03-like isoform X1 [Olea europaea var. sylvestris]	2.10693	6.33886e-35	8.19458e-34	up	1490	1473	1482	266	192	287	NA	scaffold16981	2933	6411	+
gene_10649	gene_10649	protein NSP-INTERACTING KINASE 1-like isoform X1 [Olea europaea var. sylvestris]	-3.2061	9.25897e-35	1.19417e-33	down	37	47	42	308	290	248	NA	scaffold22008	1412	4334	-
gene_11249	gene_11249	uncharacterized protein LOC111396607 [Olea europaea var. sylvestris]	-2.34866	9.60948e-35	1.23764e-33	down	131	145	138	577	545	414	NA	scaffold228	17551	18605	-
gene_21544	gene_21544	dehydration-responsive element-binding protein 1E-like [Olea europaea var. sylvestris]	3.34585	9.81564e-35	1.2636e-33	up	962	931	947	84	35	83	NA	scaffold4349	3419	4135	-
gene_20827	gene_20827	3-ketoacyl-CoA synthase 1 [Olea europaea var. sylvestris]	-2.24686	1.01709e-34	1.30812e-33	down	135	162	149	561	518	461	NA	scaffold41641	1082	2725	-
gene_9744	gene_9744	peroxidase 15-like [Olea europaea var. sylvestris]	2.93404	1.09452e-34	1.4064e-33	up	494	453	474	51	51	33	NA	scaffold20666	1454	2982	-
gene_29392	gene_29392	hevamine-A-like [Olea europaea var. sylvestris]	2.29794	1.59047e-34	2.0361e-33	up	1107	817	962	155	111	156	NA	scaffold73010	1128	2027	+
gene_26827	gene_26827	hypothetical protein B296_00022139 [Ensete ventricosum]	-3.27486	1.68549e-34	2.15375e-33	down	98	42	70	591	461	410	NA	scaffold61280	43	1530	+
gene_25907	gene_25907	60S ribosomal protein L4-1 [Sesamum indicum]	14.4136	2.63225e-34	3.34901e-33	up	5932	5188	5560	0	0	0	NA	scaffold57743	879	3087	+
gene_11427	gene_11427	3-oxo-Delta(4,5)-steroid 5-beta-reductase-like isoform X1 [Olea europaea var. sylvestris]	2.11899	3.06814e-34	3.89175e-33	up	1214	904	1059	179	210	139	NA	scaffold23193	513	1811	+
gene_9980	gene_9980	histone H2B.9 [Olea europaea var. sylvestris]	-2.56893	3.22913e-34	4.09221e-33	down	134	183	159	664	813	580	NA	scaffold21000	1283	1699	+
gene_11465	gene_11465	high affinity nitrate transporter 2.4-like [Olea europaea var. sylvestris]	3.3375	3.56783e-34	4.5111e-33	up	847	650	749	54	77	30	NA	scaffold23252	3456	5586	+
gene_30694	gene_30694	protein O-glucosyltransferase 1-like [Olea europaea var. sylvestris]	3.25077	4.18752e-34	5.28496e-33	up	681	575	628	31	63	48	NA	scaffold79953	1058	2731	+
gene_18692	gene_18692	uncharacterized protein LOC111371205 [Olea europaea var. sylvestris]	-3.26963	4.44931e-34	5.6069e-33	down	54	29	42	303	288	275	NA	scaffold36608	5935	6417	-
gene_9609	gene_9609	WEB family protein At3g02930, chloroplastic-like [Olea europaea var. sylvestris]	-4.00894	5.76601e-34	7.25065e-33	down	21	23	22	215	317	235	NA	scaffold20449	560	3637	+
gene_23053	gene_23053	chaperone protein ClpB1-like [Olea europaea var. sylvestris]	2.37491	6.3803e-34	8.00854e-33	up	999	641	820	112	112	116	NA	scaffold48031	1099	4493	+
gene_26997	gene_26997	protein SRC2-like [Olea europaea var. sylvestris]	3.63294	7.24763e-34	9.08483e-33	up	521	454	488	20	42	23	NA	scaffold61961	2149	2616	-
gene_1770	gene_1770	uncharacterized protein LOC111378954 [Olea europaea var. sylvestris]	-4.34565	7.27019e-34	9.10899e-33	down	21	10	16	241	267	181	NA	scaffold11461	3837	4346	-
gene_3152	gene_3152	protein LURP-one-related 5-like [Sesamum indicum]	-2.37982	8.13182e-34	1.01793e-32	down	165	102	134	564	505	436	NA	scaffold12754	6144	7180	-
gene_18021	gene_18021	BAG family molecular chaperone regulator 1-like [Olea europaea var. sylvestris]	-3.31828	2.15922e-33	2.67384e-32	down	44	40	42	269	284	349	NA	scaffold35115	618	1805	+
gene_2040	gene_2040	7-deoxyloganetin glucosyltransferase-like [Olea europaea var. sylvestris]	-5.74262	2.44204e-33	3.02e-32	down	14	0	7	286	277	239	NA	scaffold11680	263	5042	-
gene_2630	gene_2630	non-specific lipid-transfer protein 2-like [Olea europaea var. sylvestris]	-2.70731	3.93498e-33	4.84678e-32	down	109	117	113	537	669	404	NA	scaffold122172	642	932	+
gene_15658	gene_15658	probable protein phosphatase 2C 25 [Olea europaea var. sylvestris]	2.09985	4.26184e-33	5.24236e-32	up	920	773	847	135	130	161	NA	scaffold30197	1901	3560	-
gene_21237	gene_21237	VQ motif-containing protein 8, chloroplastic-like [Olea europaea var. sylvestris]	2.69641	6.05353e-33	7.41658e-32	up	487	423	455	53	46	53	NA	scaffold42718	392	967	+
gene_33372	gene_33372	transcription factor MYB108-like [Olea europaea var. sylvestris]	2.15129	6.31675e-33	7.73565e-32	up	1285	1289	1287	169	218	238	NA	scaffold9695	6724	7864	-
gene_9343	gene_9343	protodermal factor 1 [Olea europaea var. sylvestris]	-2.70796	1.18014e-32	1.43317e-31	down	78	104	91	409	485	401	NA	scaffold20052	3316	4689	-
gene_12039	gene_12039	uncharacterized protein LOC111370544 [Olea europaea var. sylvestris]	2.27539	1.33539e-32	1.61815e-31	up	626	574	600	101	77	91	NA	scaffold24090	2274	3938	+
gene_21874	gene_21874	uncharacterized protein LOC111390427 [Olea europaea var. sylvestris]	-3.27226	1.63292e-32	1.97608e-31	down	36	61	49	385	354	293	NA	scaffold4442	1283	2308	+
gene_18917	gene_18917	uncharacterized protein LOC111409513 [Olea europaea var. sylvestris]	2.08275	1.80091e-32	2.17461e-31	up	722	625	674	117	129	99	NA	scaffold37040	1345	2349	-
gene_25138	gene_25138	glutaredoxin-C13-like [Olea europaea var. sylvestris]	2.24331	1.81198e-32	2.18704e-31	up	1000	945	973	201	121	127	NA	scaffold54918	2111	2416	-
gene_26025	gene_26025	salicylate carboxymethyltransferase-like [Olea europaea var. sylvestris]	-4.01883	2.11542e-32	2.54994e-31	down	16	20	18	191	224	217	NA	scaffold58174	78	2230	+
gene_29874	gene_29874	uncharacterized protein LOC111412416 [Olea europaea var. sylvestris]	-3.41534	2.82203e-32	3.38987e-31	down	30	31	31	272	250	192	NA	scaffold75439	1380	1715	-
gene_20032	gene_20032	probable histone H2A variant 1 [Olea europaea var. sylvestris]	-2.74911	3.44966e-32	4.1366e-31	down	90	92	91	555	465	321	NA	scaffold39682	679	2041	+
gene_29132	gene_29132	uncharacterized protein LOC111382628 [Olea europaea var. sylvestris]	-3.88945	3.50664e-32	4.2031e-31	down	16	27	22	277	223	204	NA	scaffold71636	1202	1756	-
gene_15199	gene_15199	senescence-specific cysteine protease SAG39-like isoform X1 [Olea europaea var. sylvestris]	2.82589	3.98438e-32	4.76953e-31	up	906	708	807	120	75	54	NA	scaffold2942	2566	3685	-
gene_4402	gene_4402	uncharacterized protein LOC111395636 [Olea europaea var. sylvestris]	-2.50422	4.13179e-32	4.93957e-31	down	106	79	93	453	338	350	NA	scaffold13966	3384	6074	-
gene_5871	gene_5871	protein MIZU-KUSSEI 1-like [Olea europaea var. sylvestris]	-2.55657	7.25771e-32	8.63183e-31	down	187	99	143	727	550	540	NA	scaffold15614	4134	4763	-
gene_8686	gene_8686	cytochrome b561 and DOMON domain-containing protein At2g04850 [Olea europaea var. sylvestris]	-2.13159	7.33236e-32	8.71687e-31	down	264	286	275	741	1021	848	NA	scaffold19154	782	2008	-
gene_23573	gene_23573	crocetin glucosyltransferase, chloroplastic-like isoform X1 [Olea europaea var. sylvestris]	-2.60021	7.37747e-32	8.76673e-31	down	89	77	83	412	305	374	NA	scaffold49671	449	1843	-
gene_20203	gene_20203	RNA polymerase alpha subunit (chloroplast) [Fraxinus ornus]	-3.25034	9.40761e-32	1.116e-30	down	137	51	94	603	610	691	NA	scaffold3	80839	81852	-
gene_16341	gene_16341	putative lipid-transfer protein DIR1 [Olea europaea var. sylvestris]	-4.80881	9.72617e-32	1.1523e-30	down	9	8	9	200	185	144	NA	scaffold31557	3581	3886	-
gene_29031	gene_29031	probable carboxylesterase 15 [Olea europaea var. sylvestris]	-2.86909	1.05137e-31	1.24295e-30	down	54	72	63	371	301	332	NA	scaffold7108	5859	9088	-
gene_2494	gene_2494	uncharacterized protein LOC111388576 [Olea europaea var. sylvestris]	-3.2073	1.48565e-31	1.74739e-30	down	38	63	51	361	311	350	NA	scaffold12084	6572	7964	+
gene_27531	gene_27531	probable WRKY transcription factor 70 [Olea europaea var. sylvestris]	2.28987	1.5186e-31	1.78539e-30	up	890	813	852	116	161	101	NA	scaffold642	15550	16888	+
gene_23513	gene_23513	hypothetical protein CDL12_21162 [Handroanthus impetiginosus]	-2.24507	1.76674e-31	2.0736e-30	down	411	213	312	1177	1129	883	NA	scaffold49501	3448	4431	+
gene_33362	gene_33362	polyphenol oxidase, chloroplastic-like [Olea europaea var. sylvestris]	-10.2471	2.43326e-31	2.84863e-30	down	0	10	5	4447	4745	4361	NA	scaffold9684	94	1818	+
gene_336	gene_336	uncharacterized protein LOC111373648 [Olea europaea var. sylvestris]	-6.11627	2.46276e-31	2.88194e-30	down	4	3	4	191	184	176	NA	scaffold10268	48	353	+
gene_22822	gene_22822	uncharacterized protein LOC111382095 [Olea europaea var. sylvestris]	3.20951	2.51544e-31	2.94234e-30	up	729	475	602	35	44	60	NA	scaffold47367	931	2464	+
gene_22412	gene_22412	crocetin glucosyltransferase, chloroplastic-like [Olea europaea var. sylvestris]	-3.15234	2.67201e-31	3.12285e-30	down	48	31	40	248	259	253	NA	scaffold4603	277	1745	+
gene_23033	gene_23033	PREDICTED: sucrose transport protein SUC4 [Erythranthe guttata]	2.01493	2.90332e-31	3.39031e-30	up	1131	1027	1079	223	148	208	NA	scaffold4797	788	5614	+
gene_19486	gene_19486	LEAF RUST 10 DISEASE-RESISTANCE LOCUS RECEPTOR-LIKE PROTEIN KINASE-like 2.4 [Olea europaea var. sylvestris]	5.38784	3.99004e-31	4.63972e-30	up	421	360	391	0	11	9	NA	scaffold38355	343	2405	+
gene_26360	gene_26360	senescence-specific cysteine protease SAG39-like [Olea europaea var. sylvestris]	2.76363	5.16908e-31	6.00317e-30	up	777	868	823	83	66	113	NA	scaffold5947	6753	7880	-
gene_20400	gene_20400	probable WRKY transcription factor 40 [Olea europaea var. sylvestris]	3.80867	6.26249e-31	7.2517e-30	up	396	295	346	13	18	22	NA	scaffold4051	2460	4623	+
gene_608	gene_608	protein kinase PINOID-like [Olea europaea var. sylvestris]	-5.18111	7.23998e-31	8.37306e-30	down	9	7	8	230	144	252	NA	scaffold1048	11935	13719	+
gene_11109	gene_11109	glucuronoxylan 4-O-methyltransferase 1 [Sesamum indicum]	-2.33265	7.78451e-31	8.99529e-30	down	228	327	278	1003	1224	836	NA	scaffold22697	1791	2648	-
gene_23292	gene_23292	uncharacterized protein LOC111374463 [Olea europaea var. sylvestris]	-2.65547	9.4759e-31	1.09133e-29	down	77	74	76	361	296	375	NA	scaffold48870	723	2722	+
gene_13374	gene_13374	cleavage and polyadenylation specificity factor subunit 3-I-like [Olea europaea var. sylvestris]	-4.40263	1.08586e-30	1.25005e-29	down	16	11	14	282	165	183	NA	scaffold2630	9334	12428	+
gene_13879	gene_13879	gibberellin 2-beta-dioxygenase 2-like [Olea europaea var. sylvestris]	2.4789	1.54019e-30	1.76572e-29	up	700	589	645	82	106	63	NA	scaffold27107	3247	4940	+
gene_20207	gene_20207	ribosomal protein L2 (chloroplast) [Plantago ovata]	-3.81053	1.64288e-30	1.88189e-29	down	35	112	74	889	731	675	NA	scaffold3	87127	88626	-
gene_26885	gene_26885	ATP-citrate synthase alpha chain protein 1-like isoform X1 [Olea europaea var. sylvestris]	-2.12404	1.90112e-30	2.17231e-29	down	239	158	199	581	702	582	NA	scaffold6147	3520	8305	+
gene_16948	gene_16948	receptor-like serine/threonine-protein kinase ALE2 [Olea europaea var. sylvestris]	-2.61072	1.98955e-30	2.27241e-29	down	86	65	76	308	365	324	NA	scaffold32853	987	9136	-
gene_1840	gene_1840	polyadenylate-binding protein 2-like [Olea europaea var. sylvestris]	-2.99228	2.04614e-30	2.33415e-29	down	53	49	51	365	296	226	NA	scaffold11520	3668	9457	+
gene_28535	gene_28535	hypothetical protein CDL12_11256 [Handroanthus impetiginosus]	-3.73072	2.58964e-30	2.94686e-29	down	47	16	32	325	313	265	NA	scaffold68886	867	1175	-
gene_18478	gene_18478	ABC transporter C family member 8 [Olea europaea var. sylvestris]	-2.07571	2.80975e-30	3.19339e-29	down	226	170	198	619	522	658	NA	scaffold3615	5083	11858	-
gene_22854	gene_22854	protein NDR1-like [Olea europaea var. sylvestris]	2.00581	3.23337e-30	3.66431e-29	up	680	603	642	120	106	120	NA	scaffold47441	1879	2442	+
gene_14374	gene_14374	F-box/LRR-repeat protein At5g63520-like [Olea europaea var. sylvestris]	2.07576	4.82614e-30	5.44482e-29	up	1974	1733	1854	287	258	400	NA	scaffold27969	680	4905	+
gene_25079	gene_25079	subtilisin-like protease SBT5.6 [Olea europaea var. sylvestris]	-3.1187	5.98034e-30	6.72502e-29	down	49	74	62	333	396	433	NA	scaffold54692	553	5798	+
gene_22554	gene_22554	uncharacterized protein LOC111405398 [Olea europaea var. sylvestris]	2.59598	6.36216e-30	7.14567e-29	up	540	581	561	56	76	69	NA	scaffold46508	528	2114	-
gene_11968	gene_11968	protein ETHYLENE INSENSITIVE 3-like [Olea europaea var. sylvestris]	13.4331	7.34815e-30	8.24639e-29	up	3223	2429	2826	0	0	0	NA	scaffold23999	3213	5045	-
gene_21098	gene_21098	uncharacterized protein LOC111405961 isoform X2 [Olea europaea var. sylvestris]	3.47261	7.78063e-30	8.72112e-29	up	379	353	366	29	29	14	NA	scaffold4237	2774	4557	-
gene_27967	gene_27967	basic blue protein-like [Olea europaea var. sylvestris]	-2.76723	9.99557e-30	1.11766e-28	down	52	55	54	272	258	263	NA	scaffold6623	2460	3263	+
gene_21908	gene_21908	protein DETOXIFICATION 2-like [Olea europaea var. sylvestris]	3.71701	1.06092e-29	1.18579e-28	up	401	352	377	15	31	16	NA	scaffold44508	507	2296	+
gene_25627	gene_25627	uncharacterized protein LOC111393895 isoform X2 [Olea europaea var. sylvestris]	2.06577	1.11348e-29	1.24404e-28	up	1698	1351	1525	242	216	324	NA	scaffold5668	9010	15448	-
gene_9487	gene_9487	uncharacterized protein LOC111375522 isoform X1 [Olea europaea var. sylvestris]	-2.82291	1.41716e-29	1.58205e-28	down	58	66	62	397	306	258	NA	scaffold20252	8375	9402	-
gene_12500	gene_12500	ENHANCER OF AG-4 protein 2-like [Olea europaea var. sylvestris]	2.27655	2.42772e-29	2.69064e-28	up	645	523	584	84	103	74	NA	scaffold2487	53	12280	-
gene_21212	gene_21212	defensin Ec-AMP-D2-like [Olea europaea var. sylvestris]	-3.9219	2.47529e-29	2.74116e-28	down	14	25	20	204	244	202	NA	scaffold4264	901	1743	-
gene_18068	gene_18068	cytochrome P450 734A1 [Sesamum indicum]	2.07251	2.84408e-29	3.14579e-28	up	719	659	689	109	139	107	NA	scaffold35231	3716	7677	+
gene_25818	gene_25818	hypothetical protein MIMGU_mgv1a019242mg [Erythranthe guttata]	13.2609	3.41391e-29	3.75951e-28	up	2667	2334	2501	0	0	0	NA	scaffold57349	1447	2252	+
gene_15625	gene_15625	beta-glucosidase 44-like [Olea europaea var. sylvestris]	-2.31473	3.53151e-29	3.88592e-28	down	132	143	138	432	521	528	NA	scaffold30141	228	2844	+
gene_31800	gene_31800	7-deoxyloganetic acid glucosyltransferase-like [Olea europaea var. sylvestris]	-2.05156	3.84819e-29	4.23102e-28	down	195	169	182	529	643	464	NA	scaffold8649	1916	3439	+
gene_30854	gene_30854	mediator of RNA polymerase II transcription subunit 15a-like isoform X3 [Olea europaea var. sylvestris]	2.53395	3.86605e-29	4.24897e-28	up	1525	1118	1322	145	124	219	NA	scaffold8083	5669	9203	-
gene_10708	gene_10708	uncharacterized protein LOC105157276 [Sesamum indicum]	-6.18077	4.92461e-29	5.39522e-28	down	4	4	4	159	186	276	NA	scaffold22094	3223	3606	+
gene_16811	gene_16811	uncharacterized protein LOC111397477 [Olea europaea var. sylvestris]	-2.19107	4.94446e-29	5.41482e-28	down	169	211	190	706	698	497	NA	scaffold32511	2890	3522	+
gene_24902	gene_24902	dirigent protein 22-like [Olea europaea var. sylvestris]	2.05977	5.78446e-29	6.31722e-28	up	996	841	919	212	145	124	NA	scaffold54059	1658	2057	+
gene_26552	gene_26552	uncharacterized protein LOC111386699 [Olea europaea var. sylvestris]	-3.29555	6.35915e-29	6.93935e-28	down	27	37	32	262	222	203	NA	scaffold6020	3256	3900	+
gene_23124	gene_23124	dirigent protein 22-like [Olea europaea var. sylvestris]	3.897	6.99928e-29	7.62284e-28	up	307	362	335	14	23	12	NA	scaffold48274	2335	2916	-
gene_30598	gene_30598	CRIB domain-containing protein RIC10-like [Olea europaea var. sylvestris]	-3.71736	7.95153e-29	8.62935e-28	down	18	29	24	222	265	193	NA	scaffold79441	422	1926	-
gene_27387	gene_27387	hypothetical protein T459_05064 [Capsicum annuum]	-3.48542	8.35463e-29	9.05615e-28	down	22	38	30	242	249	242	NA	scaffold63657	109	351	+
gene_29213	gene_29213	protein IRX15-LIKE-like [Olea europaea var. sylvestris]	-4.16369	9.04785e-29	9.79989e-28	down	24	12	18	180	287	224	NA	scaffold7204	19133	20068	-
gene_3666	gene_3666	mini-chromosome maintenance complex-binding protein [Olea europaea var. sylvestris]	-2.01499	1.02922e-28	1.11302e-27	down	230	231	231	869	586	584	NA	scaffold13242	302	5107	+
gene_23485	gene_23485	probable serine/threonine-protein kinase WNK11 [Olea europaea var. sylvestris]	2.23207	1.20426e-28	1.29876e-27	up	557	577	567	103	77	83	NA	scaffold49405	1945	3240	+
gene_9097	gene_9097	uncharacterized protein LOC105179443 [Sesamum indicum]	-2.41057	1.263e-28	1.36052e-27	down	98	98	98	350	437	343	NA	scaffold19720	3355	4515	-
gene_11674	gene_11674	ATP synthase subunit delta', mitochondrial-like isoform X1 [Olea europaea var. sylvestris]	-13.1459	1.28287e-28	1.38138e-27	down	0	0	0	1280	1190	1150	NA	scaffold23585	6526	7328	-
gene_25614	gene_25614	uncharacterized protein LOC111405421 isoform X1 [Olea europaea var. sylvestris]	2.09287	1.46e-28	1.56906e-27	up	570	551	561	94	95	96	NA	scaffold5663	11371	15736	+
gene_10759	gene_10759	ABC transporter B family member 15-like [Olea europaea var. sylvestris]	2.46455	1.92511e-28	2.0609e-27	up	641	476	559	62	84	72	NA	scaffold22158	915	2273	+
gene_2411	gene_2411	uncharacterized protein LOC111372823 [Olea europaea var. sylvestris]	2.6381	2.23641e-28	2.38769e-27	up	632	427	530	53	70	60	NA	scaffold12005	1061	4101	-
gene_875	gene_875	protein LONGIFOLIA 1-like [Olea europaea var. sylvestris]	-2.03676	2.35008e-28	2.50711e-27	down	145	127	136	416	440	355	NA	scaffold10696	3110	7635	-
gene_7179	gene_7179	PREDICTED: plasma membrane ATPase 4-like [Pyrus x bretschneideri]	-2.47927	2.82124e-28	2.99819e-27	down	170	86	128	560	482	493	NA	scaffold17224	3505	4286	+
gene_21152	gene_21152	ammonium transporter 3 member 1-like [Olea europaea var. sylvestris]	-2.68756	2.90161e-28	3.08242e-27	down	69	110	90	474	413	380	NA	scaffold42501	548	3037	+
gene_28964	gene_28964	galactan beta-1,4-galactosyltransferase GALS1 [Olea europaea var. sylvestris]	-2.58185	3.18973e-28	3.38459e-27	down	145	82	114	440	476	540	NA	scaffold70786	94	1779	+
gene_29317	gene_29317	uncharacterized protein LOC111378411 [Olea europaea var. sylvestris]	2.95155	3.23847e-28	3.43499e-27	up	643	740	692	99	49	49	NA	scaffold7259	8709	9421	+
gene_32305	gene_32305	dirigent protein 23-like [Dorcoceras hygrometricum]	2.20183	3.78065e-28	4.00087e-27	up	545	540	543	94	93	70	NA	scaffold89682	1164	1760	+
gene_20861	gene_20861	uncharacterized protein LOC111394095 [Olea europaea var. sylvestris]	-2.39513	4.40343e-28	4.64924e-27	down	280	131	206	833	805	687	NA	scaffold41753	2285	3160	-
gene_20210	gene_20210	NADH-plastoquinone oxidoreductase subunit 2 (plastid) [Physalis peruviana]	-2.33928	4.59124e-28	4.84568e-27	down	198	165	182	557	615	800	NA	scaffold3	99482	100393	-
gene_9714	gene_9714	calmodulin-binding protein 60 C-like [Olea europaea var. sylvestris]	2.16999	4.81288e-28	5.07768e-27	up	863	705	784	159	132	89	NA	scaffold20611	1466	4508	-
gene_5958	gene_5958	serotonin N-acetyltransferase 2, chloroplastic [Olea europaea var. sylvestris]	-2.36538	4.91646e-28	5.18497e-27	down	183	167	175	746	782	443	NA	scaffold15729	3428	4015	+
gene_8170	gene_8170	GDSL esterase/lipase At1g09390 [Sesamum indicum]	-2.2492	5.09267e-28	5.36875e-27	down	146	156	151	450	603	502	NA	scaffold18460	2174	12302	-
gene_26329	gene_26329	uncharacterized protein LOC111409495 [Olea europaea var. sylvestris]	-2.01421	5.50328e-28	5.795e-27	down	318	253	286	1099	788	634	NA	scaffold59358	1204	1885	-
gene_27434	gene_27434	thaumatin-like protein [Olea europaea var. sylvestris]	3.0605	5.92118e-28	6.23031e-27	up	378	353	366	27	40	28	NA	scaffold63869	2775	3455	-
gene_20644	gene_20644	uncharacterized protein LOC105158708 [Sesamum indicum]	2.8511	7.19906e-28	7.56627e-27	up	579	435	507	48	39	64	NA	scaffold41181	3105	4106	-
gene_33518	gene_33518	hypothetical protein PHAVU_009G167200g [Phaseolus vulgaris]	2.88426	8.75669e-28	9.18241e-27	up	1048	892	970	76	69	136	NA	scaffold97970	1356	1787	-
gene_5496	gene_5496	deSI-like protein At4g17486 [Olea europaea var. sylvestris]	-2.29711	9.59194e-28	1.00468e-26	down	91	104	98	394	334	319	NA	scaffold1516	5677	6845	-
gene_19178	gene_19178	uncharacterized protein LOC111381593 [Olea europaea var. sylvestris]	-2.07202	9.81198e-28	1.02618e-26	down	147	145	146	451	506	378	NA	scaffold37594	1067	1528	-
gene_23039	gene_23039	endoglucanase 6-like [Olea europaea var. sylvestris]	-2.58629	1.03409e-27	1.07986e-26	down	90	55	73	325	334	283	NA	scaffold47	10346	15084	+
gene_22850	gene_22850	mavicyanin-like [Olea europaea var. sylvestris]	-3.17474	1.10106e-27	1.14763e-26	down	39	29	34	255	189	221	NA	scaffold4742	9459	10665	+
gene_19011	gene_19011	protein ECERIFERUM 1-like, partial [Olea europaea var. sylvestris]	-4.15503	1.1052e-27	1.1515e-26	down	9	24	17	230	210	211	NA	scaffold37267	242	1472	+
gene_22421	gene_22421	uncharacterized protein LOC111370534 [Olea europaea var. sylvestris]	-3.36044	1.35015e-27	1.40566e-26	down	37	22	30	215	204	236	NA	scaffold4605	1180	1656	-
gene_26896	gene_26896	E3 ubiquitin-protein ligase PUB23-like [Olea europaea var. sylvestris]	3.25697	1.41831e-27	1.47551e-26	up	549	508	529	51	21	48	NA	scaffold6150	9058	10320	-
gene_9650	gene_9650	uncharacterized protein LOC111394592 [Olea europaea var. sylvestris]	12.8597	1.71926e-27	1.78323e-26	up	1968	1815	1892	0	0	0	NA	scaffold20504	2679	4749	-
gene_33541	gene_33541	ATP synthase subunit delta', mitochondrial-like [Olea europaea var. sylvestris]	-12.9663	1.92906e-27	1.9971e-26	down	0	0	0	1294	1173	756	NA	scaffold98166	546	1338	+
gene_13792	gene_13792	alkane hydroxylase MAH1-like [Olea europaea var. sylvestris]	-2.16114	2.82923e-27	2.92135e-26	down	173	215	194	569	624	688	NA	scaffold2696	5426	6943	+
gene_27462	gene_27462	auxin-binding protein T85-like isoform X1 [Olea europaea var. sylvestris]	2.72313	3.04719e-27	3.14289e-26	up	483	462	473	54	66	36	NA	scaffold63	24729	27019	-
gene_20633	gene_20633	BURP domain-containing protein 16-like [Olea europaea var. sylvestris]	-4.51359	3.40407e-27	3.50575e-26	down	6	25	16	267	239	280	NA	scaffold41155	544	1558	-
gene_14591	gene_14591	ethylene-responsive transcription factor ERF061 [Olea europaea var. sylvestris]	-2.144	3.67102e-27	3.77786e-26	down	139	125	132	391	484	388	NA	scaffold28354	1390	2269	-
gene_4147	gene_4147	sphingolipid delta(4)-desaturase DES1-like [Olea europaea var. sylvestris]	-2.56572	3.70061e-27	3.80689e-26	down	96	59	78	362	357	276	NA	scaffold13701	2355	4268	-
gene_28672	gene_28672	serine carboxypeptidase II-3-like [Olea europaea var. sylvestris]	3.53314	3.748e-27	3.85421e-26	up	428	374	401	39	24	13	NA	scaffold6946	3243	7303	-
gene_29023	gene_29023	4-coumarate--CoA ligase-like 9 [Olea europaea var. sylvestris]	-2.83519	3.89247e-27	3.99831e-26	down	59	89	74	338	407	403	NA	scaffold71066	2263	7890	-
gene_20664	gene_20664	uncharacterized protein LOC111408729 [Olea europaea var. sylvestris]	2.13811	4.44998e-27	4.5642e-26	up	715	729	722	130	94	132	NA	scaffold4122	1358	3112	+
gene_15043	gene_15043	farnesyl pyrophosphate synthase 1 [Olea europaea var. sylvestris]	-12.771	5.21631e-27	5.34426e-26	down	0	0	0	1022	943	832	NA	scaffold29161	1326	4823	-
gene_13012	gene_13012	calmodulin-interacting protein 111 isoform X1 [Olea europaea var. sylvestris]	3.13482	6.20855e-27	6.33501e-26	up	887	696	792	62	99	35	NA	scaffold2571	1062	11334	-
gene_13581	gene_13581	uncharacterized protein LOC111374196 isoform X2 [Olea europaea var. sylvestris]	-3.46621	7.01432e-27	7.14402e-26	down	25	52	39	338	353	250	NA	scaffold26609	1013	3821	-
gene_20170	gene_20170	photosystem II protein z (chloroplast) [Aconitum angustius]	-3.56639	8.18911e-27	8.32213e-26	down	25	52	39	288	409	305	NA	scaffold3	37934	38227	+
gene_20918	gene_20918	PREDICTED: glutelin type-A 3 isoform X1 [Vitis vinifera]	2.70848	8.63952e-27	8.77341e-26	up	564	536	550	87	44	53	NA	scaffold41891	5214	5994	+
gene_25914	gene_25914	protein BPS1, chloroplastic-like [Olea europaea var. sylvestris]	-2.05804	9.18739e-27	9.31951e-26	down	205	165	185	718	502	460	NA	scaffold5776	3410	4645	+
gene_11079	gene_11079	bidirectional sugar transporter SWEET1-like [Olea europaea var. sylvestris]	-2.92588	1.23217e-26	1.24532e-25	down	59	37	48	323	251	218	NA	scaffold22663	2736	4669	+
gene_2714	gene_2714	probable LRR receptor-like serine/threonine-protein kinase IRK [Olea europaea var. sylvestris]	-2.40483	1.42459e-26	1.4377e-25	down	162	99	131	425	545	513	NA	scaffold12303	2287	5364	+
gene_12511	gene_12511	phosphatidylcholine:diacylglycerol cholinephosphotransferase 1-like [Olea europaea var. sylvestris]	-3.34984	1.85261e-26	1.8642e-25	down	50	36	43	461	234	263	NA	scaffold24909	3419	6015	-
gene_28320	gene_28320	pathogenesis-related leaf protein 6-like [Olea europaea var. sylvestris]	4.67043	1.85644e-26	1.86738e-25	up	298	245	272	8	3	12	NA	scaffold67841	1848	2192	-
gene_32603	gene_32603	peroxidase 31-like [Olea europaea var. sylvestris]	-2.21726	1.8658e-26	1.87611e-25	down	98	106	102	393	344	298	NA	scaffold9158	7743	8732	+
gene_25877	gene_25877	probable LRR receptor-like serine/threonine-protein kinase At1g07650 isoform X3 [Olea europaea var. sylvestris]	2.43704	1.98033e-26	1.98983e-25	up	822	626	724	111	118	62	NA	scaffold57624	3406	3892	+
gene_3622	gene_3622	receptor-like protein 12 [Olea europaea var. sylvestris]	2.62112	2.05642e-26	2.06403e-25	up	520	429	475	44	58	64	NA	scaffold132039	768	2715	+
gene_24514	gene_24514	unnamed protein product [Coffea canephora]	-3.37267	2.70753e-26	2.70871e-25	down	36	28	32	321	231	173	NA	scaffold52654	607	1005	+
gene_7181	gene_7181	17.5 kDa class I heat shock protein-like [Olea europaea var. sylvestris]	2.11473	2.7702e-26	2.7684e-25	up	618	470	544	89	88	94	NA	scaffold17229	4723	5205	-
gene_21918	gene_21918	AAA-ATPase ASD, mitochondrial-like [Olea europaea var. sylvestris]	3.74222	4.16776e-26	4.14706e-25	up	665	531	598	19	23	53	NA	scaffold44545	2897	4510	+
gene_19881	gene_19881	PREDICTED: uncharacterized protein LOC104114970 [Nicotiana tomentosiformis]	-5.51974	4.22053e-26	4.19806e-25	down	12	0	6	215	180	193	NA	scaffold39274	1539	1850	+
gene_11515	gene_11515	brefeldin A-inhibited guanine nucleotide-exchange protein 2 [Olea europaea var. sylvestris]	2.26476	5.14502e-26	5.10844e-25	up	532	468	500	77	89	60	NA	scaffold2333	3751	10483	+
gene_8649	gene_8649	probable serine/threonine-protein kinase PBL7 [Olea europaea var. sylvestris]	-3.46171	5.84585e-26	5.79389e-25	down	31	77	54	520	362	431	NA	scaffold19104	570	3928	-
gene_16521	gene_16521	receptor-like protein kinase 2 [Olea europaea var. sylvestris]	-2.93917	7.32284e-26	7.22408e-25	down	94	39	67	397	364	337	NA	scaffold31947	751	4624	-
gene_19078	gene_19078	dirigent protein 1-like [Olea europaea var. sylvestris]	-4.19216	1.81333e-25	1.77244e-24	down	15	10	13	179	130	190	NA	scaffold373	15762	16340	-
gene_31754	gene_31754	uncharacterized protein LOC111366519 isoform X1 [Olea europaea var. sylvestris]	3.29894	1.86588e-25	1.82122e-24	up	335	410	373	38	19	26	NA	scaffold861	6491	12216	+
gene_12797	gene_12797	uncharacterized protein LOC111378657 [Olea europaea var. sylvestris]	-3.0696	2.48902e-25	2.4192e-24	down	90	35	63	412	406	313	NA	scaffold25321	4233	4742	-
gene_1872	gene_1872	F-box protein At1g61340-like [Olea europaea var. sylvestris]	3.79846	3.12007e-25	3.02406e-24	up	357	250	304	11	23	13	NA	scaffold11552	3348	4228	+
gene_21946	gene_21946	E3 ubiquitin-protein ligase MIEL1 [Sesamum indicum]	2.08247	3.43158e-25	3.31784e-24	up	626	528	577	95	88	111	NA	scaffold4463	3310	6353	+
gene_24764	gene_24764	probable LRR receptor-like serine/threonine-protein kinase At1g74360 [Olea europaea var. sylvestris]	2.22263	3.91588e-25	3.78475e-24	up	945	867	906	102	167	149	NA	scaffold5357	5300	8697	-
gene_22909	gene_22909	nuclear speckle RNA-binding protein B-like [Olea europaea var. sylvestris]	2.34	5.35424e-25	5.15155e-24	up	989	803	896	95	124	160	NA	scaffold47608	2157	2837	-
gene_19307	gene_19307	eukaryotic translation initiation factor-like [Olea europaea var. sylvestris]	-2.87074	5.53059e-25	5.31382e-24	down	45	75	60	325	300	333	NA	scaffold37941	3671	4709	-
gene_8693	gene_8693	uncharacterized protein LOC111381013 [Olea europaea var. sylvestris]	-2.4172	5.88377e-25	5.64727e-24	down	158	80	119	458	442	463	NA	scaffold19168	3485	6857	+
gene_15115	gene_15115	3-ketoacyl-CoA synthase 12-like [Olea europaea var. sylvestris]	-3.65494	5.97159e-25	5.72957e-24	down	43	56	50	251	574	520	NA	scaffold29278	3543	4949	-
gene_11871	gene_11871	probable pectate lyase 18 [Olea europaea var. sylvestris]	-2.82142	6.9839e-25	6.68925e-24	down	120	51	86	423	491	384	NA	scaffold23863	10004	11927	+
gene_23102	gene_23102	ABC transporter B family member 15-like [Olea europaea var. sylvestris]	3.13874	7.19671e-25	6.88593e-24	up	341	255	298	25	21	27	NA	scaffold4818	9291	10649	-
gene_12139	gene_12139	PREDICTED: uncharacterized protein LOC105958390 [Erythranthe guttata]	-2.4286	7.75001e-25	7.40509e-24	down	75	60	68	305	245	241	NA	scaffold24282	2852	3293	-
gene_28936	gene_28936	ABC transporter B family member 19 [Olea europaea var. sylvestris]	2.69393	7.99767e-25	7.63909e-24	up	366	346	356	48	42	30	NA	scaffold7065	1848	8115	-
gene_24844	gene_24844	phytosulfokines-like [Olea europaea var. sylvestris]	-2.27084	1.00024e-24	9.52428e-24	down	130	134	132	394	561	425	NA	scaffold53864	3406	3765	-
gene_6568	gene_6568	probable 2-oxoglutarate-dependent dioxygenase AOP1 [Olea europaea var. sylvestris]	4.4147	1.44308e-24	1.36751e-23	up	701	547	624	22	38	4	NA	scaffold1646	5109	11978	-
gene_2515	gene_2515	probably inactive leucine-rich repeat receptor-like protein kinase IMK2 [Olea europaea var. sylvestris]	2.24334	2.00614e-24	1.89266e-23	up	568	452	510	86	90	58	NA	scaffold12111	3559	6166	+
gene_18914	gene_18914	hypothetical protein VITISV_012616 [Vitis vinifera]	2.20689	3.32063e-24	3.11578e-23	up	472	553	513	82	84	76	NA	scaffold37036	6147	6368	-
gene_5860	gene_5860	hypothetical protein F511_24996 [Dorcoceras hygrometricum]	-12.0614	4.53285e-24	4.23025e-23	down	0	0	0	585	598	524	NA	scaffold15599	1548	1889	-
gene_18981	gene_18981	PREDICTED: 17.3 kDa class II heat shock protein-like [Nicotiana attenuata]	-3.94686	5.04181e-24	4.69889e-23	down	14	15	15	212	165	119	NA	scaffold37210	3277	3750	-
gene_18027	gene_18027	Glucan endo-1,3-beta-D-glucosidase [Handroanthus impetiginosus]	3.49643	5.38329e-24	5.01208e-23	up	436	334	385	20	16	37	NA	scaffold35127	12	1588	+
gene_16409	gene_16409	wall-associated receptor kinase 2-like [Sesamum indicum]	11.9676	7.72163e-24	7.15305e-23	up	1133	911	1022	0	0	0	NA	scaffold31718	3186	6272	-
gene_215	gene_215	hypothetical protein CDL12_26153 [Handroanthus impetiginosus]	-2.77589	8.22028e-24	7.60734e-23	down	48	39	44	261	206	184	NA	scaffold101677	918	1416	-
gene_22563	gene_22563	PREDICTED: sulfate transporter 3.1-like [Nicotiana sylvestris]	-3.0669	8.55955e-24	7.91096e-23	down	51	34	43	217	326	227	NA	scaffold4653	2849	8213	+
gene_4516	gene_4516	cytochrome P450 93A3 [Olea europaea var. sylvestris]	2.52744	8.92149e-24	8.23421e-23	up	432	351	392	45	60	42	NA	scaffold14087	4859	6885	+
gene_33116	gene_33116	mitochondrial alternative oxidase 2 [Olea europaea]	11.9548	9.29758e-24	8.57275e-23	up	1150	878	1014	0	0	0	NA	scaffold95013	565	1322	+
gene_25852	gene_25852	Iron/ascorbate family oxidoreductase [Handroanthus impetiginosus]	4.33086	9.45999e-24	8.71959e-23	up	787	517	652	31	36	4	NA	scaffold5750	4567	6319	-
gene_25236	gene_25236	aspartic proteinase NANA, chloroplast-like [Olea europaea var. sylvestris]	-4.17015	9.66674e-24	8.90718e-23	down	13	16	15	276	186	121	NA	scaffold5524	4828	6174	-
gene_2668	gene_2668	probable methyltransferase At1g27930 [Olea europaea var. sylvestris]	-2.39714	1.19947e-23	1.10009e-22	down	81	79	80	348	338	234	NA	scaffold12247	934	1842	+
gene_33134	gene_33134	subtilisin-like protease SBT1.9 [Olea europaea var. sylvestris]	-3.519	1.95062e-23	1.7743e-22	down	23	16	20	166	144	176	NA	scaffold95152	968	2343	+
gene_28653	gene_28653	tetraketide alpha-pyrone reductase 1-like [Olea europaea var. sylvestris]	-11.9039	2.16847e-23	1.96921e-22	down	0	0	0	538	554	441	NA	scaffold6938	1045	8712	-
gene_25432	gene_25432	protein HOTHEAD-like [Olea europaea var. sylvestris]	-2.61325	2.36218e-23	2.14301e-22	down	58	50	54	250	273	195	NA	scaffold5591	5635	10127	-
gene_22390	gene_22390	probable WRKY transcription factor 70 [Olea europaea var. sylvestris]	3.2962	2.93907e-23	2.65853e-22	up	960	973	967	31	102	78	NA	scaffold45980	3375	7037	-
gene_16130	gene_16130	vacuolar iron transporter homolog 2-like [Olea europaea var. sylvestris]	-2.66274	3.00731e-23	2.71759e-22	down	66	46	56	251	302	214	NA	scaffold3110	3134	3805	-
gene_6096	gene_6096	aquaporin NIP1-1-like [Olea europaea var. sylvestris]	2.17057	3.41903e-23	3.07858e-22	up	918	881	900	105	179	147	NA	scaffold15875	2984	4773	-
gene_20216	gene_20216	putative NADH:ubiquinone oxidoreductase [Helianthus annuus]	-2.56743	3.50827e-23	3.15584e-22	down	75	93	84	294	406	378	NA	scaffold3	119015	120875	-
gene_21675	gene_21675	transcription factor TCP15-like [Olea europaea var. sylvestris]	-2.28412	5.51163e-23	4.93068e-22	down	103	153	128	488	497	382	NA	scaffold43874	1363	2361	+
gene_29679	gene_29679	uncharacterized protein LOC111375171 [Olea europaea var. sylvestris]	2.2694	6.20589e-23	5.54101e-22	up	626	689	658	100	127	71	NA	scaffold74438	1267	1821	-
gene_22489	gene_22489	cellulose synthase-like protein D5 [Olea europaea var. sylvestris]	2.17657	6.2998e-23	5.62305e-22	up	637	617	627	80	124	96	NA	scaffold4628	5782	10065	+
gene_33589	gene_33589	bZIP transcription factor TGA10-like isoform X1 [Olea europaea var. sylvestris]	2.64151	7.03022e-23	6.26894e-22	up	674	471	573	47	87	63	NA	scaffold985	11828	15804	-
gene_23685	gene_23685	hypothetical protein DM860_010205 [Cuscuta australis]	-2.05993	7.97109e-23	7.09419e-22	down	451	527	489	1452	1997	1014	NA	scaffold4	51607	51825	+
gene_29634	gene_29634	probable serine/threonine-protein kinase BSK3 [Olea europaea var. sylvestris]	-2.71809	8.74131e-23	7.76469e-22	down	46	76	61	302	298	278	NA	scaffold7421	123	3463	+
gene_4619	gene_4619	protein MKS1-like [Olea europaea var. sylvestris]	2.74728	1.04363e-22	9.25542e-22	up	590	601	596	83	78	34	NA	scaffold14195	5222	5908	+
gene_12052	gene_12052	nodulation-signaling pathway 1 protein [Olea europaea var. sylvestris]	3.37165	1.19996e-22	1.06112e-21	up	654	614	634	61	58	16	NA	scaffold2411	9959	11701	+
gene_30262	gene_30262	zinc finger protein ZAT5-like [Olea europaea var. sylvestris]	-2.68303	1.34653e-22	1.18921e-21	down	48	68	58	273	309	232	NA	scaffold775	10658	11428	-
gene_9954	gene_9954	epsin-3-like isoform X1 [Olea europaea var. sylvestris]	2.91627	1.37006e-22	1.2096e-21	up	520	626	573	63	32	70	NA	scaffold20972	2785	4284	-
gene_33585	gene_33585	Anaphase-promoting complex (APC), subunit 11 [Handroanthus impetiginosus]	-2.63267	1.55694e-22	1.37372e-21	down	63	39	51	237	240	206	NA	scaffold98595	988	1263	+
gene_768	gene_768	putative disease resistance protein RGA3 [Olea europaea var. sylvestris]	2.46706	1.60768e-22	1.41714e-21	up	537	390	464	53	54	73	NA	scaffold106131	65	1390	-
gene_10104	gene_10104	cysteine proteinase RD21A-like [Olea europaea var. sylvestris]	-6.30649	1.61342e-22	1.42129e-21	down	0	5	3	128	154	176	NA	scaffold21179	2783	5361	+
gene_4312	gene_4312	uncharacterized protein LOC111400895 [Olea europaea var. sylvestris]	2.18066	1.74333e-22	1.53377e-21	up	579	548	564	114	96	62	NA	scaffold13874	7758	10711	-
gene_29505	gene_29505	germin-like protein subfamily 3 member 2 isoform X1 [Olea europaea var. sylvestris]	-2.79737	2.05016e-22	1.79629e-21	down	43	35	39	231	195	164	NA	scaffold7355	8267	8905	+
gene_8349	gene_8349	probable E3 ubiquitin-protein ligase ARI9 [Olea europaea var. sylvestris]	-2.20926	2.07373e-22	1.81637e-21	down	129	77	103	339	354	332	NA	scaffold18704	4210	4431	-
gene_7351	gene_7351	V-type proton ATPase subunit e1 [Olea europaea var. sylvestris]	-2.53055	2.1163e-22	1.85248e-21	down	135	102	119	521	649	322	NA	scaffold17430	9672	11245	-
gene_17251	gene_17251	uncharacterized protein LOC111409423 [Olea europaea var. sylvestris]	-3.28738	2.23015e-22	1.95028e-21	down	21	23	22	155	157	154	NA	scaffold33497	1224	2231	-
gene_20581	gene_20581	calmodulin-binding transcription activator 4-like isoform X3 [Olea europaea var. sylvestris]	2.04485	2.28734e-22	1.99904e-21	up	1021	912	967	133	160	210	NA	scaffold409	9946	19299	-
gene_6026	gene_6026	probable pectate lyase 8 [Olea europaea var. sylvestris]	2.25538	2.36624e-22	2.06669e-21	up	519	629	574	82	79	100	NA	scaffold15800	1715	4867	-
gene_15399	gene_15399	probable BOI-related E3 ubiquitin-protein ligase 2 isoform X1 [Olea europaea var. sylvestris]	2.73246	2.40312e-22	2.09824e-21	up	457	314	386	57	34	35	NA	scaffold29750	1596	4983	-
gene_24233	gene_24233	uncharacterized protein LOC111400874 [Olea europaea var. sylvestris]	2.50096	2.45699e-22	2.14392e-21	up	474	438	456	59	43	72	NA	scaffold5171	6672	8082	+
gene_9654	gene_9654	uncharacterized protein LOC111367398 isoform X3 [Olea europaea var. sylvestris]	-2.84428	2.75634e-22	2.40133e-21	down	50	37	44	191	243	240	NA	scaffold20511	2938	3879	-
gene_6075	gene_6075	zinc finger protein 10-like [Olea europaea var. sylvestris]	2.88419	3.3292e-22	2.89039e-21	up	293	252	273	29	23	28	NA	scaffold15856	988	1821	+
gene_15847	gene_15847	uncharacterized acetyltransferase At3g50280-like [Olea europaea var. sylvestris]	3.34828	3.3989e-22	2.94998e-21	up	712	674	693	79	20	50	NA	scaffold30601	2685	4121	+
gene_9578	gene_9578	ABC transporter A family member 7-like [Olea europaea var. sylvestris]	2.26522	4.03419e-22	3.49259e-21	up	876	663	770	160	116	74	NA	scaffold2039	759	8240	+
gene_20567	gene_20567	uncharacterized protein LOC111377653 [Olea europaea var. sylvestris]	3.44363	5.48831e-22	4.72634e-21	up	421	384	403	30	40	11	NA	scaffold40955	4189	6953	-
gene_21088	gene_21088	uncharacterized protein LOC111399280 [Olea europaea var. sylvestris]	-2.42349	7.7543e-22	6.64051e-21	down	69	55	62	269	258	196	NA	scaffold42341	1856	1996	+
gene_28475	gene_28475	transcription factor MYB16-like [Olea europaea var. sylvestris]	-5.60547	8.41487e-22	7.19951e-21	down	8	0	4	139	150	128	NA	scaffold68576	1206	2283	+
gene_23400	gene_23400	uncharacterized protein LOC111408829 [Olea europaea var. sylvestris]	-3.05987	8.67874e-22	7.41379e-21	down	40	22	31	181	192	183	NA	scaffold49181	2823	4394	-
gene_17674	gene_17674	protein ENHANCED DISEASE RESISTANCE 2-like [Olea europaea var. sylvestris]	-7.18733	8.85712e-22	7.56151e-21	down	3	0	2	228	187	115	NA	scaffold3439	4717	5622	+
gene_22796	gene_22796	uncharacterized protein LOC111409319 [Olea europaea var. sylvestris]	-11.5445	9.25265e-22	7.8943e-21	down	0	0	0	364	371	450	NA	scaffold47285	1435	2874	-
gene_3266	gene_3266	fatty acid desaturase 4, chloroplastic-like [Olea europaea var. sylvestris]	-3.31979	9.61436e-22	8.19785e-21	down	28	35	32	179	304	203	NA	scaffold12871	719	1447	-
gene_21857	gene_21857	wall-associated receptor kinase-like 8 isoform X1 [Olea europaea var. sylvestris]	3.10372	9.97728e-22	8.50206e-21	up	255	275	265	24	18	25	NA	scaffold44371	2774	4258	-
gene_6763	gene_6763	PREDICTED: probable glycosyltransferase At5g03795 isoform X2 [Ipomoea nil]	2.07681	1.05173e-21	8.94567e-21	up	489	492	491	107	74	73	NA	scaffold1670	3656	7133	-
gene_18024	gene_18024	uncharacterized protein LOC111388838 [Olea europaea var. sylvestris]	2.11242	1.07315e-21	9.11944e-21	up	768	723	746	103	112	156	NA	scaffold35122	2088	2309	-
gene_33610	gene_33610	chaperone protein dnaJ 11, chloroplastic-like [Olea europaea var. sylvestris]	-2.02648	1.07851e-21	9.1622e-21	down	206	117	162	520	428	470	NA	scaffold98734	1291	1560	+
gene_7655	gene_7655	phosphoglycerate mutase-like protein AT74H isoform X1 [Olea europaea var. sylvestris]	-2.67462	1.09425e-21	9.29019e-21	down	73	55	64	230	317	329	NA	scaffold17809	3628	5585	+
gene_30818	gene_30818	hypothetical protein CDL12_02496 [Handroanthus impetiginosus]	2.25371	1.494e-21	1.26375e-20	up	750	848	799	144	148	76	NA	scaffold8065	375	8507	+
gene_31844	gene_31844	probably inactive leucine-rich repeat receptor-like protein kinase At5g48380 [Olea europaea var. sylvestris]	2.40242	1.66472e-21	1.4073e-20	up	607	734	671	83	125	69	NA	scaffold86748	128	1042	+
gene_11696	gene_11696	gibberellin-regulated protein 4-like [Olea europaea var. sylvestris]	-2.9458	1.76384e-21	1.48973e-20	down	46	25	36	197	215	180	NA	scaffold23612	8775	9812	+
gene_19860	gene_19860	ferruginol synthase-like [Olea europaea var. sylvestris]	3.86229	1.8483e-21	1.56011e-20	up	462	431	447	44	12	12	NA	scaffold39211	3193	4794	+
gene_23379	gene_23379	AP2-like ethylene-responsive transcription factor AIL6 [Olea europaea var. sylvestris]	2.01197	1.93888e-21	1.63607e-20	up	529	604	567	93	105	107	NA	scaffold4911	2668	6344	-
gene_29629	gene_29629	zinc finger Ran-binding domain-containing protein 2-like isoform X1 [Olea europaea var. sylvestris]	-11.4082	2.41886e-21	2.03735e-20	down	0	0	0	421	310	356	NA	scaffold74194	1030	1963	+
gene_28568	gene_28568	non-specific phospholipase C3-like [Olea europaea var. sylvestris]	2.55055	2.477e-21	2.08505e-20	up	1079	914	997	171	66	133	NA	scaffold68	22107	29296	+
gene_30164	gene_30164	protein GLUTAMINE DUMPER 3-like [Olea europaea var. sylvestris]	-2.18041	2.73232e-21	2.29508e-20	down	106	148	127	389	460	405	NA	scaffold7703	698	1258	-
gene_25199	gene_25199	beta-glucosidase-like [Olea europaea var. sylvestris]	-11.3725	2.74332e-21	2.30362e-20	down	0	0	0	351	379	328	NA	scaffold5512	314	4465	+
gene_2788	gene_2788	uncharacterized protein LOC111402616 [Olea europaea var. sylvestris]	3.07782	2.75211e-21	2.3103e-20	up	291	247	269	27	16	26	NA	scaffold12367	7027	7470	-
gene_12303	gene_12303	protein ECERIFERUM 1-like [Sesamum indicum]	-11.3726	2.7662e-21	2.32142e-20	down	0	0	0	404	325	332	NA	scaffold24554	1234	6454	-
gene_30498	gene_30498	uncharacterized protein LOC111399959 [Olea europaea var. sylvestris]	-11.4775	2.93557e-21	2.46207e-20	down	0	0	0	302	374	451	NA	scaffold78893	1542	2514	-
gene_5882	gene_5882	GTPase Rab11/YPT3, small G protein superfamily [Handroanthus impetiginosus]	-2.04136	2.97997e-21	2.49704e-20	down	166	214	190	620	664	431	NA	scaffold15627	5195	6541	-
gene_21852	gene_21852	thaumatin-like protein 1b [Olea europaea var. sylvestris]	-2.01046	3.60415e-21	3.00821e-20	down	188	187	188	596	665	391	NA	scaffold44356	1515	3229	+
gene_11614	gene_11614	cytochrome P450 85A1-like [Olea europaea var. sylvestris]	-2.25379	3.65975e-21	3.05185e-20	down	82	69	76	312	258	216	NA	scaffold23506	8015	11298	-
gene_8696	gene_8696	aquaporin PIP2-1-like [Olea europaea var. sylvestris]	-2.30222	3.86257e-21	3.21614e-20	down	167	89	128	578	410	379	NA	scaffold19171	1891	3747	+
gene_16224	gene_16224	germin-like protein subfamily 1 member 14 isoform X3 [Olea europaea var. sylvestris]	2.34304	4.23255e-21	3.52313e-20	up	536	483	510	57	69	90	NA	scaffold31320	2608	3368	+
gene_20822	gene_20822	LIM domain-containing protein WLIM2b-like isoform X2 [Olea europaea var. sylvestris]	-2.08643	4.48161e-21	3.7282e-20	down	130	94	112	319	333	371	NA	scaffold41627	1098	3559	+
gene_17403	gene_17403	uncharacterized protein LOC111387296 [Olea europaea var. sylvestris]	2.79816	4.53191e-21	3.76778e-20	up	790	659	725	106	88	35	NA	scaffold33839	3019	3399	-
gene_33070	gene_33070	uncharacterized protein LOC111409313 [Olea europaea var. sylvestris]	2.48024	4.77939e-21	3.96995e-20	up	436	422	429	67	38	62	NA	scaffold946	2474	5066	+
gene_4173	gene_4173	uncharacterized protein LOC111398492 [Olea europaea var. sylvestris]	-3.82404	5.23942e-21	4.34685e-20	down	28	9	19	245	153	172	NA	scaffold13740	5758	7144	+
gene_26826	gene_26826	protein tesmin/TSO1-like CXC 2 isoform X1 [Olea europaea var. sylvestris]	-2.03245	5.25034e-21	4.3546e-20	down	132	194	163	518	468	472	NA	scaffold6126	503	5735	-
gene_4152	gene_4152	NDR1/HIN1-like protein 1 [Olea europaea var. sylvestris]	-2.41768	5.43825e-21	4.5064e-20	down	70	90	80	392	299	248	NA	scaffold13709	5440	6066	+
gene_31071	gene_31071	endochitinase EP3-like [Olea europaea var. sylvestris]	2.16563	6.45981e-21	5.33373e-20	up	938	736	837	94	159	147	NA	scaffold82169	11	498	-
gene_6263	gene_6263	phosphatidylinositol 4-phosphate 5-kinase 9-like [Olea europaea var. sylvestris]	2.55956	6.85082e-21	5.64815e-20	up	744	709	727	95	53	118	NA	scaffold16062	3082	4434	-
gene_21781	gene_21781	uncharacterized protein At3g27210-like isoform X1 [Olea europaea var. sylvestris]	-2.66798	6.8802e-21	5.67068e-20	down	96	47	72	310	293	370	NA	scaffold44125	272	3871	-
gene_8031	gene_8031	putative phytosulfokines 6 [Olea europaea var. sylvestris]	-2.52211	8.49973e-21	6.98676e-20	down	58	47	53	204	248	202	NA	scaffold18280	5363	5876	+
gene_10530	gene_10530	splicing factor-like protein 1 [Olea europaea var. sylvestris]	-11.2615	1.00219e-20	8.22574e-20	down	0	0	0	299	323	353	NA	scaffold21817	2974	5077	+
gene_16311	gene_16311	CAX-interacting protein 4-like [Olea europaea var. sylvestris]	2.87245	1.021e-20	8.37514e-20	up	264	273	269	33	22	25	NA	scaffold31500	1841	2818	+
gene_17070	gene_17070	cystathionine gamma-synthase 1, chloroplastic [Olea europaea var. sylvestris]	-11.3251	1.06728e-20	8.74963e-20	down	0	0	0	315	284	417	NA	scaffold330	15262	20495	-
gene_13108	gene_13108	protein IQ-DOMAIN 1-like [Olea europaea var. sylvestris]	-2.44105	1.21053e-20	9.89461e-20	down	64	48	56	212	240	205	NA	scaffold25883	2782	4841	+
gene_32298	gene_32298	uncharacterized protein LOC111370286 [Olea europaea var. sylvestris]	-2.90273	1.65461e-20	1.34608e-19	down	58	77	68	533	356	232	NA	scaffold89642	959	1385	-
gene_30933	gene_30933	uncharacterized protein LOC111408440 [Olea europaea var. sylvestris]	-2.69133	1.67449e-20	1.36145e-19	down	68	39	54	266	206	273	NA	scaffold81341	125	819	+
gene_15216	gene_15216	uncharacterized protein LOC111385016 [Olea europaea var. sylvestris]	-3.44638	1.6811e-20	1.36642e-19	down	46	14	30	279	209	214	NA	scaffold2945	938	2545	-
gene_27063	gene_27063	cyclin-U4-1-like [Olea europaea var. sylvestris]	-2.16087	1.81678e-20	1.4741e-19	down	110	124	117	408	450	286	NA	scaffold62244	2100	3307	+
gene_22653	gene_22653	cytochrome P450 82C4-like [Olea europaea var. sylvestris]	-2.62698	1.97293e-20	1.59752e-19	down	63	35	49	234	221	198	NA	scaffold46801	1761	3505	-
gene_27621	gene_27621	uncharacterized protein LOC111385701 [Olea europaea var. sylvestris]	-3.47364	1.99156e-20	1.6112e-19	down	19	14	17	157	124	121	NA	scaffold6472	6462	7166	-
gene_20214	gene_20214	hypothetical protein BC332_21985 [Capsicum chinense]	-3.60853	2.00935e-20	1.62511e-19	down	11210	15836	13523	97842	176516	86639	NA	scaffold3	107247	109081	-
gene_23774	gene_23774	myb-like protein X [Olea europaea var. sylvestris]	-2.70466	2.01809e-20	1.63171e-19	down	61	56	59	218	270	333	NA	scaffold50249	198	2138	-
gene_28804	gene_28804	LRR receptor-like serine/threonine-protein kinase FLS2 [Olea europaea var. sylvestris]	4.23455	2.02002e-20	1.63278e-19	up	241	195	218	10	3	12	NA	scaffold70034	165	1025	+
gene_25694	gene_25694	uncharacterized protein LOC111395439 [Olea europaea var. sylvestris]	2.51762	2.4136e-20	1.94636e-19	up	339	268	304	41	43	31	NA	scaffold56911	2766	3278	+
gene_18238	gene_18238	uncharacterized protein LOC111375611 [Olea europaea var. sylvestris]	-2.91386	2.67989e-20	2.15796e-19	down	49	68	59	371	401	202	NA	scaffold3563	1372	1788	-
gene_24452	gene_24452	photosystem I reaction center subunit II, chloroplastic-like, partial [Olea europaea var. sylvestris]	-11.0995	3.15883e-20	2.53771e-19	down	0	0	0	330	294	255	NA	scaffold52420	5708	6112	+
gene_18740	gene_18740	laccase-2-like [Olea europaea var. sylvestris]	-2.1662	3.75516e-20	3.00891e-19	down	96	100	98	403	268	290	NA	scaffold36700	3612	5959	-
gene_15536	gene_15536	Protein DJ-1 D [Zea mays]	10.9969	4.26926e-20	3.41491e-19	up	538	502	520	0	0	0	NA	scaffold29	18622	24606	-
gene_20899	gene_20899	protein DETOXIFICATION 16-like [Olea europaea var. sylvestris]	5.47244	4.33499e-20	3.46648e-19	up	1052	1215	1134	38	8	11	NA	scaffold41847	1666	4048	-
gene_28764	gene_28764	probable serine/threonine-protein kinase BSK3 isoform X1 [Olea europaea var. sylvestris]	-11.0676	4.41381e-20	3.52645e-19	down	0	0	0	334	269	257	NA	scaffold6987	20336	24102	-
gene_3785	gene_3785	outer envelope pore protein 24A, chloroplastic-like [Olea europaea var. sylvestris]	10.9974	4.79175e-20	3.824e-19	up	507	531	519	0	0	0	NA	scaffold13367	424	2819	+
gene_23936	gene_23936	uncharacterized protein LOC111391808 [Olea europaea var. sylvestris]	-2.87725	4.92998e-20	3.93204e-19	down	59	29	44	228	206	258	NA	scaffold5076	35	403	+
gene_23256	gene_23256	uncharacterized protein LOC111398633 [Olea europaea var. sylvestris]	-3.20222	4.93876e-20	3.9379e-19	down	22	23	23	188	142	126	NA	scaffold48738	2379	3108	+
gene_15386	gene_15386	glucan endo-1,3-beta-glucosidase 13-like [Olea europaea var. sylvestris]	-2.21616	5.48996e-20	4.36859e-19	down	144	76	110	395	394	313	NA	scaffold2972	3270	6180	-
gene_7977	gene_7977	extensin-like [Olea europaea var. sylvestris]	-11.0538	5.80503e-20	4.61665e-19	down	0	0	0	297	320	234	NA	scaffold1820	13377	13892	+
gene_6057	gene_6057	ankyrin repeat-containing protein BDA1-like isoform X1 [Olea europaea var. sylvestris]	10.9549	6.06844e-20	4.81675e-19	up	538	473	506	0	0	0	NA	scaffold1582	16990	18468	-
gene_33729	gene_33729	tyrosine-sulfated glycopeptide receptor 1-like isoform X1 [Olea europaea var. sylvestris]	2.58675	6.14681e-20	4.87724e-19	up	386	253	320	42	41	32	NA	scaffold99606	608	1519	-
gene_30296	gene_30296	GDSL esterase/lipase At5g45670-like [Olea europaea var. sylvestris]	-2.55546	6.9246e-20	5.48493e-19	down	51	55	53	254	255	172	NA	scaffold77826	462	1687	+
gene_540	gene_540	Heat stress transcription factor B-4b, putative [Theobroma cacao]	-2.43494	7.70821e-20	6.09864e-19	down	62	79	71	338	288	213	NA	scaffold10435	11898	12335	+
gene_24158	gene_24158	receptor-like protein kinase HAIKU2 [Olea europaea var. sylvestris]	3.19464	8.32757e-20	6.58302e-19	up	740	555	648	70	20	63	NA	scaffold51490	45	3076	-
gene_25283	gene_25283	probable galacturonosyltransferase-like 7 [Olea europaea var. sylvestris]	-2.19406	9.43632e-20	7.44672e-19	down	161	254	208	723	844	523	NA	scaffold55368	3213	4310	+
gene_1709	gene_1709	putative E3 ubiquitin-protein ligase XBAT31 isoform X2 [Olea europaea var. sylvestris]	-2.29462	1.07831e-19	8.49013e-19	down	129	181	155	766	437	474	NA	scaffold11411	4350	7273	-
gene_23362	gene_23362	calmodulin-like protein 11 [Sesamum indicum]	-2.72339	1.10458e-19	8.69201e-19	down	39	34	37	168	171	184	NA	scaffold49055	553	2069	-
gene_2455	gene_2455	hypothetical protein EUGRSUZ_F03660 [Eucalyptus grandis]	-2.61552	1.17656e-19	9.25318e-19	down	86	54	70	313	396	220	NA	scaffold12045	5138	5338	+
gene_804	gene_804	protein ISD11 [Olea europaea var. sylvestris]	-2.32976	1.56537e-19	1.22553e-18	down	109	179	144	509	647	432	NA	scaffold106412	164	496	-
gene_15855	gene_15855	transcription factor HHO3-like [Olea europaea var. sylvestris]	-2.33462	1.57832e-19	1.23532e-18	down	63	58	61	248	192	224	NA	scaffold30628	893	3068	-
gene_18970	gene_18970	transcription factor HBI1-like [Olea europaea var. sylvestris]	-2.37515	1.58761e-19	1.24223e-18	down	57	62	60	240	249	186	NA	scaffold37188	588	2306	-
gene_24023	gene_24023	protein Jade-1 [Olea europaea var. sylvestris]	-3.89855	1.64319e-19	1.28463e-18	down	11	13	12	171	127	95	NA	scaffold51032	806	1979	-
gene_30550	gene_30550	deoxyhypusine hydroxylase-B [Sesamum indicum]	10.8536	1.69103e-19	1.32129e-18	up	456	483	470	0	0	0	NA	scaffold79176	1533	2546	+
gene_28921	gene_28921	uncharacterized protein LOC111399770 [Olea europaea var. sylvestris]	-3.33043	1.85452e-19	1.44617e-18	down	20	15	18	138	128	119	NA	scaffold70590	1878	2342	+
gene_5033	gene_5033	cytochrome P450 71A6-like [Olea europaea var. sylvestris]	3.33145	1.88576e-19	1.47012e-18	up	290	198	244	12	21	19	NA	scaffold14673	541	1441	-
gene_18189	gene_18189	Histone H3.2 [Zea mays]	-4.46482	2.07767e-19	1.61699e-18	down	4	33	19	326	355	239	NA	scaffold35515	3318	3728	-
gene_9681	gene_9681	probable leucine-rich repeat receptor-like protein kinase At5g49770 isoform X1 [Olea europaea var. sylvestris]	-2.41568	2.13518e-19	1.66128e-18	down	67	99	83	284	344	335	NA	scaffold20556	4480	9337	-
gene_31329	gene_31329	18.2 kDa class I heat shock protein-like [Olea europaea var. sylvestris]	3.06107	2.22478e-19	1.72857e-18	up	330	258	294	29	15	32	NA	scaffold83594	395	874	-
gene_19724	gene_19724	geraniol 8-hydroxylase-like [Olea europaea var. sylvestris]	-10.9017	2.28564e-19	1.77535e-18	down	0	0	0	252	234	275	NA	scaffold38926	555	2327	-
gene_21281	gene_21281	early nodulin-20 [Olea europaea var. sylvestris]	-10.9085	2.60481e-19	2.02099e-18	down	0	0	0	279	295	197	NA	scaffold42826	2429	3979	+
gene_10130	gene_10130	pantothenate kinase 2-like isoform X2 [Olea europaea var. sylvestris]	3.36537	2.75955e-19	2.13925e-18	up	406	269	338	12	33	25	NA	scaffold21213	915	6353	-
gene_29934	gene_29934	BURP domain-containing protein 16-like [Olea europaea var. sylvestris]	-6.43213	3.0597e-19	2.36994e-18	down	0	4	2	114	152	111	NA	scaffold75790	4708	5741	+
gene_9283	gene_9283	hypothetical protein AQUCO_02300091v1 [Aquilegia coerulea]	-2.27755	3.91618e-19	3.02065e-18	down	88	54	71	247	247	247	NA	scaffold1	66193	69847	+
gene_3070	gene_3070	uncharacterized protein LOC111378303 [Olea europaea var. sylvestris]	10.738	4.21309e-19	3.24333e-18	up	488	384	436	0	0	0	NA	scaffold12670	4113	7437	-
gene_8943	gene_8943	3-oxoacyl-[acyl-carrier-protein] synthase I, chloroplastic isoform X1 [Olea europaea var. sylvestris]	-2.20419	4.42152e-19	3.39905e-18	down	137	77	107	347	413	302	NA	scaffold19505	4908	8622	-
gene_32695	gene_32695	flavonoid 3-O-glucosyltransferase [Forsythia x intermedia]	-2.52547	4.53843e-19	3.48505e-18	down	47	66	57	263	259	193	NA	scaffold92276	353	1192	+
gene_20187	gene_20187	PsbA (chloroplast) [Hydrangea hydrangeoides]	-3.39457	4.74312e-19	3.6392e-18	down	1979	2337	2158	12843	24712	11896	NA	scaffold3	508	1569	-
gene_27951	gene_27951	cysteine-rich and transmembrane domain-containing protein WIH1-like isoform X2 [Olea europaea var. sylvestris]	2.40903	5.17942e-19	3.96515e-18	up	391	396	394	40	60	60	NA	scaffold66168	769	1218	+
gene_17395	gene_17395	GDSL esterase/lipase At4g10955-like [Olea europaea var. sylvestris]	-10.7677	7.23006e-19	5.50001e-18	down	0	0	0	278	230	192	NA	scaffold33819	1290	2769	+
gene_10405	gene_10405	PREDICTED: aconitate hydratase, cytoplasmic-like [Ipomoea nil]	-2.22176	7.63529e-19	5.80509e-18	down	90	107	99	327	283	387	NA	scaffold2163	11396	13631	+
gene_6410	gene_6410	auxin-induced protein PCNT115 isoform X1 [Sesamum indicum]	-10.7371	7.91502e-19	6.01115e-18	down	0	0	0	250	212	220	NA	scaffold16260	1089	3154	-
gene_10916	gene_10916	rhomboid-like protein 20 [Olea europaea var. sylvestris]	-3.57784	7.94948e-19	6.03567e-18	down	11	27	19	195	159	146	NA	scaffold22401	251	5861	+
gene_13943	gene_13943	probable serine/threonine-protein kinase PBL3 isoform X2 [Olea europaea var. sylvestris]	2.64039	1.00278e-18	7.58244e-18	up	484	413	449	34	73	48	NA	scaffold2721	2351	6901	-
gene_24022	gene_24022	probable CCR4-associated factor 1 homolog 9 [Olea europaea var. sylvestris]	-10.7852	1.01599e-18	7.68016e-18	down	0	0	0	294	249	168	NA	scaffold51031	2510	3425	-
gene_28282	gene_28282	uncharacterized protein LOC111408299 [Olea europaea var. sylvestris]	2.95627	1.08553e-18	8.20139e-18	up	398	292	345	41	40	16	NA	scaffold67645	531	1094	+
gene_32491	gene_32491	SEC14 cytosolic factor-like [Olea europaea var. sylvestris]	2.64936	1.12567e-18	8.50002e-18	up	344	271	308	30	47	29	NA	scaffold9090	275	3114	+
gene_2859	gene_2859	uncharacterized protein LOC111408494 [Olea europaea var. sylvestris]	-10.7474	1.1413e-18	8.61329e-18	down	0	0	0	291	223	178	NA	scaffold12442	851	1264	+
gene_22874	gene_22874	dirigent protein 22-like [Olea europaea var. sylvestris]	2.12201	1.14797e-18	8.65891e-18	up	864	913	889	209	151	90	NA	scaffold47508	2915	3445	-
gene_27444	gene_27444	peroxisomal membrane protein 13-like isoform X2 [Olea europaea var. sylvestris]	-10.7269	1.19636e-18	9.0067e-18	down	0	0	0	202	230	241	NA	scaffold6391	795	8825	+
gene_4515	gene_4515	protein POLYCHOME [Olea europaea var. sylvestris]	-2.18512	1.32391e-18	9.93186e-18	down	99	64	82	289	295	220	NA	scaffold14087	1147	3341	+
gene_2323	gene_2323	laccase-1-like [Olea europaea var. sylvestris]	2.07327	1.33388e-18	1.00039e-17	up	634	583	609	139	111	67	NA	scaffold11923	2555	4997	+
gene_12439	gene_12439	chloroplast envelope quinone oxidoreductase homolog [Olea europaea var. sylvestris]	10.5975	1.36497e-18	1.02343e-17	up	401	387	394	0	0	0	NA	scaffold24772	1741	4888	+
gene_28587	gene_28587	uncharacterized protein LOC111395406 [Olea europaea var. sylvestris]	-3.66421	1.8774e-18	1.40005e-17	down	16	15	16	209	116	111	NA	scaffold69078	1520	1993	-
gene_30913	gene_30913	dynamin-related protein 5A [Olea europaea var. sylvestris]	3.64386	2.1833e-18	1.62554e-17	up	272	204	238	8	22	11	NA	scaffold8119	818	8189	-
gene_20544	gene_20544	polygalacturonase At1g48100-like isoform X1 [Olea europaea var. sylvestris]	-10.6141	2.24941e-18	1.67386e-17	down	0	0	0	218	213	195	NA	scaffold4089	1979	5444	+
gene_4419	gene_4419	germin-like protein 5-1 [Olea europaea var. sylvestris]	-3.29815	2.30953e-18	1.71721e-17	down	15	23	19	153	136	120	NA	scaffold13987	1494	2505	+
gene_15771	gene_15771	uncharacterized protein LOC111399612 [Olea europaea var. sylvestris]	-2.02807	2.52705e-18	1.87693e-17	down	92	95	94	313	299	222	NA	scaffold30462	1511	3573	-
gene_21630	gene_21630	uncharacterized protein LOC111373040 [Olea europaea var. sylvestris]	2.03962	2.64058e-18	1.95809e-17	up	399	317	358	74	60	55	NA	scaffold43750	1460	2804	-
gene_28480	gene_28480	BTB/POZ domain-containing protein NPY1 isoform X1 [Sesamum indicum]	-2.29905	2.7755e-18	2.05538e-17	down	140	81	111	323	383	456	NA	scaffold6858	2909	7429	-
gene_25003	gene_25003	basic leucine zipper 6-like [Olea europaea var. sylvestris]	-10.7514	3.14582e-18	2.32403e-17	down	0	0	0	298	262	137	NA	scaffold54388	559	2244	+
gene_29097	gene_29097	uncharacterized protein LOC111369736 [Olea europaea var. sylvestris]	-10.6365	3.67414e-18	2.70781e-17	down	0	0	0	218	261	159	NA	scaffold71440	1054	2136	-
gene_20205	gene_20205	hypothetical protein C5167_005295 [Papaver somniferum]	-3.38072	3.67824e-18	2.71012e-17	down	43	16	30	167	228	260	NA	scaffold3	82651	83970	-
gene_15839	gene_15839	precursor of CEP14-like [Olea europaea var. sylvestris]	6.21395	3.86358e-18	2.84364e-17	up	209	196	203	6	0	0	NA	scaffold30587	2353	3183	-
gene_10762	gene_10762	8-hydroxygeraniol dehydrogenase-like isoform X1 [Olea europaea var. sylvestris]	2.16194	4.73059e-18	3.46977e-17	up	338	363	351	53	57	60	NA	scaffold2215	2838	4520	+
gene_21911	gene_21911	(-)-isopiperitenol/(-)-carveol dehydrogenase, mitochondrial-like [Olea europaea var. sylvestris]	-3.10879	4.77127e-18	3.49499e-17	down	31	19	25	142	189	134	NA	scaffold44513	234	1055	-
gene_20201	gene_20201	ribosomal protein L20 (chloroplast) [Fraxinus excelsior]	-3.7178	4.82503e-18	3.53341e-17	down	25	15	20	130	163	265	NA	scaffold3	71519	71905	-
gene_29506	gene_29506	protein trichome birefringence-like 36 [Olea europaea var. sylvestris]	-2.22426	4.89605e-18	3.58258e-17	down	170	78	124	472	376	397	NA	scaffold7355	12165	14056	-
gene_28161	gene_28161	hypothetical protein CDL12_14759 [Handroanthus impetiginosus]	6.90556	6.46413e-18	4.6915e-17	up	247	199	223	0	0	4	NA	scaffold6706	4127	4913	-
gene_6265	gene_6265	endoglucanase 6-like [Olea europaea var. sylvestris]	-2.50704	6.49486e-18	4.71256e-17	down	109	51	80	390	260	328	NA	scaffold16065	947	5851	-
gene_13809	gene_13809	protein ACCELERATED CELL DEATH 6-like isoform X1 [Olea europaea var. sylvestris]	-10.4825	7.62249e-18	5.51628e-17	down	0	0	0	191	203	177	NA	scaffold26	1833	4369	+
gene_26182	gene_26182	chorismate mutase 1, chloroplastic-like [Sesamum indicum]	2.70593	8.17939e-18	5.90848e-17	up	435	422	429	31	70	41	NA	scaffold5876	1331	3765	+
gene_4076	gene_4076	PREDICTED: 17.9 kDa class II heat shock protein-like [Malus domestica]	2.04363	8.36779e-18	6.03983e-17	up	448	423	436	62	81	85	NA	scaffold136330	714	881	-
gene_3406	gene_3406	aspartyl protease family protein 2-like [Olea europaea var. sylvestris]	-3.30811	8.39992e-18	6.06145e-17	down	33	45	39	325	385	143	NA	scaffold12995	7241	8698	-
gene_3020	gene_3020	squalene epoxidase 1-like isoform X1 [Olea europaea var. sylvestris]	-2.66608	8.58917e-18	6.19639e-17	down	39	35	37	166	153	188	NA	scaffold12621	1694	4651	+
gene_2424	gene_2424	transcription factor bHLH87 isoform X1 [Olea europaea var. sylvestris]	-2.14716	8.97844e-18	6.46878e-17	down	75	69	72	219	224	246	NA	scaffold12014	785	2059	-
gene_23070	gene_23070	cytochrome P450 CYP72A219-like [Olea europaea var. sylvestris]	10.386	9.10461e-18	6.55627e-17	up	330	349	340	0	0	0	NA	scaffold4807	5287	8013	+
gene_27371	gene_27371	abscisate beta-glucosyltransferase-like [Olea europaea var. sylvestris]	10.368	9.65042e-18	6.93847e-17	up	341	331	336	0	0	0	NA	scaffold63589	72	908	+
gene_14027	gene_14027	PREDICTED: alpha,alpha-trehalose-phosphate synthase [UDP-forming] 1-like [Erythranthe guttata]	-2.184	9.9108e-18	7.12012e-17	down	107	90	99	256	346	361	NA	scaffold2735	3437	12506	+
gene_19527	gene_19527	uncharacterized protein LOC111407654 [Olea europaea var. sylvestris]	2.20674	1.14886e-17	8.23863e-17	up	673	639	656	73	142	92	NA	scaffold38455	7462	9644	+
gene_30774	gene_30774	UDP-glycosyltransferase 87A1-like [Olea europaea var. sylvestris]	-2.28304	1.21723e-17	8.71315e-17	down	114	62	88	312	266	340	NA	scaffold80386	1107	3013	+
gene_3849	gene_3849	heavy metal-associated isoprenylated plant protein 5-like [Olea europaea var. sylvestris]	2.10791	1.28749e-17	9.20179e-17	up	545	603	574	136	89	68	NA	scaffold13427	5154	6224	-
gene_5388	gene_5388	protein transport protein Sec61 subunit alpha-like [Olea europaea var. sylvestris]	10.4028	1.33499e-17	9.53879e-17	up	291	393	342	0	0	0	NA	scaffold15040	4411	6840	-
gene_2254	gene_2254	scarecrow-like protein 14 [Olea europaea var. sylvestris]	-2.14387	1.38702e-17	9.90288e-17	down	95	117	106	343	417	264	NA	scaffold1185	3387	5114	-
gene_23686	gene_23686	hypothetical protein (mitochondrion) [Ammopiptanthus mongolicus]	-2.15085	1.42082e-17	1.0139e-16	down	260	334	297	799	1378	703	NA	scaffold4	51467	53079	+
gene_7692	gene_7692	protein QUIRKY-like [Olea europaea var. sylvestris]	-3.25314	1.47103e-17	1.04945e-16	down	22	28	25	133	229	155	NA	scaffold1786	11219	14284	+
gene_4327	gene_4327	nudix hydrolase 17, mitochondrial-like [Olea europaea var. sylvestris]	2.2493	1.48763e-17	1.06101e-16	up	338	309	324	45	45	57	NA	scaffold13887	1355	2375	-
gene_2813	gene_2813	3-oxo-5-alpha-steroid 4-dehydrogenase 2-like [Olea europaea var. sylvestris]	3.2203	1.71268e-17	1.21683e-16	up	387	279	333	43	13	22	NA	scaffold12388	2179	3846	+
gene_20943	gene_20943	pathogen-related protein-like [Olea europaea var. sylvestris]	2.61142	1.91935e-17	1.36052e-16	up	702	737	720	99	43	113	NA	scaffold41961	93	2189	+
gene_10193	gene_10193	uncharacterized protein LOC111402454 isoform X1 [Olea europaea var. sylvestris]	10.2821	1.97585e-17	1.39913e-16	up	323	310	317	0	0	0	NA	scaffold21322	1983	5355	+
gene_17368	gene_17368	auxin response factor 3-like isoform X1 [Olea europaea var. sylvestris]	-2.98086	2.02718e-17	1.43328e-16	down	29	48	39	312	187	176	NA	scaffold3374	5311	10003	-
gene_15224	gene_15224	MATH domain-containing protein At5g43560-like isoform X1 [Olea europaea var. sylvestris]	-10.4019	2.0932e-17	1.47807e-16	down	0	0	0	159	201	178	NA	scaffold2946	1886	11875	-
gene_25228	gene_25228	G2/mitotic-specific cyclin S13-7-like [Olea europaea var. sylvestris]	2.63388	2.48424e-17	1.74883e-16	up	335	310	323	25	47	40	NA	scaffold55220	198	2462	+
gene_15220	gene_15220	uncharacterized protein LOC111408440 [Olea europaea var. sylvestris]	2.5197	2.99924e-17	2.10388e-16	up	256	225	241	30	34	27	NA	scaffold29466	6558	6911	-
gene_20208	gene_20208	ribosomal protein L23 [Cucumis sativus]	-4.39984	3.39117e-17	2.37399e-16	down	11	3	7	125	89	104	NA	scaffold3	88645	88926	-
gene_4727	gene_4727	ABC transporter G family member 6-like [Olea europaea var. sylvestris]	2.01862	3.4007e-17	2.37946e-16	up	434	339	387	61	81	64	NA	scaffold14329	4597	6843	-
gene_14265	gene_14265	putative RING-H2 finger protein ATL21A [Olea europaea var. sylvestris]	3.0499	3.55928e-17	2.48601e-16	up	697	573	635	80	70	19	NA	scaffold27766	1984	4387	-
gene_18974	gene_18974	rac-like GTP-binding protein RAC13 [Olea europaea var. sylvestris]	-2.21288	3.56745e-17	2.49109e-16	down	66	54	60	237	195	173	NA	scaffold37196	1717	3300	+
gene_388	gene_388	uncharacterized protein LOC111383649 [Olea europaea var. sylvestris]	10.275	3.63206e-17	2.53492e-16	up	399	237	318	0	0	0	NA	scaffold103146	515	1327	-
gene_19131	gene_19131	hypothetical protein MANES_16G023500 [Manihot esculenta]	-6.49098	3.99306e-17	2.78336e-16	down	1	2	2	87	113	123	NA	scaffold3750	10213	10491	-
gene_21849	gene_21849	hypothetical protein CDL12_29742 [Handroanthus impetiginosus]	-5.07709	4.31337e-17	3.00285e-16	down	12	53	33	999	880	593	NA	scaffold44346	3696	4603	-
gene_6282	gene_6282	serine/threonine-protein phosphatase BSL3 isoform X3 [Olea europaea var. sylvestris]	2.21373	4.44786e-17	3.09492e-16	up	452	364	408	47	72	70	NA	scaffold16097	741	2888	+
gene_18800	gene_18800	Cysteine-rich receptor-like protein kinase 1 [Solanum lycopersicum]	10.2095	4.46644e-17	3.10707e-16	up	358	248	303	0	0	0	NA	scaffold36814	56	3515	+
gene_31611	gene_31611	jasmonate O-methyltransferase-like isoform X1 [Olea europaea var. sylvestris]	10.1795	4.64896e-17	3.23104e-16	up	303	287	295	0	0	0	NA	scaffold85428	182	1309	-
gene_31834	gene_31834	protein STRICTOSIDINE SYNTHASE-LIKE 4-like [Olea europaea var. sylvestris]	2.25067	5.01147e-17	3.4766e-16	up	337	326	332	54	39	58	NA	scaffold86690	8	1457	-
gene_22002	gene_22002	arabinogalactan peptide 22-like isoform X1 [Olea europaea var. sylvestris]	-10.3028	5.02842e-17	3.48748e-16	down	0	0	0	209	166	133	NA	scaffold4480	8672	10211	+
gene_7764	gene_7764	Uncharacterized protein TCM_033894 isoform 2 [Theobroma cacao]	10.1772	5.36429e-17	3.71483e-16	up	342	250	296	0	0	0	NA	scaffold17954	6021	6386	+
gene_21670	gene_21670	uncharacterized protein LOC111370680 [Olea europaea var. sylvestris]	-10.3843	5.59737e-17	3.87334e-16	down	0	0	0	232	195	113	NA	scaffold43867	2871	4210	+
gene_23193	gene_23193	fimbrin-2 [Olea europaea var. sylvestris]	-2.05562	6.58769e-17	4.54498e-16	down	130	93	112	361	261	378	NA	scaffold484	3301	11275	+
gene_957	gene_957	transducin beta-like protein 3 [Olea europaea var. sylvestris]	2.2887	6.61905e-17	4.56434e-16	up	434	375	405	67	40	72	NA	scaffold10766	4198	7538	-
gene_9201	gene_9201	laccase-14-like [Olea europaea var. sylvestris]	2.63358	7.60807e-17	5.23459e-16	up	730	463	597	41	70	93	NA	scaffold1987	6938	9154	-
gene_15643	gene_15643	protodermal factor 1-like isoform X1 [Olea europaea var. sylvestris]	-3.87339	8.13326e-17	5.58344e-16	down	9	9	9	94	102	90	NA	scaffold3016	1471	3738	-
gene_23520	gene_23520	glutamate receptor 2.7-like [Olea europaea var. sylvestris]	3.52922	8.31025e-17	5.70211e-16	up	572	418	495	25	12	54	NA	scaffold49520	52	3185	-
gene_5024	gene_5024	ethylene-responsive transcription factor 1B-like [Olea europaea var. sylvestris]	3.18286	8.68934e-17	5.95779e-16	up	344	255	300	39	12	21	NA	scaffold14660	3760	4437	+
gene_31573	gene_31573	uncharacterized protein LOC111404932 [Olea europaea var. sylvestris]	2.74628	9.17974e-17	6.28312e-16	up	464	564	514	30	69	66	NA	scaffold85133	1134	1514	+
gene_22239	gene_22239	cysteine-rich repeat secretory protein 3-like [Olea europaea var. sylvestris]	-5.06218	9.81092e-17	6.70684e-16	down	10	0	5	112	126	117	NA	scaffold45512	3027	4473	+
gene_28569	gene_28569	precursor of CEP14-like [Olea europaea var. sylvestris]	2.67972	1.01984e-16	6.96486e-16	up	437	360	399	49	25	60	NA	scaffold69007	871	1869	+
gene_30997	gene_30997	P-loop NTPase domain-containing protein LPA1 homolog 2-like [Olea europaea var. sylvestris]	2.08504	1.02393e-16	6.99107e-16	up	570	412	491	117	67	68	NA	scaffold816	1704	7888	-
gene_16804	gene_16804	E3 ubiquitin-protein ligase PUB23-like [Olea europaea var. sylvestris]	2.36291	1.24602e-16	8.47811e-16	up	770	427	599	116	84	53	NA	scaffold32498	738	2065	+
gene_9736	gene_9736	GDSL esterase/lipase At5g45910 [Sesamum indicum]	-10.2582	1.29307e-16	8.78956e-16	down	0	0	0	176	204	112	NA	scaffold2064	386	2899	-
gene_20179	gene_20179	psbH gene product (chloroplast) [Dorcoceras hygrometricum]	-2.30121	1.29627e-16	8.80914e-16	down	68	66	67	223	206	283	NA	scaffold3	77553	77792	+
gene_16439	gene_16439	glutamate receptor 2.3-like [Olea europaea var. sylvestris]	-3.07818	1.36334e-16	9.25811e-16	down	57	20	39	206	211	276	NA	scaffold31771	244	5431	+
gene_14548	gene_14548	uncharacterized protein LOC111377194 [Olea europaea var. sylvestris]	-10.197	1.41761e-16	9.61017e-16	down	0	0	0	150	137	179	NA	scaffold28265	1796	3624	+
gene_11849	gene_11849	uncharacterized protein LOC111381326 [Olea europaea var. sylvestris]	2.75204	1.4373e-16	9.74121e-16	up	650	517	584	88	28	72	NA	scaffold23825	149	5169	+
gene_22559	gene_22559	CASP-like protein 2B1 [Olea europaea var. sylvestris]	-2.40571	1.46027e-16	9.88963e-16	down	62	92	77	370	318	212	NA	scaffold46529	1134	2677	-
gene_24199	gene_24199	heptahelical transmembrane protein 1-like isoform X1 [Olea europaea var. sylvestris]	-2.10412	1.49733e-16	1.01307e-15	down	129	150	140	342	425	527	NA	scaffold51621	1752	2720	-
gene_16343	gene_16343	uncharacterized protein LOC111380343 [Olea europaea var. sylvestris]	-2.28269	1.56864e-16	1.05925e-15	down	60	94	77	295	297	230	NA	scaffold3155	5621	6317	-
gene_29927	gene_29927	cysteine-rich receptor-like protein kinase 10 isoform X3 [Olea europaea var. sylvestris]	10.0822	1.61159e-16	1.08772e-15	up	343	213	278	0	0	0	NA	scaffold75743	1014	2030	+
gene_10846	gene_10846	UDP-glycosyltransferase 90A1-like [Olea europaea var. sylvestris]	-2.19094	1.69179e-16	1.14073e-15	down	89	66	78	316	270	187	NA	scaffold22300	1164	2576	-
gene_20204	gene_20204	ribosomal protein S11 (chloroplast) [Olea europaea]	-2.83673	2.13072e-16	1.43041e-15	down	73	34	54	208	263	342	NA	scaffold3	81924	82340	-
gene_28324	gene_28324	uncharacterized calcium-binding protein At1g02270-like isoform X2 [Olea europaea var. sylvestris]	2.05871	2.2962e-16	1.54001e-15	up	723	482	603	79	105	125	NA	scaffold6784	2190	5468	-
gene_10882	gene_10882	BAG family molecular chaperone regulator 2-like isoform X1 [Olea europaea var. sylvestris]	-2.42831	2.37449e-16	1.59059e-15	down	112	53	83	415	257	289	NA	scaffold22344	3892	5110	-
gene_29658	gene_29658	18.2 kDa class I heat shock protein-like [Olea europaea var. sylvestris]	-7.48842	2.43066e-16	1.62624e-15	down	2	0	1	142	116	130	NA	scaffold74324	639	1118	-
gene_3987	gene_3987	protein IQ-DOMAIN 1-like [Olea europaea var. sylvestris]	-3.81283	2.43126e-16	1.62625e-15	down	6	19	13	137	125	129	NA	scaffold13562	1665	5942	-
gene_25994	gene_25994	transcription elongation factor SPT4 homolog 1-like [Olea europaea var. sylvestris]	-10.0849	2.50548e-16	1.67468e-15	down	0	0	0	142	152	139	NA	scaffold58065	2186	2641	-
gene_4986	gene_4986	GDSL esterase/lipase At1g29670-like [Olea europaea var. sylvestris]	-2.67383	2.59164e-16	1.73101e-15	down	80	36	58	240	337	217	NA	scaffold14627	2278	4111	+
gene_20537	gene_20537	WD-40 repeat-containing protein MSI1 [Olea europaea var. sylvestris]	-10.1935	2.66768e-16	1.78095e-15	down	0	0	0	183	107	177	NA	scaffold40885	2311	2613	+
gene_13299	gene_13299	E3 ubiquitin-protein ligase PUB23-like [Olea europaea var. sylvestris]	2.35531	2.77282e-16	1.84935e-15	up	857	636	747	132	56	127	NA	scaffold26191	1538	2761	-
gene_30944	gene_30944	calcium-dependent protein kinase 32-like [Olea europaea var. sylvestris]	2.28657	3.00748e-16	2.00296e-15	up	1283	1090	1187	97	190	231	NA	scaffold8141	5409	11885	+
gene_6021	gene_6021	classical arabinogalactan protein 26-like [Olea europaea var. sylvestris]	-2.30892	3.43539e-16	2.28135e-15	down	48	67	58	225	217	183	NA	scaffold1579	4897	5289	-
gene_24640	gene_24640	sulfate transporter 1.3 [Olea europaea var. sylvestris]	2.54916	3.60093e-16	2.38841e-15	up	347	221	284	29	36	39	NA	scaffold53122	1655	3068	+
gene_20298	gene_20298	interactor of constitutive active ROPs 2, chloroplastic-like [Olea europaea var. sylvestris]	-2.52299	3.94366e-16	2.61073e-15	down	52	36	44	161	217	167	NA	scaffold40230	105	3477	-
gene_12268	gene_12268	putative hydrolase/acyltransferase (alpha/beta hydrolase superfamily) [Handroanthus impetiginosus]	2.47526	4.15328e-16	2.74818e-15	up	392	307	350	66	30	41	NA	scaffold24508	1819	4700	+
gene_20197	gene_20197	30S ribosomal protein S4 (plastid) [Fraxinus chiisanensis]	-3.67516	4.18499e-16	2.76784e-15	down	13	24	19	110	180	224	NA	scaffold3	47908	48513	-
gene_4311	gene_4311	putative NAC domain-containing protein 94 [Olea europaea var. sylvestris]	2.54002	4.24986e-16	2.81007e-15	up	349	359	354	65	43	26	NA	scaffold13874	3426	4759	+
gene_30081	gene_30081	uncharacterized protein LOC111369786 [Olea europaea var. sylvestris]	-3.65331	4.35997e-16	2.8815e-15	down	8	31	20	204	183	161	NA	scaffold76583	20	1213	+
gene_9307	gene_9307	mitochondrial import inner membrane translocase subunit TIM17-2-like [Olea europaea var. sylvestris]	-10.0114	4.66967e-16	3.07882e-15	down	0	0	0	156	129	128	NA	scaffold20009	5729	6199	-
gene_3958	gene_3958	prostaglandin E synthase 2 [Olea europaea var. sylvestris]	2.21072	4.99641e-16	3.28797e-15	up	1042	889	966	244	126	90	NA	scaffold1352	20753	24571	-
gene_4279	gene_4279	NDR1/HIN1-like protein 6 [Olea europaea var. sylvestris]	-2.12629	5.02495e-16	3.30495e-15	down	69	55	62	223	177	187	NA	scaffold13847	4222	5037	-
gene_22062	gene_22062	protein REVEILLE 6-like [Olea europaea var. sylvestris]	2.05483	5.51736e-16	3.62045e-15	up	340	276	308	65	48	48	NA	scaffold44	14362	21312	+
gene_20184	gene_20184	Ycf1 protein (chloroplast) [Fraxinus ornus]	-3.70516	6.24302e-16	4.08306e-15	down	47	7	27	251	252	243	NA	scaffold3	112684	113880	+
gene_592	gene_592	WEB family protein At2g40480-like [Olea europaea var. sylvestris]	-2.58814	6.47102e-16	4.22718e-15	down	34	53	44	230	168	178	NA	scaffold10473	5209	7796	-
gene_29389	gene_29389	alpha carbonic anhydrase 7-like [Olea europaea var. sylvestris]	4.0882	6.50972e-16	4.25146e-15	up	428	337	383	37	6	7	NA	scaffold729	26611	29105	-
gene_511	gene_511	ABC transporter A family member 1 [Olea europaea var. sylvestris]	3.78077	6.53301e-16	4.26466e-15	up	214	153	184	15	4	10	NA	scaffold10409	11576	22524	+
gene_10259	gene_10259	tubulin-folding cofactor A [Ricinus communis]	-2.42534	7.28448e-16	4.74289e-15	down	53	66	60	247	287	168	NA	scaffold21414	2407	4597	+
gene_5902	gene_5902	leucine-rich repeat receptor-like tyrosine-protein kinase PXC3 [Olea europaea var. sylvestris]	-2.33011	7.78066e-16	5.0588e-15	down	110	50	80	297	260	304	NA	scaffold15653	3154	5896	+
gene_17742	gene_17742	chlorophyll a-b binding protein 13, chloroplastic [Sesamum indicum]	9.84042	8.10603e-16	5.26416e-15	up	234	232	233	0	0	0	NA	scaffold34542	12205	13117	+
gene_25953	gene_25953	nifU-like protein 2, chloroplastic [Olea europaea var. sylvestris]	-4.24671	8.2385e-16	5.34767e-15	down	7	9	8	72	118	136	NA	scaffold57912	458	2367	-
gene_1689	gene_1689	receptor-like protein kinase 5 [Olea europaea var. sylvestris]	2.00589	8.89247e-16	5.76676e-15	up	584	613	599	129	71	124	NA	scaffold1139	10940	14074	+
gene_24443	gene_24443	phosphatidylinositol transfer protein 3-like [Olea europaea var. sylvestris]	2.1056	9.74709e-16	6.30471e-15	up	535	705	620	94	141	80	NA	scaffold52408	553	2614	-
gene_32640	gene_32640	kirola-like [Olea europaea var. sylvestris]	2.09291	1.03053e-15	6.65646e-15	up	312	341	327	57	65	45	NA	scaffold91878	1543	2463	+
gene_18140	gene_18140	perakine reductase-like [Olea europaea var. sylvestris]	9.81321	1.10666e-15	7.13649e-15	up	266	194	230	0	0	0	NA	scaffold35406	1047	3905	+
gene_26851	gene_26851	putative UPF0481 protein At3g02645 isoform X2 [Olea europaea var. sylvestris]	-9.97371	1.2022e-15	7.7346e-15	down	0	0	0	113	128	157	NA	scaffold61374	894	1869	+
gene_28839	gene_28839	TORTIFOLIA1-like protein 4 [Olea europaea var. sylvestris]	-4.87833	1.27916e-15	8.22399e-15	down	12	0	6	151	118	108	NA	scaffold70175	117	2620	+
gene_12891	gene_12891	hypothetical protein CDL12_23067 [Handroanthus impetiginosus]	2.22439	1.36066e-15	8.73778e-15	up	858	788	823	131	74	174	NA	scaffold2549	7457	9451	+
gene_31018	gene_31018	uncharacterized protein LOC111371535 [Olea europaea var. sylvestris]	-6.2969	1.56086e-15	1.00025e-14	down	4	0	2	185	92	67	NA	scaffold8180	2600	3119	+
gene_2390	gene_2390	sufE-like protein 1, chloroplastic/mitochondrial [Olea europaea var. sylvestris]	9.75403	1.58312e-15	1.01381e-14	up	235	205	220	0	0	0	NA	scaffold119914	2	940	-
gene_6677	gene_6677	early nodulin-20-like [Olea europaea var. sylvestris]	-2.0787	1.66619e-15	1.06578e-14	down	115	85	100	416	248	257	NA	scaffold16611	7619	8737	+
gene_24855	gene_24855	transmembrane emp24 domain-containing protein p24delta9-like [Olea europaea var. sylvestris]	-9.87094	2.0941e-15	1.3327e-14	down	0	0	0	109	135	128	NA	scaffold5389	107	2417	+
gene_12712	gene_12712	xyloglucan galactosyltransferase MUR3 [Olea europaea var. sylvestris]	-2.04377	2.16318e-15	1.37572e-14	down	77	72	75	280	201	191	NA	scaffold251	10962	12794	+
gene_25220	gene_25220	defensin Ec-AMP-D2-like [Olea europaea var. sylvestris]	5.79931	2.45761e-15	1.55938e-14	up	11401	9491	10446	289	88	44	NA	scaffold55197	1293	1717	-
gene_15381	gene_15381	U-box domain-containing protein 1-like [Sesamum indicum]	2.40188	2.49621e-15	1.58242e-14	up	743	538	641	128	95	43	NA	scaffold29721	4290	6365	-
gene_9120	gene_9120	metal tolerance protein 4-like isoform X2 [Olea europaea var. sylvestris]	2.15514	2.51465e-15	1.59338e-14	up	742	611	677	169	99	66	NA	scaffold19762	1720	8618	+
gene_30659	gene_30659	hypothetical protein CDL12_29505 [Handroanthus impetiginosus]	-9.80768	2.5943e-15	1.64197e-14	down	0	0	0	127	118	113	NA	scaffold797	1235	1543	+
gene_22784	gene_22784	cysteine-rich receptor-like protein kinase 2 isoform X1 [Olea europaea var. sylvestris]	2.75908	2.82966e-15	1.78806e-14	up	200	233	217	30	18	22	NA	scaffold47234	351	3431	+
gene_9057	gene_9057	cytochrome P450 71A3-like isoform X3 [Olea europaea var. sylvestris]	3.01903	2.85509e-15	1.80331e-14	up	617	433	525	30	29	78	NA	scaffold19663	1111	2807	-
gene_20035	gene_20035	PREDICTED: proteinase inhibitor-like [Erythranthe guttata]	9.67397	3.06521e-15	1.93118e-14	up	219	197	208	0	0	0	NA	scaffold39686	8159	8546	+
gene_8526	gene_8526	ninja-family protein AFP2-like [Olea europaea var. sylvestris]	-2.63812	3.29161e-15	2.06957e-14	down	42	30	36	133	173	175	NA	scaffold18958	1609	3613	-
gene_25876	gene_25876	probable leucine-rich repeat receptor-like serine/threonine-protein kinase At3g14840 isoform X7 [Olea europaea var. sylvestris]	3.34085	3.55599e-15	2.23376e-14	up	249	253	251	10	14	29	NA	scaffold57624	321	3335	+
gene_23435	gene_23435	uncharacterized protein LOC111372759 [Olea europaea var. sylvestris]	9.66077	3.6067e-15	2.2644e-14	up	205	206	206	0	0	0	NA	scaffold49299	220	2089	+
gene_20807	gene_20807	LEAF RUST 10 DISEASE-RESISTANCE LOCUS RECEPTOR-LIKE PROTEIN KINASE-like 2.5 [Olea europaea var. sylvestris]	9.64311	3.94792e-15	2.47434e-14	up	216	191	204	0	0	0	NA	scaffold41577	3072	4989	+
gene_3946	gene_3946	patatin-like protein 2 isoform X1 [Olea europaea var. sylvestris]	-2.09903	3.99283e-15	2.50135e-14	down	87	114	101	365	239	337	NA	scaffold13521	510	3291	+
gene_11455	gene_11455	transcription factor BHLH089-like isoform X1 [Olea europaea var. sylvestris]	-2.49015	4.02154e-15	2.5182e-14	down	46	98	72	327	290	274	NA	scaffold2323	1020	4052	+
gene_20240	gene_20240	putative disease resistance protein RGA3 [Olea europaea var. sylvestris]	-9.74668	4.70525e-15	2.93502e-14	down	0	0	0	132	107	105	NA	scaffold40096	5091	5726	-
gene_20915	gene_20915	ethylene-responsive transcription factor TINY-like [Olea europaea var. sylvestris]	-2.64181	5.17252e-15	3.21779e-14	down	38	38	38	145	222	147	NA	scaffold41887	1439	2059	+
gene_6823	gene_6823	calcium-dependent protein kinase 26-like [Olea europaea var. sylvestris]	2.37996	5.2432e-15	3.26102e-14	up	325	257	291	58	33	31	NA	scaffold1678	78	3144	+
gene_15765	gene_15765	scarecrow-like protein 21 [Olea europaea var. sylvestris]	2.09521	5.4661e-15	3.39431e-14	up	1120	951	1036	258	97	174	NA	scaffold3044	2577	4280	-
gene_23356	gene_23356	protein DETOXIFICATION 21-like [Olea europaea var. sylvestris]	2.31118	5.5316e-15	3.43421e-14	up	345	217	281	40	46	36	NA	scaffold49039	2914	5251	-
gene_506	gene_506	uncharacterized protein LOC111395439 [Olea europaea var. sylvestris]	2.20683	5.55902e-15	3.44969e-14	up	290	360	325	44	56	53	NA	scaffold104078	2065	2508	-
gene_11164	gene_11164	leucine-rich repeat receptor-like protein kinase TDR [Olea europaea var. sylvestris]	-2.18831	6.08232e-15	3.76935e-14	down	75	71	73	292	177	254	NA	scaffold22786	1572	5297	+
gene_6000	gene_6000	probable disease resistance protein At1g61310 [Olea europaea var. sylvestris]	5.66276	6.6805e-15	4.13542e-14	up	159	121	140	2	4	0	NA	scaffold157773	7	720	+
gene_16936	gene_16936	transcription factor TGA2.2-like isoform X3 [Olea europaea var. sylvestris]	2.09576	7.08114e-15	4.38048e-14	up	635	481	558	63	102	114	NA	scaffold32823	166	2723	-
gene_8469	gene_8469	metacaspase-1-like [Olea europaea var. sylvestris]	2.28192	7.15534e-15	4.4254e-14	up	728	467	598	131	54	82	NA	scaffold18877	3702	6293	-
gene_33358	gene_33358	probable carboxylesterase 8 [Olea europaea var. sylvestris]	-2.68946	8.04023e-15	4.95826e-14	down	34	27	31	165	161	105	NA	scaffold9682	1250	2266	-
gene_7195	gene_7195	SH3 domain-containing protein 3-like isoform X1 [Olea europaea var. sylvestris]	9.55933	8.33984e-15	5.13615e-14	up	217	168	193	0	0	0	NA	scaffold17246	1051	4734	+
gene_31156	gene_31156	trehalose-phosphate phosphatase A-like [Olea europaea var. sylvestris]	2.09132	9.3364e-15	5.73202e-14	up	570	612	591	76	143	82	NA	scaffold8265	1681	3806	-
gene_8372	gene_8372	F-box/kelch-repeat protein SKIP11-like [Olea europaea var. sylvestris]	2.46975	1.13988e-14	6.96879e-14	up	400	521	461	52	90	40	NA	scaffold18731	5057	6388	-
gene_28783	gene_28783	receptor-like protein 51 [Olea europaea var. sylvestris]	-2.06099	1.16566e-14	7.11853e-14	down	120	89	105	301	249	387	NA	scaffold6995	7096	8499	+
gene_21222	gene_21222	plastocyanin, chloroplastic [Solanum lycopersicum]	2.55545	1.201e-14	7.32955e-14	up	1050	998	1024	214	120	53	NA	scaffold42670	3473	3772	-
gene_6817	gene_6817	3-ketoacyl-CoA synthase 11 [Sesamum indicum]	-3.70175	1.20725e-14	7.36366e-14	down	14	8	11	125	72	112	NA	scaffold16777	4940	6728	+
gene_9678	gene_9678	uncharacterized protein LOC111396099 [Olea europaea var. sylvestris]	-3.58612	1.52593e-14	9.26749e-14	down	8	22	15	162	102	133	NA	scaffold20551	3924	4433	-
gene_10769	gene_10769	probable amino acid permease 7 isoform X1 [Olea europaea var. sylvestris]	2.02894	1.53728e-14	9.33032e-14	up	353	258	306	54	63	45	NA	scaffold22175	2312	4425	+
gene_9221	gene_9221	putative lysine-specific demethylase JMJ16 isoform X2 [Olea europaea var. sylvestris]	2.14031	1.58083e-14	9.59041e-14	up	507	484	496	110	49	86	NA	scaffold19920	263	6878	-
gene_23607	gene_23607	crocetin glucosyltransferase, chloroplastic-like isoform X1 [Olea europaea var. sylvestris]	-2.64884	1.66508e-14	1.00971e-13	down	58	36	47	313	176	155	NA	scaffold49772	788	2191	-
gene_23129	gene_23129	origin of replication complex subunit 3 [Sesamum indicum]	-3.90308	1.70715e-14	1.03477e-13	down	5	15	10	130	86	113	NA	scaffold4827	7911	15443	-
gene_25777	gene_25777	EID1-like F-box protein 2 [Olea europaea var. sylvestris]	-9.70008	1.71631e-14	1.04009e-13	down	0	0	0	83	140	107	NA	scaffold5722	14477	15220	-
gene_19395	gene_19395	cinnamoyl-CoA reductase 2 [Olea europaea var. sylvestris]	-2.0857	1.74993e-14	1.06e-13	down	74	62	68	214	176	233	NA	scaffold38133	7382	8552	-
gene_10357	gene_10357	ethylene-responsive transcription factor CRF1-like [Olea europaea var. sylvestris]	2.42553	1.80263e-14	1.09168e-13	up	269	200	235	26	35	33	NA	scaffold21570	2036	3097	-
gene_2740	gene_2740	hypothetical protein CDL12_19933 [Handroanthus impetiginosus]	-9.8119	2.10317e-14	1.27175e-13	down	0	0	0	85	185	88	NA	scaffold12322	4518	5303	+
gene_32142	gene_32142	uncharacterized protein LOC111394395 [Olea europaea var. sylvestris]	-9.59999	2.10514e-14	1.27266e-13	down	0	0	0	125	107	80	NA	scaffold88680	84	1300	+
gene_3567	gene_3567	G-type lectin S-receptor-like serine/threonine-protein kinase LECRK3 [Olea europaea var. sylvestris]	9.45441	2.10667e-14	1.2733e-13	up	171	185	178	0	0	0	NA	scaffold13148	1607	4063	-
gene_8564	gene_8564	zinc finger protein CONSTANS-LIKE 16-like [Olea europaea var. sylvestris]	2.11903	2.12041e-14	1.28105e-13	up	1038	873	956	209	83	185	NA	scaffold18	9125	11897	+
gene_1596	gene_1596	nicotinate phosphoribosyltransferase 1 [Sesamum indicum]	2.40865	2.32474e-14	1.40296e-13	up	329	326	328	65	28	42	NA	scaffold11312	2847	15273	+
gene_28676	gene_28676	glucan endo-1,3-beta-glucosidase-like [Olea europaea var. sylvestris]	-9.71671	2.35098e-14	1.41849e-13	down	0	0	0	172	89	80	NA	scaffold694	13797	15346	-
gene_30389	gene_30389	uncharacterized protein LOC111393189 [Olea europaea var. sylvestris]	2.09032	2.35334e-14	1.41929e-13	up	469	462	466	55	82	98	NA	scaffold7832	4661	7046	-
gene_27316	gene_27316	probable inactive receptor kinase RLK902 isoform X1 [Olea europaea var. sylvestris]	9.41616	2.62284e-14	1.57873e-13	up	175	172	174	0	0	0	NA	scaffold63379	438	2520	-
gene_17379	gene_17379	uncharacterized protein LOC111390134 [Olea europaea var. sylvestris]	-9.53171	2.92436e-14	1.75754e-13	down	0	0	0	104	105	87	NA	scaffold33781	1597	3008	-
gene_21341	gene_21341	uncharacterized protein At4g00950-like [Olea europaea var. sylvestris]	-2.52473	2.99815e-14	1.79915e-13	down	30	36	33	157	141	117	NA	scaffold42986	2526	4138	-
gene_6087	gene_6087	calmodulin-binding protein 60 C-like isoform X2 [Olea europaea var. sylvestris]	4.21249	3.01837e-14	1.81089e-13	up	129	162	146	2	8	7	NA	scaffold15865	1135	4237	-
gene_20340	gene_20340	beta-xylosidase/alpha-L-arabinofuranosidase 2-like isoform X1 [Olea europaea var. sylvestris]	-9.64825	3.4518e-14	2.0651e-13	down	0	0	0	106	146	70	NA	scaffold40357	573	3149	+
gene_1359	gene_1359	ethylene-responsive transcription factor ERF038-like [Olea europaea var. sylvestris]	-3.33346	3.50586e-14	2.09654e-13	down	14	41	28	231	256	133	NA	scaffold11115	2257	2973	+
gene_1925	gene_1925	gibberellin-regulated protein 4-like [Abrus precatorius]	-9.63746	3.69773e-14	2.20985e-13	down	0	0	0	99	147	73	NA	scaffold115938	482	1134	-
gene_31180	gene_31180	defensin-like protein 1 [Sesamum indicum]	-4.97846	3.87074e-14	2.31025e-13	down	10	0	5	89	148	97	NA	scaffold8280	4988	7294	-
gene_10857	gene_10857	transcription repressor OFP12-like [Olea europaea var. sylvestris]	-3.16296	3.89159e-14	2.32219e-13	down	13	36	25	168	176	143	NA	scaffold22315	811	1461	+
gene_26718	gene_26718	salicylic acid-binding protein 2-like [Olea europaea var. sylvestris]	-5.81921	4.15309e-14	2.47556e-13	down	0	4	2	71	86	89	NA	scaffold60815	1302	2586	+
gene_31715	gene_31715	cold-responsive protein kinase 1-like isoform X2 [Olea europaea var. sylvestris]	2.5403	4.23163e-14	2.52129e-13	up	424	302	363	34	34	65	NA	scaffold8601	1364	3490	-
gene_15929	gene_15929	gibberellin-regulated protein 11-like [Olea europaea var. sylvestris]	-2.35113	4.47863e-14	2.66215e-13	down	63	122	93	457	300	290	NA	scaffold30763	2720	3487	-
gene_4289	gene_4289	PREDICTED: enoyl-CoA hydratase 2, peroxisomal-like [Nicotiana tabacum]	9.3795	4.58501e-14	2.72421e-13	up	207	134	171	0	0	0	NA	scaffold13855	1885	5149	-
gene_1614	gene_1614	UTP--glucose-1-phosphate uridylyltransferase [Handroanthus impetiginosus]	2.04915	4.77001e-14	2.83109e-13	up	541	479	510	59	114	92	NA	scaffold1132	5850	15993	-
gene_25094	gene_25094	uncharacterized protein At5g64816 [Olea europaea var. sylvestris]	-2.41576	4.82042e-14	2.85978e-13	down	76	82	79	428	329	174	NA	scaffold54765	2467	3042	-
gene_2828	gene_2828	65-kDa microtubule-associated protein 3-like [Olea europaea var. sylvestris]	3.11436	4.87395e-14	2.88968e-13	up	183	218	201	10	18	22	NA	scaffold12404	1868	5637	-
gene_10404	gene_10404	protein MIZU-KUSSEI 1-like [Olea europaea var. sylvestris]	2.26204	4.99125e-14	2.95859e-13	up	381	311	346	78	45	35	NA	scaffold21639	5678	6484	-
gene_13233	gene_13233	putative receptor protein kinase ZmPK1 [Olea europaea var. sylvestris]	2.21771	5.07505e-14	3.00504e-13	up	238	287	263	43	37	43	NA	scaffold26087	997	3144	-
gene_25708	gene_25708	protein CfxQ homolog [Sesamum indicum]	-2.03372	5.27301e-14	3.11825e-13	down	75	59	67	189	185	217	NA	scaffold56957	29	1936	+
gene_29573	gene_29573	uncharacterized protein LOC111403986 [Olea europaea var. sylvestris]	-5.39615	5.27649e-14	3.11964e-13	down	4	1	3	109	86	50	NA	scaffold7392	3353	3694	+
gene_18482	gene_18482	probable 2-oxoglutarate-dependent dioxygenase AOP1 [Olea europaea var. sylvestris]	9.36994	5.33531e-14	3.15307e-13	up	209	130	170	0	0	0	NA	scaffold36164	111	2762	-
gene_18042	gene_18042	hypothetical protein CDL12_16842 [Handroanthus impetiginosus]	3.57586	5.41567e-14	3.19919e-13	up	313	275	294	6	33	14	NA	scaffold35161	4761	5036	+
gene_25697	gene_25697	GDSL esterase/lipase At3g26430-like [Olea europaea var. sylvestris]	-2.20734	5.49033e-14	3.2426e-13	down	101	55	78	231	321	222	NA	scaffold56922	787	2718	-
gene_20740	gene_20740	protein IQ-DOMAIN 14 [Olea europaea var. sylvestris]	-2.35361	5.73018e-14	3.38209e-13	down	41	54	48	175	157	197	NA	scaffold4141	7175	9479	-
gene_1655	gene_1655	uncharacterized protein LOC111403755 isoform X2 [Olea europaea var. sylvestris]	-9.50097	5.75691e-14	3.39642e-13	down	0	0	0	125	78	88	NA	scaffold11363	5482	7904	-
gene_23610	gene_23610	uncharacterized protein LOC111395406 [Olea europaea var. sylvestris]	2.58112	6.21988e-14	3.66252e-13	up	243	181	212	30	30	17	NA	scaffold49779	400	867	+
gene_1707	gene_1707	probable leucine-rich repeat receptor-like serine/threonine-protein kinase At3g14840, partial [Olea europaea var. sylvestris]	-5.84551	6.29067e-14	3.70342e-13	down	4	0	2	78	67	100	NA	scaffold114113	261	1034	+
gene_17186	gene_17186	beta-D-glucosyl crocetin beta-1,6-glucosyltransferase-like [Olea europaea var. sylvestris]	2.2516	6.80741e-14	3.99572e-13	up	384	313	349	35	61	61	NA	scaffold3336	406	3034	-
gene_27271	gene_27271	pentatricopeptide repeat-containing protein At2g32630 [Olea europaea var. sylvestris]	-3.33944	6.95517e-14	4.08159e-13	down	24	18	21	199	81	180	NA	scaffold6319	6667	8523	+
gene_17495	gene_17495	uncharacterized protein LOC111394327 [Olea europaea var. sylvestris]	9.2991	7.01129e-14	4.11103e-13	up	158	162	160	0	0	0	NA	scaffold34031	570	3366	-
gene_1646	gene_1646	uncharacterized protein LOC111391721 [Olea europaea var. sylvestris]	9.3135	7.64352e-14	4.47604e-13	up	197	129	163	0	0	0	NA	scaffold11356	6215	7415	+
gene_15523	gene_15523	amino acid permease 3-like [Olea europaea var. sylvestris]	3.43634	7.69295e-14	4.50308e-13	up	252	235	244	12	30	7	NA	scaffold29982	987	2892	+
gene_27133	gene_27133	hypothetical protein CQW23_35556 [Capsicum baccatum]	-2.43656	7.7508e-14	4.53502e-13	down	35199	35965	35582	98058	197398	121018	NA	scaffold6254	1677	3266	+
gene_7626	gene_7626	serine carboxypeptidase-like 25 [Olea europaea var. sylvestris]	-9.5215	8.16436e-14	4.77195e-13	down	0	0	0	129	106	62	NA	scaffold17776	2882	5604	-
gene_32746	gene_32746	probable anion transporter 5 [Olea europaea var. sylvestris]	-9.42962	8.35583e-14	4.8787e-13	down	0	0	0	86	106	83	NA	scaffold92596	272	1537	+
gene_6053	gene_6053	uncharacterized protein LOC111372823 [Olea europaea var. sylvestris]	2.03002	8.50099e-14	4.96136e-13	up	295	313	304	68	55	40	NA	scaffold15826	2742	5952	+
gene_22926	gene_22926	glutaredoxin-C11-like [Olea europaea var. sylvestris]	-3.08459	8.94024e-14	5.20234e-13	down	23	18	21	136	164	82	NA	scaffold47654	2324	2632	+
gene_29041	gene_29041	protein trichome birefringence-like 25 [Olea europaea var. sylvestris]	-2.15222	9.07438e-14	5.27818e-13	down	64	79	72	219	290	186	NA	scaffold7110	2577	5455	-
gene_19569	gene_19569	putative ripening-related protein 1 [Sesamum indicum]	2.33524	9.71685e-14	5.64357e-13	up	315	292	304	66	34	32	NA	scaffold38550	2869	3432	-
gene_9622	gene_9622	auxin response factor 11-like [Olea europaea var. sylvestris]	2.12801	9.87234e-14	5.73027e-13	up	484	500	492	52	93	97	NA	scaffold20464	100	3829	+
gene_24725	gene_24725	WAT1-related protein At2g39510-like [Olea europaea var. sylvestris]	-9.51385	1.01289e-13	5.87669e-13	down	0	0	0	93	134	66	NA	scaffold53401	648	2174	+
gene_8797	gene_8797	EXPB1 [Osmanthus fragrans]	-2.07404	1.04378e-13	6.05216e-13	down	71	91	81	224	304	215	NA	scaffold19302	5063	6584	-
gene_6046	gene_6046	homeobox-leucine zipper protein HDG5 [Olea europaea var. sylvestris]	-3.26415	1.07265e-13	6.21433e-13	down	12	20	16	149	103	87	NA	scaffold1581	1425	6364	-
gene_16522	gene_16522	uncharacterized protein LOC111397436 isoform X1 [Olea europaea var. sylvestris]	2.31141	1.08499e-13	6.28451e-13	up	883	758	821	114	64	176	NA	scaffold31949	183	2250	+
gene_11203	gene_11203	O-fucosyltransferase 9 [Olea europaea var. sylvestris]	-2.19265	1.09215e-13	6.32466e-13	down	117	60	89	233	329	303	NA	scaffold22834	782	6976	+
gene_32418	gene_32418	rac-like GTP-binding protein RAC13 [Olea europaea var. sylvestris]	-4.6116	1.16362e-13	6.73144e-13	down	16	0	8	153	123	138	NA	scaffold90387	308	1415	-
gene_26508	gene_26508	PREDICTED: uncharacterized protein LOC104111017 [Nicotiana tomentosiformis]	-3.45612	1.33923e-13	7.71024e-13	down	11	15	13	77	115	116	NA	scaffold6003	1144	8340	-
gene_27780	gene_27780	probable WRKY transcription factor 41 isoform X1 [Olea europaea var. sylvestris]	2.3707	1.6117e-13	9.24045e-13	up	231	255	243	47	28	28	NA	scaffold65400	1239	2513	-
gene_10102	gene_10102	laccase-17-like isoform X1 [Olea europaea var. sylvestris]	-3.45977	1.71264e-13	9.79279e-13	down	25	7	16	141	98	137	NA	scaffold21175	1677	4384	-
gene_21368	gene_21368	hypothetical protein CDL12_17046 [Handroanthus impetiginosus]	-2.09087	1.72166e-13	9.84028e-13	down	63	53	58	169	209	157	NA	scaffold43039	6568	6924	+
gene_14937	gene_14937	uncharacterized protein LOC111394327 [Olea europaea var. sylvestris]	-2.13762	1.8053e-13	1.02992e-12	down	58	91	75	247	215	255	NA	scaffold28966	586	3962	-
gene_33159	gene_33159	uncharacterized protein LOC111398919 [Olea europaea var. sylvestris]	2.88076	1.8748e-13	1.06869e-12	up	291	212	252	21	15	37	NA	scaffold9531	3147	6005	+
gene_9404	gene_9404	aspartic proteinase PCS1-like [Olea europaea var. sylvestris]	-3.39954	2.09607e-13	1.19162e-12	down	20	8	14	91	104	120	NA	scaffold20132	4296	5833	+
gene_12878	gene_12878	3-oxo-5-alpha-steroid 4-dehydrogenase 2-like [Olea europaea var. sylvestris]	6.95664	2.18028e-13	1.23797e-12	up	1220	1098	1159	8	0	12	NA	scaffold25474	8405	9886	+
gene_3076	gene_3076	GDSL esterase/lipase At1g29670-like [Olea europaea var. sylvestris]	9.20317	2.18653e-13	1.24126e-12	up	129	169	149	0	0	0	NA	scaffold12679	10670	12557	-
gene_30964	gene_30964	AAA-ATPase At3g50940-like [Olea europaea var. sylvestris]	2.35354	2.80063e-13	1.58144e-12	up	406	254	330	43	34	61	NA	scaffold8155	680	2055	-
gene_194	gene_194	protein trichome birefringence-like 43 [Olea europaea var. sylvestris]	9.11241	3.08324e-13	1.73712e-12	up	141	140	141	0	0	0	NA	scaffold101471	1550	2071	+
gene_6515	gene_6515	AAA-ATPase At5g57480-like [Olea europaea var. sylvestris]	2.70728	3.10116e-13	1.7465e-12	up	241	172	207	16	30	22	NA	scaffold16407	3336	4850	-
gene_27450	gene_27450	uncharacterized protein LOC111372759 [Olea europaea var. sylvestris]	9.10217	3.22503e-13	1.81478e-12	up	149	131	140	0	0	0	NA	scaffold63964	839	2084	-
gene_18041	gene_18041	PREDICTED: ATP-dependent 6-phosphofructokinase 2 [Erythranthe guttata]	4.65052	3.26081e-13	1.83417e-12	up	154	150	152	4	0	9	NA	scaffold3515	10775	11713	+
gene_11731	gene_11731	uncharacterized protein At3g17950-like [Olea europaea var. sylvestris]	-2.36235	3.31867e-13	1.86596e-12	down	64	32	48	199	191	143	NA	scaffold23661	1462	2909	+
gene_22648	gene_22648	chloroplast 30S ribosomal protein S10, partial [Daucus carota]	-4.6921	3.32649e-13	1.86998e-12	down	0	17	9	205	143	154	NA	scaffold4678	8199	11130	+
gene_15782	gene_15782	uncharacterized protein LOC111407935 [Olea europaea var. sylvestris]	9.09612	3.48706e-13	1.95785e-12	up	155	124	140	0	0	0	NA	scaffold30486	2046	5101	+
gene_31619	gene_31619	polygalacturonase 1 beta-like protein 3 [Olea europaea var. sylvestris]	-3.09724	3.62376e-13	2.03337e-12	down	20	73	47	297	240	343	NA	scaffold85478	1230	3610	+
gene_28802	gene_28802	GDSL esterase/lipase At1g29670-like [Olea europaea var. sylvestris]	6.23436	3.86497e-13	2.16563e-12	up	167	112	140	0	4	0	NA	scaffold70023	721	2263	+
gene_29896	gene_29896	probable L-type lectin-domain containing receptor kinase VI.1 [Olea europaea var. sylvestris]	-2.30123	4.00458e-13	2.24205e-12	down	45	70	58	178	221	219	NA	scaffold75566	1580	3664	-
gene_17508	gene_17508	senescence/dehydration-associated protein At4g35985, chloroplastic-like [Olea europaea var. sylvestris]	3.76568	4.04609e-13	2.26483e-12	up	418	305	362	3	23	30	NA	scaffold34054	1560	3438	-
gene_4895	gene_4895	two-component response regulator ORR9-like isoform X3 [Olea europaea var. sylvestris]	9.06833	4.2411e-13	2.37207e-12	up	143	130	137	0	0	0	NA	scaffold14540	2434	4830	-
gene_15995	gene_15995	laccase-4 [Sesamum indicum]	-2.06688	4.32344e-13	2.41665e-12	down	56	51	54	191	145	153	NA	scaffold30875	2252	4549	-
gene_18744	gene_18744	probable glutathione S-transferase [Olea europaea var. sylvestris]	6.22258	4.33672e-13	2.42359e-12	up	129	142	136	4	0	0	NA	scaffold36708	326	1226	+
gene_2215	gene_2215	60S ribosomal protein L18a-like [Olea europaea var. sylvestris]	9.07242	4.45476e-13	2.48855e-12	up	133	140	137	0	0	0	NA	scaffold118237	97	949	-
gene_12662	gene_12662	TATA-binding protein-associated factor 2N-like [Olea europaea var. sylvestris]	-9.22851	4.65019e-13	2.59458e-12	down	0	0	0	100	73	68	NA	scaffold25134	2041	2694	-
gene_19636	gene_19636	uncharacterized protein LOC111369546 [Olea europaea var. sylvestris]	4.79094	4.76406e-13	2.65704e-12	up	162	122	142	0	8	3	NA	scaffold38694	3617	3889	+
gene_15760	gene_15760	upstream activation factor subunit spp27-like [Olea europaea var. sylvestris]	-2.82181	4.85705e-13	2.70671e-12	down	23	43	33	203	199	114	NA	scaffold30441	2952	4533	-
gene_23187	gene_23187	high mobility group B protein 7 [Olea europaea var. sylvestris]	-9.20045	4.90284e-13	2.73168e-12	down	0	0	0	80	84	71	NA	scaffold4847	5793	7198	+
gene_26983	gene_26983	precursor of CEP6-like [Olea europaea var. sylvestris]	9.04875	4.97863e-13	2.77279e-12	up	146	124	135	0	0	0	NA	scaffold61870	1543	2065	-
gene_18056	gene_18056	uncharacterized protein LOC111398918 [Olea europaea var. sylvestris]	-2.32321	5.14033e-13	2.85939e-12	down	100	42	71	287	206	268	NA	scaffold35204	3770	4657	+
gene_15620	gene_15620	uncharacterized protein LOC111373027 [Olea europaea var. sylvestris]	-9.19429	5.26746e-13	2.92717e-12	down	0	0	0	86	71	77	NA	scaffold30132	1394	2071	+
gene_27307	gene_27307	UPF0057 membrane protein At2g24040-like [Sesamum indicum]	-2.23248	5.33103e-13	2.96071e-12	down	57	55	56	244	202	131	NA	scaffold63334	2615	2905	-
gene_33607	gene_33607	hypothetical protein POPTR_001G168400 [Populus trichocarpa]	-2.77506	5.85525e-13	3.24533e-12	down	29	34	32	113	210	146	NA	scaffold98714	76	441	-
gene_28805	gene_28805	60S ribosomal protein L18A [Handroanthus impetiginosus]	9.02582	5.97918e-13	3.31203e-12	up	138	127	133	0	0	0	NA	scaffold70034	1645	3457	+
gene_27563	gene_27563	replication protein A 70 kDa DNA-binding subunit B-like [Olea europaea var. sylvestris]	-9.23571	6.37568e-13	3.52319e-12	down	0	0	0	100	88	55	NA	scaffold64476	525	3151	-
gene_15329	gene_15329	uncharacterized protein LOC111408157 [Olea europaea var. sylvestris]	-2.62677	6.46332e-13	3.56877e-12	down	34	23	29	149	142	94	NA	scaffold2961	10524	11366	+
gene_15921	gene_15921	galactinol--sucrose galactosyltransferase-like [Olea europaea var. sylvestris]	-3.03293	7.17348e-13	3.95378e-12	down	34	14	24	164	99	158	NA	scaffold30748	2647	5532	+
gene_16788	gene_16788	uncharacterized protein LOC111389566 [Olea europaea var. sylvestris]	-2.741	7.45306e-13	4.10599e-12	down	21	35	28	120	139	148	NA	scaffold32469	278	3267	+
gene_8786	gene_8786	putative LRR receptor-like serine/threonine-protein kinase-like [Dorcoceras hygrometricum]	-2.36633	7.4541e-13	4.10599e-12	down	51	70	61	321	166	202	NA	scaffold19289	826	2112	+
gene_25050	gene_25050	uncharacterized protein LOC111375916 [Olea europaea var. sylvestris]	-4.48356	8.01027e-13	4.40621e-12	down	4	4	4	62	73	59	NA	scaffold54561	2143	2499	+
gene_30542	gene_30542	perakine reductase-like isoform X1 [Olea europaea var. sylvestris]	-9.45874	8.32008e-13	4.57389e-12	down	0	0	0	63	63	149	NA	scaffold7912	471	2481	+
gene_12975	gene_12975	1-aminocyclopropane-1-carboxylate oxidase homolog 1-like [Olea europaea var. sylvestris]	2.24191	8.88081e-13	4.86957e-12	up	425	415	420	38	85	68	NA	scaffold25655	2599	4011	-
gene_11201	gene_11201	uncharacterized protein LOC111377901 [Olea europaea var. sylvestris]	2.94373	8.98514e-13	4.92482e-12	up	200	179	190	16	11	26	NA	scaffold22831	3402	4301	-
gene_17782	gene_17782	thaumatin-like protein 1 [Olea europaea var. sylvestris]	-2.55379	9.15138e-13	5.01295e-12	down	28	57	43	175	200	174	NA	scaffold34637	1044	2287	+
gene_1390	gene_1390	hypothetical protein CDL12_10911 [Handroanthus impetiginosus]	-2.23424	1.00283e-12	5.48246e-12	down	57	48	53	196	218	126	NA	scaffold111372	474	854	+
gene_4823	gene_4823	uncharacterized protein LOC111375611 [Olea europaea var. sylvestris]	-2.78139	1.01636e-12	5.55202e-12	down	61	18	40	200	182	199	NA	scaffold14440	4224	4640	-
gene_19857	gene_19857	uncharacterized protein LOC111402960 [Olea europaea var. sylvestris]	-2.42305	1.10709e-12	6.03453e-12	down	40	25	33	133	123	122	NA	scaffold3920	5846	10319	+
gene_18894	gene_18894	myosin IB heavy chain-like [Olea europaea var. sylvestris]	-4.35879	1.13607e-12	6.18398e-12	down	4	14	9	148	208	56	NA	scaffold37003	592	3703	-
gene_17878	gene_17878	uncharacterized protein LOC111396996 isoform X1 [Olea europaea var. sylvestris]	2.23914	1.16715e-12	6.34817e-12	up	1087	1023	1055	156	81	242	NA	scaffold3482	8104	14757	+
gene_25330	gene_25330	leucine-rich repeat extensin-like protein 3 [Olea europaea var. sylvestris]	-3.86358	1.39726e-12	7.58035e-12	down	15	4	10	77	135	88	NA	scaffold55551	11	562	-
gene_2113	gene_2113	protein kinase PINOID-like isoform X1 [Olea europaea var. sylvestris]	-4.77446	1.48494e-12	8.04182e-12	down	10	0	5	82	89	117	NA	scaffold11735	1875	3629	+
gene_1557	gene_1557	nuclear pore complex protein NUP1-like [Olea europaea var. sylvestris]	2.03765	1.57357e-12	8.50517e-12	up	1009	672	841	211	80	153	NA	scaffold11286	112	11027	-
gene_6003	gene_6003	putative cyclin-D6-1 [Olea europaea var. sylvestris]	-9.07793	1.57462e-12	8.50915e-12	down	0	0	0	72	65	78	NA	scaffold15779	8154	9453	+
gene_2439	gene_2439	14 kDa proline-rich protein DC2.15-like [Olea europaea var. sylvestris]	3.67435	1.59716e-12	8.62762e-12	up	106	127	117	8	7	5	NA	scaffold12027	701	1111	+
gene_17073	gene_17073	AAA-ATPase ASD, mitochondrial-like [Olea europaea var. sylvestris]	2.36035	1.60152e-12	8.64946e-12	up	229	277	253	27	46	34	NA	scaffold33107	570	1940	+
gene_10780	gene_10780	ethylene-responsive transcription factor ERF087-like [Sesamum indicum]	4.05235	1.73147e-12	9.32581e-12	up	117	157	137	3	11	4	NA	scaffold22192	2135	2968	-
gene_13991	gene_13991	uncharacterized protein LOC111405810 isoform X3 [Olea europaea var. sylvestris]	-2.09818	1.83922e-12	9.89075e-12	down	49	50	50	186	141	137	NA	scaffold27303	5872	6983	-
gene_29002	gene_29002	uncharacterized protein LOC111370286 [Olea europaea var. sylvestris]	-3.58844	1.86573e-12	1.00294e-11	down	12	12	12	158	104	57	NA	scaffold70949	1612	2063	+
gene_15186	gene_15186	purine permease 3-like [Olea europaea var. sylvestris]	2.5723	1.93813e-12	1.04105e-11	up	229	185	207	32	30	14	NA	scaffold29402	4185	6034	+
gene_18628	gene_18628	isoprene synthase, chloroplastic-like, partial [Olea europaea var. sylvestris]	-3.07203	1.94361e-12	1.04339e-11	down	19	17	18	148	74	108	NA	scaffold36494	934	3863	+
gene_11502	gene_11502	non-specific lipid-transfer protein 3-like isoform X2 [Olea europaea var. sylvestris]	-3.84734	2.01934e-12	1.08257e-11	down	4	15	10	109	126	73	NA	scaffold23314	2467	2955	-
gene_11053	gene_11053	uncharacterized protein LOC111375254 [Olea europaea var. sylvestris]	8.8899	2.43276e-12	1.29942e-11	up	106	134	120	0	0	0	NA	scaffold2260	2339	3099	+
gene_15670	gene_15670	LAG1 longevity assurance homolog 2-like [Olea europaea var. sylvestris]	8.87693	2.55553e-12	1.36288e-11	up	107	131	119	0	0	0	NA	scaffold30235	417	4039	+
gene_19937	gene_19937	magnesium-dependent phosphatase 1 [Olea europaea var. sylvestris]	-2.55757	2.61328e-12	1.39288e-11	down	27	36	32	128	118	158	NA	scaffold39428	1922	2600	-
gene_9825	gene_9825	Ankyrin repeat and KH domain-containing protein R11A8.7, putative [Theobroma cacao]	-2.38733	2.67409e-12	1.42474e-11	down	49	32	41	131	190	137	NA	scaffold20779	5042	5764	-
gene_13326	gene_13326	interactor of constitutive active ROPs 1-like isoform X1 [Olea europaea var. sylvestris]	-2.36616	2.70917e-12	1.44287e-11	down	42	43	43	135	206	136	NA	scaffold26235	9507	10696	-
gene_26539	gene_26539	uncharacterized protein LOC111397446 [Olea europaea var. sylvestris]	-2.63677	2.77142e-12	1.47546e-11	down	29	25	27	98	127	136	NA	scaffold60164	28	723	-
gene_23189	gene_23189	leucine-rich repeat extensin-like protein 3 [Olea europaea var. sylvestris]	-2.87787	2.77615e-12	1.47741e-11	down	55	15	35	186	166	195	NA	scaffold48483	1245	2426	+
gene_19568	gene_19568	uncharacterized protein LOC111377069 [Olea europaea var. sylvestris]	3.96324	2.87372e-12	1.52786e-11	up	1404	1108	1256	27	105	41	NA	scaffold38550	4681	5244	+
gene_18131	gene_18131	uncharacterized protein LOC111397720 [Olea europaea var. sylvestris]	-4.87902	2.89197e-12	1.53727e-11	down	0	8	4	88	102	71	NA	scaffold3538	3157	3432	+
gene_24348	gene_24348	BRCA1-associated RING domain protein 1-like isoform X1 [Olea europaea var. sylvestris]	-2.81241	3.00455e-12	1.59589e-11	down	17	20	19	97	95	93	NA	scaffold520	6259	13393	+
gene_17245	gene_17245	two-component response regulator ARR6-like [Olea europaea var. sylvestris]	2.12747	3.06425e-12	1.62604e-11	up	229	230	230	33	46	35	NA	scaffold33486	3648	4740	-
gene_6774	gene_6774	uncharacterized protein LOC111398521 isoform X1 [Olea europaea var. sylvestris]	-2.26987	3.09172e-12	1.6403e-11	down	55	58	57	156	263	173	NA	scaffold16722	4875	6165	-
gene_33314	gene_33314	uncharacterized protein LOC111393645 [Olea europaea var. sylvestris]	-2.35789	3.10457e-12	1.6468e-11	down	48	46	47	144	234	144	NA	scaffold96512	312	1142	+
gene_19270	gene_19270	precursor of CEP9-like [Olea europaea var. sylvestris]	8.84871	3.2563e-12	1.72497e-11	up	104	129	117	0	0	0	NA	scaffold37837	3864	4235	-
gene_26669	gene_26669	uncharacterized protein LOC111391624 [Olea europaea var. sylvestris]	8.81947	3.36484e-12	1.78178e-11	up	111	118	115	0	0	0	NA	scaffold6066	740	1242	+
gene_18755	gene_18755	probable cinnamyl alcohol dehydrogenase isoform X1 [Olea europaea var. sylvestris]	2.16598	3.47328e-12	1.83815e-11	up	566	407	487	126	64	48	NA	scaffold3671	1988	3531	+
gene_24645	gene_24645	adenosylhomocysteinase-like [Coffea arabica]	-8.99969	3.48468e-12	1.84382e-11	down	0	0	0	88	63	55	NA	scaffold53133	2248	4603	+
gene_9457	gene_9457	probable histone H2A variant 1 isoform X2 [Olea europaea var. sylvestris]	-2.25603	3.48717e-12	1.84479e-11	down	57	36	47	202	130	151	NA	scaffold20204	755	2755	+
gene_9133	gene_9133	uncharacterized protein LOC111391892 [Olea europaea var. sylvestris]	-2.40952	3.73918e-12	1.97277e-11	down	28	35	32	121	127	118	NA	scaffold19776	731	1507	+
gene_8587	gene_8587	endochitinase EP3-like [Olea europaea var. sylvestris]	2.05053	3.78105e-12	1.99378e-11	up	376	309	343	79	67	35	NA	scaffold19023	4259	5673	+
gene_9372	gene_9372	non-specific lipid-transfer protein 2-like [Olea europaea var. sylvestris]	-3.07636	3.81201e-12	2.00895e-11	down	15	12	14	82	82	85	NA	scaffold2008	19059	19343	+
gene_23629	gene_23629	putative membrane protein, predicted efflux pump [Handroanthus impetiginosus]	2.27665	4.06478e-12	2.13768e-11	up	429	401	415	37	60	86	NA	scaffold4986	909	3881	+
gene_21847	gene_21847	protein YLS3-like [Olea europaea var. sylvestris]	-2.64885	4.17672e-12	2.19404e-11	down	23	33	28	162	101	122	NA	scaffold44337	347	2167	-
gene_31236	gene_31236	uncharacterized protein LOC111374510 [Olea europaea var. sylvestris]	-2.69715	4.2486e-12	2.23054e-11	down	33	25	29	139	180	90	NA	scaffold8307	7574	7921	+
gene_25962	gene_25962	expansin-A15-like [Olea europaea var. sylvestris]	2.68962	4.64749e-12	2.43303e-11	up	198	167	183	30	20	12	NA	scaffold57949	549	1606	-
gene_7666	gene_7666	histidine biosynthesis bifunctional protein hisIE, chloroplastic-like isoform X2 [Olea europaea var. sylvestris]	-8.97786	4.73715e-12	2.47856e-11	down	0	0	0	90	57	56	NA	scaffold17833	5469	6101	+
gene_24263	gene_24263	protein ENHANCED DOWNY MILDEW 2-like [Olea europaea var. sylvestris]	2.12122	4.76375e-12	2.49092e-11	up	500	337	419	45	73	87	NA	scaffold51847	1175	6572	+
gene_27680	gene_27680	homeobox-leucine zipper protein ATHB-12 [Olea europaea var. sylvestris]	-6.08918	5.04237e-12	2.63277e-11	down	0	4	2	129	33	137	NA	scaffold6500	636	1603	+
gene_27964	gene_27964	EXPA4 [Osmanthus fragrans]	-8.97993	5.0637e-12	2.64341e-11	down	0	0	0	53	74	73	NA	scaffold6621	4849	5864	+
gene_26251	gene_26251	transcription factor PRE6-like [Sesamum indicum]	-4.53553	5.41745e-12	2.82062e-11	down	20	0	10	237	131	127	NA	scaffold59009	678	1708	-
gene_16915	gene_16915	hypothetical protein CDL12_15635 [Handroanthus impetiginosus]	2.32238	5.97376e-12	3.10559e-11	up	188	166	177	31	24	22	NA	scaffold32764	3130	3432	+
gene_10837	gene_10837	WD repeat and HMG-box DNA-binding protein 1 [Olea europaea var. sylvestris]	-2.46372	6.0654e-12	3.15264e-11	down	32	72	52	230	190	211	NA	scaffold2228	4819	11430	-
gene_17751	gene_17751	cysteine-rich receptor-like protein kinase 10 isoform X3 [Olea europaea var. sylvestris]	7.22166	6.35959e-12	3.30245e-11	up	1312	988	1150	0	4	12	NA	scaffold34554	1189	4435	+
gene_20969	gene_20969	secoisolariciresinol dehydrogenase-like [Sesamum indicum]	3.11724	7.666e-12	3.96373e-11	up	420	434	427	48	53	8	NA	scaffold42013	2691	3594	+
gene_26096	gene_26096	uncharacterized protein LOC111387689 [Olea europaea var. sylvestris]	4.21599	8.15601e-12	4.21237e-11	up	229	275	252	0	17	12	NA	scaffold58459	1238	2227	-
gene_21038	gene_21038	UDP-glycosyltransferase 87A1-like [Olea europaea var. sylvestris]	8.71623	8.29422e-12	4.28295e-11	up	128	87	108	0	0	0	NA	scaffold42205	2504	3795	-
gene_22679	gene_22679	glycine-rich cell wall structural protein-like [Olea europaea var. sylvestris]	-8.98841	8.54299e-12	4.40482e-11	down	0	0	0	51	59	90	NA	scaffold46890	2275	2856	+
gene_32455	gene_32455	uncharacterized protein LOC111397340 isoform X1 [Olea europaea var. sylvestris]	-3.68895	8.99466e-12	4.63166e-11	down	14	8	11	133	52	121	NA	scaffold90616	417	890	+
gene_13683	gene_13683	octanoyltransferase-like [Olea europaea var. sylvestris]	8.82175	9.54141e-12	4.90225e-11	up	80	147	114	0	0	0	NA	scaffold26784	6751	7266	-
gene_32625	gene_32625	ankyrin repeat domain-containing protein 65-like [Olea europaea var. sylvestris]	-2.87751	1.00468e-11	5.15614e-11	down	18	20	19	113	76	114	NA	scaffold91736	964	1713	-
gene_26086	gene_26086	uncharacterized protein LOC111391905 [Olea europaea var. sylvestris]	-2.2138	1.10456e-11	5.65093e-11	down	49	31	40	150	124	127	NA	scaffold5841	8062	8922	-
gene_12210	gene_12210	TATA-binding protein-associated factor 2N-like [Olea europaea var. sylvestris]	-9.18036	1.13667e-11	5.81199e-11	down	0	0	0	124	31	79	NA	scaffold24408	1674	2337	-
gene_11205	gene_11205	RNA exonuclease 4-like isoform X1 [Olea europaea var. sylvestris]	8.69872	1.18568e-11	6.06032e-11	up	90	120	105	0	0	0	NA	scaffold22835	6742	8307	-
gene_23857	gene_23857	dehydration-responsive element-binding protein 3-like [Olea europaea var. sylvestris]	-2.42065	1.19847e-11	6.12455e-11	down	44	28	36	172	105	140	NA	scaffold50525	1164	1838	-
gene_3400	gene_3400	PREDICTED: probable leucine-rich repeat receptor-like serine/threonine-protein kinase At3g14840 [Erythranthe guttata]	8.67844	1.20694e-11	6.1656e-11	up	128	82	105	0	0	0	NA	scaffold129891	175	935	+
gene_1148	gene_1148	auxin-responsive protein IAA14-like [Coffea eugenioides]	-2.6739	1.32734e-11	6.76689e-11	down	43	24	34	175	100	186	NA	scaffold10940	775	3177	-
gene_23221	gene_23221	acyl-coenzyme A oxidase 3, peroxisomal-like [Olea europaea var. sylvestris]	2.01134	1.37336e-11	6.99376e-11	up	533	508	521	57	129	92	NA	scaffold485	19510	22123	-
gene_28369	gene_28369	protein HOTHEAD-like isoform X2 [Olea europaea var. sylvestris]	-8.82063	1.53937e-11	7.81901e-11	down	0	0	0	64	49	67	NA	scaffold6804	921	4624	-
gene_1851	gene_1851	protein STRUBBELIG-RECEPTOR FAMILY 3-like [Olea europaea var. sylvestris]	2.22185	1.55288e-11	7.88471e-11	up	284	240	262	55	45	23	NA	scaffold11527	1444	7443	-
gene_10273	gene_10273	uncharacterized protein LOC111395613 [Olea europaea var. sylvestris]	2.16534	1.58747e-11	8.05298e-11	up	356	262	309	34	68	46	NA	scaffold21431	4105	4914	+
gene_3222	gene_3222	protein C2-DOMAIN ABA-RELATED 5-like [Olea europaea var. sylvestris]	2.2265	1.76856e-11	8.94698e-11	up	284	184	234	45	26	37	NA	scaffold1281	3795	7533	+
gene_2333	gene_2333	probable serine/threonine-protein kinase PBL9 [Olea europaea var. sylvestris]	2.37738	1.91039e-11	9.64687e-11	up	257	303	280	25	39	52	NA	scaffold11929	2487	5780	+
gene_23380	gene_23380	probable aldo-keto reductase 3 isoform X2 [Olea europaea var. sylvestris]	2.09379	1.9296e-11	9.74205e-11	up	303	254	279	36	43	61	NA	scaffold49129	506	2260	-
gene_20372	gene_20372	protein SPIRAL1-like 1 [Olea europaea var. sylvestris]	8.57228	2.291e-11	1.1512e-10	up	95	98	97	0	0	0	NA	scaffold40446	3295	4788	-
gene_18837	gene_18837	lactoylglutathione lyase-like [Olea europaea var. sylvestris]	-2.01295	2.36819e-11	1.18891e-10	down	63	42	53	178	155	128	NA	scaffold36898	2109	5957	+
gene_19356	gene_19356	RNA-binding protein 42, partial [Sesamum indicum]	-8.75911	2.40301e-11	1.20573e-10	down	0	0	0	66	64	44	NA	scaffold38047	1198	3514	+
gene_17086	gene_17086	ethylene-responsive transcription factor ERF109-like [Olea europaea var. sylvestris]	2.69561	2.49562e-11	1.25061e-10	up	194	192	193	12	25	27	NA	scaffold33140	3769	4638	-
gene_10097	gene_10097	F-box protein PP2-B10-like [Olea europaea var. sylvestris]	12.3875	2.61549e-11	1.3076e-10	up	36337	33443	34890	15	0	0	NA	scaffold21165	818	1638	+
gene_20183	gene_20183	hypothetical protein BVC80_6087g2 [Macleaya cordata]	-3.46789	2.90776e-11	1.44927e-10	down	3486	5213	4350	25381	58191	21892	NA	scaffold3	103238	105200	+
gene_17871	gene_17871	uncharacterized protein LOC111367198 [Olea europaea var. sylvestris]	2.24506	2.92819e-11	1.45866e-10	up	602	435	519	44	75	113	NA	scaffold34810	1403	4759	+
gene_31152	gene_31152	cysteine proteinase inhibitor 6-like [Olea europaea var. sylvestris]	2.17912	3.39903e-11	1.68531e-10	up	346	192	269	43	53	32	NA	scaffold8262	12154	14206	+
gene_31913	gene_31913	sodium/hydrogen exchanger 2-like [Olea europaea var. sylvestris]	-2.23113	3.44325e-11	1.70663e-10	down	42	39	41	114	159	139	NA	scaffold8712	3555	8224	+
gene_19759	gene_19759	uncharacterized protein LOC111394655 isoform X1 [Olea europaea var. sylvestris]	-2.36011	3.55367e-11	1.75821e-10	down	101	44	73	230	374	196	NA	scaffold38999	6315	9342	+
gene_14080	gene_14080	PREDICTED: protein DETOXIFICATION 29-like [Nicotiana attenuata]	8.5468	3.83829e-11	1.89631e-10	up	121	71	96	0	0	0	NA	scaffold27434	825	4012	-
gene_10562	gene_10562	cytokinin riboside 5'-monophosphate phosphoribohydrolase LOG3-like [Olea europaea var. sylvestris]	-2.74431	3.98573e-11	1.9674e-10	down	46	23	35	263	123	121	NA	scaffold2187	3993	8059	+
gene_33486	gene_33486	Serine/threonine protein kinase [Handroanthus impetiginosus]	8.51496	4.06289e-11	2.00476e-10	up	85	100	93	0	0	0	NA	scaffold97714	928	1405	+
gene_6254	gene_6254	uncharacterized protein LOC111371015 [Olea europaea var. sylvestris]	2.44335	4.26968e-11	2.10418e-10	up	303	274	289	59	19	38	NA	scaffold16047	1671	6964	+
gene_14831	gene_14831	putative RING-H2 finger protein ATL69 [Olea europaea var. sylvestris]	-3.33705	5.00249e-11	2.45787e-10	down	8	16	12	73	83	107	NA	scaffold28757	3309	3803	+
gene_2944	gene_2944	O-fucosyltransferase 19-like [Olea europaea var. sylvestris]	2.01156	5.01524e-11	2.46326e-10	up	256	310	283	45	44	63	NA	scaffold12540	1998	5048	-
gene_6681	gene_6681	hypothetical protein CDL12_12799 [Handroanthus impetiginosus]	8.48287	5.39397e-11	2.6427e-10	up	111	72	92	0	0	0	NA	scaffold166154	93	956	+
gene_2752	gene_2752	UDP-glycosyltransferase 83A1-like [Olea europaea var. sylvestris]	-3.07652	5.69845e-11	2.78546e-10	down	15	14	15	82	70	114	NA	scaffold123339	18	341	+
gene_23817	gene_23817	hypothetical protein CDL12_08465 [Handroanthus impetiginosus]	-2.19478	5.95454e-11	2.90807e-10	down	53	86	70	330	190	186	NA	scaffold50393	1496	2845	+
gene_32372	gene_32372	NDR1/HIN1-like protein 12 [Olea europaea var. sylvestris]	-3.17728	6.10996e-11	2.98082e-10	down	37	8	23	167	108	161	NA	scaffold9005	4240	4878	+
gene_18619	gene_18619	probable WRKY transcription factor 75 [Olea europaea var. sylvestris]	2.85814	6.22516e-11	3.03274e-10	up	618	482	550	23	104	36	NA	scaffold36467	1069	3745	+
gene_4999	gene_4999	probable pectate lyase 18 [Olea europaea var. sylvestris]	-2.27323	6.84104e-11	3.32575e-10	down	37	52	45	126	173	169	NA	scaffold14637	9269	10732	+
gene_23177	gene_23177	ferruginol synthase-like [Olea europaea var. sylvestris]	8.42893	6.88828e-11	3.34753e-10	up	99	77	88	0	0	0	NA	scaffold4845	352	2017	+
gene_27135	gene_27135	hypothetical protein B456_001G276600 [Gossypium raimondii]	-2.2765	6.93836e-11	3.37128e-10	down	32755	35283	34019	80088	171290	105029	NA	scaffold6254	2692	3066	-
gene_11483	gene_11483	ubiquitin-conjugating enzyme E2 10-like [Olea europaea var. sylvestris]	8.41621	7.32511e-11	3.55046e-10	up	92	82	87	0	0	0	NA	scaffold23277	3149	4535	+
gene_12535	gene_12535	protein RALF-like 34 [Hevea brasiliensis]	-6.61626	7.36433e-11	3.56885e-10	down	0	12	6	382	473	458	NA	scaffold24955	6443	6829	+
gene_19713	gene_19713	rRNA biogenesis protein rrp36-like isoform X2 [Olea europaea var. sylvestris]	4.07955	7.72701e-11	3.73609e-10	up	202	179	191	0	14	10	NA	scaffold38895	391	1836	+
gene_15350	gene_15350	alpha-mannosidase-like [Olea europaea var. sylvestris]	2.8889	7.77483e-11	3.75856e-10	up	163	154	159	8	19	19	NA	scaffold29661	9	3498	-
gene_29517	gene_29517	non-symbiotic hemoglobin 2-like [Olea europaea var. sylvestris]	8.41677	8.13286e-11	3.92821e-10	up	82	91	87	0	0	0	NA	scaffold7360	7282	8808	+
gene_30083	gene_30083	glycine-rich protein 23-like [Olea europaea var. sylvestris]	-8.58265	1.002e-10	4.80948e-10	down	0	0	0	59	56	39	NA	scaffold76588	150	764	-
gene_20612	gene_20612	uncharacterized protein LOC111411055 [Olea europaea var. sylvestris]	8.37193	1.10305e-10	5.27709e-10	up	97	72	85	0	0	0	NA	scaffold41089	3095	3483	-
gene_2236	gene_2236	transcription factor AS1 [Olea europaea var. sylvestris]	-2.9493	1.11978e-10	5.3534e-10	down	26	9	18	111	90	92	NA	scaffold11843	5191	6240	-
gene_20185	gene_20185	50S ribosomal protein L32 (plastid) [Fraxinus chiisanensis]	-8.57697	1.13654e-10	5.43073e-10	down	0	0	0	54	41	57	NA	scaffold3	116601	117717	+
gene_16552	gene_16552	purine permease 3-like [Olea europaea var. sylvestris]	5.17015	1.17092e-10	5.59018e-10	up	146	113	130	8	0	0	NA	scaffold31997	5035	6500	+
gene_25132	gene_25132	uncharacterized protein LOC111371316 isoform X2 [Olea europaea var. sylvestris]	2.13283	1.21013e-10	5.77137e-10	up	377	232	305	55	32	62	NA	scaffold5489	5179	6467	-
gene_15954	gene_15954	protein LSD1-like isoform X2 [Olea europaea var. sylvestris]	-2.65305	1.21863e-10	5.8109e-10	down	39	16	28	148	137	91	NA	scaffold30806	1586	4250	-
gene_31563	gene_31563	nuclear transcription factor Y subunit B-4-like [Olea europaea var. sylvestris]	8.33792	1.4154e-10	6.71564e-10	up	94	71	83	0	0	0	NA	scaffold85064	2263	2703	+
gene_20186	gene_20186	Ycf5 protein (chloroplast) [Olea europaea subsp. cuspidata]	-3.97264	1.55793e-10	7.37165e-10	down	4	8	6	46	86	72	NA	scaffold3	118371	118766	+
gene_27481	gene_27481	hypothetical protein BC332_27598 [Capsicum chinense]	-2.3116	1.61462e-10	7.62944e-10	down	36	40	38	187	131	97	NA	scaffold640	2958	3233	-
gene_24453	gene_24453	uncharacterized protein LOC111412973 isoform X1 [Olea europaea var. sylvestris]	-3.05148	1.69217e-10	7.99043e-10	down	28	13	21	172	69	129	NA	scaffold52421	458	2918	-
gene_6502	gene_6502	gibberellin 20 oxidase 1-D-like [Olea europaea var. sylvestris]	8.34861	1.72141e-10	8.12295e-10	up	105	62	84	0	0	0	NA	scaffold16390	3093	4547	-
gene_24362	gene_24362	hypothetical protein GOBAR_AA35522 [Gossypium barbadense]	-3.82511	1.81022e-10	8.52167e-10	down	34	142	88	938	1093	751	NA	scaffold52139	68	1123	+
gene_3353	gene_3353	uncharacterized protein LOC111403191 [Olea europaea var. sylvestris]	-4.3389	1.87052e-10	8.79503e-10	down	21	0	11	208	157	96	NA	scaffold12955	1813	2714	+
gene_21477	gene_21477	probable LRR receptor-like serine/threonine-protein kinase At2g16250 isoform X3 [Olea europaea var. sylvestris]	-8.64768	1.93826e-10	9.09809e-10	down	0	0	0	50	80	31	NA	scaffold43322	1429	2324	+
gene_16499	gene_16499	protein IQ-DOMAIN 1 [Sesamum indicum]	-2.06529	2.02006e-10	9.47559e-10	down	90	46	68	187	177	243	NA	scaffold31891	334	5966	-
gene_6589	gene_6589	zinc finger protein 6-like [Olea europaea var. sylvestris]	-5.41545	2.09117e-10	9.79918e-10	down	4	0	2	87	38	59	NA	scaffold1649	6566	7165	+
gene_4437	gene_4437	uncharacterized protein LOC111396607 [Olea europaea var. sylvestris]	-2.27271	2.11924e-10	9.92736e-10	down	32	29	31	125	111	87	NA	scaffold13	20874	21938	+
gene_8331	gene_8331	aldehyde dehydrogenase family 3 member F1-like [Olea europaea var. sylvestris]	-2.17836	2.15663e-10	1.00991e-09	down	54	63	59	141	187	243	NA	scaffold1868	11429	13552	-
gene_5796	gene_5796	uncharacterized protein LOC111383727 isoform X2 [Olea europaea var. sylvestris]	2.22091	2.23192e-10	1.04375e-09	up	298	277	288	28	42	62	NA	scaffold15522	46	6600	+
gene_11107	gene_11107	phospholipase A2-alpha-like [Olea europaea var. sylvestris]	-8.56317	2.24143e-10	1.04784e-09	down	0	0	0	67	56	30	NA	scaffold22695	1916	3295	-
gene_7301	gene_7301	auxin-responsive protein SAUR66-like [Olea europaea var. sylvestris]	-2.03577	2.24744e-10	1.05047e-09	down	42	49	46	155	117	136	NA	scaffold17368	1401	1727	+
gene_32832	gene_32832	protein SENSITIVE TO PROTON RHIZOTOXICITY 1-like [Olea europaea var. sylvestris]	2.45217	2.31724e-10	1.08182e-09	up	176	201	189	38	22	16	NA	scaffold9308	2548	3906	-
gene_13608	gene_13608	uncharacterized protein LOC105178347 [Sesamum indicum]	2.65275	2.3275e-10	1.08625e-09	up	145	123	134	12	19	15	NA	scaffold26664	5899	7107	+
gene_23756	gene_23756	protein CHROMATIN REMODELING 25 [Olea europaea var. sylvestris]	-8.50749	2.33881e-10	1.09134e-09	down	0	0	0	63	36	47	NA	scaffold501	7722	9898	+
gene_1934	gene_1934	MADS-box protein AGL42-like isoform X1 [Olea europaea var. sylvestris]	-8.73993	2.42731e-10	1.13149e-09	down	0	0	0	52	94	26	NA	scaffold1159	11194	14086	-
gene_29856	gene_29856	glutamate decarboxylase-like [Olea europaea var. sylvestris]	-2.036	2.4877e-10	1.15886e-09	down	71	111	91	337	185	296	NA	scaffold75348	1495	1827	-
gene_26911	gene_26911	growth-regulating factor 1-like isoform X2 [Olea europaea var. sylvestris]	-8.7359	2.49324e-10	1.16105e-09	down	0	0	0	104	32	38	NA	scaffold61588	138	2674	+
gene_26771	gene_26771	probable glutathione S-transferase [Olea europaea var. sylvestris]	8.28076	2.4938e-10	1.16112e-09	up	96	63	80	0	0	0	NA	scaffold61010	382	1223	+
gene_23557	gene_23557	uncharacterized protein LOC111369211 [Olea europaea var. sylvestris]	-2.19133	2.49634e-10	1.1621e-09	down	50	44	47	223	134	114	NA	scaffold49621	833	1739	+
gene_30998	gene_30998	uncharacterized protein LOC111375219 [Olea europaea var. sylvestris]	-8.5256	2.558e-10	1.1902e-09	down	0	0	0	48	36	62	NA	scaffold816	17816	23076	-
gene_1873	gene_1873	uncharacterized protein LOC111407156 [Olea europaea var. sylvestris]	-2.36456	2.60383e-10	1.21071e-09	down	51	30	41	217	133	107	NA	scaffold11552	7629	8318	+
gene_23480	gene_23480	probable inactive receptor kinase RLK902 [Olea europaea var. sylvestris]	-2.19044	2.6662e-10	1.23909e-09	down	80	36	58	207	226	138	NA	scaffold493	3871	6488	+
gene_13046	gene_13046	3-ketoacyl-CoA synthase 11-like [Olea europaea var. sylvestris]	-8.47236	2.76476e-10	1.28425e-09	down	0	0	0	58	51	34	NA	scaffold25766	2960	4668	+
gene_2929	gene_2929	uncharacterized protein LOC111405392 [Olea europaea var. sylvestris]	-4.21147	2.96697e-10	1.37379e-09	down	20	0	10	153	122	117	NA	scaffold12520	2879	3625	+
gene_30436	gene_30436	Transcription factor, Myb superfamily [Handroanthus impetiginosus]	-5.51128	3.02765e-10	1.40025e-09	down	4	0	2	48	105	42	NA	scaffold78580	801	2186	-
gene_15651	gene_15651	calvin cycle protein CP12-1, chloroplastic [Olea europaea var. sylvestris]	2.95759	3.21301e-10	1.48374e-09	up	171	147	159	7	23	14	NA	scaffold30184	1035	1247	-
gene_29841	gene_29841	AP2-like ethylene-responsive transcription factor TOE3 [Olea europaea var. sylvestris]	2.29186	3.4727e-10	1.60152e-09	up	563	521	542	46	60	129	NA	scaffold7521	3747	6298	+
gene_1234	gene_1234	putative disease resistance protein RGA3 [Olea europaea var. sylvestris]	3.26377	3.47339e-10	1.60157e-09	up	236	209	223	6	12	31	NA	scaffold110065	161	1303	-
gene_24720	gene_24720	hypothetical protein F511_00241 [Dorcoceras hygrometricum]	3.73877	3.82367e-10	1.75839e-09	up	133	130	132	3	4	14	NA	scaffold53393	2450	2704	-
gene_21354	gene_21354	small proline-rich protein 2H-like [Olea europaea var. sylvestris]	-2.95897	3.84907e-10	1.76978e-09	down	14	18	16	77	124	70	NA	scaffold43005	2604	3176	-
gene_2869	gene_2869	protein FIZZY-RELATED 3 [Olea europaea var. sylvestris]	2.04094	3.90405e-10	1.79416e-09	up	238	365	302	71	52	39	NA	scaffold12450	8098	11059	-
gene_12642	gene_12642	uncharacterized protein LOC111395478 [Olea europaea var. sylvestris]	2.97023	4.15619e-10	1.90687e-09	up	385	324	355	56	8	35	NA	scaffold250	14221	15471	+
gene_23781	gene_23781	protein TORNADO 2 isoform X1 [Olea europaea var. sylvestris]	-2.00421	4.51579e-10	2.06842e-09	down	64	92	78	209	184	285	NA	scaffold50278	1428	3021	-
gene_20226	gene_20226	protein NETWORKED 4A-like [Olea europaea var. sylvestris]	-8.54271	4.52513e-10	2.07236e-09	down	0	0	0	45	31	71	NA	scaffold40033	948	2846	+
gene_29346	gene_29346	butyrate--CoA ligase AAE11, peroxisomal-like isoform X1 [Olea europaea var. sylvestris]	2.05296	4.71752e-10	2.15761e-09	up	247	191	219	54	29	32	NA	scaffold7274	7710	9686	-
gene_5588	gene_5588	PREDICTED: root phototropism protein 3-like [Nicotiana sylvestris]	-2.50858	5.03275e-10	2.29608e-09	down	21	39	30	109	147	117	NA	scaffold15274	2425	5899	-
gene_18416	gene_18416	LOW QUALITY PROTEIN: uncharacterized protein LOC111370859 [Olea europaea var. sylvestris]	2.19489	5.17674e-10	2.36138e-09	up	311	301	306	79	29	39	NA	scaffold36016	939	3905	+
gene_13163	gene_13163	ethylene-responsive transcription factor ERF017-like [Olea europaea var. sylvestris]	4.07629	5.30227e-10	2.41586e-09	up	146	184	165	0	13	8	NA	scaffold25994	2368	3031	+
gene_14797	gene_14797	polygalacturonase At1g48100-like [Olea europaea var. sylvestris]	-8.48238	5.55527e-10	2.52697e-09	down	0	0	0	51	66	27	NA	scaffold28700	969	3424	+
gene_22877	gene_22877	uncharacterized protein LOC111398648 [Olea europaea var. sylvestris]	8.32473	5.72574e-10	2.60194e-09	up	122	44	83	0	0	0	NA	scaffold4751	5936	7039	+
gene_10616	gene_10616	peamaclein-like [Olea europaea var. sylvestris]	-2.94038	5.79463e-10	2.63238e-09	down	13	21	17	73	126	85	NA	scaffold21961	1856	2224	+
gene_11408	gene_11408	uncharacterized protein LOC111396448 [Olea europaea var. sylvestris]	-4.00254	6.09071e-10	2.7628e-09	down	5	6	6	96	72	33	NA	scaffold23170	4186	4605	+
gene_6197	gene_6197	uncharacterized protein LOC111403382 [Olea europaea var. sylvestris]	8.22345	6.29807e-10	2.85312e-09	up	104	50	77	0	0	0	NA	scaffold15988	9224	9808	+
gene_18134	gene_18134	leucine-rich repeat protein 1-like [Olea europaea var. sylvestris]	-8.33036	6.48425e-10	2.93457e-09	down	0	0	0	49	43	37	NA	scaffold35392	3194	4727	+
gene_8328	gene_8328	histidine biosynthesis bifunctional protein hisIE, chloroplastic-like isoform X2 [Olea europaea var. sylvestris]	8.13307	6.601e-10	2.98692e-09	up	80	63	72	0	0	0	NA	scaffold18688	4028	4737	+
gene_13861	gene_13861	zinc finger protein 4-like [Olea europaea var. sylvestris]	2.45887	6.86294e-10	3.10342e-09	up	150	128	139	24	14	17	NA	scaffold2707	9898	10659	+
gene_10417	gene_10417	chaperone protein dnaJ 20, chloroplastic-like [Olea europaea var. sylvestris]	-8.64592	7.60691e-10	3.43142e-09	down	0	0	0	22	54	80	NA	scaffold21650	3941	4679	+
gene_16737	gene_16737	auxin-responsive protein SAUR50-like [Olea europaea var. sylvestris]	-3.66347	7.81759e-10	3.52301e-09	down	7	6	7	76	71	38	NA	scaffold32360	1098	1412	-
gene_19440	gene_19440	protein MIZU-KUSSEI 1-like [Olea europaea var. sylvestris]	2.88563	8.37057e-10	3.76607e-09	up	174	149	162	16	7	24	NA	scaffold38238	801	1616	-
gene_10719	gene_10719	protein trichome birefringence-like 24 [Olea europaea var. sylvestris]	8.15728	8.60331e-10	3.86701e-09	up	58	86	72	0	0	0	NA	scaffold22105	102	4084	+
gene_13728	gene_13728	Peroxidase [Handroanthus impetiginosus]	2.22861	9.05801e-10	4.06413e-09	up	472	502	487	126	35	68	NA	scaffold26868	4523	6689	-
gene_26576	gene_26576	Serine/threonine protein kinase [Handroanthus impetiginosus]	-2.24103	9.07805e-10	4.0718e-09	down	54	24	39	150	131	116	NA	scaffold602	2641	10012	+
gene_21242	gene_21242	putative chloroplastic PsbD mRNA maturation factor Nac2 [Olea europaea subsp. europaea]	3.48626	9.14153e-10	4.09894e-09	up	231	246	239	6	7	32	NA	scaffold42729	220	1278	-
gene_15812	gene_15812	extensin-like [Olea europaea var. sylvestris]	8.54264	9.17235e-10	4.11142e-09	up	1227	1181	1204	0	7	0	NA	scaffold30542	1114	2370	+
gene_29214	gene_29214	protein EPIDERMAL PATTERNING FACTOR 2-like [Olea europaea var. sylvestris]	-8.37975	9.36774e-10	4.19628e-09	down	0	0	0	45	30	57	NA	scaffold72057	796	1755	+
gene_30754	gene_30754	small proline-rich protein 2H-like [Olea europaea var. sylvestris]	-4.16458	9.48776e-10	4.24592e-09	down	21	0	11	134	164	106	NA	scaffold80246	1380	1909	+
gene_32238	gene_32238	protein O-linked-mannose beta-1,4-N-acetylglucosaminyltransferase 2-like [Olea europaea var. sylvestris]	2.1098	1.01637e-09	4.53226e-09	up	260	303	282	64	55	25	NA	scaffold8925	1599	3128	-
gene_30401	gene_30401	LOW QUALITY PROTEIN: conserved oligomeric Golgi complex subunit 4 [Olea europaea var. sylvestris]	-2.39739	1.06166e-09	4.72814e-09	down	37	29	33	176	85	118	NA	scaffold78397	543	1975	+
gene_29433	gene_29433	transcription factor BHLH094-like isoform X2 [Olea europaea var. sylvestris]	-3.15564	1.09314e-09	4.86362e-09	down	9	17	13	60	95	96	NA	scaffold7323	3050	5024	-
gene_32346	gene_32346	Calcium-dependent protein kinase 1 [Vitis vinifera]	-8.4735	1.10488e-09	4.91508e-09	down	0	0	0	59	64	21	NA	scaffold89982	1169	1608	-
gene_15650	gene_15650	calmodulin-binding receptor-like cytoplasmic kinase 2 [Olea europaea var. sylvestris]	8.06945	1.1098e-09	4.93619e-09	up	79	58	69	0	0	0	NA	scaffold30184	888	1007	-
gene_28797	gene_28797	ATPase subunit 4 (mitochondrion) [Chionanthus rupicola]	-2.90111	1.15026e-09	5.11122e-09	down	26	12	19	78	142	84	NA	scaffold6	24614	25186	-
gene_31871	gene_31871	agamous-like MADS-box protein AGL8 homolog [Nicotiana sylvestris]	-2.93155	1.16463e-09	5.17254e-09	down	18	12	15	88	58	100	NA	scaffold868	11385	18067	-
gene_30094	gene_30094	uncharacterized protein LOC111402810 [Olea europaea var. sylvestris]	-2.63996	1.2315e-09	5.46516e-09	down	15	22	19	94	75	85	NA	scaffold7667	9714	10118	+
gene_22047	gene_22047	auxin-responsive protein SAUR36-like [Olea europaea var. sylvestris]	-2.1345	1.34559e-09	5.95713e-09	down	32	45	39	136	135	101	NA	scaffold44967	4274	4780	-
gene_13906	gene_13906	vetispiradiene synthase 2-like isoform X1 [Olea europaea var. sylvestris]	5.9289	1.5412e-09	6.797e-09	up	640	572	606	0	11	10	NA	scaffold2715	33015	35468	-
gene_32154	gene_32154	NAC transcription factor 29-like [Olea europaea var. sylvestris]	8.01568	1.6691e-09	7.34818e-09	up	63	68	66	0	0	0	NA	scaffold88738	388	1734	-
gene_28378	gene_28378	RING-H2 finger protein ATL33-like [Olea europaea var. sylvestris]	-2.56396	1.8319e-09	8.04059e-09	down	23	15	19	78	83	81	NA	scaffold68083	2084	2218	-
gene_9637	gene_9637	hypothetical protein CDL12_29948 [Handroanthus impetiginosus]	-2.11051	1.86998e-09	8.20122e-09	down	40	31	36	127	121	87	NA	scaffold20491	4198	4530	+
gene_13543	gene_13543	Protein involved in mRNA turnover and stability [Handroanthus impetiginosus]	-2.18026	1.93967e-09	8.49742e-09	down	40	51	46	215	135	107	NA	scaffold26553	1559	4497	-
gene_17787	gene_17787	hypothetical protein MIMGU_mgv1a017348mg [Erythranthe guttata]	3.09946	2.04422e-09	8.94413e-09	up	181	124	153	12	5	21	NA	scaffold34644	4248	4499	-
gene_29287	gene_29287	transmembrane 9 superfamily member 1-like [Olea europaea var. sylvestris]	-8.39046	2.17496e-09	9.50409e-09	down	0	0	0	75	40	22	NA	scaffold7239	4170	9082	-
gene_28016	gene_28016	pectinesterase-like [Olea europaea var. sylvestris]	-2.88596	2.19484e-09	9.58643e-09	down	84	14	49	365	216	195	NA	scaffold66476	255	1838	+
gene_31290	gene_31290	arabinogalactan peptide 22-like isoform X1 [Olea europaea var. sylvestris]	-8.30152	2.21191e-09	9.65491e-09	down	0	0	0	67	31	30	NA	scaffold83373	306	1899	-
gene_28987	gene_28987	homeobox-leucine zipper protein ATHB-40-like [Olea europaea var. sylvestris]	-2.32994	2.3517e-09	1.02425e-08	down	28	47	38	136	109	167	NA	scaffold7086	22438	22948	-
gene_29203	gene_29203	protein JINGUBANG-like [Olea europaea var. sylvestris]	-8.29857	2.40557e-09	1.04688e-08	down	0	0	0	25	50	49	NA	scaffold71	10940	12607	+
gene_6605	gene_6605	transcription factor MYB4-like [Olea europaea var. sylvestris]	2.41736	2.45292e-09	1.06732e-08	up	162	237	200	36	16	30	NA	scaffold16510	3691	5426	+
gene_26076	gene_26076	PREDICTED: uncharacterized protein LOC104239092 [Nicotiana sylvestris]	-5.37726	2.53995e-09	1.10363e-08	down	4	0	2	38	98	41	NA	scaffold58369	2010	2216	-
gene_7881	gene_7881	bidirectional sugar transporter N3-like [Olea europaea var. sylvestris]	-4.14793	2.55995e-09	1.11197e-08	down	18	0	9	149	93	97	NA	scaffold18092	620	2668	+
gene_18774	gene_18774	(+)-neomenthol dehydrogenase [Osmanthus fragrans]	-8.1594	2.65238e-09	1.15085e-08	down	0	0	0	36	43	35	NA	scaffold36761	897	3028	+
gene_20485	gene_20485	homeobox-leucine zipper protein ATHB-13-like [Olea europaea var. sylvestris]	-4.15658	2.66191e-09	1.15462e-08	down	13	0	7	87	92	73	NA	scaffold40745	2743	4516	+
gene_4760	gene_4760	uncharacterized protein LOC111389486 [Olea europaea var. sylvestris]	-2.57292	2.68829e-09	1.1657e-08	down	36	16	26	94	100	135	NA	scaffold14368	4487	5593	-
gene_4708	gene_4708	cell wall / vacuolar inhibitor of fructosidase 1-like [Olea europaea var. sylvestris]	-2.0476	2.81238e-09	1.2174e-08	down	46	33	40	130	134	92	NA	scaffold14299	2839	3342	+
gene_16076	gene_16076	BTB/POZ domain-containing protein At3g22104-like [Olea europaea var. sylvestris]	-2.71341	2.81569e-09	1.21865e-08	down	92	17	55	256	209	291	NA	scaffold31002	1496	4175	+
gene_27183	gene_27183	uncharacterized protein LOC111380805 [Olea europaea var. sylvestris]	-8.33702	2.97682e-09	1.28637e-08	down	0	0	0	24	66	38	NA	scaffold6275	15286	15627	-
gene_14973	gene_14973	PREDICTED: putative lipid-transfer protein DIR1 [Vitis vinifera]	-2.84374	3.02221e-09	1.30497e-08	down	11	23	17	116	85	69	NA	scaffold2901	11618	11941	+
gene_23301	gene_23301	inositol-tetrakisphosphate 1-kinase 1-like [Olea europaea var. sylvestris]	2.41168	3.13067e-09	1.3499e-08	up	348	441	395	22	67	70	NA	scaffold488	11854	12837	+
gene_27394	gene_27394	serine carboxypeptidase-like 18 isoform X8 [Olea europaea var. sylvestris]	4.20758	3.17187e-09	1.36681e-08	up	226	141	184	18	0	4	NA	scaffold6367	953	1430	-
gene_6108	gene_6108	transcription factor PAR1-like [Hevea brasiliensis]	-6.07118	3.47929e-09	1.49509e-08	down	2	0	1	49	57	39	NA	scaffold158867	133	333	+
gene_11663	gene_11663	ras-related protein RABA1d-like [Olea europaea var. sylvestris]	-2.32643	3.5166e-09	1.51066e-08	down	23	39	31	102	123	114	NA	scaffold2356	1319	1852	+
gene_31409	gene_31409	methanol O-anthraniloyltransferase-like [Olea europaea var. sylvestris]	-8.20425	3.57769e-09	1.53571e-08	down	0	0	0	58	27	34	NA	scaffold84135	1379	2278	+
gene_16146	gene_16146	PREDICTED: chromatin accessibility complex protein 1-like [Ipomoea nil]	-2.22692	3.61608e-09	1.55171e-08	down	45	38	42	132	197	95	NA	scaffold31142	1859	2257	+
gene_32081	gene_32081	Beta-D-xylosidase [Actinidia chinensis var. chinensis]	7.91892	3.74654e-09	1.60519e-08	up	75	49	62	0	0	0	NA	scaffold882	5159	5881	+
gene_22471	gene_22471	palmitoyl-monogalactosyldiacylglycerol delta-7 desaturase, chloroplastic-like [Olea europaea var. sylvestris]	3.80635	3.94515e-09	1.68715e-08	up	252	164	208	16	0	16	NA	scaffold46214	1086	3072	+
gene_20212	gene_20212	hypothetical protein T459_19733 [Capsicum annuum]	-3.4494	4.09464e-09	1.74757e-08	down	8527	13832	11180	59988	154954	52977	NA	scaffold3	103880	111405	-
gene_11904	gene_11904	protein GAST1-like [Olea europaea var. sylvestris]	-7.11111	4.10803e-09	1.75274e-08	down	0	20	10	1067	1163	891	NA	scaffold23900	3657	4759	+
gene_6764	gene_6764	probable glycosyltransferase At5g03795 [Olea europaea var. sylvestris]	-2.56491	4.17654e-09	1.78005e-08	down	31	17	24	101	135	71	NA	scaffold1670	9031	11206	-
gene_11845	gene_11845	hypothetical protein CDL12_14326 [Handroanthus impetiginosus]	-2.3823	4.41996e-09	1.87945e-08	down	43	18	31	143	104	98	NA	scaffold23815	5054	5533	-
gene_7231	gene_7231	uncharacterized protein LOC111374527 [Olea europaea var. sylvestris]	-7.28274	4.70023e-09	1.99311e-08	down	29	0	15	1627	1568	1573	NA	scaffold1728	5700	6803	-
gene_12208	gene_12208	lysine histidine transporter-like 8 [Olea europaea var. sylvestris]	3.1381	4.93748e-09	2.09051e-08	up	189	141	165	13	4	23	NA	scaffold24406	951	4250	+
gene_19865	gene_19865	pre-rRNA-processing protein ESF2-like [Olea europaea var. sylvestris]	-8.24454	5.07948e-09	2.148e-08	down	0	0	0	23	60	37	NA	scaffold39236	1178	1588	-
gene_31225	gene_31225	uncharacterized protein LOC111368970 [Olea europaea var. sylvestris]	-2.64089	5.15733e-09	2.17926e-08	down	26	40	33	251	95	112	NA	scaffold83035	1840	3811	+
gene_29578	gene_29578	uncharacterized protein LOC111382507 [Olea europaea var. sylvestris]	-8.11778	5.1834e-09	2.1896e-08	down	0	0	0	45	26	40	NA	scaffold7394	1660	2797	-
gene_19739	gene_19739	crocetin glucosyltransferase, chloroplastic-like isoform X1 [Olea europaea var. sylvestris]	2.1641	5.37918e-09	2.26953e-08	up	238	174	206	24	48	27	NA	scaffold38958	2182	3582	-
gene_28636	gene_28636	hypothetical protein CDL12_20963 [Handroanthus impetiginosus]	-5.22736	5.4556e-09	2.30072e-08	down	0	4	2	85	31	51	NA	scaffold692	8634	8882	-
gene_22571	gene_22571	U-box domain-containing protein 40-like [Olea europaea var. sylvestris]	-2.20215	5.49011e-09	2.31492e-08	down	44	42	43	102	195	130	NA	scaffold46561	871	2205	-
gene_7070	gene_7070	glutamate receptor 2.7-like isoform X1 [Olea europaea var. sylvestris]	2.57535	5.52421e-09	2.32823e-08	up	311	316	314	20	70	24	NA	scaffold17087	1653	5482	-
gene_32609	gene_32609	uncharacterized protein LOC111409298 [Olea europaea var. sylvestris]	-4.47772	6.05506e-09	2.54576e-08	down	2	3	3	46	36	47	NA	scaffold91646	905	1303	-
gene_27899	gene_27899	PREDICTED: uncharacterized protein LOC109506544 isoform X2 [Elaeis guineensis]	-3.62868	6.36928e-09	2.6738e-08	down	4	7	6	57	44	52	NA	scaffold65986	1130	1732	+
gene_17083	gene_17083	uncharacterized protein LOC111403956 isoform X1 [Olea europaea var. sylvestris]	7.82771	6.44809e-09	2.70647e-08	up	65	51	58	0	0	0	NA	scaffold33138	2160	2642	+
gene_15952	gene_15952	putative late blight resistance protein homolog R1B-14 isoform X1 [Olea europaea var. sylvestris]	5.48673	6.55251e-09	2.74863e-08	up	77	85	81	4	0	0	NA	scaffold30800	2801	4313	+
gene_5212	gene_5212	cyclin-D3-1-like [Olea europaea var. sylvestris]	-2.26395	6.68019e-09	2.80049e-08	down	29	35	32	112	143	81	NA	scaffold14864	5532	6892	+
gene_15657	gene_15657	uncharacterized protein LOC110012607 [Sesamum indicum]	7.84119	7.02206e-09	2.94158e-08	up	51	65	58	0	0	0	NA	scaffold30192	1604	3712	-
gene_19274	gene_19274	60S ribosomal protein L27 [Handroanthus impetiginosus]	-8.17882	7.11896e-09	2.98127e-08	down	0	0	0	63	33	22	NA	scaffold37848	2268	2647	-
gene_18615	gene_18615	caffeic acid 3-O-methyltransferase-like isoform X1 [Olea europaea var. sylvestris]	-2.41696	7.22777e-09	3.02547e-08	down	28	49	39	206	165	88	NA	scaffold36457	684	2901	-
gene_4399	gene_4399	protein DETOXIFICATION 49-like [Olea europaea var. sylvestris]	2.18739	7.3523e-09	3.07387e-08	up	146	165	156	32	26	17	NA	scaffold139654	5	925	-
gene_21841	gene_21841	transcription factor bHLH162-like isoform X2 [Olea europaea var. sylvestris]	-8.1997	8.62122e-09	3.58379e-08	down	0	0	0	69	28	23	NA	scaffold44327	2518	3702	+
gene_16156	gene_16156	cytochrome P450 CYP72A219-like isoform X1 [Olea europaea var. sylvestris]	7.96988	8.67371e-09	3.60399e-08	up	98	32	65	0	0	0	NA	scaffold31166	3848	4686	-
gene_26356	gene_26356	oleosin [Olea europaea subsp. europaea]	7.79151	8.85693e-09	3.67735e-08	up	66	47	57	0	0	0	NA	scaffold59470	711	1217	-
gene_346	gene_346	cysteine-rich repeat secretory protein 15 isoform X1 [Olea europaea var. sylvestris]	7.7747	9.43548e-09	3.90467e-08	up	56	55	56	0	0	0	NA	scaffold102738	614	1860	+
gene_27134	gene_27134	hypothetical protein D0Y65_035487 [Glycine soja]	-2.10172	9.87385e-09	4.07997e-08	down	27543	28053	27798	57322	127246	73278	NA	scaffold6254	1587	2667	-
gene_24673	gene_24673	uncharacterized protein LOC111380667 [Olea europaea var. sylvestris]	-2.74712	1.05897e-08	4.36597e-08	down	19	16	18	93	115	51	NA	scaffold53265	1062	1865	-
gene_6357	gene_6357	ribosomal RNA-processing protein 7 homolog A-like, partial [Olea europaea var. sylvestris]	2.05888	1.05967e-08	4.36823e-08	up	196	225	211	28	32	49	NA	scaffold1618	9283	12169	-
gene_23440	gene_23440	glycine-rich RNA-binding protein RZ1A isoform X1 [Sesamum indicum]	7.8499	1.06549e-08	4.39089e-08	up	42	74	58	0	0	0	NA	scaffold49309	2661	3143	+
gene_18085	gene_18085	protein yippee-like At5g53940 [Olea europaea var. sylvestris]	-4.0567	1.08713e-08	4.47343e-08	down	16	0	8	117	91	75	NA	scaffold35282	2301	3544	-
gene_20098	gene_20098	uncharacterized protein LOC111407986 isoform X2 [Olea europaea var. sylvestris]	-8.36288	1.21946e-08	4.9986e-08	down	0	0	0	13	68	48	NA	scaffold39824	1969	2673	-
gene_653	gene_653	class I heat shock protein-like [Olea europaea var. sylvestris]	5.43309	1.22077e-08	5.0025e-08	up	74	82	78	4	0	0	NA	scaffold10526	1768	2181	+
gene_2637	gene_2637	ENTH domain-containing protein C794.11c [Olea europaea var. sylvestris]	2.50817	1.24004e-08	5.07695e-08	up	279	205	242	15	26	49	NA	scaffold12221	5144	6537	-
gene_24162	gene_24162	probable RNA methyltransferase At5g51130 [Olea europaea var. sylvestris]	2.62367	1.31592e-08	5.37965e-08	up	154	174	164	34	15	10	NA	scaffold5149	2141	7929	-
gene_18111	gene_18111	uncharacterized protein LOC111408472 [Olea europaea var. sylvestris]	-8.06252	1.36676e-08	5.58006e-08	down	0	0	0	25	30	50	NA	scaffold35339	2238	4748	-
gene_19045	gene_19045	probable acyl-activating enzyme 1, peroxisomal [Olea europaea var. sylvestris]	2.43093	1.38189e-08	5.6368e-08	up	144	217	181	37	15	22	NA	scaffold37337	1282	6875	+
gene_6908	gene_6908	hydroxyproline O-arabinosyltransferase 3 [Carica papaya]	2.7279	1.38586e-08	5.65217e-08	up	332	273	303	9	47	41	NA	scaffold16885	5810	11019	+
gene_24555	gene_24555	auxin transporter-like protein 2 [Olea europaea var. sylvestris]	-8.0527	1.39347e-08	5.67986e-08	down	0	0	0	28	53	25	NA	scaffold52823	3298	5798	+
gene_7116	gene_7116	laccase-14-like [Olea europaea var. sylvestris]	2.84677	1.42022e-08	5.77784e-08	up	362	407	385	11	33	69	NA	scaffold17149	3204	6105	+
gene_3019	gene_3019	uncharacterized protein LOC111368399 [Olea europaea var. sylvestris]	-8.19316	1.45925e-08	5.93225e-08	down	0	0	0	38	64	16	NA	scaffold126210	898	1104	-
gene_27383	gene_27383	BTB/POZ domain-containing protein At5g41330 [Olea europaea var. sylvestris]	2.19909	1.49912e-08	6.0827e-08	up	248	137	193	44	23	24	NA	scaffold63644	299	958	+
gene_25071	gene_25071	glutathione S-transferase U17-like [Olea europaea var. sylvestris]	2.779	1.51956e-08	6.16113e-08	up	238	149	194	19	8	33	NA	scaffold5466	10214	11442	+
gene_1906	gene_1906	spermidine hydroxycinnamoyl transferase-like [Olea europaea var. sylvestris]	-7.9299	1.52062e-08	6.16451e-08	down	0	0	0	31	32	34	NA	scaffold115788	825	1202	-
gene_25556	gene_25556	putative invertase inhibitor [Olea europaea var. sylvestris]	-3.14264	1.61355e-08	6.52787e-08	down	20	6	13	113	53	81	NA	scaffold563	16514	17074	+
gene_4149	gene_4149	growth-regulating factor 1-like isoform X2 [Olea europaea var. sylvestris]	-2.82558	1.63403e-08	6.60589e-08	down	19	12	16	53	94	90	NA	scaffold13705	794	3542	-
gene_6646	gene_6646	linamarin synthase 2-like [Olea europaea var. sylvestris]	7.74171	1.688e-08	6.8111e-08	up	44	64	54	0	0	0	NA	scaffold16570	999	2533	+
gene_34	gene_34	uncharacterized protein LOC111390229 [Olea europaea var. sylvestris]	-2.1099	1.68974e-08	6.81716e-08	down	34	74	54	208	152	155	NA	scaffold100307	107	855	-
gene_3133	gene_3133	auxin-responsive protein SAUR50-like [Olea europaea var. sylvestris]	-3.41661	1.71062e-08	6.89735e-08	down	4	10	7	59	53	52	NA	scaffold12738	607	921	-
gene_19617	gene_19617	VQ motif-containing protein 22-like [Olea europaea var. sylvestris]	3.91018	1.73578e-08	6.99676e-08	up	176	133	155	19	3	1	NA	scaffold3865	6341	6886	-
gene_23120	gene_23120	transcription factor bHLH104 [Sesamum indicum]	-8.08893	1.74691e-08	7.03933e-08	down	0	0	0	29	59	21	NA	scaffold4825	4738	8903	-
gene_28399	gene_28399	uncharacterized protein LOC111390310 [Olea europaea var. sylvestris]	2.66097	1.76907e-08	7.12474e-08	up	275	248	262	12	54	23	NA	scaffold6817	6376	8337	+
gene_25327	gene_25327	probable WRKY transcription factor 30 [Olea europaea var. sylvestris]	2.73607	1.8418e-08	7.40578e-08	up	324	239	282	41	45	7	NA	scaffold5552	3743	5698	+
gene_23833	gene_23833	protein GRAVITROPIC IN THE LIGHT 1-like [Olea europaea var. sylvestris]	2.11597	1.85975e-08	7.47576e-08	up	170	188	179	22	28	39	NA	scaffold5044	3893	5248	+
gene_31141	gene_31141	serine acetyltransferase 1, chloroplastic-like isoform X1 [Olea europaea var. sylvestris]	2.70413	1.91823e-08	7.70189e-08	up	128	78	103	11	12	11	NA	scaffold8257	2591	3514	+
gene_5010	gene_5010	uncharacterized protein LOC111407988 [Olea europaea var. sylvestris]	7.67799	1.94485e-08	7.80196e-08	up	51	53	52	0	0	0	NA	scaffold146460	447	714	+
gene_29727	gene_29727	7-deoxyloganetic acid glucosyltransferase-like [Olea europaea var. sylvestris]	8.4693	2.00072e-08	8.01563e-08	up	1221	1183	1202	0	0	7	NA	scaffold74675	1825	3143	-
gene_9702	gene_9702	Chlorophyllide-a oxygenase [Handroanthus impetiginosus]	2.07569	2.02677e-08	8.11764e-08	up	167	134	151	25	21	31	NA	scaffold2058	8909	13169	-
gene_11695	gene_11695	replication protein A 32 kDa subunit B isoform X2 [Sesamum indicum]	-3.81695	2.04448e-08	8.18619e-08	down	10	6	8	27	109	102	NA	scaffold23611	1956	6307	+
gene_32135	gene_32135	leucine-rich repeat protein 1-like isoform X1 [Olea europaea var. sylvestris]	2.30556	2.05844e-08	8.23732e-08	up	255	257	256	31	63	19	NA	scaffold88640	393	1638	+
gene_15189	gene_15189	probable auxin efflux carrier component 1b [Olea europaea var. sylvestris]	5.02475	2.0715e-08	8.286e-08	up	82	97	90	0	6	0	NA	scaffold29406	531	3375	-
gene_9293	gene_9293	cytochrome c oxidase subunit III (mitochondrion) [Hesperelaea palmeri]	-2.04093	2.11263e-08	8.44562e-08	down	36	44	40	155	120	87	NA	scaffold1	80196	80993	-
gene_24543	gene_24543	60S ribosomal protein L27a-2-like [Olea europaea var. sylvestris]	7.66831	2.11898e-08	8.46858e-08	up	60	44	52	0	0	0	NA	scaffold52775	2345	2764	+
gene_25681	gene_25681	LOB domain-containing protein 39-like [Olea europaea var. sylvestris]	-7.92356	2.24582e-08	8.95993e-08	down	0	0	0	29	43	25	NA	scaffold5688	4696	5412	+
gene_27502	gene_27502	uncharacterized protein LOC111371799 [Olea europaea var. sylvestris]	2.68496	2.26893e-08	9.05082e-08	up	206	331	269	24	14	52	NA	scaffold6417	9982	10671	-
gene_13089	gene_13089	nuclear transcription factor Y subunit A-4-like isoform X2 [Olea europaea var. sylvestris]	2.442	2.39782e-08	9.54436e-08	up	175	119	147	31	13	15	NA	scaffold25844	2630	3801	+
gene_13724	gene_13724	late embryogenesis abundant protein At1g64065-like [Olea europaea var. sylvestris]	2.92306	2.41186e-08	9.59886e-08	up	429	315	372	7	59	38	NA	scaffold26864	8424	9083	-
gene_24832	gene_24832	uncharacterized protein LOC111410485 [Olea europaea var. sylvestris]	7.76802	2.43084e-08	9.67161e-08	up	36	73	55	0	0	0	NA	scaffold53814	355	925	+
gene_19009	gene_19009	uncharacterized protein LOC111402222 [Olea europaea var. sylvestris]	-2.67656	2.46456e-08	9.7987e-08	down	18	15	17	92	93	48	NA	scaffold37264	1566	2254	-
gene_2546	gene_2546	delta(8)-fatty-acid desaturase-like [Olea europaea var. sylvestris]	2.34209	2.80181e-08	1.11012e-07	up	112	152	132	19	23	15	NA	scaffold12144	5108	6454	-
gene_6404	gene_6404	hypothetical protein CDL12_14246 [Handroanthus impetiginosus]	3.9909	2.86432e-08	1.13347e-07	up	125	132	129	14	0	4	NA	scaffold162568	404	625	+
gene_2535	gene_2535	rust resistance kinase Lr10-like [Olea europaea var. sylvestris]	2.60872	2.86483e-08	1.13347e-07	up	114	84	99	11	12	12	NA	scaffold121314	277	699	+
gene_31716	gene_31716	ankyrin repeat-containing protein NPR4-like [Olea europaea var. sylvestris]	-7.95824	2.96473e-08	1.17166e-07	down	0	0	0	29	22	47	NA	scaffold86025	192	1589	+
gene_1114	gene_1114	non-functional pseudokinase ZED1-like isoform X3 [Olea europaea var. sylvestris]	3.4457	2.97488e-08	1.17533e-07	up	153	85	119	4	4	15	NA	scaffold109134	781	1068	-
gene_25835	gene_25835	uncharacterized protein LOC105163839 [Sesamum indicum]	-2.3048	3.03332e-08	1.19739e-07	down	23	54	39	121	148	149	NA	scaffold5741	4916	5854	+
gene_28465	gene_28465	UDP-glycosyltransferase 73C5-like [Olea europaea var. sylvestris]	2.03218	3.14919e-08	1.24118e-07	up	234	207	221	50	21	46	NA	scaffold68514	290	1759	-
gene_25732	gene_25732	wiskott-Aldrich syndrome protein family member 2-like [Olea europaea var. sylvestris]	-3.00423	3.38279e-08	1.33003e-07	down	15	10	13	48	69	99	NA	scaffold57043	2045	2524	-
gene_557	gene_557	uncharacterized protein LOC111410860 [Olea europaea var. sylvestris]	-8.02039	3.47788e-08	1.36567e-07	down	0	0	0	56	35	15	NA	scaffold10448	1453	2396	-
gene_3997	gene_3997	sulfate transporter 3.1-like [Olea europaea var. sylvestris]	-2.08006	3.48949e-08	1.37003e-07	down	39	85	62	157	214	202	NA	scaffold13570	2237	7133	+
gene_18176	gene_18176	adenine phosphoribosyltransferase 4-like [Olea europaea var. sylvestris]	3.84768	3.50106e-08	1.37438e-07	up	122	139	131	6	14	0	NA	scaffold35485	160	1594	-
gene_21473	gene_21473	trans-resveratrol di-O-methyltransferase-like [Olea europaea var. sylvestris]	7.71035	3.65881e-08	1.43427e-07	up	639	575	607	0	0	6	NA	scaffold43318	3150	4550	+
gene_21252	gene_21252	transcription factor PRE5-like [Olea europaea var. sylvestris]	-7.89721	3.81264e-08	1.49297e-07	down	0	0	0	38	19	38	NA	scaffold42758	1248	2100	-
gene_7020	gene_7020	F-box protein At4g00755-like [Olea europaea var. sylvestris]	-7.84569	3.87177e-08	1.51453e-07	down	0	0	0	27	26	38	NA	scaffold17012	2853	6328	+
gene_32468	gene_32468	auxin response factor 8-like isoform X2 [Olea europaea var. sylvestris]	3.29092	3.90191e-08	1.52611e-07	up	92	71	82	7	3	8	NA	scaffold9072	5603	6171	-
gene_15766	gene_15766	uncharacterized protein LOC111377645 [Olea europaea var. sylvestris]	2.61374	3.93623e-08	1.53887e-07	up	350	309	330	11	46	57	NA	scaffold30451	3158	5302	+
gene_13698	gene_13698	protein DMR6-LIKE OXYGENASE 1-like isoform X3 [Olea europaea var. sylvestris]	7.58205	3.96365e-08	1.54916e-07	up	57	41	49	0	0	0	NA	scaffold26813	2329	4213	-
gene_77	gene_77	auxin-induced protein 15A-like [Olea europaea var. sylvestris]	-4.55583	4.00374e-08	1.56416e-07	down	0	6	3	73	45	40	NA	scaffold10056	1056	1322	+
gene_30838	gene_30838	uncharacterized protein DDB_G0290685-like [Olea europaea var. sylvestris]	-2.38185	4.02469e-08	1.57146e-07	down	135	26	81	368	273	255	NA	scaffold8073	1235	3154	+
gene_10324	gene_10324	leucine-rich repeat receptor-like protein kinase TDR [Olea europaea var. sylvestris]	2.0717	4.26453e-08	1.66112e-07	up	211	130	171	34	35	19	NA	scaffold21519	403	3942	+
gene_13303	gene_13303	abscisic acid 8'-hydroxylase 4-like [Olea europaea var. sylvestris]	7.6003	4.30626e-08	1.67666e-07	up	41	57	49	0	0	0	NA	scaffold2619	4994	8523	-
gene_33363	gene_33363	hypothetical protein CDL12_23072 [Handroanthus impetiginosus]	-2.14428	4.38215e-08	1.70525e-07	down	30	63	47	184	161	112	NA	scaffold9685	1612	1845	+
gene_14592	gene_14592	protein TPR2-like [Olea europaea var. sylvestris]	2.21041	4.59868e-08	1.78574e-07	up	294	253	274	19	52	55	NA	scaffold28355	793	3011	+
gene_26581	gene_26581	uncharacterized protein LOC111377215 isoform X1 [Olea europaea var. sylvestris]	-4.03437	4.86431e-08	1.88624e-07	down	0	16	8	104	108	82	NA	scaffold60314	329	1271	-
gene_15759	gene_15759	probable protein S-acyltransferase 14 [Olea europaea var. sylvestris]	2.50481	4.90781e-08	1.90071e-07	up	145	177	161	10	24	27	NA	scaffold3043	8546	11590	-
gene_23518	gene_23518	wound-induced protein 1-like [Olea europaea var. sylvestris]	-2.96697	4.94581e-08	1.91463e-07	down	8	26	17	127	110	60	NA	scaffold49515	2855	3322	+
gene_4598	gene_4598	protein TSS isoform X2 [Olea europaea var. sylvestris]	7.55546	4.96422e-08	1.92094e-07	up	44	51	48	0	0	0	NA	scaffold1416	13094	13972	-
gene_33457	gene_33457	uncharacterized protein LOC111406616 [Olea europaea var. sylvestris]	-2.39681	5.16604e-08	1.99513e-07	down	26	14	20	79	79	69	NA	scaffold9753	1723	2860	+
gene_28780	gene_28780	lamin-like protein isoform X1 [Olea europaea var. sylvestris]	-2.27594	5.43739e-08	2.09612e-07	down	31	28	30	114	136	64	NA	scaffold69946	494	928	-
gene_30501	gene_30501	cell division control protein 6 homolog B [Olea europaea var. sylvestris]	-2.69337	5.75435e-08	2.21245e-07	down	25	12	19	64	78	114	NA	scaffold7890	1909	7740	-
gene_1785	gene_1785	desumoylating isopeptidase 1 [Sesamum indicum]	2.21803	6.08917e-08	2.33437e-07	up	227	258	243	31	22	59	NA	scaffold1146	12125	13938	-
gene_25616	gene_25616	beta-glucuronosyltransferase GlcAT14C-like [Olea europaea var. sylvestris]	-2.0297	6.42e-08	2.45676e-07	down	55	25	40	114	123	113	NA	scaffold5663	7731	9830	-
gene_16588	gene_16588	signal recognition particle 19 kDa protein [Olea europaea var. sylvestris]	7.54504	6.55409e-08	2.50565e-07	up	62	34	48	0	0	0	NA	scaffold32066	5068	5612	-
gene_20196	gene_20196	hypothetical chloroplast RF34 (chloroplast) [Plagiobothrys nothofulvus]	-3.54035	6.95578e-08	2.65298e-07	down	2	27	15	111	170	100	NA	scaffold3	45641	45889	-
gene_6601	gene_6601	nuclear envelope-associated protein 2-like isoform X1 [Olea europaea var. sylvestris]	-7.91719	7.06955e-08	2.69526e-07	down	0	0	0	47	14	36	NA	scaffold16507	2119	6340	-
gene_33462	gene_33462	deoxyuridine 5'-triphosphate nucleotidohydrolase-like [Olea europaea var. sylvestris]	-2.83743	7.2601e-08	2.76524e-07	down	75	12	44	353	153	165	NA	scaffold97571	532	1233	-
gene_10348	gene_10348	omega-amidase, chloroplastic isoform X1 [Olea europaea var. sylvestris]	-2.04011	7.34104e-08	2.79376e-07	down	38	63	51	147	117	189	NA	scaffold21556	6441	9507	-
gene_25958	gene_25958	glycosyltransferase family protein 64 protein C5 [Olea europaea var. sylvestris]	2.04154	7.72768e-08	2.93565e-07	up	222	151	187	21	41	35	NA	scaffold57931	539	2500	-
gene_23825	gene_23825	hypothetical protein CDL12_26477 [Handroanthus impetiginosus]	2.36997	7.95281e-08	3.01579e-07	up	319	398	359	21	87	42	NA	scaffold50421	1625	1885	-
gene_24145	gene_24145	SHUGOSHIN 2-like [Olea europaea var. sylvestris]	-7.92754	8.18304e-08	3.09757e-07	down	0	0	0	44	43	12	NA	scaffold5144	1157	4112	-
gene_14448	gene_14448	O-acyltransferase WSD1-like [Olea europaea var. sylvestris]	3.2039	8.54007e-08	3.2305e-07	up	377	242	310	11	7	52	NA	scaffold28089	2870	5073	+
gene_1584	gene_1584	uncharacterized protein LOC111401487 [Olea europaea var. sylvestris]	-2.19133	8.82345e-08	3.33314e-07	down	30	33	32	147	73	97	NA	scaffold11303	2616	3001	+
gene_31893	gene_31893	uncharacterized protein LOC111373445 [Olea europaea var. sylvestris]	-4.98881	8.85173e-08	3.34291e-07	down	3	0	2	38	34	41	NA	scaffold8703	13072	13402	-
gene_20745	gene_20745	uncharacterized protein LOC111375670 [Olea europaea var. sylvestris]	-7.75216	8.98301e-08	3.38971e-07	down	0	0	0	22	26	37	NA	scaffold41436	183	1172	+
gene_25716	gene_25716	non-specific lipid-transfer protein 8-like [Olea europaea var. sylvestris]	2.35588	9.06522e-08	3.41887e-07	up	106	109	108	20	14	12	NA	scaffold5697	7565	8112	+
gene_29676	gene_29676	probable quinone oxidoreductase [Olea europaea var. sylvestris]	3.93923	9.26363e-08	3.49132e-07	up	130	113	122	0	13	4	NA	scaffold74400	387	3977	+
gene_19788	gene_19788	protein NLP2-like isoform X1 [Olea europaea var. sylvestris]	2.98704	9.50038e-08	3.57859e-07	up	175	99	137	6	23	8	NA	scaffold39053	2323	2946	+
gene_18184	gene_18184	probable LRR receptor-like serine/threonine-protein kinase RFK1 isoform X3 [Olea europaea var. sylvestris]	7.46195	9.60499e-08	3.61504e-07	up	41	48	45	0	0	0	NA	scaffold35502	1992	2611	-
gene_25702	gene_25702	BURP domain protein RD22-like [Olea europaea var. sylvestris]	-3.9372	1.12163e-07	4.19693e-07	down	0	24	12	121	157	133	NA	scaffold56941	477	1694	+
gene_33765	gene_33765	uncharacterized protein LOC111398634 [Olea europaea var. sylvestris]	-2.71259	1.12713e-07	4.21586e-07	down	30	12	21	144	103	53	NA	scaffold99859	23	517	-
gene_8350	gene_8350	uncharacterized protein LOC111376467 [Olea europaea var. sylvestris]	3.35795	1.13786e-07	4.25477e-07	up	57	120	89	7	4	8	NA	scaffold18707	2134	2796	+
gene_2681	gene_2681	uncharacterized protein LOC111369221 [Olea europaea var. sylvestris]	2.26238	1.17242e-07	4.37573e-07	up	116	169	143	25	15	25	NA	scaffold12262	5060	5596	-
gene_17219	gene_17219	non-specific lipid transfer protein GPI-anchored 1-like [Olea europaea var. sylvestris]	-4.13156	1.21206e-07	4.51879e-07	down	0	11	6	52	84	83	NA	scaffold33423	562	1438	-
gene_19144	gene_19144	uncharacterized protein LOC111391317 [Olea europaea var. sylvestris]	-2.57072	1.21478e-07	4.52772e-07	down	11	27	19	84	84	80	NA	scaffold3753	8656	9952	-
gene_25923	gene_25923	putative phytosulfokines 6 [Olea europaea var. sylvestris]	-3.35647	1.21522e-07	4.52875e-07	down	6	8	7	37	48	69	NA	scaffold57793	3835	4307	+
gene_29844	gene_29844	ethylene-responsive transcription factor ERF062-like [Olea europaea var. sylvestris]	7.42188	1.38906e-07	5.1606e-07	up	55	33	44	0	0	0	NA	scaffold75276	83	1321	-
gene_9298	gene_9298	ribosomal protein subunit S4, partial (mitochondrion) [Fraxinus ornus]	-2.40389	1.54481e-07	5.71513e-07	down	16	22	19	92	72	57	NA	scaffold1	130206	133763	-
gene_30673	gene_30673	hypothetical protein CDL15_Pgr004526 [Punica granatum]	3.58809	1.55556e-07	5.75288e-07	up	112	81	97	3	2	12	NA	scaffold79851	1871	2011	-
gene_19910	gene_19910	PREDICTED: eukaryotic translation initiation factor 3 subunit A [Erythranthe guttata]	4.17465	1.57688e-07	5.83018e-07	up	71	62	67	4	0	4	NA	scaffold39335	1948	2076	+
gene_8660	gene_8660	bZIP transcription factor 60-like [Olea europaea var. sylvestris]	-6.62965	1.58382e-07	5.85427e-07	down	0	24	12	922	931	828	NA	scaffold19123	1274	5809	-
gene_17628	gene_17628	probable serine/threonine-protein kinase PBL7 [Olea europaea var. sylvestris]	-2.16308	1.6073e-07	5.93868e-07	down	44	37	41	108	199	88	NA	scaffold34303	656	3816	+
gene_14346	gene_14346	extensin-2-like isoform X1 [Olea europaea var. sylvestris]	2.04873	1.7565e-07	6.4649e-07	up	166	131	149	19	25	33	NA	scaffold27917	2743	3819	+
gene_21197	gene_21197	callose synthase 12-like [Olea europaea var. sylvestris]	2.06027	1.76987e-07	6.5115e-07	up	194	141	168	18	35	33	NA	scaffold42601	5447	6469	-
gene_32340	gene_32340	uncharacterized protein LOC111389299, partial [Olea europaea var. sylvestris]	2.09127	1.80123e-07	6.61983e-07	up	200	111	156	23	23	32	NA	scaffold8994	1341	6743	-
gene_10036	gene_10036	PREDICTED: protein LURP-one-related 15 [Theobroma cacao]	3.61269	2.06311e-07	7.54816e-07	up	185	160	173	0	19	11	NA	scaffold21089	3180	4677	-
gene_10543	gene_10543	mitotic spindle checkpoint protein MAD2 [Olea europaea var. sylvestris]	7.37943	2.08195e-07	7.61307e-07	up	34	50	42	0	0	0	NA	scaffold2183	9959	11946	-
gene_31688	gene_31688	uncharacterized protein LOC111407988 [Olea europaea var. sylvestris]	-2.50196	2.15503e-07	7.87199e-07	down	22	11	17	75	57	71	NA	scaffold85888	191	505	+
gene_6222	gene_6222	bZIP transcription factor 53-like [Olea europaea var. sylvestris]	-2.84873	2.16338e-07	7.89937e-07	down	12	36	24	138	187	61	NA	scaffold16013	998	1372	-
gene_6469	gene_6469	PREDICTED: disease resistance protein RPM1-like [Erythranthe guttata]	2.07792	2.25428e-07	8.21606e-07	up	208	170	189	40	43	15	NA	scaffold1633	15410	19215	-
gene_24622	gene_24622	NDR1/HIN1-like protein 12 [Olea europaea var. sylvestris]	-2.02466	2.36855e-07	8.61293e-07	down	37	45	41	175	86	106	NA	scaffold53053	44	733	-
gene_14045	gene_14045	mitochondrial import inner membrane translocase subunit TIM50-like isoform X2 [Sesamum indicum]	2.10863	2.41938e-07	8.78655e-07	up	118	121	120	17	20	23	NA	scaffold27380	672	3237	+
gene_25102	gene_25102	uncharacterized protein At5g65660-like [Olea europaea var. sylvestris]	-2.42958	2.46077e-07	8.931e-07	down	35	12	24	80	90	101	NA	scaffold54792	2171	2626	-
gene_27127	gene_27127	serine/threonine protein phosphatase 2A 55 kDa regulatory subunit B beta isoform-like isoform X1 [Olea europaea var. sylvestris]	-2.07129	2.63958e-07	9.55613e-07	down	56	26	41	117	98	152	NA	scaffold6251	7977	8932	-
gene_10374	gene_10374	probable rhamnogalacturonate lyase B [Olea europaea var. sylvestris]	-7.88009	2.64694e-07	9.58025e-07	down	0	0	0	42	46	8	NA	scaffold21594	3641	8584	-
gene_10819	gene_10819	cation/H(+) antiporter 18-like [Olea europaea var. sylvestris]	7.33252	2.81303e-07	1.01602e-06	up	33	48	41	0	0	0	NA	scaffold22252	1266	4198	+
gene_23020	gene_23020	zerumbone synthase-like [Olea europaea var. sylvestris]	-2.68455	2.95089e-07	1.06414e-06	down	14	11	13	76	43	58	NA	scaffold47930	4506	6873	+
gene_20311	gene_20311	AT-hook motif nuclear-localized protein 16-like [Olea europaea var. sylvestris]	3.89226	2.98841e-07	1.07682e-06	up	82	84	83	0	8	4	NA	scaffold4026	5893	6633	+
gene_1444	gene_1444	probable beta-1,4-xylosyltransferase IRX9 [Olea europaea var. sylvestris]	-2.05208	2.9962e-07	1.07921e-06	down	53	62	58	224	90	207	NA	scaffold11186	2535	4473	-
gene_28139	gene_28139	transcription factor bHLH112-like [Olea europaea var. sylvestris]	2.20353	3.00194e-07	1.08072e-06	up	303	259	281	27	79	26	NA	scaffold6695	2048	4583	+
gene_11376	gene_11376	endochitinase EP3-like [Olea europaea var. sylvestris]	7.28138	3.0322e-07	1.0909e-06	up	43	36	40	0	0	0	NA	scaffold23105	6294	6644	+
gene_27189	gene_27189	protein ALTERED XYLOGLUCAN 4-like [Olea europaea var. sylvestris]	-3.16728	3.08747e-07	1.10977e-06	down	5	21	13	139	66	58	NA	scaffold62816	2055	2843	+
gene_4549	gene_4549	B-box zinc finger protein 21-like [Olea europaea var. sylvestris]	-2.44332	3.11874e-07	1.12057e-06	down	15	23	19	99	56	72	NA	scaffold14118	1192	2717	+
gene_33510	gene_33510	homeobox-leucine zipper protein ATHB-52-like [Olea europaea var. sylvestris]	-2.49028	3.30556e-07	1.18477e-06	down	20	16	18	69	53	95	NA	scaffold97889	409	912	-
gene_32837	gene_32837	subtilisin-like protease SBT5.6 [Olea europaea var. sylvestris]	-7.55145	3.31981e-07	1.18942e-06	down	0	0	0	31	17	27	NA	scaffold93117	240	1364	-
gene_14033	gene_14033	LON peptidase N-terminal domain and RING finger protein 3-like [Olea europaea var. sylvestris]	3.92071	3.48926e-07	1.24851e-06	up	67	84	76	7	0	4	NA	scaffold27364	3020	4949	+
gene_20678	gene_20678	hypothetical protein CDL12_22807 [Handroanthus impetiginosus]	-3.12695	3.66404e-07	1.30936e-06	down	22	3	13	92	60	83	NA	scaffold41260	1536	1853	-
gene_5582	gene_5582	precursor of CEP16-like [Olea europaea var. sylvestris]	2.11165	3.77877e-07	1.34844e-06	up	128	139	134	16	30	21	NA	scaffold152687	188	538	-
gene_8621	gene_8621	AP-1 complex subunit mu-2 [Olea europaea var. sylvestris]	-2.75465	3.94e-07	1.40362e-06	down	11	32	22	87	164	72	NA	scaffold19064	989	6159	-
gene_28193	gene_28193	hyoscyamine 6-dioxygenase-like [Olea europaea var. sylvestris]	2.61225	4.12912e-07	1.46929e-06	up	192	177	185	12	12	40	NA	scaffold6718	7094	8391	-
gene_27821	gene_27821	hypothetical protein CDL12_14341 [Handroanthus impetiginosus]	-4.68978	4.31329e-07	1.53108e-06	down	4	0	2	32	47	31	NA	scaffold65613	13	1893	-
gene_16655	gene_16655	mitogen-activated protein kinase kinase kinase 1-like isoform X1 [Olea europaea var. sylvestris]	2.1996	4.38105e-07	1.55413e-06	up	161	165	163	32	12	33	NA	scaffold32211	49	4209	-
gene_11932	gene_11932	protein slowmo homolog [Olea europaea var. sylvestris]	-2.74233	4.40112e-07	1.56085e-06	down	10	11	11	48	61	46	NA	scaffold23941	6258	6845	-
gene_11591	gene_11591	DNA replication licensing factor MCM6-like [Olea europaea var. sylvestris]	-2.39831	4.67509e-07	1.65462e-06	down	26	12	19	64	72	78	NA	scaffold23469	444	3114	-
gene_10308	gene_10308	cysteine-rich receptor-like protein kinase 10 isoform X3 [Olea europaea var. sylvestris]	7.21705	4.76879e-07	1.68649e-06	up	43	33	38	0	0	0	NA	scaffold21492	515	799	-
gene_27934	gene_27934	GATA transcription factor 9-like [Olea europaea var. sylvestris]	-2.15919	4.9623e-07	1.75291e-06	down	26	22	24	97	59	77	NA	scaffold6609	1813	3210	-
gene_27818	gene_27818	uncharacterized protein LOC111380170 [Olea europaea var. sylvestris]	-3.05533	5.37536e-07	1.89181e-06	down	9	8	9	34	54	66	NA	scaffold655	11991	13329	-
gene_18456	gene_18456	hypothetical protein CDL12_23893 [Handroanthus impetiginosus]	7.20201	5.46083e-07	1.92018e-06	up	44	31	38	0	0	0	NA	scaffold3610	3832	4402	+
gene_19783	gene_19783	uncharacterized protein At4g08330, chloroplastic-like [Olea europaea var. sylvestris]	-4.18096	5.57226e-07	1.95762e-06	down	0	9	5	85	33	71	NA	scaffold39042	2084	3384	-
gene_16648	gene_16648	patatin-like protein 2 isoform X1 [Olea europaea var. sylvestris]	2.73134	5.92017e-07	2.07483e-06	up	403	421	412	28	12	91	NA	scaffold32195	4294	7749	+
gene_3003	gene_3003	dof zinc finger protein DOF3.5-like [Olea europaea var. sylvestris]	-2.84954	6.11493e-07	2.13876e-06	down	12	8	10	55	38	62	NA	scaffold12608	9054	9914	+
gene_6539	gene_6539	11 kDa late embryogenesis abundant protein-like [Olea europaea var. sylvestris]	3.76101	6.16739e-07	2.15656e-06	up	116	115	116	15	0	4	NA	scaffold16438	5303	5867	-
gene_23969	gene_23969	polyamine oxidase 1-like [Olea europaea var. sylvestris]	4.71791	6.36324e-07	2.22055e-06	up	71	70	71	6	0	0	NA	scaffold50876	1535	2519	-
gene_21278	gene_21278	RNA polymerase II transcription factor B subunit 5 isoform X1 [Olea europaea var. sylvestris]	-2.7217	6.75342e-07	2.35137e-06	down	12	16	14	44	95	61	NA	scaffold4281	5291	6130	-
gene_23457	gene_23457	auxin-induced protein PCNT115-like [Olea europaea var. sylvestris]	-7.57144	7.16216e-07	2.48961e-06	down	0	0	0	12	38	25	NA	scaffold49342	57	640	-
gene_9772	gene_9772	piriformospora indica-insensitive protein 2-like [Olea europaea var. sylvestris]	-7.39076	7.1809e-07	2.49518e-06	down	0	0	0	23	23	21	NA	scaffold20704	3031	5128	-
gene_26713	gene_26713	TPA: polyprotein [Sorghum bicolor]	-2.4179	7.81985e-07	2.7065e-06	down	14	22	18	89	52	70	NA	scaffold60806	2191	2979	-
gene_22555	gene_22555	mitogen-activated protein kinase kinase kinase 18-like [Olea europaea var. sylvestris]	2.59768	8.07036e-07	2.79057e-06	up	341	245	293	23	71	11	NA	scaffold46515	3299	4342	-
gene_17398	gene_17398	glucuronoxylan 4-O-methyltransferase 1 [Sesamum indicum]	-2.21284	8.11034e-07	2.80334e-06	down	26	16	21	87	61	63	NA	scaffold33831	1117	1971	+
gene_18476	gene_18476	myb-related protein 305-like [Olea europaea var. sylvestris]	7.1583	8.21381e-07	2.83698e-06	up	46	27	37	0	0	0	NA	scaffold36155	1669	2606	-
gene_20991	gene_20991	heavy metal-associated isoprenylated plant protein 37 [Olea europaea var. sylvestris]	-2.7672	8.24969e-07	2.84901e-06	down	13	14	14	113	48	45	NA	scaffold42072	1794	3195	+
gene_22216	gene_22216	uncharacterized protein LOC111368837 [Olea europaea var. sylvestris]	7.16767	8.80621e-07	3.03444e-06	up	49	25	37	0	0	0	NA	scaffold45446	3856	4334	+
gene_8011	gene_8011	uncharacterized protein LOC111391831 isoform X1 [Olea europaea var. sylvestris]	2.69072	8.80622e-07	3.03444e-06	up	249	247	248	36	5	42	NA	scaffold18253	1543	2939	-
gene_5749	gene_5749	protein LNK1-like isoform X2 [Olea europaea var. sylvestris]	7.16613	9.49868e-07	3.26211e-06	up	50	24	37	0	0	0	NA	scaffold1545	1209	6209	-
gene_720	gene_720	uncharacterized protein LOC111375579 [Olea europaea var. sylvestris]	-2.12322	9.62251e-07	3.3029e-06	down	20	26	23	76	65	77	NA	scaffold1057	13481	13921	+
gene_28920	gene_28920	probable zinc metallopeptidase EGY3, chloroplastic [Sesamum indicum]	-5.46453	1.06834e-06	3.64984e-06	down	0	15	8	286	295	185	NA	scaffold7058	4375	8560	-
gene_18706	gene_18706	hypothetical protein CDL12_25280 [Handroanthus impetiginosus]	7.23272	1.0737e-06	3.66686e-06	up	59	19	39	0	0	0	NA	scaffold3663	8433	8798	+
gene_2981	gene_2981	uncharacterized protein LOC111398634 [Olea europaea var. sylvestris]	-4.02304	1.07372e-06	3.66686e-06	down	8	0	4	58	46	35	NA	scaffold125778	1448	1770	-
gene_26721	gene_26721	ethylene-responsive transcription factor ABR1-like, partial [Olea europaea var. sylvestris]	5.01992	1.13689e-06	3.87398e-06	up	50	71	61	0	0	4	NA	scaffold6082	6774	9049	+
gene_16254	gene_16254	Very-long-chain 3-oxoacyl-CoA synthase [Handroanthus impetiginosus]	-5.80057	1.17794e-06	4.00939e-06	down	0	19	10	417	462	337	NA	scaffold31374	2698	4277	+
gene_18218	gene_18218	beta-glucuronosyltransferase GlcAT14A-like [Olea europaea var. sylvestris]	3.77077	1.25552e-06	4.26245e-06	up	126	140	133	0	17	4	NA	scaffold3559	1134	2619	+
gene_19639	gene_19639	mitochondrial carrier protein MTM1-like isoform X1 [Olea europaea var. sylvestris]	-2.33157	1.2896e-06	4.37493e-06	down	22	25	24	59	127	72	NA	scaffold38698	54	4076	+
gene_7314	gene_7314	probable RNA-dependent RNA polymerase 1 isoform X1 [Olea europaea var. sylvestris]	-7.41179	1.29603e-06	4.39511e-06	down	0	0	0	19	15	33	NA	scaffold17386	203	6428	+
gene_8135	gene_8135	uncharacterized protein LOC111377504 [Olea europaea var. sylvestris]	-2.27009	1.30334e-06	4.41775e-06	down	24	21	23	120	58	62	NA	scaffold1841	4296	4697	-
gene_15856	gene_15856	beta-amyrin 28-oxidase-like [Olea europaea var. sylvestris]	2.36893	1.30863e-06	4.43514e-06	up	162	168	165	11	19	38	NA	scaffold30629	1444	3242	-
gene_26981	gene_26981	transcription factor MYB35-like, partial [Olea europaea var. sylvestris]	-2.07134	1.31121e-06	4.44332e-06	down	32	26	29	124	62	80	NA	scaffold6184	1004	3988	+
gene_5104	gene_5104	auxin transporter-like protein 2 [Olea europaea var. sylvestris]	-7.98484	1.3413e-06	4.54252e-06	down	0	0	0	88	10	8	NA	scaffold14741	2898	6073	+
gene_7874	gene_7874	metacaspase-9 [Olea europaea var. sylvestris]	2.36576	1.372e-06	4.64251e-06	up	90	82	86	10	12	14	NA	scaffold1807	24014	25276	-
gene_12651	gene_12651	copper transporter 1-like [Olea europaea var. sylvestris]	5.0758	1.49176e-06	5.02868e-06	up	87	36	62	4	0	0	NA	scaffold2511	20260	20628	+
gene_5716	gene_5716	probable pectate lyase 12 [Olea europaea var. sylvestris]	-2.98146	1.53824e-06	5.18155e-06	down	4	15	10	66	52	51	NA	scaffold15423	1077	4365	-
gene_9987	gene_9987	PREDICTED: uncharacterized protein LOC104242818 [Nicotiana sylvestris]	4.97565	1.54585e-06	5.20527e-06	up	50	65	58	0	4	0	NA	scaffold21018	1919	2227	+
gene_32120	gene_32120	probable WRKY transcription factor 50 isoform X1 [Olea europaea var. sylvestris]	2.76036	1.58706e-06	5.33756e-06	up	60	131	96	8	13	10	NA	scaffold8856	4986	5659	+
gene_7506	gene_7506	chaperone protein dnaJ 16 [Sesamum indicum]	-2.06591	1.62365e-06	5.4553e-06	down	47	62	55	143	98	251	NA	scaffold1762	2429	7171	-
gene_9413	gene_9413	high mobility group B protein 7 [Olea europaea var. sylvestris]	-3.67734	1.74871e-06	5.85557e-06	down	0	21	11	116	100	91	NA	scaffold2014	1640	2881	+
gene_16847	gene_16847	protein SENESCENCE-ASSOCIATED GENE 21, mitochondrial-like [Olea europaea var. sylvestris]	-7.28006	1.90438e-06	6.34457e-06	down	0	0	0	18	27	17	NA	scaffold32609	3553	3743	+
gene_11804	gene_11804	uncharacterized protein LOC111408550 [Olea europaea var. sylvestris]	-2.43949	1.90686e-06	6.35207e-06	down	23	13	18	62	52	94	NA	scaffold23770	2881	3243	+
gene_1256	gene_1256	poly(A)-specific ribonuclease PARN-like [Olea europaea var. sylvestris]	7.01047	1.93503e-06	6.43891e-06	up	30	35	33	0	0	0	NA	scaffold11022	5097	5568	-
gene_11137	gene_11137	probable inactive receptor kinase At4g23740 [Olea europaea var. sylvestris]	-2.1457	2.03119e-06	6.74106e-06	down	22	24	23	57	90	73	NA	scaffold2273	5743	7724	-
gene_12460	gene_12460	tropinone reductase 1-like [Olea europaea var. sylvestris]	7.06828	2.12147e-06	7.02382e-06	up	49	20	35	0	0	0	NA	scaffold24813	3731	9388	+
gene_27966	gene_27966	putative germin-like protein 2-1 [Olea europaea var. sylvestris]	2.41178	2.1316e-06	7.0565e-06	up	189	128	159	8	23	32	NA	scaffold66235	1214	2080	+
gene_27920	gene_27920	PREDICTED: 2-oxoglutarate-dependent dioxygenase DAO-like [Erythranthe guttata]	-3.1178	2.33756e-06	7.70144e-06	down	6	9	8	28	54	61	NA	scaffold66038	814	1452	+
gene_18471	gene_18471	calcium-transporting ATPase 9, plasma membrane-type-like [Olea europaea var. sylvestris]	-2.39319	2.39022e-06	7.86652e-06	down	15	17	16	66	77	41	NA	scaffold36135	1757	4099	+
gene_13992	gene_13992	uncharacterized protein LOC111408726 isoform X1 [Olea europaea var. sylvestris]	3.70732	2.40728e-06	7.92078e-06	up	110	77	94	0	4	11	NA	scaffold27306	3780	5220	-
gene_32422	gene_32422	BURP domain-containing protein 16-like [Olea europaea var. sylvestris]	-4.27649	2.42662e-06	7.9806e-06	down	0	7	4	24	80	52	NA	scaffold90408	1589	2797	-
gene_11989	gene_11989	PREDICTED: ferredoxin--NADP reductase, leaf isozyme, chloroplastic [Elaeis guineensis]	-2.59704	2.47595e-06	8.13896e-06	down	76	9	43	197	138	208	NA	scaffold24029	630	4353	+
gene_29877	gene_29877	uncharacterized protein LOC111401185 [Olea europaea var. sylvestris]	2.41346	2.50214e-06	8.22113e-06	up	121	72	97	10	19	10	NA	scaffold75449	1196	2533	-
gene_35	gene_35	uncharacterized protein LOC111376664 [Olea europaea var. sylvestris]	-7.37779	2.53811e-06	8.32937e-06	down	0	0	0	41	14	13	NA	scaffold100308	510	709	-
gene_25182	gene_25182	expansin-like B1 [Olea europaea var. sylvestris]	-2.13904	2.54328e-06	8.34441e-06	down	66	20	43	186	133	90	NA	scaffold55060	2135	3898	-
gene_27715	gene_27715	eugenol synthase 1-like [Olea europaea var. sylvestris]	-2.20403	2.59524e-06	8.50986e-06	down	16	31	24	97	85	59	NA	scaffold65178	2857	4619	-
gene_20695	gene_20695	serine/threonine-protein kinase STY8-like [Hevea brasiliensis]	7.11475	2.6056e-06	8.53978e-06	up	56	16	36	0	0	0	NA	scaffold4129	18	5036	-
gene_22153	gene_22153	cyclin-D3-1-like [Olea europaea var. sylvestris]	-7.23921	2.65663e-06	8.69631e-06	down	0	0	0	29	16	16	NA	scaffold45233	428	2932	-
gene_10334	gene_10334	hypothetical protein F511_27373 [Dorcoceras hygrometricum]	2.16812	2.76175e-06	9.02055e-06	up	143	131	137	29	29	9	NA	scaffold21536	3551	3832	+
gene_21026	gene_21026	sphingolipid delta(4)-desaturase DES1-like [Olea europaea var. sylvestris]	-5.56761	2.78125e-06	9.07994e-06	down	0	19	10	391	327	317	NA	scaffold42172	3008	5273	-
gene_21409	gene_21409	probable trehalose-phosphate phosphatase J [Olea europaea var. sylvestris]	3.81968	2.90072e-06	9.45657e-06	up	65	111	88	11	0	3	NA	scaffold43154	6002	7769	+
gene_5207	gene_5207	GDSL esterase/lipase At5g45670-like [Olea europaea var. sylvestris]	-3.69654	2.95609e-06	9.63141e-06	down	8	4	6	119	31	23	NA	scaffold14859	985	2798	-
gene_10055	gene_10055	uncharacterized protein LOC111384208 [Olea europaea var. sylvestris]	-2.56716	3.00123e-06	9.77388e-06	down	27	8	18	55	75	91	NA	scaffold2110	4549	6005	-
gene_10605	gene_10605	multiprotein-bridging factor 1c [Olea europaea var. sylvestris]	2.14656	3.05645e-06	9.94667e-06	up	196	134	165	47	22	13	NA	scaffold21944	196	348	+
gene_14571	gene_14571	auxin response factor 18-like [Olea europaea var. sylvestris]	2.31882	3.10608e-06	1.01023e-05	up	190	131	161	11	19	38	NA	scaffold2831	12131	14864	-
gene_33364	gene_33364	protein STAY-GREEN LIKE, chloroplastic-like [Olea europaea var. sylvestris]	-2.36968	3.12305e-06	1.01551e-05	down	20	38	29	60	116	147	NA	scaffold9686	5108	6878	+
gene_25465	gene_25465	transcription factor WER-like [Olea europaea var. sylvestris]	6.93787	3.24412e-06	1.05351e-05	up	27	35	31	0	0	0	NA	scaffold56062	1162	2513	-
gene_1179	gene_1179	lysine histidine transporter-like 7 [Olea europaea var. sylvestris]	6.92323	3.64111e-06	1.17759e-05	up	26	35	31	0	0	0	NA	scaffold109607	11	1283	+
gene_14636	gene_14636	protein TOO MANY MOUTHS [Olea europaea var. sylvestris]	-7.14939	3.763e-06	1.21446e-05	down	0	0	0	23	18	16	NA	scaffold28420	3142	4596	-
gene_11682	gene_11682	sufE-like protein 2, chloroplastic [Olea europaea var. sylvestris]	6.92505	3.78472e-06	1.22118e-05	up	25	36	31	0	0	0	NA	scaffold23594	6050	8362	-
gene_19640	gene_19640	G-type lectin S-receptor-like serine/threonine-protein kinase At4g27290 [Olea europaea var. sylvestris]	2.04984	3.81463e-06	1.23011e-05	up	99	105	102	23	19	12	NA	scaffold38699	495	1533	+
gene_6424	gene_6424	Anthocyanidin reductase [Actinidia chinensis var. chinensis]	-7.32493	3.95058e-06	1.27202e-05	down	0	0	0	37	9	19	NA	scaffold16280	329	3592	-
gene_25549	gene_25549	LEAF RUST 10 DISEASE-RESISTANCE LOCUS RECEPTOR-LIKE PROTEIN KINASE-like 2.4 [Olea europaea var. sylvestris]	3.37868	4.04102e-06	1.3004e-05	up	79	54	67	9	1	4	NA	scaffold56385	294	764	+
gene_8826	gene_8826	nitrate regulatory gene2 protein-like [Olea europaea var. sylvestris]	-7.14937	4.04524e-06	1.30159e-05	down	0	0	0	21	22	14	NA	scaffold19350	690	5460	+
gene_15215	gene_15215	amino acid transporter AVT1C isoform X2 [Olea europaea var. sylvestris]	2.02347	4.23567e-06	1.35986e-05	up	149	161	155	35	37	12	NA	scaffold29456	111	3724	+
gene_4893	gene_4893	protein LNK1-like isoform X1 [Olea europaea var. sylvestris]	3.71966	4.3195e-06	1.38549e-05	up	55	76	66	7	0	4	NA	scaffold1453	1401	7435	+
gene_4885	gene_4885	WEB family protein At1g75720-like isoform X1 [Olea europaea var. sylvestris]	-7.43579	4.52802e-06	1.44901e-05	down	0	0	0	11	47	11	NA	scaffold14529	872	2806	-
gene_28187	gene_28187	proteasome subunit beta type-2-A-like [Olea europaea var. sylvestris]	6.87216	4.62601e-06	1.47848e-05	up	36	24	30	0	0	0	NA	scaffold67177	1725	2261	-
gene_27950	gene_27950	Anaphase-promoting complex (APC), subunit 11 [Handroanthus impetiginosus]	3.08816	4.76149e-06	1.5193e-05	up	157	133	145	29	2	7	NA	scaffold66166	1803	2078	-
gene_23336	gene_23336	mini zinc finger protein 2-like [Olea europaea var. sylvestris]	-2.80498	4.76845e-06	1.5212e-05	down	12	11	12	67	86	26	NA	scaffold4899	841	1125	+
gene_7613	gene_7613	calcium-binding protein PBP1-like [Olea europaea var. sylvestris]	-2.62151	4.88101e-06	1.55531e-05	down	9	12	11	38	52	52	NA	scaffold17764	773	1132	-
gene_2764	gene_2764	putative late blight resistance protein homolog R1B-14 [Olea europaea var. sylvestris]	2.09262	4.92267e-06	1.56768e-05	up	224	159	192	17	26	52	NA	scaffold123418	395	847	-
gene_13308	gene_13308	leucine-rich repeat receptor protein kinase EMS1 [Sesamum indicum]	-2.37271	4.96733e-06	1.58045e-05	down	12	36	24	94	70	109	NA	scaffold26203	3674	7578	+
gene_2592	gene_2592	reticulon-like protein B17 isoform X2 [Olea europaea var. sylvestris]	2.00264	4.97854e-06	1.58365e-05	up	394	310	352	113	61	21	NA	scaffold1217	13067	15102	-
gene_14304	gene_14304	VQ motif-containing protein 1-like [Olea europaea var. sylvestris]	2.29387	4.99038e-06	1.58668e-05	up	114	108	111	28	14	8	NA	scaffold278371	35	307	-
gene_18831	gene_18831	DELLA protein RGL1-like [Olea europaea var. sylvestris]	2.1621	5.08884e-06	1.61595e-05	up	101	84	93	20	10	15	NA	scaffold3687	12644	14335	-
gene_26218	gene_26218	protein INAPERTURATE POLLEN1 [Olea europaea var. sylvestris]	6.86839	5.13739e-06	1.63005e-05	up	38	22	30	0	0	0	NA	scaffold58891	1980	2726	+
gene_20970	gene_20970	leucine aminopeptidase 2, chloroplastic-like [Olea europaea var. sylvestris]	-7.3455	5.50469e-06	1.73921e-05	down	0	0	0	13	42	10	NA	scaffold4201	4817	8598	+
gene_11309	gene_11309	protein FANTASTIC FOUR 3-like [Olea europaea var. sylvestris]	4.03979	5.56358e-06	1.75681e-05	up	61	44	53	5	0	2	NA	scaffold22991	11312	11939	-
gene_24276	gene_24276	protein trichome birefringence-like 36 [Olea europaea var. sylvestris]	-2.72229	5.70151e-06	1.79872e-05	down	10	20	15	128	50	44	NA	scaffold51875	643	2693	-
gene_21607	gene_21607	uncharacterized protein LOC111393328 [Olea europaea var. sylvestris]	2.76631	5.80412e-06	1.82922e-05	up	127	112	120	27	4	8	NA	scaffold4369	11885	14749	-
gene_20767	gene_20767	protein CUP-SHAPED COTYLEDON 3-like [Olea europaea var. sylvestris]	2.50136	5.81959e-06	1.83347e-05	up	175	88	132	12	30	8	NA	scaffold4148	7978	10956	-
gene_30475	gene_30475	diacylglycerol kinase 5-like [Olea europaea var. sylvestris]	2.2889	5.90354e-06	1.8591e-05	up	142	187	165	12	19	41	NA	scaffold7878	1319	7501	-
gene_23264	gene_23264	SNF1-related protein kinase regulatory subunit gamma-like PV42a [Sesamum indicum]	6.89202	5.94437e-06	1.87107e-05	up	43	18	31	0	0	0	NA	scaffold48774	5506	6304	+
gene_29352	gene_29352	6-phosphofructokinase 2-like [Dorcoceras hygrometricum]	6.81483	6.14149e-06	1.92983e-05	up	30	27	29	0	0	0	NA	scaffold72787	632	2392	-
gene_18355	gene_18355	aluminum-activated malate transporter 8-like [Olea europaea var. sylvestris]	6.82261	6.27765e-06	1.97149e-05	up	26	31	29	0	0	0	NA	scaffold3589	9792	11830	+
gene_23822	gene_23822	ent-kaurenoic acid oxidase 2-like [Olea europaea var. sylvestris]	2.39337	6.39332e-06	2.00622e-05	up	106	139	123	28	18	6	NA	scaffold50414	1436	2762	+
gene_21978	gene_21978	uroporphyrinogen-III synthase, chloroplastic [Sesamum indicum]	6.82456	6.43718e-06	2.01884e-05	up	25	32	29	0	0	0	NA	scaffold44746	1670	2026	-
gene_14148	gene_14148	hypothetical protein VITISV_012616 [Vitis vinifera]	-4.58699	6.59236e-06	2.06446e-05	down	0	4	2	30	59	18	NA	scaffold27567	3421	3642	+
gene_11360	gene_11360	growth-regulating factor 1-like [Olea europaea var. sylvestris]	-7.26703	6.62605e-06	2.07407e-05	down	0	0	0	18	36	8	NA	scaffold23076	2496	5394	-
gene_1003	gene_1003	protein DETOXIFICATION 43 isoform X2 [Olea europaea var. sylvestris]	-5.20575	6.63062e-06	2.07527e-05	down	0	2	1	32	18	31	NA	scaffold10808	1822	7213	+
gene_2446	gene_2446	auxin-responsive protein SAUR50-like [Olea europaea var. sylvestris]	-7.15705	7.32207e-06	2.28187e-05	down	0	0	0	14	31	12	NA	scaffold12037	3999	4436	-
gene_25773	gene_25773	MATH domain and coiled-coil domain-containing protein At2g42460-like [Olea europaea var. sylvestris]	-2.53176	7.37922e-06	2.29864e-05	down	18	8	13	69	38	55	NA	scaffold57218	1182	2586	-
gene_2492	gene_2492	uncharacterized protein LOC111391615 [Olea europaea var. sylvestris]	-7.21822	7.5933e-06	2.36187e-05	down	0	0	0	38	12	11	NA	scaffold120821	599	925	+
gene_22952	gene_22952	F-box/kelch-repeat protein At1g23390-like [Olea europaea var. sylvestris]	-2.00126	7.75333e-06	2.4092e-05	down	23	19	21	65	56	61	NA	scaffold4771	8662	9792	+
gene_22792	gene_22792	transcription factor MYB16-like [Olea europaea var. sylvestris]	-2.03203	8.09969e-06	2.51175e-05	down	66	19	43	124	155	94	NA	scaffold4726	8005	9960	+
gene_23988	gene_23988	SNARE-interacting protein KEULE isoform X1 [Sesamum indicum]	2.04107	8.33549e-06	2.58082e-05	up	112	79	96	17	13	20	NA	scaffold5093	1127	7259	+
gene_6689	gene_6689	protein IQ-DOMAIN 31-like [Olea europaea var. sylvestris]	-5.17749	8.46215e-06	2.61681e-05	down	0	15	8	266	244	122	NA	scaffold16621	7669	9443	+
gene_14240	gene_14240	uncharacterized protein LOC107262365 [Ricinus communis]	-4.18737	8.61318e-06	2.66173e-05	down	2	2	2	39	20	21	NA	scaffold2772	7523	7651	-
gene_24928	gene_24928	protein argonaute 7 [Olea europaea var. sylvestris]	-2.53539	8.64803e-06	2.6719e-05	down	15	12	14	58	34	78	NA	scaffold54137	2048	5815	+
gene_26034	gene_26034	putative cyclin-A3-1 [Olea europaea var. sylvestris]	-2.38405	8.73418e-06	2.69731e-05	down	12	29	21	117	73	51	NA	scaffold58206	349	2434	-
gene_19396	gene_19396	protein DMR6-LIKE OXYGENASE 1-like [Olea europaea var. sylvestris]	5.04672	8.82516e-06	2.72379e-05	up	445	437	441	0	12	16	NA	scaffold38134	3441	4105	+
gene_10739	gene_10739	auxin-responsive protein SAUR50-like [Olea europaea var. sylvestris]	-7.24216	8.82584e-06	2.72379e-05	down	0	0	0	33	23	6	NA	scaffold2212	13186	13506	+
gene_32753	gene_32753	WD repeat-containing protein 76 [Olea europaea var. sylvestris]	-3.59936	8.90215e-06	2.74612e-05	down	12	0	6	58	51	45	NA	scaffold9261	4182	8378	-
gene_8020	gene_8020	L10-interacting MYB domain-containing protein-like [Olea europaea var. sylvestris]	-2.66486	8.95324e-06	2.76157e-05	down	16	5	11	55	43	47	NA	scaffold18264	3341	8856	+
gene_30362	gene_30362	hypothetical protein CISIN_1g0041551mg, partial [Citrus sinensis]	6.75741	9.00519e-06	2.77667e-05	up	32	23	28	0	0	0	NA	scaffold78132	308	2442	+
gene_612	gene_612	60S ribosomal protein L7-1-like [Olea europaea var. sylvestris]	6.75741	9.00519e-06	2.77667e-05	up	32	23	28	0	0	0	NA	scaffold104939	1353	1921	+
gene_30802	gene_30802	cytokinin riboside 5'-monophosphate phosphoribohydrolase LOG1 [Manihot esculenta]	7.34797	9.31233e-06	2.86881e-05	up	5	75	40	0	0	0	NA	scaffold80588	403	1625	+
gene_30503	gene_30503	BOI-related E3 ubiquitin-protein ligase 1-like [Olea europaea var. sylvestris]	2.50195	1.02823e-05	3.15553e-05	up	92	55	74	8	13	7	NA	scaffold7891	5066	5885	-
gene_28505	gene_28505	uncharacterized protein LOC105167685 isoform X1 [Sesamum indicum]	-2.76063	1.09531e-05	3.35076e-05	down	19	4	12	70	61	39	NA	scaffold68713	254	730	-
gene_9866	gene_9866	agamous-like MADS-box protein AGL62 [Sesamum indicum]	-3.16038	1.12091e-05	3.42491e-05	down	3	8	6	32	47	32	NA	scaffold2083	9367	9861	+
gene_24688	gene_24688	agamous-like MADS-box protein AGL62 [Olea europaea var. sylvestris]	4.34567	1.14595e-05	3.49601e-05	up	95	51	73	8	0	0	NA	scaffold53323	1470	1895	-
gene_15974	gene_15974	protein REVERSION-TO-ETHYLENE SENSITIVITY1-like [Olea europaea var. sylvestris]	4.72915	1.19437e-05	3.63747e-05	up	57	39	48	4	0	0	NA	scaffold30849	10358	11831	+
gene_26785	gene_26785	tryptophan synthase beta chain 1-like [Olea europaea var. sylvestris]	-7.54649	1.22413e-05	3.72096e-05	down	0	0	0	4	58	12	NA	scaffold610	6848	9322	+
gene_31095	gene_31095	serine carboxypeptidase-like 17 [Olea europaea var. sylvestris]	4.42797	1.25096e-05	3.7992e-05	up	68	55	62	0	0	6	NA	scaffold82314	1088	1934	-
gene_845	gene_845	uncharacterized protein LOC111367110 [Olea europaea var. sylvestris]	6.79106	1.2611e-05	3.82809e-05	up	42	15	29	0	0	0	NA	scaffold106787	2432	2926	-
gene_23652	gene_23652	F-box protein SKIP1-like [Cynara cardunculus var. scolymus]	6.78772	1.3009e-05	3.94175e-05	up	17	38	28	0	0	0	NA	scaffold49908	4628	4954	-
gene_4318	gene_4318	ethylene-responsive transcription factor ERF027-like [Olea europaea var. sylvestris]	3.32317	1.37634e-05	4.15939e-05	up	172	109	141	23	0	8	NA	scaffold1387	5126	5668	-
gene_30553	gene_30553	hypothetical protein CICLE_v10010136mg [Citrus clementina]	-6.95092	1.40154e-05	4.23002e-05	down	0	0	0	14	16	19	NA	scaffold79199	940	1143	+
gene_17567	gene_17567	cycloartenol-C-24-methyltransferase-like [Olea europaea var. sylvestris]	-2.12808	1.43914e-05	4.33924e-05	down	36	24	30	70	152	61	NA	scaffold34187	3760	7052	-
gene_8290	gene_8290	uncharacterized protein LOC111409822 [Olea europaea var. sylvestris]	-7.09613	1.47017e-05	4.42603e-05	down	0	0	0	31	18	7	NA	scaffold1861	10466	11635	-
gene_30471	gene_30471	hypothetical protein CDL12_02507 [Handroanthus impetiginosus]	2.85317	1.52427e-05	4.58043e-05	up	101	101	101	2	19	9	NA	scaffold7876	3361	3645	+
gene_28606	gene_28606	uncharacterized protein LOC111369370 [Olea europaea var. sylvestris]	6.7312	1.54783e-05	4.64618e-05	up	18	35	27	0	0	0	NA	scaffold69161	633	1834	-
gene_1659	gene_1659	caffeoylshikimate esterase-like [Olea europaea var. sylvestris]	-7.00211	1.56193e-05	4.68544e-05	down	0	0	0	28	11	13	NA	scaffold113708	855	1160	+
gene_17968	gene_17968	WEB family protein At5g55860-like [Olea europaea var. sylvestris]	-2.1307	1.58752e-05	4.7586e-05	down	36	15	26	61	110	69	NA	scaffold349	14524	16394	+
gene_17633	gene_17633	nuclear transcription factor Y subunit A-10-like [Olea europaea var. sylvestris]	2.15062	1.63943e-05	4.90093e-05	up	95	83	89	9	16	18	NA	scaffold34322	4555	5455	+
gene_8223	gene_8223	probable pectate lyase 12 [Olea europaea var. sylvestris]	-2.81428	1.65344e-05	4.94013e-05	down	12	4	8	38	38	44	NA	scaffold1853	1585	3991	+
gene_18769	gene_18769	uncharacterized protein LOC111378368 isoform X1 [Olea europaea var. sylvestris]	6.83158	1.71685e-05	5.1224e-05	up	48	11	30	0	0	0	NA	scaffold36748	930	4440	+
gene_26787	gene_26787	myb family transcription factor PHL8-like isoform X1 [Olea europaea var. sylvestris]	6.6618	1.74693e-05	5.20539e-05	up	33	19	26	0	0	0	NA	scaffold61113	412	1957	+
gene_4518	gene_4518	PREDICTED: uncharacterized protein LOC105765014 isoform X2 [Gossypium raimondii]	-2.23276	1.77786e-05	5.29244e-05	down	22	11	17	70	43	56	NA	scaffold1408	7410	8672	-
gene_26069	gene_26069	phytolongin Phyl1.1-like [Olea europaea var. sylvestris]	4.73125	1.78839e-05	5.32149e-05	up	36	63	50	0	0	4	NA	scaffold58340	935	1295	-
gene_5753	gene_5753	DNA replication complex GINS protein PSF2 [Olea europaea var. sylvestris]	-3.79846	1.78903e-05	5.32282e-05	down	0	8	4	49	47	29	NA	scaffold15467	2505	5512	-
gene_1767	gene_1767	uncharacterized protein LOC111401050 [Olea europaea var. sylvestris]	2.68568	1.82437e-05	5.42328e-05	up	72	72	72	3	11	10	NA	scaffold114609	107	751	-
gene_5667	gene_5667	ethylene-responsive transcription factor ERF013-like [Olea europaea var. sylvestris]	4.39897	1.8323e-05	5.44512e-05	up	94	39	67	7	0	0	NA	scaffold1536	7687	8817	+
gene_22655	gene_22655	immediate early response 3-interacting protein 1-like [Sesamum indicum]	-2.68281	1.86937e-05	5.5517e-05	down	6	14	10	56	33	52	NA	scaffold46805	499	732	-
gene_6233	gene_6233	growth-regulating factor 8 isoform X1 [Sesamum indicum]	-3.43278	1.90467e-05	5.65227e-05	down	15	0	8	55	62	57	NA	scaffold1601	5725	7442	-
gene_3911	gene_3911	cytochrome P450 86B1-like [Olea europaea var. sylvestris]	2.19541	1.9268e-05	5.7149e-05	up	68	92	80	12	11	15	NA	scaffold13485	541	2371	+
gene_29049	gene_29049	8-hydroxygeraniol dehydrogenase-like [Olea europaea var. sylvestris]	-7.01536	2.00237e-05	5.92885e-05	down	0	0	0	17	8	26	NA	scaffold7114	944	2020	-
gene_29895	gene_29895	endoglucanase 8-like [Olea europaea var. sylvestris]	-2.21574	2.02187e-05	5.9853e-05	down	13	20	17	45	63	60	NA	scaffold75562	383	1636	-
gene_22395	gene_22395	germin-like protein 9-3 [Olea europaea var. sylvestris]	-2.7152	2.07535e-05	6.13385e-05	down	6	12	9	58	44	29	NA	scaffold45993	2555	3169	+
gene_24067	gene_24067	uncharacterized protein LOC113714880 [Coffea arabica]	3.47044	2.11549e-05	6.2424e-05	up	87	98	93	0	14	4	NA	scaffold51180	2275	3141	-
gene_28144	gene_28144	adenosine kinase 2 [Olea europaea var. sylvestris]	-2.07968	2.12691e-05	6.27342e-05	down	20	23	22	92	69	41	NA	scaffold66986	521	2459	-
gene_22232	gene_22232	chaperone protein dnaJ 20, chloroplastic-like [Olea europaea var. sylvestris]	-6.88003	2.12999e-05	6.28117e-05	down	0	0	0	18	12	17	NA	scaffold45480	2205	2935	+
gene_25136	gene_25136	hypothetical protein CDL12_08228 [Handroanthus impetiginosus]	2.26924	2.1676e-05	6.38729e-05	up	87	92	90	23	8	10	NA	scaffold54900	910	1416	+
gene_20194	gene_20194	DNA-directed RNA polymerase beta subunit (chloroplast) [Fraxinus chiisanensis]	-2.50943	2.26824e-05	6.67321e-05	down	119	8	64	239	267	253	NA	scaffold3	24902	28321	-
gene_9911	gene_9911	receptor protein kinase-like protein ZAR1 [Olea europaea var. sylvestris]	-3.46454	2.29756e-05	6.75298e-05	down	15	0	8	77	42	60	NA	scaffold20903	2081	5407	+
gene_27226	gene_27226	stomatal closure-related actin-binding protein 2-like [Olea europaea var. sylvestris]	-4.3256	2.35949e-05	6.92471e-05	down	4	0	2	21	23	40	NA	scaffold62	5547	10084	+
gene_2858	gene_2858	AAA-ATPase At3g50940-like [Olea europaea var. sylvestris]	6.6046	2.45082e-05	7.17828e-05	up	32	18	25	0	0	0	NA	scaffold124426	348	1144	-
gene_12656	gene_12656	uncharacterized protein LOC111388985 [Olea europaea var. sylvestris]	-2.09407	2.46233e-05	7.21046e-05	down	31	18	25	119	52	59	NA	scaffold25124	4760	5152	-
gene_3225	gene_3225	protein GLUTAMINE DUMPER 5-like [Herrania umbratica]	2.01464	2.49447e-05	7.30148e-05	up	110	89	100	24	21	9	NA	scaffold128237	200	529	+
gene_3143	gene_3143	CRIB domain-containing protein RIC10-like [Olea europaea var. sylvestris]	-3.91167	2.62193e-05	7.65996e-05	down	0	6	3	39	37	25	NA	scaffold12744	4207	5683	+
gene_24879	gene_24879	protein STRICTOSIDINE SYNTHASE-LIKE 3-like [Olea europaea var. sylvestris]	-2.01384	2.69196e-05	7.85377e-05	down	17	44	31	96	107	71	NA	scaffold53952	1708	3793	+
gene_7058	gene_7058	kinesin-like protein KIN-7D, mitochondrial isoform X2 [Olea europaea var. sylvestris]	-2.12634	2.69539e-05	7.86296e-05	down	16	58	37	99	120	136	NA	scaffold17061	4181	6114	+
gene_568	gene_568	protein ECERIFERUM 26-like [Olea europaea var. sylvestris]	-3.75125	3.00411e-05	8.71755e-05	down	0	8	4	46	48	27	NA	scaffold10457	11215	12857	-
gene_24435	gene_24435	unnamed protein product [Coffea canephora]	2.49262	3.05273e-05	8.85309e-05	up	71	70	71	8	5	14	NA	scaffold52383	1164	1601	+
gene_23162	gene_23162	uncharacterized protein LOC111399434 [Olea europaea var. sylvestris]	2.79826	3.16054e-05	9.14942e-05	up	97	40	69	4	11	6	NA	scaffold48394	4146	4487	-
gene_23565	gene_23565	shaggy-related protein kinase NtK-1-like isoform X3 [Olea europaea var. sylvestris]	-6.84899	3.26502e-05	9.42722e-05	down	0	0	0	19	9	18	NA	scaffold49656	199	1725	-
gene_12138	gene_12138	Protein KIAA0664 isogeny family [Cajanus cajan]	6.79284	3.27859e-05	9.46208e-05	up	50	8	29	0	0	0	NA	scaffold24282	231	1101	-
gene_32327	gene_32327	uncharacterized protein LOC111377069 [Olea europaea var. sylvestris]	6.4604	3.44801e-05	9.92964e-05	up	400	255	328	0	8	0	NA	scaffold8982	1024	1587	-
gene_15565	gene_15565	probable WRKY transcription factor 40 [Olea europaea var. sylvestris]	3.33154	3.51822e-05	0.000101245	up	72	61	67	0	6	8	NA	scaffold3003	8055	10658	-
gene_15409	gene_15409	hypothetical protein CDL12_18478 [Handroanthus impetiginosus]	-2.05397	3.58236e-05	0.000103015	down	20	16	18	54	44	63	NA	scaffold2977	3187	3675	+
gene_2914	gene_2914	ethylene-responsive transcription factor WIN1-like [Olea europaea var. sylvestris]	-3.48088	3.59248e-05	0.000103285	down	0	18	9	78	102	47	NA	scaffold12503	4364	5059	+
gene_21761	gene_21761	beta-galactosidase-like [Olea europaea var. sylvestris]	-2.32337	3.70455e-05	0.000106352	down	11	46	29	96	79	140	NA	scaffold4407	17352	23722	-
gene_12822	gene_12822	LOW QUALITY PROTEIN: WAT1-related protein At2g37460-like [Olea europaea var. sylvestris]	2.55207	3.73907e-05	0.000107254	up	153	158	156	12	41	5	NA	scaffold25373	4049	6248	-
gene_24858	gene_24858	ankyrin repeat domain-containing protein 30A-like [Coffea arabica]	-2.0198	3.81775e-05	0.000109397	down	22	16	19	74	50	44	NA	scaffold538	442	2591	-
gene_11217	gene_11217	probable pectinesterase/pectinesterase inhibitor 51 isoform X2 [Olea europaea var. sylvestris]	-4.73451	3.95146e-05	0.000113018	down	22	0	11	201	218	193	NA	scaffold22855	6785	8915	+
gene_10219	gene_10219	cytochrome P450 CYP749A22-like isoform X1 [Olea europaea var. sylvestris]	2.22467	4.03796e-05	0.00011542	up	103	166	135	8	25	29	NA	scaffold21361	1082	4020	-
gene_14134	gene_14134	ethylene-responsive transcription factor ERF114-like [Olea europaea var. sylvestris]	4.2849	4.11584e-05	0.000117525	up	50	54	52	6	0	0	NA	scaffold27535	2050	3269	+
gene_8058	gene_8058	receptor-like protein 12 isoform X2 [Olea europaea var. sylvestris]	3.25765	4.15427e-05	0.000118598	up	145	76	111	0	8	16	NA	scaffold18319	22	699	+
gene_24190	gene_24190	agamous-like MADS-box protein AGL12 isoform X1 [Olea europaea var. sylvestris]	6.48263	4.40869e-05	0.000125498	up	21	24	23	0	0	0	NA	scaffold51588	1381	3933	+
gene_12635	gene_12635	salicylic acid-binding protein 2-like isoform X1 [Olea europaea var. sylvestris]	5.20352	4.42621e-05	0.000125984	up	842	899	871	27	26	0	NA	scaffold25092	3787	5379	+
gene_18929	gene_18929	ethylene-responsive transcription factor ERF038-like [Olea europaea var. sylvestris]	3.40068	4.43766e-05	0.000126284	up	59	56	58	8	0	4	NA	scaffold37085	3813	4592	+
gene_7606	gene_7606	cyclin-dependent kinase inhibitor 7-like isoform X1 [Olea europaea var. sylvestris]	-2.44326	4.76369e-05	0.000135034	down	9	13	11	42	58	31	NA	scaffold17755	4999	5898	+
gene_22715	gene_22715	protein IQ-DOMAIN 14 [Olea europaea var. sylvestris]	-4.01084	4.86526e-05	0.000137744	down	11	0	6	26	140	26	NA	scaffold4699	5293	7348	-
gene_11705	gene_11705	ethylene-responsive transcription factor ERF017-like [Olea europaea var. sylvestris]	6.69429	5.00343e-05	0.000141424	up	9	42	26	0	0	0	NA	scaffold23630	2098	2842	-
gene_33100	gene_33100	protein IQ-DOMAIN 1-like [Olea europaea var. sylvestris]	-6.77471	5.37468e-05	0.000151331	down	0	0	0	21	8	15	NA	scaffold94876	959	1542	-
gene_29205	gene_29205	putative wall-associated receptor kinase-like 16 [Olea europaea var. sylvestris]	2.10676	5.43801e-05	0.000152972	up	143	79	111	10	29	16	NA	scaffold71	23120	25608	-
gene_23797	gene_23797	39S ribosomal protein L41-A, mitochondrial-like isoform X1 [Olea europaea var. sylvestris]	-2.01788	5.45654e-05	0.000153447	down	27	15	21	87	49	49	NA	scaffold5031	11943	15107	+
gene_13054	gene_13054	probable beta-1,3-galactosyltransferase 2 isoform X1 [Olea europaea var. sylvestris]	-6.76049	5.47689e-05	0.000154003	down	0	0	0	21	15	8	NA	scaffold2577	5565	10574	+
gene_20361	gene_20361	uncharacterized protein LOC111408726 isoform X1 [Olea europaea var. sylvestris]	2.45527	5.57456e-05	0.000156606	up	258	141	200	60	13	8	NA	scaffold4040	11428	12873	+
gene_22092	gene_22092	leucine-rich repeat receptor-like serine/threonine-protein kinase BAM1 isoform X1 [Olea europaea var. sylvestris]	-3.37474	5.63818e-05	0.000158313	down	5	3	4	15	35	38	NA	scaffold45057	859	2148	-
gene_318	gene_318	uncharacterized protein LOC111376663, partial [Olea europaea var. sylvestris]	4.12946	5.88261e-05	0.000164758	up	77	53	65	0	8	0	NA	scaffold10255	5354	12045	-
gene_24020	gene_24020	protein ELF4-LIKE 4 [Olea europaea var. sylvestris]	-2.7345	5.92527e-05	0.000165869	down	11	5	8	52	42	22	NA	scaffold5102	3229	3573	+
gene_19515	gene_19515	ankyrin repeat-containing protein BDA1-like [Olea europaea var. sylvestris]	6.44605	5.93213e-05	0.000166044	up	18	26	22	0	0	0	NA	scaffold38435	939	4856	+
gene_17821	gene_17821	uncharacterized protein LOC111397824 [Olea europaea var. sylvestris]	2.38891	5.93623e-05	0.000166133	up	169	171	170	29	4	37	NA	scaffold34693	2314	3081	+
gene_22480	gene_22480	probable LRR receptor-like serine/threonine-protein kinase At1g07650 isoform X3 [Olea europaea var. sylvestris]	4.15783	5.94057e-05	0.00016623	up	49	76	63	8	0	0	NA	scaffold46259	1199	1840	-
gene_28955	gene_28955	probable esterase PIR7A [Olea europaea var. sylvestris]	4.13325	6.02942e-05	0.00016858	up	78	57	68	0	0	8	NA	scaffold70728	1443	2515	+
gene_21230	gene_21230	eugenol synthase 1-like [Olea europaea var. sylvestris]	-3.63466	6.56206e-05	0.000182586	down	0	8	4	33	35	42	NA	scaffold42704	61	653	-
gene_20315	gene_20315	probable calcium-binding protein CML45 [Olea europaea var. sylvestris]	3.11548	6.61402e-05	0.000183976	up	81	67	74	12	7	0	NA	scaffold4028	648	1190	+
gene_18778	gene_18778	ankyrin repeat-containing protein ITN1-like, partial [Olea europaea var. sylvestris]	2.35568	6.69072e-05	0.000185942	up	316	217	267	61	5	47	NA	scaffold36773	125	3739	+
gene_9296	gene_9296	cytochrome c biogenesis factor N (mitochondrion) [Fraxinus ornus]	-2.56313	6.71762e-05	0.000186577	down	8	8	8	42	28	33	NA	scaffold1	98310	100079	-
gene_2415	gene_2415	putative hydrolase/acyltransferase (alpha/beta hydrolase superfamily) [Handroanthus impetiginosus]	2.01418	7.24778e-05	0.000200456	up	96	144	120	11	23	30	NA	scaffold1200	7748	13592	-
gene_28560	gene_28560	ABC transporter B family member 15-like [Olea europaea var. sylvestris]	3.29735	7.37602e-05	0.000203839	up	80	64	72	4	12	0	NA	scaffold68976	2297	3236	+
gene_4057	gene_4057	protein SRG1-like [Olea europaea var. sylvestris]	3.06363	7.50415e-05	0.000207194	up	115	127	121	11	0	20	NA	scaffold1361	8551	10480	-
gene_679	gene_679	transcription factor bHLH125-like, partial [Olea europaea var. sylvestris]	6.45272	7.62897e-05	0.00021043	up	33	12	23	0	0	0	NA	scaffold10540	2594	3716	+
gene_33294	gene_33294	metalloendoproteinase 4-MMP-like [Olea europaea var. sylvestris]	-3.92665	7.65372e-05	0.000211092	down	0	5	3	38	17	35	NA	scaffold9635	1752	2576	+
gene_4143	gene_4143	unnamed protein product [Coffea canephora]	6.41542	7.66904e-05	0.00021143	up	30	14	22	0	0	0	NA	scaffold13692	2391	3066	+
gene_5057	gene_5057	guanine nucleotide-binding protein subunit gamma 3-like isoform X2 [Olea europaea var. sylvestris]	-2.85424	7.76101e-05	0.000213859	down	5	6	6	26	37	26	NA	scaffold14695	833	5252	+
gene_20888	gene_20888	hypothetical protein GW17_00014020 [Ensete ventricosum]	3.09571	7.84735e-05	0.000216067	up	101	82	92	17	7	0	NA	scaffold41822	4492	5953	+
gene_1431	gene_1431	polyamine oxidase 1-like isoform X1 [Olea europaea var. sylvestris]	4.13838	7.8474e-05	0.000216067	up	53	60	57	0	7	0	NA	scaffold11173	13	5046	-
gene_25553	gene_25553	mitogen-activated protein kinase kinase kinase 17-like [Olea europaea var. sylvestris]	2.57861	8.28784e-05	0.000227469	up	1135	1040	1088	44	119	220	NA	scaffold5639	3664	4869	+
gene_25489	gene_25489	hypothetical protein CDL12_08556 [Handroanthus impetiginosus]	2.35358	8.4941e-05	0.000232922	up	89	100	95	15	4	21	NA	scaffold56169	846	1028	+
gene_6759	gene_6759	uncharacterized protein LOC111387207 [Olea europaea var. sylvestris]	-3.62852	8.65579e-05	0.000237144	down	0	8	4	41	26	43	NA	scaffold16705	1423	4450	-
gene_15672	gene_15672	nicotinate phosphoribosyltransferase 1 [Sesamum indicum]	2.02653	8.65765e-05	0.000237148	up	258	204	231	26	81	16	NA	scaffold30238	694	6282	+
gene_21830	gene_21830	GDSL esterase/lipase At5g55050-like [Olea europaea var. sylvestris]	6.4679	8.9695e-05	0.000245447	up	36	10	23	0	0	0	NA	scaffold44298	1218	2708	-
gene_30646	gene_30646	probable acyl-activating enzyme 5, peroxisomal, partial [Olea europaea var. sylvestris]	-5.17238	8.98539e-05	0.000245834	down	0	27	14	289	409	404	NA	scaffold79716	257	2232	+
gene_5488	gene_5488	heavy metal-associated isoprenylated plant protein 33-like [Olea europaea var. sylvestris]	-2.17269	9.44627e-05	0.00025778	down	11	59	35	122	130	100	NA	scaffold15161	645	2749	+
gene_30564	gene_30564	uncharacterized protein LOC111373648 [Olea europaea var. sylvestris]	3.28882	9.61685e-05	0.00026215	up	92	90	91	0	16	4	NA	scaffold7924	1352	1657	+
gene_17842	gene_17842	cytokinin riboside 5'-monophosphate phosphoribohydrolase LOG1-like [Olea europaea var. sylvestris]	3.99489	9.84165e-05	0.000267908	up	110	76	93	0	0	12	NA	scaffold34732	608	2586	+
gene_19030	gene_19030	dof zinc finger protein DOF1.7-like [Olea europaea var. sylvestris]	2.16982	9.89975e-05	0.000269399	up	134	110	122	32	23	5	NA	scaffold372	20480	21211	-
gene_17373	gene_17373	aspartic proteinase PCS1-like [Olea europaea var. sylvestris]	-3.60047	0.000100945	0.000274493	down	8	0	4	25	46	31	NA	scaffold33762	1629	2945	+
gene_30731	gene_30731	pathogenesis-related leaf protein 6-like [Olea europaea var. sylvestris]	3.3411	0.000101751	0.00027647	up	129	62	96	0	16	4	NA	scaffold80133	622	1044	-
gene_12734	gene_12734	uncharacterized protein LOC111373482 [Olea europaea var. sylvestris]	6.39004	0.000106753	0.000289234	up	13	29	21	0	0	0	NA	scaffold25239	2119	3293	-
gene_4187	gene_4187	macrophage migration inhibitory factor homolog [Olea europaea var. sylvestris]	-2.12853	0.000106881	0.000289554	down	36	12	24	60	56	105	NA	scaffold13756	13718	16210	+
gene_18371	gene_18371	prostaglandin reductase-3 [Sesamum indicum]	3.04903	0.000107535	0.000291268	up	118	134	126	0	11	21	NA	scaffold3592	2966	9249	-
gene_9462	gene_9462	zinc-finger homeodomain protein 5-like [Olea europaea var. sylvestris]	-2.68542	0.000110833	0.000299613	down	13	6	10	62	56	18	NA	scaffold20212	3231	3998	-
gene_12300	gene_12300	uncharacterized protein LOC111410174 [Olea europaea var. sylvestris]	-4.98469	0.000112046	0.000302744	down	0	24	12	301	361	200	NA	scaffold24551	3649	5312	+
gene_16321	gene_16321	hypothetical protein CDL12_15936 [Handroanthus impetiginosus]	-2.12064	0.000115553	0.00031146	down	43	9	26	99	81	62	NA	scaffold31515	460	2291	-
gene_19674	gene_19674	serine/threonine-protein kinase Aurora-1 [Olea europaea var. sylvestris]	3.07735	0.000117447	0.000316166	up	73	117	95	0	11	13	NA	scaffold3878	14755	18167	-
gene_28785	gene_28785	ras-related protein RABA1d-like [Olea europaea var. sylvestris]	-4.24234	0.000118327	0.000318472	down	0	4	2	38	10	36	NA	scaffold69968	196	420	+
gene_9791	gene_9791	MADS-box protein JOINTLESS-like [Olea europaea var. sylvestris]	3.09795	0.000123364	0.000331254	up	87	66	77	0	12	7	NA	scaffold20727	1719	2924	-
gene_10088	gene_10088	protein LITTLE ZIPPER 3-like [Olea europaea var. sylvestris]	-6.59362	0.000124284	0.000333595	down	0	0	0	9	12	17	NA	scaffold21152	1142	1706	-
gene_11976	gene_11976	protein YLS3-like [Olea europaea var. sylvestris]	3.32348	0.00012839	0.000344115	up	45	80	63	10	0	4	NA	scaffold23	21245	21798	-
gene_28801	gene_28801	auxin-induced protein 22D-like [Olea europaea var. sylvestris]	-2.14822	0.000134083	0.000358853	down	38	10	24	50	89	85	NA	scaffold7000	3298	4363	+
gene_27391	gene_27391	sodium/calcium exchanger NCL-like [Olea europaea var. sylvestris]	2.34283	0.000135197	0.000361589	up	161	148	155	7	13	44	NA	scaffold6366	3119	6251	+
gene_26369	gene_26369	adenylate isopentenyltransferase 3, chloroplastic-like [Olea europaea var. sylvestris]	-6.60055	0.000143382	0.000381818	down	0	0	0	8	11	19	NA	scaffold59501	1142	2107	-
gene_6886	gene_6886	uncharacterized protein LOC111396259 [Olea europaea var. sylvestris]	-2.64396	0.000144379	0.000384252	down	8	10	9	24	33	63	NA	scaffold16858	2861	4020	-
gene_25331	gene_25331	uncharacterized protein LOC111367327 [Olea europaea var. sylvestris]	5.03971	0.00014463	0.000384771	up	920	802	861	22	36	0	NA	scaffold55556	3256	4019	-
gene_13301	gene_13301	uncharacterized protein LOC111386848 [Olea europaea var. sylvestris]	6.3996	0.000153348	0.000406321	up	36	8	22	0	0	0	NA	scaffold26197	1107	1445	+
gene_14731	gene_14731	putative GEM-like protein 8 [Olea europaea var. sylvestris]	-3.33171	0.000155184	0.000410911	down	0	15	8	37	71	63	NA	scaffold28561	343	1531	-
gene_24719	gene_24719	growth-regulating factor 1-like [Olea europaea var. sylvestris]	-3.25649	0.000156516	0.000414321	down	21	0	11	53	114	47	NA	scaffold53392	666	3021	-
gene_6665	gene_6665	DNA replication licensing factor MCM3 homolog 2 [Olea europaea var. sylvestris]	-2.11469	0.000161096	0.00042575	down	13	70	42	188	107	111	NA	scaffold1658	13432	19467	-
gene_15622	gene_15622	uncharacterized protein LOC111393603 [Olea europaea var. sylvestris]	-3.1867	0.000166362	0.000439037	down	0	25	13	110	60	90	NA	scaffold30139	1904	4171	-
gene_30310	gene_30310	NAC domain-containing protein 92-like isoform X1 [Olea europaea var. sylvestris]	6.3363	0.000172005	0.000453153	up	33	9	21	0	0	0	NA	scaffold7789	6864	9708	+
gene_699	gene_699	auxin-responsive protein SAUR50-like [Olea europaea var. sylvestris]	-6.90294	0.000175838	0.000462413	down	0	0	0	2	15	29	NA	scaffold1055	1482	1919	-
gene_14324	gene_14324	probable glutathione S-transferase [Olea europaea var. sylvestris]	-4.58304	0.000176681	0.000464541	down	0	19	10	248	144	136	NA	scaffold27876	1231	2667	-
gene_20408	gene_20408	laccase-17-like [Sesamum indicum]	-6.68005	0.000177118	0.00046562	down	0	0	0	4	18	18	NA	scaffold40542	640	3022	-
gene_3338	gene_3338	SUPPRESSOR OF GAMMA RESPONSE 1-like [Olea europaea var. sylvestris]	2.26128	0.000179558	0.000471522	up	86	85	86	7	8	23	NA	scaffold12937	2185	3647	+
gene_18411	gene_18411	protein FANTASTIC FOUR 1-like [Olea europaea var. sylvestris]	-2.75937	0.000183911	0.000482268	down	8	6	7	43	46	15	NA	scaffold36003	238	1164	+
gene_13270	gene_13270	ubiquitin-activating enzyme E1 1 [Olea europaea var. sylvestris]	4.34699	0.00018561	0.000486306	up	343	231	287	21	0	10	NA	scaffold26146	3534	7387	+
gene_23283	gene_23283	transcription factor JUNGBRUNNEN 1-like [Olea europaea var. sylvestris]	4.32616	0.000191553	0.000501166	up	38	36	37	0	4	0	NA	scaffold48850	1202	2591	+
gene_9042	gene_9042	probable inactive receptor kinase At5g67200 [Olea europaea var. sylvestris]	-3.09937	0.000192012	0.000502319	down	22	0	11	66	57	74	NA	scaffold19635	2517	6037	-
gene_17323	gene_17323	cation/H(+) antiporter 15-like [Olea europaea var. sylvestris]	2.8944	0.000195633	0.000511116	up	81	73	77	12	11	0	NA	scaffold33663	3019	6244	+
gene_2188	gene_2188	uncharacterized protein LOC111368108 isoform X2 [Olea europaea var. sylvestris]	6.19132	0.000198138	0.000517122	up	21	16	19	0	0	0	NA	scaffold117	7357	8981	-
gene_21458	gene_21458	G2/mitotic-specific cyclin-1-like [Olea europaea var. sylvestris]	2.90411	0.000208222	0.000542316	up	101	104	103	0	14	15	NA	scaffold43275	1383	3887	-
gene_11001	gene_11001	cytochrome P450 704B1-like [Olea europaea var. sylvestris]	-2.52416	0.000211236	0.000549343	down	10	11	11	21	70	41	NA	scaffold22523	3960	5256	-
gene_10733	gene_10733	enhanced ethylene response protein 5-like [Olea europaea var. sylvestris]	6.31121	0.000213812	0.000555567	up	33	8	21	0	0	0	NA	scaffold22120	1916	5103	-
gene_1261	gene_1261	uncharacterized protein LOC111373923 [Olea europaea var. sylvestris]	-3.31755	0.00021657	0.000562362	down	0	14	7	61	32	63	NA	scaffold11026	6976	7482	-
gene_19623	gene_19623	heavy metal-associated isoprenylated plant protein 7-like [Olea europaea var. sylvestris]	-3.8369	0.000217252	0.000563975	down	8	0	4	68	47	9	NA	scaffold38666	3877	5543	-
gene_12711	gene_12711	xyloglucan galactosyltransferase MUR3-like [Sesamum indicum]	-2.71093	0.000218013	0.000565845	down	8	4	6	31	33	21	NA	scaffold251	8974	9369	+
gene_32299	gene_32299	homeobox-leucine zipper protein HDG11 [Sesamum indicum]	3.95589	0.000221449	0.000574331	up	71	49	60	0	0	8	NA	scaffold8964	4543	7704	+
gene_13932	gene_13932	glutathione S-transferase-like [Olea europaea var. sylvestris]	4.80447	0.000237303	0.000613262	up	628	586	607	0	29	17	NA	scaffold27209	3466	5101	+
gene_10940	gene_10940	peroxidase 5-like [Olea europaea var. sylvestris]	3.01152	0.000247926	0.000638924	up	107	154	131	29	8	0	NA	scaffold22443	3810	4777	-
gene_23970	gene_23970	transcription factor JUNGBRUNNEN 1-like [Olea europaea var. sylvestris]	3.85114	0.00024807	0.000639235	up	66	61	64	10	0	0	NA	scaffold50879	1391	2521	-
gene_1191	gene_1191	probable WRKY transcription factor 43 [Olea europaea var. sylvestris]	2.50739	0.000248647	0.000640364	up	69	65	67	4	5	16	NA	scaffold109719	1	222	+
gene_33290	gene_33290	AP2-like ethylene-responsive transcription factor At1g16060 [Olea europaea var. sylvestris]	2.29255	0.000249044	0.000641029	up	91	74	83	14	20	3	NA	scaffold9631	624	2865	-
gene_7904	gene_7904	dof zinc finger protein DOF3.4-like [Olea europaea var. sylvestris]	-2.65938	0.000257944	0.000662272	down	6	8	7	37	18	41	NA	scaffold18114	7267	7959	-
gene_28132	gene_28132	dof zinc finger protein DOF5.6 [Olea europaea var. sylvestris]	-2.21688	0.00026481	0.000678263	down	21	11	16	32	84	43	NA	scaffold6692	5051	6694	-
gene_20435	gene_20435	NAC domain-containing protein 43-like [Olea europaea var. sylvestris]	-2.22073	0.000268497	0.000686752	down	34	6	20	79	50	69	NA	scaffold40615	2498	3692	+
gene_18291	gene_18291	secoisolariciresinol dehydrogenase-like isoform X2 [Olea europaea var. sylvestris]	6.13394	0.000272603	0.000696606	up	22	14	18	0	0	0	NA	scaffold35780	1129	2387	-
gene_23057	gene_23057	hypothetical protein MIMGU_mgv1a020415mg [Erythranthe guttata]	-2.31232	0.000287384	0.00073134	down	16	12	14	91	37	26	NA	scaffold48037	474	1097	+
gene_20133	gene_20133	aspartic proteinase Asp1 isoform X1 [Olea europaea var. sylvestris]	3.09257	0.000290089	0.000737885	up	71	38	55	6	8	0	NA	scaffold39916	802	3042	-
gene_10241	gene_10241	ankyrin repeat-containing protein BDA1-like [Olea europaea var. sylvestris]	2.51907	0.000291965	0.000742383	up	100	70	85	24	6	3	NA	scaffold213873	263	391	-
gene_11936	gene_11936	uncharacterized protein LOC111394059 [Olea europaea var. sylvestris]	-3.44673	0.000294178	0.000747803	down	13	0	7	85	56	16	NA	scaffold2394	17174	17638	+
gene_30543	gene_30543	MLP-like protein 34 [Olea europaea var. sylvestris]	-4.1924	0.000301701	0.000765801	down	0	4	2	54	22	8	NA	scaffold79137	515	1218	+
gene_28616	gene_28616	oleosin 18.2 kDa-like [Olea europaea var. sylvestris]	-4.12218	0.000317769	0.000804076	down	0	4	2	41	8	29	NA	scaffold6919	4527	5027	+
gene_10470	gene_10470	uncharacterized protein LOC111398480 isoform X2 [Olea europaea var. sylvestris]	2.07898	0.000319653	0.000808349	up	182	92	137	9	43	17	NA	scaffold21740	3420	3851	+
gene_11723	gene_11723	inactive TPR repeat-containing thioredoxin TTL3-like [Olea europaea var. sylvestris]	6.10508	0.000320314	0.00080985	up	22	13	18	0	0	0	NA	scaffold23654	2267	5218	+
gene_20373	gene_20373	high mobility group B protein 13-like [Olea europaea var. sylvestris]	4.30368	0.000323382	0.000817309	up	26	46	36	0	4	0	NA	scaffold40448	1816	4109	+
gene_29635	gene_29635	mitochondrial import inner membrane translocase subunit TIM10-like [Olea europaea var. sylvestris]	-3.08206	0.000329994	0.000833105	down	3	7	5	51	12	31	NA	scaffold7421	4748	7021	-
gene_1299	gene_1299	transcription factor bHLH68-like isoform X1 [Olea europaea var. sylvestris]	-2.96687	0.000333759	0.000841994	down	34	0	17	120	91	70	NA	scaffold1105	13320	16234	-
gene_18976	gene_18976	cell division cycle-associated protein 7-like isoform X1 [Olea europaea var. sylvestris]	6.23022	0.000335254	0.000845457	up	8	29	19	0	0	0	NA	scaffold3719	1825	4071	+
gene_18315	gene_18315	DNA (cytosine-5)-methyltransferase CMT3 isoform X1 [Olea europaea var. sylvestris]	-2.13342	0.000339488	0.000855356	down	83	8	46	166	120	137	NA	scaffold3581	4133	13396	-
gene_23968	gene_23968	ferric reduction oxidase 8, mitochondrial isoform X1 [Olea europaea var. sylvestris]	2.21165	0.000339939	0.000856335	up	132	105	119	4	21	29	NA	scaffold50872	371	820	-
gene_13123	gene_13123	probable serine/threonine-protein kinase PBL21 isoform X2 [Olea europaea var. sylvestris]	2.17738	0.000396886	0.000989068	up	74	40	57	7	12	8	NA	scaffold25914	4975	8304	-
gene_657	gene_657	zinc-finger homeodomain protein 5-like [Olea europaea var. sylvestris]	-3.44872	0.000397296	0.000989911	down	0	7	4	42	22	26	NA	scaffold10527	4578	5357	-
gene_26724	gene_26724	TATA-binding protein-associated factor 2N-like [Olea europaea var. sylvestris]	-4.13517	0.000407081	0.00101292	down	4	0	2	52	16	9	NA	scaffold6084	7421	8052	-
gene_33419	gene_33419	PREDICTED: proteinase inhibitor-like [Erythranthe guttata]	-2.02192	0.000416272	0.0010343	down	16	17	17	51	29	66	NA	scaffold97268	512	891	-
gene_32301	gene_32301	auxin-induced protein PCNT115-like [Olea europaea var. sylvestris]	6.03364	0.000418849	0.00104014	up	17	16	17	0	0	0	NA	scaffold89655	495	1398	-
gene_9532	gene_9532	B3 domain-containing protein At5g42700-like [Olea europaea var. sylvestris]	2.89041	0.000419365	0.00104133	up	81	47	64	10	9	0	NA	scaffold20321	1529	2664	-
gene_21384	gene_21384	probable calcium-binding protein CML44 [Olea europaea var. sylvestris]	3.89655	0.000428169	0.00106186	up	37	67	52	8	0	0	NA	scaffold43092	844	1299	-
gene_22569	gene_22569	cytochrome P450 CYP749A22-like [Sesamum indicum]	4.26976	0.000432242	0.00107129	up	365	296	331	0	19	17	NA	scaffold46554	519	2783	+
gene_16715	gene_16715	uncharacterized protein LOC111368399 [Olea europaea var. sylvestris]	-4.44563	0.000432451	0.00107171	down	0	3	2	66	10	8	NA	scaffold32329	2947	3153	-
[truncated: 121 more rows]

## Sheet: R7SL vs. R7CL
Transcripts	GeneName	GeneDescription	log2FC	pvalue	FDR	regulations	R7SL_1	R7SL_2	R7SL_3	R7CL_1	R7CL_2	R7CL_3	transcriptType	chromosome	start	end	strand
gene_10222	gene_10222	chlorophyll a-b binding protein 4, chloroplastic-like [Olea europaea var. sylvestris]	-2.49277	0	0	down	3837	7604	7414	31135	26805	28970	NA	scaffold21363	6579	7886	-
gene_10644	gene_10644	carbonic anhydrase 2-like isoform X1 [Olea europaea var. sylvestris]	-3.56488	0	0	down	1493	3266	3063	26707	23341	25024	NA	scaffold21	15832	18119	+
gene_11197	gene_11197	acid beta-fructofuranosidase-like [Olea europaea var. sylvestris]	4.22137	0	0	up	8836	18695	17504	696	613	655	NA	scaffold2282	4996	10520	+
gene_11759	gene_11759	uncharacterized protein LOC111390081 isoform X1 [Olea europaea var. sylvestris]	4.14602	0	0	up	5116	11102	9961	464	339	402	NA	scaffold23707	1814	6155	+
gene_12482	gene_12482	sucrose synthase-like [Olea europaea var. sylvestris]	-4.98107	0	0	down	912	2090	2082	46661	39521	43091	NA	scaffold24853	4750	9290	+
gene_12779	gene_12779	F-box/kelch-repeat protein SKIP11-like [Olea europaea var. sylvestris]	4.30459	0	0	up	8707	18427	14940	638	526	582	NA	scaffold25300	4744	6045	-
gene_1329	gene_1329	secoisolariciresinol dehydrogenase-like [Olea europaea var. sylvestris]	-4.97631	0	0	down	100	256	223	5028	4755	4892	NA	scaffold1108	2202	3115	-
gene_14262	gene_14262	probable (S)-N-methylcoclaurine 3'-hydroxylase isozyme 2 [Olea europaea var. sylvestris]	3.2888	0	0	up	5342	11034	9648	750	702	726	NA	scaffold2775	1869	3863	+
gene_14715	gene_14715	protein EXORDIUM-like isoform X2 [Olea europaea var. sylvestris]	-4.48559	0	0	down	420	820	806	13140	11874	12507	NA	scaffold2852	14086	15030	-
gene_15964	gene_15964	stress-response A/B barrel domain-containing protein UP3-like [Olea europaea var. sylvestris]	5.68898	0	0	up	12566	24634	22689	318	317	318	NA	scaffold30833	1511	2149	+
gene_17104	gene_17104	major allergen Pru ar 1-like [Olea europaea var. sylvestris]	-6.86572	0	0	down	62	121	147	10914	9980	10447	NA	scaffold33190	2864	3534	+
gene_1717	gene_1717	photosystem II reaction center W protein, chloroplastic-like [Olea europaea var. sylvestris]	-3.30173	0	0	down	1326	2866	2804	19230	17991	18611	NA	scaffold1141	521	1196	+
gene_17959	gene_17959	vestitone reductase [Olea europaea var. sylvestris]	5.10959	0	0	up	14150	28082	27105	576	520	548	NA	scaffold34983	618	3542	-
gene_18283	gene_18283	uncharacterized protein LOC111403832 [Olea europaea var. sylvestris]	-11.6563	0	0	down	0	9	16	23156	20525	21841	NA	scaffold35749	700	3656	+
gene_18918	gene_18918	protein P21-like [Olea europaea var. sylvestris]	4.14132	0	0	up	442799	914047	956038	35748	34986	35367	NA	scaffold37041	1333	1998	+
gene_18934	gene_18934	21 kDa protein-like [Olea europaea var. sylvestris]	-3.79313	0	0	down	388	797	842	7921	7295	7608	NA	scaffold37097	2890	3489	+
gene_19352	gene_19352	hypothetical protein CDL12_11641 [Handroanthus impetiginosus]	-3.86631	0	0	down	550	1262	1033	11734	10697	11216	NA	scaffold38034	980	2011	+
gene_19518	gene_19518	malate dehydrogenase, glyoxysomal-like [Olea europaea var. sylvestris]	-3.80426	0	0	down	355	703	740	7396	6279	6838	NA	scaffold38441	208	2634	+
gene_20895	gene_20895	5'-adenylylsulfate reductase 3, chloroplastic-like [Olea europaea var. sylvestris]	3.20793	0	0	up	12400	25564	22877	1806	1777	1792	NA	scaffold41839	286	2585	-
gene_21405	gene_21405	perakine reductase-like isoform X4 [Olea europaea var. sylvestris]	4.63361	0	0	up	15873	33823	31301	947	822	885	NA	scaffold43142	15	3711	+
gene_21673	gene_21673	cytochrome P450 CYP736A12-like [Sesamum indicum]	-4.73014	0	0	down	141	266	254	5217	4393	4805	NA	scaffold43871	1162	3364	-
gene_22644	gene_22644	protein EXORDIUM-like [Olea europaea var. sylvestris]	-6.05733	0	0	down	382	688	781	36652	30884	33768	NA	scaffold46772	1712	2641	-
gene_22751	gene_22751	probable aquaporin PIP2-8 [Olea europaea var. sylvestris]	-4.47511	0	0	down	1411	3005	3391	49430	43810	46620	NA	scaffold470	17532	18640	+
gene_23184	gene_23184	pyrophosphate--fructose 6-phosphate 1-phosphotransferase subunit alpha-like [Olea europaea var. sylvestris]	-3.8376	0	0	down	592	1270	1037	11927	10648	11288	NA	scaffold4846	3151	8684	+
gene_23891	gene_23891	aspartic proteinase PCS1-like [Olea europaea var. sylvestris]	-2.96282	0	0	down	3210	7364	6595	38200	33839	36020	NA	scaffold5061	4267	5613	-
gene_24663	gene_24663	uncharacterized protein LOC105169457 [Sesamum indicum]	-2.77991	0	0	down	928	1845	1779	8892	8153	8523	NA	scaffold53218	501	2297	+
gene_25946	gene_25946	Methyltransferase [Actinidia chinensis var. chinensis]	4.14723	0	0	up	8473	17341	17421	671	651	661	NA	scaffold57888	169	2023	+
gene_26417	gene_26417	dehydrin Rab15 [Morus notabilis]	6.76714	0	0	up	33925	69532	60698	504	324	414	NA	scaffold59672	990	1485	+
gene_26476	gene_26476	desiccation-related protein PCC27-45 [Sesamum indicum]	4.19163	0	0	up	8383	16053	16972	666	571	619	NA	scaffold59907	2436	3314	-
gene_26803	gene_26803	chlorophyll a-b binding protein 7, chloroplastic-like [Olea europaea var. sylvestris]	-2.82571	0	0	down	6031	12845	11329	60243	56007	58125	NA	scaffold61185	1628	2838	+
gene_29050	gene_29050	8-hydroxygeraniol dehydrogenase-like [Olea europaea var. sylvestris]	6.04696	0	0	up	29663	55169	63618	621	601	611	NA	scaffold7114	3522	4586	-
gene_2911	gene_2911	receptor-like protein kinase FERONIA [Olea europaea var. sylvestris]	-3.39526	0	0	down	1077	2069	2080	15934	14124	15029	NA	scaffold124	16805	19465	-
gene_29405	gene_29405	probable xyloglucan endotransglucosylase/hydrolase protein 23 [Olea europaea var. sylvestris]	-5.58959	0	0	down	170	397	269	11804	10092	10948	NA	scaffold73091	484	1527	+
gene_29613	gene_29613	uncharacterized protein LOC111384891 [Olea europaea var. sylvestris]	2.90119	0	0	up	23571	48230	42096	4564	3779	4172	NA	scaffold7411	6283	7288	+
gene_29734	gene_29734	NADP-dependent D-sorbitol-6-phosphate dehydrogenase-like [Olea europaea var. sylvestris]	4.52627	0	0	up	234473	477152	519708	15242	13639	14441	NA	scaffold7470	7850	9845	+
gene_30859	gene_30859	STS14 protein-like [Olea europaea var. sylvestris]	-5.17976	0	0	down	455	932	1001	23888	22906	23397	NA	scaffold80897	837	1379	-
gene_31027	gene_31027	HIPL1 protein [Sesamum indicum]	-5.2968	0	0	down	78	123	128	3714	3415	3565	NA	scaffold8188	2458	6154	-
gene_31277	gene_31277	microsomal glutathione S-transferase 3 [Olea europaea var. sylvestris]	-3.79323	0	0	down	1186	2411	2324	23834	20860	22347	NA	scaffold83304	569	1750	-
gene_31865	gene_31865	mitochondrial uncoupling protein 5-like [Olea europaea var. sylvestris]	-4.97955	0	0	down	611	1441	1255	29189	26915	28052	NA	scaffold8686	8119	9096	-
gene_3211	gene_3211	cysteine proteinase inhibitor 1-like [Olea europaea var. sylvestris]	-6.23365	0	0	down	82	241	205	11254	9903	10579	NA	scaffold1280	4580	4957	+
gene_3276	gene_3276	dirigent protein 22-like [Olea europaea var. sylvestris]	5.15507	0	0	up	44109	95984	103373	1914	1749	1832	NA	scaffold128821	905	1510	+
gene_3367	gene_3367	putative LisH domain-containing protein C1711.05-like protein [Olea europaea subsp. europaea]	5.5994	0	0	up	10580	21845	18737	295	281	288	NA	scaffold129638	1286	1813	+
gene_4887	gene_4887	mitogen-activated protein kinase kinase kinase 5-like isoform X1 [Olea europaea var. sylvestris]	4.58495	0	0	up	6167	13611	11760	408	305	357	NA	scaffold14534	580	5466	+
gene_5254	gene_5254	fructose-bisphosphate aldolase 6, cytosolic [Olea europaea var. sylvestris]	-4.1451	0	0	down	13720	28016	25359	339400	308002	323701	NA	scaffold14904	2483	4655	-
gene_534	gene_534	expansin-like B1 [Olea europaea var. sylvestris]	-4.08521	0	0	down	528	1287	1136	13680	13116	13398	NA	scaffold1042	13058	14339	+
gene_5727	gene_5727	persulfide dioxygenase ETHE1 homolog, mitochondrial-like [Olea europaea var. sylvestris]	-4.90896	0	0	down	198	341	352	8133	6633	7383	NA	scaffold15437	7726	11244	+
gene_5853	gene_5853	temperature-induced lipocalin-1-like [Olea europaea var. sylvestris]	-2.41149	0	0	down	2424	5054	4598	18510	16445	17478	NA	scaffold15590	1617	2533	+
gene_6646	gene_6646	linamarin synthase 2-like [Olea europaea var. sylvestris]	8.34328	0	0	up	13143	28100	23426	44	64	54	NA	scaffold16570	999	2533	+
gene_6807	gene_6807	zinc finger CCCH domain-containing protein 29-like [Olea europaea var. sylvestris]	-4.32396	0	0	down	1269	2716	2034	35463	30526	32995	NA	scaffold16757	10133	12022	-
gene_7165	gene_7165	auxin-binding protein ABP20-like [Olea europaea var. sylvestris]	-3.14575	0	0	down	5544	11407	10397	69136	62690	65913	NA	scaffold17210	5421	6119	-
gene_9379	gene_9379	protein RMD5 homolog [Olea europaea var. sylvestris]	4.11886	0	0	up	5415	11977	10719	444	429	437	NA	scaffold20096	2546	3703	-
gene_9480	gene_9480	uncharacterized protein LOC111382822 [Olea europaea var. sylvestris]	-5.0097	0	0	down	66	138	125	3120	2655	2888	NA	scaffold20237	1535	2050	-
gene_9523	gene_9523	probable L-type lectin-domain containing receptor kinase S.5 [Olea europaea var. sylvestris]	-4.21485	0	0	down	215	467	471	6063	5512	5788	NA	scaffold20306	677	4302	+
gene_8412	gene_8412	probable boron transporter 6 isoform X2 [Olea europaea var. sylvestris]	2.29557	8.43391e-306	4.27537e-303	up	18597	36671	34741	5399	4633	5016	NA	scaffold18795	971	4728	-
gene_11157	gene_11157	AT-hook motif nuclear-localized protein 20-like [Olea europaea var. sylvestris]	-7.48397	1.35542e-302	6.74605e-300	down	18	41	23	4266	3739	4003	NA	scaffold22775	2098	3039	-
gene_2095	gene_2095	probable protein phosphatase 2C 24 [Olea europaea var. sylvestris]	5.8868	2.24542e-300	1.09761e-297	up	9001	16961	21451	223	210	217	NA	scaffold11723	3163	4712	+
gene_3449	gene_3449	CBL-interacting serine/threonine-protein kinase 7-like [Olea europaea var. sylvestris]	-4.37659	3.51302e-300	1.68711e-297	down	153	257	272	4153	3652	3903	NA	scaffold13026	2890	4197	-
gene_23704	gene_23704	chitotriosidase-1-like [Olea europaea var. sylvestris]	3.1459	1.12187e-299	5.29486e-297	up	5512	12026	10412	894	817	856	NA	scaffold5003	8920	10153	-
gene_7016	gene_7016	uncharacterized protein LOC111395922 [Olea europaea var. sylvestris]	-4.82481	9.77488e-299	4.53521e-296	down	73	171	165	3449	2823	3136	NA	scaffold17008	3665	5849	-
gene_28258	gene_28258	UDP-sugar:glycosyltransferase [Forsythia x intermedia]	4.25308	9.0069e-297	4.10925e-294	up	33288	61835	71198	2653	2113	2383	NA	scaffold67545	727	2142	+
gene_28511	gene_28511	zinc finger CCCH domain-containing protein 20-like [Olea europaea var. sylvestris]	-4.60136	7.40916e-294	3.32489e-291	down	92	209	209	3423	3256	3340	NA	scaffold6875	5633	6667	-
gene_17954	gene_17954	aquaporin PIP2;2 [Olea europaea]	-3.28045	1.66975e-293	7.3722e-291	down	2190	4538	3690	29349	26053	27701	NA	scaffold34968	7330	8437	-
gene_4603	gene_4603	beta-amylase 3, chloroplastic [Olea europaea var. sylvestris]	2.65915	5.21419e-293	2.26561e-290	up	11049	22375	20957	2594	2108	2351	NA	scaffold14178	3019	6511	+
gene_22275	gene_22275	zinc finger CCCH domain-containing protein 29-like [Olea europaea var. sylvestris]	-2.42729	8.15938e-282	3.48992e-279	down	5741	11687	10205	43308	37979	40644	NA	scaffold45620	1169	3097	-
gene_30452	gene_30452	pectinesterase-like [Olea europaea var. sylvestris]	2.86845	1.81908e-281	7.66083e-279	up	8329	18022	16563	1623	1553	1588	NA	scaffold7866	413	2694	+
gene_24010	gene_24010	phosphoglycerate kinase, cytosolic [Olea europaea var. sylvestris]	-2.87434	7.36224e-281	3.05355e-278	down	4413	8538	7501	42911	39539	41225	NA	scaffold50	705	2846	-
gene_31347	gene_31347	subtilisin-like protease SBT1.7 [Olea europaea var. sylvestris]	-3.4415	7.7945e-281	3.18458e-278	down	412	867	898	6710	6081	6396	NA	scaffold8374	5162	7462	-
gene_492	gene_492	beta-amyrin 28-oxidase-like [Olea europaea var. sylvestris]	-3.22247	1.63248e-280	6.57169e-278	down	6968	13037	14225	93250	81377	87314	NA	scaffold10398	9234	12168	-
gene_32690	gene_32690	abscisic acid receptor PYL4-like [Olea europaea var. sylvestris]	-3.36919	2.06038e-279	8.17404e-277	down	1058	2337	1929	16573	13343	14958	NA	scaffold92235	186	1386	+
gene_9065	gene_9065	remorin-like isoform X3 [Olea europaea var. sylvestris]	6.36303	6.57008e-279	2.56928e-276	up	14832	25906	33722	298	198	248	NA	scaffold19676	3598	6457	-
gene_7679	gene_7679	oxygen-evolving enhancer protein 1, chloroplastic-like isoform X1 [Olea europaea var. sylvestris]	-2.28752	3.62495e-277	1.3976e-274	down	13913	29331	25752	95700	87499	91600	NA	scaffold17859	944	2488	+
gene_9001	gene_9001	protein STAY-GREEN, chloroplastic-like [Olea europaea var. sylvestris]	4.14177	5.15988e-277	1.96176e-274	up	3667	6689	7124	296	248	272	NA	scaffold19582	2360	4873	-
gene_29301	gene_29301	photosystem I reaction center subunit XI, chloroplastic-like [Olea europaea var. sylvestris]	-3.21598	8.24798e-274	3.09288e-271	down	3121	6813	5643	43799	35009	39404	NA	scaffold72506	188	1542	-
gene_8070	gene_8070	protein SRG1-like [Olea europaea var. sylvestris]	-6.17254	3.29994e-269	1.22071e-266	down	33	69	46	3003	2825	2914	NA	scaffold1832	3099	5518	+
gene_13895	gene_13895	protein ASPARTIC PROTEASE IN GUARD CELL 1-like [Olea europaea var. sylvestris]	-2.96162	1.11117e-268	4.05562e-266	down	1130	2525	2439	13571	11995	12783	NA	scaffold2714	1571	3034	-
gene_22110	gene_22110	PREDICTED: protein DETOXIFICATION 33 [Prunus mume]	4.89132	1.48641e-266	5.3538e-264	up	4296	9318	7010	197	182	190	NA	scaffold4511	10494	16252	+
gene_28420	gene_28420	aquaporin PIP2-7 [Sesamum indicum]	-3.04403	1.57826e-264	5.61081e-262	down	1736	3763	3802	21638	19685	20662	NA	scaffold6826	6787	7915	-
gene_6303	gene_6303	bZIP transcription factor 44-like [Olea europaea var. sylvestris]	-3.51961	5.1242e-264	1.79833e-261	down	228	497	490	3930	3603	3767	NA	scaffold1611	2407	2922	-
gene_3390	gene_3390	probable alpha,alpha-trehalose-phosphate synthase [UDP-forming] 11 isoform X2 [Olea europaea var. sylvestris]	2.33694	9.2917e-264	3.21963e-261	up	19605	39221	36151	5287	4976	5132	NA	scaffold12980	2522	5883	+
gene_14213	gene_14213	fructose-bisphosphate aldolase, cytoplasmic isozyme 1 [Olea europaea var. sylvestris]	-3.59824	1.14498e-263	3.91782e-261	down	2507	5264	5744	46391	41754	44073	NA	scaffold27678	1179	2802	+
gene_9946	gene_9946	phosphoribulokinase, chloroplastic-like [Olea europaea var. sylvestris]	-3.28898	1.27733e-262	4.31673e-260	down	2262	4483	4895	33137	28617	30877	NA	scaffold20962	2659	6685	-
gene_22105	gene_22105	transcription factor bHLH3-like [Olea europaea var. sylvestris]	4.7502	7.35465e-257	2.4552e-254	up	5125	11773	8639	279	236	258	NA	scaffold45109	824	2314	+
gene_4185	gene_4185	NDR1/HIN1-like protein 13 [Olea europaea var. sylvestris]	-5.98427	8.24056e-256	2.7178e-253	down	231	407	276	17478	15035	16257	NA	scaffold13750	7270	8076	-
gene_9977	gene_9977	acetate/butyrate--CoA ligase AAE7, peroxisomal [Olea europaea var. sylvestris]	3.50721	2.25528e-254	7.34952e-252	up	11761	27009	21213	1527	1328	1428	NA	scaffold20	1204	4742	+
gene_14582	gene_14582	short-chain dehydrogenase reductase 2a, partial [Olea europaea var. sylvestris]	5.79433	1.30132e-250	4.19085e-248	up	19706	36861	50132	524	511	518	NA	scaffold28345	687	1707	-
gene_9771	gene_9771	uncharacterized protein LOC111406075 [Olea europaea var. sylvestris]	-4.24332	1.3536e-248	4.30853e-246	down	91	194	160	2442	2150	2296	NA	scaffold20702	4539	5636	-
gene_18955	gene_18955	beta-glucosidase-like [Olea europaea var. sylvestris]	-5.72588	3.84354e-248	1.20935e-245	down	157	504	368	15037	13558	14298	NA	scaffold37151	5190	8331	+
gene_25710	gene_25710	probable protein phosphatase 2C 25 [Olea europaea var. sylvestris]	5.57733	1.55803e-245	4.84654e-243	up	4907	8529	10815	152	126	139	NA	scaffold56969	522	1891	+
gene_29983	gene_29983	phospholipase A1-Igamma1, chloroplastic-like [Olea europaea var. sylvestris]	-4.28159	4.01647e-245	1.23536e-242	down	144	308	233	3964	3318	3641	NA	scaffold7601	793	2400	-
gene_18254	gene_18254	protein NRT1/ PTR FAMILY 2.11-like [Olea europaea var. sylvestris]	2.95088	1.38519e-242	4.21313e-240	up	39685	77136	81376	7723	6265	6994	NA	scaffold35679	2582	6168	+
gene_33803	gene_33803	plasma membrane ATPase 1-like [Olea europaea var. sylvestris]	3.12445	3.20294e-242	9.63488e-240	up	10518	22706	18738	1796	1452	1624	NA	scaffold9	1132	9679	+
gene_3938	gene_3938	UV-B-induced protein At3g17800, chloroplastic-like [Olea europaea var. sylvestris]	2.75753	3.89057e-242	1.15761e-239	up	34225	73689	71717	7285	7033	7159	NA	scaffold13516	1228	3727	+
gene_32970	gene_32970	leucine aminopeptidase 2, chloroplastic-like [Olea europaea var. sylvestris]	-2.56259	1.0863e-241	3.19745e-239	down	1090	2312	1984	9231	8095	8663	NA	scaffold9401	6403	13053	+
gene_11430	gene_11430	cytochrome P450 76A1-like [Olea europaea var. sylvestris]	-4.66002	2.06868e-241	6.02427e-239	down	444	919	1123	17722	16025	16874	NA	scaffold23197	955	2862	+
gene_18920	gene_18920	probable galactinol--sucrose galactosyltransferase 2 [Sesamum indicum]	5.6775	1.2476e-238	3.59492e-236	up	5920	10760	14088	169	157	163	NA	scaffold37048	271	4224	-
gene_2611	gene_2611	zinc transporter 5-like isoform X1 [Olea europaea var. sylvestris]	5.51288	5.38373e-237	1.53515e-234	up	2082	4493	4584	61	70	66	NA	scaffold1219	2885	4485	+
gene_8634	gene_8634	probable galacturonosyltransferase-like 3 [Olea europaea var. sylvestris]	-4.25891	9.22906e-237	2.6045e-234	down	186	419	463	5942	5042	5492	NA	scaffold19088	2884	3924	-
gene_3589	gene_3589	probable galactinol--sucrose galactosyltransferase 2 isoform X2 [Olea europaea var. sylvestris]	-2.87094	1.54712e-235	4.32153e-233	down	575	1239	1095	5913	5625	5769	NA	scaffold13168	5693	10036	+
gene_6243	gene_6243	protein ZINC INDUCED FACILITATOR-LIKE 1-like isoform X1 [Olea europaea var. sylvestris]	4.47138	1.02548e-234	2.83551e-232	up	8360	17048	12711	480	465	473	NA	scaffold16029	515	13241	-
gene_15702	gene_15702	subtilisin-like protease SBT1.9 [Olea europaea var. sylvestris]	-3.79321	3.42778e-234	9.3832e-232	down	123	288	255	2638	2351	2495	NA	scaffold30311	3636	5921	-
gene_23311	gene_23311	protein CURVATURE THYLAKOID 1B, chloroplastic-like [Olea europaea var. sylvestris]	-3.14231	9.38541e-234	2.54372e-231	down	919	2142	2051	12707	11484	12096	NA	scaffold48937	2368	4000	+
gene_33556	gene_33556	1,4-reductase 1.1b [Olea europaea subsp. europaea]	-3.44026	3.78782e-232	1.01655e-229	down	963	1773	2015	14855	13307	14081	NA	scaffold9826	2856	4110	-
gene_26457	gene_26457	uncharacterized protein LOC111377900 [Olea europaea var. sylvestris]	-3.05129	2.81924e-227	7.4926e-225	down	3175	7479	6749	39397	37824	38611	NA	scaffold5983	8444	9275	-
gene_33149	gene_33149	RNA-binding translational regulator IRP (aconitase superfamily) [Handroanthus impetiginosus]	2.71752	1.59981e-226	4.21088e-224	up	14245	26939	28402	3096	2690	2893	NA	scaffold9523	4527	8324	-
gene_12414	gene_12414	abscisic acid receptor PYL4-like [Olea europaea var. sylvestris]	-5.94245	8.0593e-226	2.08128e-223	down	23	79	61	2942	2421	2682	NA	scaffold2472	12764	13390	-
gene_6236	gene_6236	bZIP transcription factor 46-like isoform X2 [Olea europaea var. sylvestris]	3.16576	3.04004e-222	7.77739e-220	up	3300	6374	6502	503	480	492	NA	scaffold16021	2600	6383	+
gene_23588	gene_23588	ABC transporter G family member 29-like isoform X2 [Olea europaea var. sylvestris]	-3.80837	1.83891e-219	4.66096e-217	down	217	395	333	3820	3489	3655	NA	scaffold4970	1968	10846	-
gene_16407	gene_16407	vinorine synthase [Olea europaea var. sylvestris]	-4.63674	2.27711e-219	5.71867e-217	down	161	403	277	6202	5106	5654	NA	scaffold31713	3207	5106	-
gene_27054	gene_27054	chaperone protein ClpD, chloroplastic [Sesamum indicum]	2.41602	2.41577e-218	6.01176e-216	up	25479	52807	44866	6808	5808	6308	NA	scaffold621	10975	17386	-
gene_19192	gene_19192	NAC domain-containing protein 83-like [Olea europaea var. sylvestris]	2.66622	1.86272e-217	4.5937e-215	up	22755	50540	43892	5559	4446	5003	NA	scaffold37620	3661	4585	+
gene_5569	gene_5569	salicylic acid-binding protein 2-like [Olea europaea var. sylvestris]	3.43528	2.12247e-216	5.18755e-214	up	6210	13213	10399	812	695	754	NA	scaffold15253	3104	6812	+
gene_23977	gene_23977	uncharacterized protein LOC111378120 [Olea europaea var. sylvestris]	6.74465	3.64375e-216	8.8269e-214	up	18642	44126	24010	242	201	222	NA	scaffold5089	7592	8983	-
gene_31583	gene_31583	phosphoprotein ECPP44-like [Olea europaea var. sylvestris]	4.04009	1.64905e-215	3.95976e-213	up	27534	48768	59870	2346	2174	2260	NA	scaffold85203	818	1537	-
gene_3804	gene_3804	probable galactinol--sucrose galactosyltransferase 2 isoform X2 [Olea europaea var. sylvestris]	-3.48445	8.33324e-215	1.9836e-212	down	154	325	279	2429	2190	2310	NA	scaffold1338	17931	22291	-
gene_17905	gene_17905	uncharacterized protein LOC111378122 [Olea europaea var. sylvestris]	-3.26842	6.04299e-214	1.42604e-211	down	295	696	657	4517	4016	4267	NA	scaffold34863	1613	3385	-
gene_23134	gene_23134	1-deoxy-D-xylulose 5-phosphate reductoisomerase, chloroplastic-like isoform X2 [Olea europaea var. sylvestris]	-3.57261	3.54449e-213	8.2929e-211	down	278	685	552	5264	4439	4852	NA	scaffold4829	1459	5660	-
gene_29079	gene_29079	aquaporin PIP2-2-like [Olea europaea var. sylvestris]	-5.24807	1.69834e-208	3.93987e-206	down	48	72	92	2317	2114	2216	NA	scaffold71360	308	2262	+
gene_32324	gene_32324	L-type lectin-domain containing receptor kinase IV.1-like [Olea europaea var. sylvestris]	-3.36628	1.81904e-208	4.18441e-206	down	306	554	584	4519	3664	4092	NA	scaffold89816	36	1475	+
gene_10819	gene_10819	cation/H(+) antiporter 18-like [Olea europaea var. sylvestris]	7.46541	1.87702e-207	4.2818e-205	up	4948	9293	12554	33	48	41	NA	scaffold22252	1266	4198	+
gene_26564	gene_26564	protein EXORDIUM-like 5 [Olea europaea var. sylvestris]	-3.82643	8.20437e-205	1.85609e-202	down	160	265	280	2902	2617	2760	NA	scaffold60247	5535	6542	+
gene_11247	gene_11247	arginine decarboxylase-like [Olea europaea var. sylvestris]	2.4004	3.78516e-203	8.49303e-201	up	10992	23161	22959	3039	2808	2924	NA	scaffold2289	10500	12671	+
gene_13399	gene_13399	PREDICTED: uncharacterized protein LOC104228562 isoform X1 [Nicotiana sylvestris]	6.16032	1.02736e-199	2.28642e-197	up	1636	2993	2792	30	27	29	NA	scaffold26342	535	951	+
gene_19606	gene_19606	probable pectinesterase/pectinesterase inhibitor 34 [Olea europaea var. sylvestris]	-2.33222	1.42491e-199	3.14559e-197	down	1753	3783	3662	13558	11496	12527	NA	scaffold38631	2132	3984	+
gene_13754	gene_13754	protein S [Catharanthus roseus]	-4.65891	2.80849e-199	6.15037e-197	down	130	190	190	3694	3512	3603	NA	scaffold26906	6770	7762	+
gene_7535	gene_7535	UDP-glycosyltransferase 74F2-like [Olea europaea var. sylvestris]	5.22853	4.73558e-198	1.02882e-195	up	1599	3028	3355	60	56	58	NA	scaffold17661	10	1495	+
gene_10965	gene_10965	NAC domain-containing protein 72-like [Olea europaea var. sylvestris]	4.29123	1.4716e-197	3.17194e-195	up	33309	64324	80221	2746	2171	2459	NA	scaffold22477	2516	3704	-
gene_6438	gene_6438	ethylene-responsive transcription factor ERF107-like [Olea europaea var. sylvestris]	-3.66136	3.66695e-196	7.84212e-194	down	233	402	357	3658	3300	3479	NA	scaffold16292	1982	2662	-
gene_916	gene_916	peroxisomal (S)-2-hydroxy-acid oxidase-like [Olea europaea var. sylvestris]	-2.33793	4.34705e-196	9.22451e-194	down	1306	2757	2410	9179	8612	8896	NA	scaffold10731	4089	7419	+
gene_1500	gene_1500	uncharacterized protein LOC111393541 [Olea europaea var. sylvestris]	2.77159	2.11802e-195	4.4599e-193	up	11507	20874	22335	2322	2078	2200	NA	scaffold11232	586	885	+
gene_13227	gene_13227	NAC domain-containing protein 72-like [Olea europaea var. sylvestris]	5.23358	2.4105e-195	5.03703e-193	up	6277	12557	16161	245	253	249	NA	scaffold26079	1876	3197	-
gene_28607	gene_28607	uncharacterized protein At4g22758-like [Olea europaea var. sylvestris]	3.74384	8.51181e-195	1.76517e-192	up	4584	9815	7468	485	408	447	NA	scaffold69163	417	1260	-
gene_19231	gene_19231	zinc finger protein ZAT12-like [Olea europaea var. sylvestris]	-4.96517	1.42598e-193	2.93494e-191	down	36	99	83	2028	1641	1835	NA	scaffold3775	2652	3185	-
gene_7389	gene_7389	dehydrin DHN1-like [Olea europaea var. sylvestris]	6.73091	2.5804e-192	5.27133e-190	up	3505	9076	5593	47	45	46	NA	scaffold174836	16	500	-
gene_1990	gene_1990	Mitogen-activated protein kinase [Handroanthus impetiginosus]	2.09047	2.51278e-191	5.09518e-189	up	7141	15214	13714	2496	2105	2301	NA	scaffold11642	3749	7503	+
gene_4082	gene_4082	GATA transcription factor 5-like [Olea europaea var. sylvestris]	-3.03844	1.09829e-190	2.21063e-188	down	1988	4426	3414	22911	20962	21937	NA	scaffold13636	2965	4044	-
gene_14685	gene_14685	squalene monooxygenase-like [Olea europaea var. sylvestris]	-2.30742	2.76944e-190	5.53363e-188	down	5905	11248	11759	41177	36999	39088	NA	scaffold2849	626	4081	+
gene_32082	gene_32082	uncharacterized protein LOC111391808 [Olea europaea var. sylvestris]	-5.56064	5.21814e-190	1.03508e-187	down	116	283	161	7843	6549	7196	NA	scaffold882	9070	9378	+
gene_16824	gene_16824	transcription factor MYC2-like [Olea europaea var. sylvestris]	-2.24306	2.41133e-189	4.74875e-187	down	3241	7247	6188	22607	20099	21353	NA	scaffold32554	2204	4216	-
gene_12012	gene_12012	transcription factor SRM1-like [Olea europaea var. sylvestris]	3.56474	1.37448e-186	2.68749e-184	up	1982	3897	3807	217	229	223	NA	scaffold24052	6463	8600	+
gene_9213	gene_9213	uncharacterized protein LOC111408249 [Olea europaea var. sylvestris]	-3.79192	8.8952e-186	1.72693e-183	down	310	835	659	7121	6194	6658	NA	scaffold19905	1153	3645	-
gene_21181	gene_21181	CBL-interacting serine/threonine-protein kinase 14-like [Olea europaea var. sylvestris]	-4.32744	1.28588e-185	2.47885e-183	down	546	818	1032	13835	12921	13378	NA	scaffold42567	2560	3852	-
gene_30150	gene_30150	transcription factor TCP23-like [Olea europaea var. sylvestris]	-2.74078	3.41481e-184	6.53685e-182	down	446	863	765	3953	3648	3801	NA	scaffold76983	22	1230	+
gene_6979	gene_6979	MDIS1-interacting receptor like kinase 2-like [Olea europaea var. sylvestris]	-4.33153	1.89803e-183	3.60811e-181	down	104	255	280	3573	3291	3432	NA	scaffold1696	4143	7257	-
gene_23978	gene_23978	putative oxidoreductase [Handroanthus impetiginosus]	3.83744	1.70813e-179	3.20263e-177	up	27568	56721	40843	2641	2191	2416	NA	scaffold50902	92	5005	+
gene_20228	gene_20228	thiamine thiazole synthase 1, chloroplastic-like [Olea europaea var. sylvestris]	-2.34319	2.29551e-179	4.27464e-177	down	28120	60222	49517	199126	181761	190444	NA	scaffold40039	1956	3566	-
gene_21496	gene_21496	transcription factor MYB62-like [Olea europaea var. sylvestris]	4.21337	7.07708e-179	1.30897e-176	up	4156	7910	6351	320	232	276	NA	scaffold43373	824	1825	+
gene_2257	gene_2257	Ethanolamine kinase [Handroanthus impetiginosus]	4.41263	1.61218e-177	2.96187e-175	up	1591	3532	3550	127	92	110	NA	scaffold11862	186	6424	+
gene_17341	gene_17341	transcription factor MYB108-like [Olea europaea var. sylvestris]	-2.68884	2.88166e-177	5.25884e-175	down	693	1238	1279	5981	5406	5694	NA	scaffold33695	2319	3638	-
gene_2321	gene_2321	AT-hook motif nuclear-localized protein 23-like [Olea europaea var. sylvestris]	-8.47955	1.2605e-175	2.28509e-173	down	4	23	7	3573	2965	3269	NA	scaffold11921	4215	5048	-
gene_10206	gene_10206	E3 ubiquitin-protein ligase PUB23-like [Olea europaea var. sylvestris]	-5.40885	7.72088e-175	1.39047e-172	down	62	76	85	2918	2423	2671	NA	scaffold2133	8798	10066	-
gene_8206	gene_8206	ethylene-responsive transcription factor 12-like [Olea europaea var. sylvestris]	-6.58982	9.04595e-175	1.61846e-172	down	16	37	19	2090	1700	1895	NA	scaffold18512	7957	8427	-
gene_4231	gene_4231	transketolase, chloroplastic [Olea europaea var. sylvestris]	-2.11026	2.85243e-172	5.07029e-170	down	14461	28164	29188	91050	78089	84570	NA	scaffold13799	2317	5889	-
gene_131	gene_131	aspartate aminotransferase, cytoplasmic [Olea europaea var. sylvestris]	-4.18389	1.89845e-171	3.35278e-169	down	673	1906	1346	20053	17779	18916	NA	scaffold1009	8986	14527	-
gene_3023	gene_3023	probable pectinesterase/pectinesterase inhibitor 34 [Olea europaea var. sylvestris]	-2.48494	2.23424e-170	3.92051e-168	down	696	1355	1414	5562	5006	5284	NA	scaffold12625	6199	9898	+
gene_3098	gene_3098	probable leucine-rich repeat receptor-like serine/threonine-protein kinase At3g14840 [Sesamum indicum]	-6.16659	1.02404e-168	1.78547e-166	down	45	117	58	4347	4211	4279	NA	scaffold12700	4393	7827	-
gene_11539	gene_11539	ankyrin repeat-containing protein At5g02620-like [Olea europaea var. sylvestris]	2.79159	3.75156e-168	6.49969e-166	up	5786	11834	9859	1210	968	1089	NA	scaffold23372	7277	10013	-
gene_8047	gene_8047	probable trehalose-phosphate phosphatase J isoform X1 [Olea europaea var. sylvestris]	-3.69344	4.76405e-168	8.20196e-166	down	202	536	435	4137	3953	4045	NA	scaffold18307	4248	6525	+
gene_21371	gene_21371	uncharacterized protein LOC111367953 [Olea europaea var. sylvestris]	2.81635	5.32712e-168	9.11404e-166	up	4504	8830	9303	885	861	873	NA	scaffold43050	718	2565	+
gene_28934	gene_28934	salicylic acid-binding protein 2-like [Olea europaea var. sylvestris]	6.2441	7.91911e-167	1.34645e-164	up	2203	4546	3132	39	33	36	NA	scaffold70633	639	2126	+
gene_13794	gene_13794	probable pectinesterase/pectinesterase inhibitor 34 [Olea europaea var. sylvestris]	-2.67624	1.17024e-165	1.97742e-163	down	339	662	681	3097	2763	2930	NA	scaffold26971	2209	6181	-
gene_24939	gene_24939	PREDICTED: thiosulfate sulfurtransferase 18 isoform X2 [Solanum tuberosum]	-2.51523	1.33819e-165	2.24734e-163	down	1471	2927	3132	12259	11101	11680	NA	scaffold54189	2701	4597	+
gene_20005	gene_20005	NAD(P)H-quinone oxidoreductase subunit U, chloroplastic isoform X1 [Olea europaea var. sylvestris]	-2.38453	1.86757e-165	3.11725e-163	down	468	1000	959	3641	3227	3434	NA	scaffold39623	1034	2394	-
gene_30032	gene_30032	C-repeat binding facor [Fraxinus americana]	-5.21177	2.0111e-165	3.33647e-163	down	144	282	172	6758	5579	6169	NA	scaffold762	1087	1764	+
gene_31818	gene_31818	probable protein phosphatase 2C 5 [Olea europaea var. sylvestris]	-3.2474	8.26382e-165	1.36273e-162	down	185	383	408	2736	2291	2514	NA	scaffold8659	211	6019	-
gene_24828	gene_24828	protein DETOXIFICATION 27-like [Olea europaea var. sylvestris]	2.2357	2.41985e-164	3.96653e-162	up	3356	6947	6146	1025	880	953	NA	scaffold53801	1607	2417	-
gene_13767	gene_13767	stearoyl-[acyl-carrier-protein] 9-desaturase, chloroplastic-like [Olea europaea var. sylvestris]	-2.21644	1.48275e-163	2.41599e-161	down	2634	5567	4727	16819	15877	16348	NA	scaffold26925	1304	4918	-
gene_25068	gene_25068	photosystem II reaction center W protein, chloroplastic-like [Olea europaea var. sylvestris]	-2.99543	4.35341e-163	7.05149e-161	down	594	1151	933	6337	5445	5891	NA	scaffold54650	4597	5278	+
gene_14565	gene_14565	NDR1/HIN1-like protein 6 [Olea europaea var. sylvestris]	-3.25075	1.56075e-162	2.51318e-160	down	1529	2653	3166	20197	18175	19186	NA	scaffold28302	1526	2290	-
gene_28148	gene_28148	pyruvate kinase 1, cytosolic-like [Olea europaea var. sylvestris]	-3.13574	1.70295e-162	2.72611e-160	down	2410	5644	4160	30975	27146	29061	NA	scaffold669	10170	17010	-
gene_11427	gene_11427	3-oxo-Delta(4,5)-steroid 5-beta-reductase-like isoform X1 [Olea europaea var. sylvestris]	3.64879	6.13326e-161	9.76116e-159	up	10300	21717	16264	1214	904	1059	NA	scaffold23193	513	1811	+
gene_25854	gene_25854	uncharacterized protein LOC111408848 [Olea europaea var. sylvestris]	3.46126	1.11911e-160	1.77079e-158	up	5297	10657	12239	761	623	692	NA	scaffold5751	1825	4123	-
gene_10892	gene_10892	abscisic acid receptor PYL4-like [Olea europaea var. sylvestris]	-6.21797	4.00839e-160	6.30607e-158	down	177	403	198	16312	15556	15934	NA	scaffold22359	5111	5749	+
gene_14457	gene_14457	galactinol synthase 2-like [Olea europaea var. sylvestris]	3.43592	1.57528e-159	2.4641e-157	up	14207	32150	23474	1965	1552	1759	NA	scaffold280	8002	9359	+
gene_9841	gene_9841	formin-like protein 1 [Olea europaea var. sylvestris]	-4.09307	5.26491e-159	8.18873e-157	down	92	262	205	2717	2371	2544	NA	scaffold207	5370	9600	+
gene_3611	gene_3611	probable WRKY transcription factor 7 [Olea europaea var. sylvestris]	-2.28202	6.32035e-159	9.77475e-157	down	828	1798	1742	5984	5488	5736	NA	scaffold13196	3871	5320	-
gene_29834	gene_29834	uncharacterized protein LOC111395692 [Olea europaea var. sylvestris]	-3.20563	9.82021e-159	1.51022e-156	down	253	619	490	3534	3228	3381	NA	scaffold75199	867	1763	+
gene_27453	gene_27453	probable xyloglucan endotransglucosylase/hydrolase protein 7 [Olea europaea var. sylvestris]	-3.1045	3.35123e-158	5.12495e-156	down	955	2249	1675	12160	10546	11353	NA	scaffold63984	1046	2308	-
gene_16155	gene_16155	cytochrome P450 CYP72A219-like [Olea europaea var. sylvestris]	2.748	1.42138e-156	2.14966e-154	up	3352	6717	6571	663	683	673	NA	scaffold31166	1019	2981	-
gene_14929	gene_14929	peroxisomal adenine nucleotide carrier 1 [Olea europaea var. sylvestris]	2.54966	2.18486e-156	3.28618e-154	up	4259	8654	7462	963	938	951	NA	scaffold28956	1432	4204	-
gene_21059	gene_21059	abscisic acid receptor PYL4-like [Olea europaea var. sylvestris]	-2.70968	2.52877e-156	3.78266e-154	down	2333	4105	3728	19531	17448	18490	NA	scaffold4224	371	1060	+
gene_28151	gene_28151	uncharacterized protein LOC105156519 [Sesamum indicum]	4.44258	5.27406e-156	7.84631e-154	up	6297	13448	9657	341	397	369	NA	scaffold66	7513	9675	+
gene_26641	gene_26641	cytochrome P450 714C2 [Sesamum indicum]	-6.6193	1.96141e-155	2.90225e-153	down	22	22	42	2611	2096	2354	NA	scaffold6055	5183	8017	-
gene_21652	gene_21652	uncharacterized protein LOC111399173 [Olea europaea var. sylvestris]	4.67594	1.17222e-154	1.72518e-152	up	42372	91406	56083	2124	1969	2047	NA	scaffold43820	1664	2947	-
gene_26702	gene_26702	high-affinity nitrate transporter 3.1-like [Olea europaea var. sylvestris]	-4.01924	5.48247e-153	7.98283e-151	down	126	209	174	2472	2127	2300	NA	scaffold6077	20473	21652	+
gene_17374	gene_17374	probable carboxylesterase 6 [Olea europaea var. sylvestris]	2.28041	1.11452e-152	1.61423e-150	up	3800	7424	7470	1083	1015	1049	NA	scaffold33766	1991	2743	+
gene_12241	gene_12241	ferritin-1, chloroplastic-like [Olea europaea var. sylvestris]	4.87776	1.84634e-152	2.66008e-150	up	14448	33962	20181	647	624	636	NA	scaffold24461	3457	5629	-
gene_25635	gene_25635	lachrymatory-factor synthase [Olea europaea var. sylvestris]	-2.30881	1.89487e-151	2.71572e-149	down	513	1102	1069	3833	3367	3600	NA	scaffold56716	960	1445	-
gene_20729	gene_20729	transcription factor MYB44-like [Olea europaea var. sylvestris]	-2.7453	1.59849e-150	2.27902e-148	down	319	592	533	2855	2477	2666	NA	scaffold41380	555	1604	+
gene_27195	gene_27195	glycosyltransferase family protein 64 protein C5-like [Olea europaea var. sylvestris]	-3.53409	2.36514e-150	3.35458e-148	down	203	330	374	3195	2621	2908	NA	scaffold6284	418	2435	+
gene_4915	gene_4915	uncharacterized protein LOC111395591 [Olea europaea var. sylvestris]	-2.59927	4.29682e-150	6.06295e-148	down	6087	10960	12266	51047	46305	48676	NA	scaffold1455	10711	14386	-
gene_19145	gene_19145	amino acid transporter AVT1J-like [Olea europaea var. sylvestris]	4.91799	7.96907e-150	1.11869e-147	up	7035	16019	12642	263	371	317	NA	scaffold37542	1505	3965	-
gene_21350	gene_21350	oxygen-evolving enhancer protein 2, chloroplastic-like [Olea europaea var. sylvestris]	-2.64568	1.28794e-149	1.79878e-147	down	21811	40436	45852	193911	175201	184556	NA	scaffold429	9029	10252	-
gene_12417	gene_12417	24-methylenesterol C-methyltransferase 2-like [Sesamum indicum]	-2.15217	1.00788e-148	1.40049e-146	down	913	2054	1836	6053	5472	5763	NA	scaffold24735	7380	8453	-
gene_24814	gene_24814	sugar carrier protein C-like [Olea europaea var. sylvestris]	-3.17388	6.62086e-148	9.15351e-146	down	345	561	580	4036	3423	3730	NA	scaffold5376	7	2511	+
gene_5634	gene_5634	protein EXORDIUM-like isoform X2 [Olea europaea var. sylvestris]	-5.85548	3.42889e-146	4.69312e-144	down	12	46	31	1483	1276	1380	NA	scaffold15325	2948	3892	+
gene_536	gene_536	fasciclin-like arabinogalactan protein 1 [Olea europaea var. sylvestris]	-3.6577	1.27946e-145	1.74249e-143	down	1346	1999	2385	21190	19291	20241	NA	scaffold10433	4499	5722	+
gene_15470	gene_15470	probable GTP diphosphokinase RSH2, chloroplastic [Olea europaea var. sylvestris]	2.00018	2.62286e-145	3.55436e-143	up	8373	17735	16818	3217	2607	2912	NA	scaffold29893	5537	8456	+
gene_2564	gene_2564	protein ALP1-like [Olea europaea var. sylvestris]	-3.4522	5.82834e-145	7.82084e-143	down	7567	15894	11182	109249	99280	104265	NA	scaffold12161	2925	4451	-
gene_9406	gene_9406	putative dehydrin [Olea europaea subsp. europaea]	3.6197	2.26692e-144	3.02706e-142	up	89695	153829	199822	10493	9236	9865	NA	scaffold20134	2166	3001	+
gene_29264	gene_29264	boron transporter 1-like [Olea europaea var. sylvestris]	2.95217	3.66438e-144	4.86935e-142	up	31962	71820	53019	5946	5086	5516	NA	scaffold7228	3779	8573	-
gene_1323	gene_1323	serine hydroxymethyltransferase, mitochondrial [Olea europaea var. sylvestris]	-2.38446	7.00399e-144	9.26218e-142	down	5897	12542	13162	47791	41166	44479	NA	scaffold11082	3605	7651	+
gene_11299	gene_11299	glyceraldehyde-3-phosphate dehydrogenase, cytosolic-like [Olea europaea var. sylvestris]	-4.5652	9.47694e-144	1.24722e-141	down	1772	3322	2161	50187	46085	48136	NA	scaffold22975	570	3747	-
gene_15718	gene_15718	chlorophyll a-b binding protein CP24 10A, chloroplastic-like [Olea europaea var. sylvestris]	-2.5715	2.18051e-143	2.85595e-141	down	1268	2408	2680	10971	9617	10294	NA	scaffold30344	539	1638	+
gene_8547	gene_8547	transketolase, chloroplastic-like [Olea europaea var. sylvestris]	4.35117	9.43906e-143	1.2304e-140	up	2455	4729	5968	185	163	174	NA	scaffold18988	2009	5955	+
gene_10939	gene_10939	proline-rich receptor-like protein kinase PERK1 [Olea europaea var. sylvestris]	-3.00738	8.14186e-142	1.05628e-139	down	219	531	496	2795	2575	2685	NA	scaffold22441	1923	5359	+
gene_28223	gene_28223	probable serine/threonine-protein kinase At4g35230 [Sesamum indicum]	2.50484	4.17541e-141	5.3914e-139	up	4863	11083	9290	1331	1074	1203	NA	scaffold6737	367	7201	-
gene_22771	gene_22771	probable WRKY transcription factor 71 [Olea europaea var. sylvestris]	5.15616	1.30922e-140	1.68257e-138	up	1666	4256	3380	89	51	70	NA	scaffold47187	1452	3148	+
gene_11213	gene_11213	eukaryotic peptide chain release factor subunit 1-3-like [Olea europaea var. sylvestris]	3.93989	7.51207e-140	9.60914e-138	up	11507	23003	29347	1138	1093	1116	NA	scaffold2284	5086	6399	+
gene_24052	gene_24052	potassium transporter 4-like [Olea europaea var. sylvestris]	3.33097	1.15476e-139	1.47025e-137	up	14438	28069	33350	2303	1787	2045	NA	scaffold5112	12291	19080	-
gene_29498	gene_29498	hypothetical protein CDL12_11781 [Handroanthus impetiginosus]	-2.75857	9.97449e-139	1.26408e-136	down	393	868	684	3863	3300	3582	NA	scaffold7351	5104	6084	+
gene_3485	gene_3485	F-box protein At2g02240-like [Olea europaea var. sylvestris]	3.04685	2.78102e-138	3.50819e-136	up	2717	5688	5124	524	370	447	NA	scaffold13065	6303	7786	+
gene_1474	gene_1474	CSC1-like protein RXW8 isoform X1 [Olea europaea var. sylvestris]	3.36064	5.13971e-138	6.45388e-136	up	1904	3875	3085	252	222	237	NA	scaffold11203	3808	5082	-
gene_15565	gene_15565	probable WRKY transcription factor 40 [Olea europaea var. sylvestris]	4.95977	8.81362e-138	1.10166e-135	up	1769	2648	2960	72	61	67	NA	scaffold3003	8055	10658	-
gene_5518	gene_5518	AAA-ATPase ASD, mitochondrial-like [Olea europaea var. sylvestris]	4.87701	2.3261e-137	2.8943e-135	up	1712	2683	2938	83	57	70	NA	scaffold15194	3904	5526	-
gene_30923	gene_30923	asparagine synthetase [glutamine-hydrolyzing] 2 [Olea europaea var. sylvestris]	-2.1721	6.07482e-137	7.52453e-135	down	1184	2717	2431	8356	7030	7693	NA	scaffold8124	1761	8742	+
gene_24260	gene_24260	C2H2-type zinc finger transcription factor [Fraxinus velutina]	-3.22508	8.53242e-137	1.0521e-134	down	708	1347	1626	9640	9009	9325	NA	scaffold51841	2435	2983	+
gene_26663	gene_26663	G-type lectin S-receptor-like serine/threonine-protein kinase LECRK3 [Olea europaea var. sylvestris]	-2.39596	8.83129e-136	1.08407e-133	down	958	1679	1737	6762	5946	6354	NA	scaffold60632	218	2230	+
gene_26652	gene_26652	uncharacterized protein LOC111410731 isoform X1 [Olea europaea var. sylvestris]	2.88234	1.52867e-135	1.86812e-133	up	1961	4567	4221	404	377	391	NA	scaffold605	11265	15819	+
gene_23199	gene_23199	7-deoxyloganetic acid glucosyltransferase-like [Olea europaea var. sylvestris]	3.23897	6.69543e-135	8.1458e-133	up	3849	7578	8484	559	581	570	NA	scaffold48513	232	1823	-
gene_11545	gene_11545	fasciclin-like arabinogalactan protein 13 [Olea europaea var. sylvestris]	-5.55361	7.32309e-135	8.87001e-133	down	19	36	54	1411	1359	1385	NA	scaffold2337	18024	18755	+
gene_25542	gene_25542	late embryogenesis abundant protein D-29-like [Olea europaea var. sylvestris]	4.55384	1.80221e-133	2.17329e-131	up	1352	3000	2634	68	92	80	NA	scaffold56354	1172	2338	+
gene_4323	gene_4323	glycosyltransferase family 92 protein RCOM_0530710-like [Olea europaea var. sylvestris]	-2.08128	2.50809e-133	3.01124e-131	down	626	1198	1136	3679	3189	3434	NA	scaffold13884	4904	6715	+
gene_30965	gene_30965	chaperone protein dnaJ 20, chloroplastic-like [Olea europaea var. sylvestris]	3.41943	5.39849e-133	6.4532e-131	up	10088	17689	20613	1454	1039	1247	NA	scaffold81564	1358	1915	+
gene_20121	gene_20121	pectin acetylesterase 8-like [Sesamum indicum]	2.38261	2.76351e-132	3.28906e-130	up	10078	20074	21315	2714	2634	2674	NA	scaffold39880	341	3905	+
gene_17593	gene_17593	ATP sulfurylase 1, chloroplastic-like [Olea europaea var. sylvestris]	3.04984	4.66113e-132	5.52354e-130	up	7632	15475	12032	1161	1168	1165	NA	scaffold34236	1758	5994	-
gene_31282	gene_31282	chlorophyll a-b binding protein CP29.1, chloroplastic [Olea europaea var. sylvestris]	-2.65406	1.12289e-131	1.32492e-129	down	3605	7528	8341	34527	31447	32987	NA	scaffold83323	316	962	-
gene_5598	gene_5598	fatty-acid-binding protein 2-like [Olea europaea var. sylvestris]	5.3701	1.44431e-131	1.69685e-129	up	6142	10375	16588	235	198	217	NA	scaffold15289	2053	5755	-
gene_13496	gene_13496	abscisic acid receptor PYL8-like [Olea europaea var. sylvestris]	-3.06611	2.62734e-131	3.07354e-129	down	137	332	295	1842	1603	1723	NA	scaffold26492	1433	4528	+
gene_32430	gene_32430	BEL1-like homeodomain protein 4 isoform X2 [Olea europaea var. sylvestris]	-2.00328	4.06268e-131	4.73241e-129	down	1463	3251	2761	8500	7725	8113	NA	scaffold9043	3080	7921	+
gene_11288	gene_11288	homeobox-leucine zipper protein ATHB-12-like [Olea europaea var. sylvestris]	2.36651	1.28787e-130	1.49382e-128	up	3911	7995	7050	998	1005	1002	NA	scaffold22959	1254	2212	-
gene_14714	gene_14714	protein EXORDIUM-like isoform X2 [Olea europaea var. sylvestris]	-4.81517	1.34324e-130	1.55147e-128	down	132	293	167	5009	4160	4585	NA	scaffold2852	10998	11942	-
gene_30124	gene_30124	serine acetyltransferase 5 [Olea europaea var. sylvestris]	-2.81878	2.07359e-130	2.38498e-128	down	265	611	495	2687	2541	2614	NA	scaffold7683	3219	5578	-
gene_6592	gene_6592	probable E3 ubiquitin-protein ligase XERICO [Olea europaea var. sylvestris]	3.10652	1.6353e-129	1.873e-127	up	4084	7709	8087	596	661	629	NA	scaffold164	6751	8415	-
[truncated: 2,985 more rows]

## Sheet: R7SL vs. S4SL
Transcripts	GeneName	GeneDescription	log2FC	pvalue	FDR	regulations	R7SL_1	R7SL_2	R7SL_3	S4SL_1	S4SL_2	S4SL_3	transcriptType	chromosome	start	end	strand
[truncated: 3,592 more rows]

[truncated: 5 more sheets: S4SL vs. S4CL, R7CR vs. S4CR, R7SR vs. R7CR, R7SR vs. S4SR, S4SR vs. S4CR]
