# Supplementary material for: Comparative Transcriptome Analysis Unravels Defense Pathways of Fraxinus velutina Torr Against Salt Stress
Source: Front Plant Sci. 2022 Mar 4;13:842726. doi: 10.3389/fpls.2022.842726 (PMC8931533; doi:10.3389/fpls.2022.842726)
Supplement: Supplementary file 9 [file Table_5.XLSX]

## Sheet: R7SR vs. S4SR
Table S5 GO enrichment analysis of DEGs from comparisons R7SR vs. S4SR and R7SL vs. S4SL
ID	Term	Ontology Source	Associated Genes Found	Term PValue	Term PValue Corrected with Bonferroni step down	Group PValue	Group PValue Corrected with Bonferroni step down	GOLevels	GOGroups	% Associated Genes	Nr. Genes
GO:1901700	response to oxygen-containing compound	GO_BiologicalProcess-Custom-GOA_21.11.2017_00h00	[5PTASE11, AATP1, ABA2, ABCG25, ACA2, ACO3, ADK1, AHG2, AIB, ANNAT4, AS1, ASN1, AT1G20950, AT1G62660, AT1G71520, AT2G30020, AT2G33710, AT2G44060, AT3G02790, AT3G03990, AT3G08640, AT5G51300, AT5G57710, ATAF1, ATARCA, AVP1, AtATG18a, BAM1, BCS1, BI1, BRH1, BSK1, BSL2, BT4, C2, CAT2, CHIP, CIPK1, CIPK23, COI1, CP1, CP12-1, CPK4, CR88, CRK2, CYSB, ChlAKR, EDA39, EDL3, EFE, EIN3, ERF1, ERF13, ERF5, EX…	5.47101e-25	3.99384e-22	1.83293e-26	3.66587e-25	[3]	Group19	9.87261	156
GO:0010033	response to organic substance	GO_BiologicalProcess-Custom-GOA_21.11.2017_00h00	[5PTASE11, AATP1, ABA2, ABCG25, ACA2, ACO3, ACR4, ACT7, ADA2B, ADK1, AGO4, AHG2, AHP1, AIB, ANNAT4, APS1, ARF19, ARR3, AS1, ASN1, AT1G20950, AT1G62660, AT1G71520, AT2G30020, AT2G33710, AT2G44060, AT2G46690, AT3G03990, AT4G17520, AT5G21960, AT5G51300, AT5G52020, AT5G57710, AT5G61890, ATAF1, ATARCA, AUX1, B73, BBC1, BCS1, BRH1, BSK1, BSL2, BT4, C2, CAD9, CEP1, CHIP, CIPK1, CLPC1, COI1, CP1, CP12-1,…	2.60104e-22	1.89616e-19	1.83293e-26	3.66587e-25	[3]	Group19	8.71063	178
GO:0010035	response to inorganic substance	GO_BiologicalProcess-Custom-GOA_21.11.2017_00h00	[AATP1, ABA2, ACO3, ADK1, ADSS, ALDH2B4, ALS3, ANNAT4, APS1, AQI, AS1, AT1G11860, AT1G60420, AT1G75280, AT2G44060, AT3G02790, AT3G52990, AT5G08680, AT5G64250, ATARCA, ATB2, ATMDAR2, ATMS1, AVP1, AtATG18a, BAM1, BI1, BT4, CAM7, CAT2, CIPK23, CR88, CRK2, CYSB, ChlAKR, EDL3, EIF4A-2, EIN3, FBA6, FBA8, GAD, GDH1, GLYR1, GPX6, GSTU8, GTL1, HAT22, HB-7, HIS1-3, HSC70-1, HSFA2, HSFB3, HSP101, HSP18.2, H…	6.06534e-22	4.41556e-19	1.83293e-26	3.66587e-25	[3]	Group19	11.3347	108
GO:0009725	response to hormone	GO_BiologicalProcess-Custom-GOA_21.11.2017_00h00	[5PTASE11, AATP1, ABCG25, ACO3, ACR4, ACT7, ADA2B, AHG2, AHP1, AIB, ANNAT4, APS1, ARF19, ARR3, AS1, AT1G62660, AT1G71520, AT2G30020, AT2G33710, AT2G44060, AT2G46690, AT4G17520, AT5G21960, AT5G51300, AT5G52020, AT5G61890, ATAF1, ATARCA, AUX1, B73, BBC1, BRH1, BSK1, BSL2, BT4, C2, CAD9, CEP1, CHIP, CIPK1, CLPC1, COI1, CP1, CPK4, CRF7, DEAR3, DFL2, E2F1, EBF1, EDL3, EIN3, EIN4, EOL1, ERF1, ERF12, ER…	7.05486e-19	5.12888e-16	1.83293e-26	3.66587e-25	[3, 4]	Group19	8.80767	148
GO:0006970	response to osmotic stress	GO_BiologicalProcess-Custom-GOA_21.11.2017_00h00	[5PTASE11, AATP1, ACO3, AHG2, ANNAT4, AS1, AT1G59960, AT2G43090, AT5G47030, ATMDAR2, ATMS1, ATPQ, AVP1, AtATG18a, BT4, BZIP53, C2, CEP1, CHIP, CIPK1, CP1, CR88, CYSB, ChlAKR, EBS5, EDL3, FBA6, FBA8, Fes1A, GDH1, GLX2-1, GPX6, GSK1, GSTF8, MAPKKK17, MAPKKK20, MEE31, MMP, MPK3, MPK4, MSS1, MYB102, MYB108, MYB109, MYB112, MYB2, MYB20, MYBR1, NAC042, NAC083, NDPK1, NQR, OSM34, P40, PEN2, PEN3, RAP2.4…	5.56365e-18	4.03921e-15	5.56365e-18	1.05709e-16	[3]	Group06	12.3613	78
GO:0006979	response to oxidative stress	GO_BiologicalProcess-Custom-GOA_21.11.2017_00h00	[ACO3, AGC2-1, AT1G14550, AT1G75280, AT2G15560, AT2G41480, AT3G02790, AT3G08640, AT3G10020, AT5G16990, AT5G55070, AtATG18a, BT4, CAT2, CRK2, CYSB, EMB1467, GLYR1, GPX6, HSFA2, HSP101, HSP18.2, HSP21, LDL1, MAPKKK20, MPK3, MSL10, MYC2, NDPK1, NQR, NUDT2, OPR3, PCR2, PDE345, PMSR4, PRX52, PRXR1, RSR4, SAG20, SIP1, SIP2, STS, TIL, TLP3, TRX1, WRKY8]	4.11524e-17	2.98355e-14	1.83293e-26	3.66587e-25	[3]	Group04	9.93521	47
GO:0009651	response to salt stress	GO_BiologicalProcess-Custom-GOA_21.11.2017_00h00	[5PTASE11, AATP1, ACO3, AHG2, ANNAT4, AS1, AT1G59960, AT2G43090, AT5G47030, ATMDAR2, ATMS1, ATPQ, AVP1, AtATG18a, BT4, C2, CEP1, CHIP, CIPK1, CP1, CR88, ChlAKR, EBS5, EDL3, FBA6, FBA8, Fes1A, GDH1, GLX2-1, GPX6, GSK1, GSTF8, MAPKKK20, MMP, MPK4, MSS1, MYB102, MYB108, MYB109, MYB112, MYB2, MYB20, MYBR1, NAC042, NAC083, NDPK1, NQR, OSM34, P40, PEN2, PEN3, RAP2.4, RD19, RGA1, RGP1, RSR4, RVE2, Rap2.…	8.4772e-17	6.1375e-14	5.56365e-18	1.05709e-16	[4]	Group06	12.5442	71
GO:0043436	oxoacid metabolic process	GO_BiologicalProcess-Custom-GOA_21.11.2017_00h00	[5-FCL, AAE11, AAE12, AAS, ABA2, ACO3, ACP3, ACR4, ADCL, ALAAT2, APR3, ASE2, ASN1, AT1G11860, AT2G43090, AT3G07270, AT3G52990, AT4G17360, AT4G24830, AT4G34840, AT5G08570, AT5G12040, AT5G23250, AT5G28237, AT5G52020, AT5G55070, ATMS1, BI1, CM1, CSR1, CYP86B1, CYP94B3, DHS2, DIT2.1, DJ1B, DJ1D, DiT1, EDA9, EMB2024, EMB2768, EMB3003, EOL1, ERF9, ERS1, FAD6, FAD8, FAH1, FAP2, FBA6, FBA8, GA2OX2, GAD, …	1.96328e-15	1.41945e-12	2.54319e-16	4.32342e-15	[4]	Group17	9.4851	105
GO:0006082	organic acid metabolic process	GO_BiologicalProcess-Custom-GOA_21.11.2017_00h00	[5-FCL, AAE11, AAE12, AAS, ABA2, ACO3, ACP3, ACR4, ADCL, ALAAT2, APR3, ASE2, ASN1, AT1G11860, AT2G43090, AT3G07270, AT3G52990, AT4G17360, AT4G24830, AT4G34840, AT5G08570, AT5G12040, AT5G23250, AT5G28237, AT5G52020, AT5G55070, ATMS1, BI1, CM1, CSR1, CYP86B1, CYP94B3, DHS2, DIT2.1, DJ1B, DJ1D, DiT1, EDA9, EMB2024, EMB2768, EMB3003, EOL1, ERF9, ERS1, FAD6, FAD8, FAH1, FAP2, FBA6, FBA8, GA2OX2, GAD, …	2.36146e-15	1.70497e-12	2.54319e-16	4.32342e-15	[3]	Group17	9.45094	105
GO:0007165	signal transduction	GO_BiologicalProcess-Custom-GOA_21.11.2017_00h00	[ABA2, ADK1, AFP3, AGC2-1, AHP1, AIB, ARF19, ARR3, AT1G30755, AT1G62660, AT1G64610, AT1G71520, AT2G30020, AT2G33710, AT2G46690, AT3G11920, AT3G20820, AT3G56370, AT5G21960, AT5G51300, AT5G52020, AT5G61890, ATAF1, ATARCA, ATPI4K ALPHA, ATSIK, AUX1, B73, BAM1, BCS1, BI1, BSK1, BSL2, C2, CAM7, CIPK1, CIPK23, CIPK7, COI1, COL3, CPK4, CRF7, CT-BMY, DEAR3, DGK5, EBF1, EDL3, EIN3, EIN4, EOL1, ERF1, ERF12…	8.10825e-15	5.84605e-12	1.83293e-26	3.66587e-25	[2, 3, 4]	Group20	7.47717	132
GO:0019752	carboxylic acid metabolic process	GO_BiologicalProcess-Custom-GOA_21.11.2017_00h00	[5-FCL, AAE11, AAE12, AAS, ABA2, ACO3, ACP3, ACR4, ADCL, ALAAT2, APR3, ASE2, ASN1, AT1G11860, AT2G43090, AT3G07270, AT3G52990, AT4G17360, AT4G24830, AT4G34840, AT5G08570, AT5G12040, AT5G23250, AT5G28237, AT5G55070, ATMS1, BI1, CM1, CSR1, CYP86B1, CYP94B3, DHS2, DIT2.1, DJ1B, DJ1D, DiT1, EDA9, EMB2768, EMB3003, EOL1, ERS1, FAD6, FAD8, FAH1, FAP2, FBA6, FBA8, GA2OX2, GAD, GDH1, GLX2-1, GME, HB1, HC…	2.98588e-14	2.14984e-11	2.54319e-16	4.32342e-15	[5]	Group17	9.62129	94
GO:1901362	organic cyclic compound biosynthetic process	GO_BiologicalProcess-Custom-GOA_21.11.2017_00h00	[5-FCL, ABA2, ADA2B, ADCL, ADK1, ADSS, AGL62, AGO4, AIB, AP2, APT3, ARF19, ARR3, AS1, ASE2, AT-HSFA5, AT1G21200, AT1G69580, AT1G71520, AT2G01060, AT2G14045, AT2G32070, AT2G33710, AT2G38250, AT2G40350, AT3G02790, AT3G03990, AT3G06590, AT3G07270, AT3G23690, AT3G25570, AT4G17360, AT4G37850, AT5G04760, AT5G08680, AT5G14700, AT5G21960, AT5G28237, AT5G49700, AT5G52020, AT5G57710, AT5G61890, AT5G64170, …	7.12047e-14	5.11962e-11	1.03953e-16	1.87116e-15	[4]	Group20	6.82627	211
GO:0070887	cellular response to chemical stimulus	GO_BiologicalProcess-Custom-GOA_21.11.2017_00h00	[ABA2, AGO4, AHP1, AIB, ARF19, ARR3, AT1G14550, AT1G62660, AT1G71520, AT2G30020, AT2G33710, AT2G46690, AT3G02790, AT3G03990, AT5G21960, AT5G51300, AT5G52020, AT5G57510, AT5G61890, ATAF1, ATARCA, AUX1, B73, BCS1, BSK1, BSL2, C2, CEP1, COI1, CP12-3, CPK4, CRF7, DEAR3, EBF1, EDL3, EFE, EIN3, EIN4, EOL1, ERF1, ERF12, ERF13, ERF5, ERF9, ERS1, FMO1, GAMMA-TIP, GASA1, GRF8, GRX480, GSK1, GTL1, HAI2, HAT…	2.07337e-13	1.48868e-10	1.83293e-26	3.66587e-25	[3]	Group19	8.86824	105
GO:0046686	response to cadmium ion	GO_BiologicalProcess-Custom-GOA_21.11.2017_00h00	[ACO3, ADK1, ADSS, ALDH2B4, APS1, AS1, AT1G11860, AT1G60420, AT1G75280, AT2G44060, AT3G52990, AT5G08680, AT5G64250, ATARCA, ATB2, ATMDAR2, ATMS1, EIF4A-2, FBA6, FBA8, GAD, GDH1, GPX6, GSTU8, HSC70-1, HSFB3, HSP23.6-MITO, IIL1, LAP1, MEE31, MMP, MYB112, MYB2, MYB73, MYBR1, NDPK1, PCK1, PDE345, PGK1, PLDBETA1, PPa4, ROF1, RPT2a, SAM1, SERAT2;2, TPPJ, cICDH, iPGAM2, mtLPD1]	2.16534e-13	1.55255e-10	4.36595e-33	9.16849e-32	[5]	Group15	13.6872	49
GO:0050794	response to cadmium ion	GO_BiologicalProcess-Custom-GOA_21.11.2017_00h00	[ABA2, ABP1, ACHT4, ACR4, ADA2B, ADK1, AFP3, AGC2-1, AGL62, AGO4, AHP1, AIB, AP2, APR3, ARF19, ARR3, AS1, AT-HSFA5, AT1G21200, AT1G30755, AT1G60420, AT1G62660, AT1G64610, AT1G69580, AT1G71520, AT2G01060, AT2G14045, AT2G30020, AT2G32070, AT2G33710, AT2G38250, AT2G40350, AT2G46690, AT3G02790, AT3G06590, AT3G11920, AT3G20820, AT3G23690, AT3G56370, AT3G57070, AT4G37850, AT5G04760, AT5G13810, AT5G1860…	4.65448e-13	3.32795e-10	1.03953e-16	1.87116e-15	[2, 3]	Group20	6.1624	278
GO:0009737	response to abscisic acid	GO_BiologicalProcess-Custom-GOA_21.11.2017_00h00	[5PTASE11, AATP1, ABCG25, ACO3, AHG2, AIB, ANNAT4, AT1G62660, AT2G30020, AT5G51300, ATAF1, ATARCA, BSK1, C2, CHIP, CIPK1, CPK4, EDL3, GASA1, HAI2, HAT22, HB-7, HOS3-1, IBR5, LOX1, MAPKKK17, MAPKKK20, MEE31, MPK3, MPK4, MSS1, MYB102, MYB108, MYB109, MYB112, MYB2, MYB73, MYBR1, MYC2, NAC083, PEN3, PIP2A, PIP2B, PIP3, PKT3, PMZ, PP2CA, PUB9, PYL4, RCAR3, RD26, RDUF1, RGA1, RVE2, Rap2.6L, SAP18, SIP1…	4.77731e-13	3.411e-10	1.83293e-26	3.66587e-25	[4, 5]	Group19	10.9777	65
GO:0097305	response to alcohol	GO_BiologicalProcess-Custom-GOA_21.11.2017_00h00	[5PTASE11, AATP1, ABCG25, ACO3, AHG2, AIB, ANNAT4, AT1G62660, AT2G30020, AT5G51300, ATAF1, ATARCA, BSK1, C2, CHIP, CIPK1, CPK4, EDL3, GASA1, HAI2, HAT22, HB-7, HOS3-1, IBR5, LOX1, MAPKKK17, MAPKKK20, MEE31, MPK3, MPK4, MSS1, MYB102, MYB108, MYB109, MYB112, MYB2, MYB73, MYBR1, MYC2, NAC083, PEN3, PIP2A, PIP2B, PIP3, PKT3, PMZ, PP2CA, PUB9, PYL4, RCAR3, RD26, RDUF1, RGA1, RVE2, Rap2.6L, SAP18, SIP1…	6.52869e-13	4.65496e-10	1.83293e-26	3.66587e-25	[4]	Group19	10.9029	65
GO:0009755	hormone-mediated signaling pathway	GO_BiologicalProcess-Custom-GOA_21.11.2017_00h00	[AHP1, AIB, ARF19, ARR3, AT1G62660, AT1G71520, AT2G30020, AT2G33710, AT2G46690, AT5G21960, AT5G51300, AT5G52020, AT5G61890, ATAF1, ATARCA, AUX1, B73, BSK1, BSL2, C2, COI1, CPK4, CRF7, DEAR3, EBF1, EDL3, EIN3, EIN4, EOL1, ERF1, ERF12, ERF13, ERF5, ERF9, ERS1, GAMMA-TIP, GASA1, GRF8, GRX480, GSK1, HAI2, HAT22, HB-7, HOT5, IBR5, IDD1, JAZ10, LCR, LDL1, MAPKKK17, MEE31, MPK3, MPK4, MYBR1, MYC2, PKT3,…	4.84078e-12	3.44663e-09	1.83293e-26	3.66587e-25	[3, 4, 5, 6]	Group19	9.58084	80
GO:0032870	cellular response to hormone stimulus	GO_BiologicalProcess-Custom-GOA_21.11.2017_00h00	[AHP1, AIB, ARF19, ARR3, AT1G62660, AT1G71520, AT2G30020, AT2G33710, AT2G46690, AT5G21960, AT5G51300, AT5G52020, AT5G61890, ATAF1, ATARCA, AUX1, B73, BSK1, BSL2, C2, COI1, CPK4, CRF7, DEAR3, EBF1, EDL3, EIN3, EIN4, EOL1, ERF1, ERF12, ERF13, ERF5, ERF9, ERS1, GAMMA-TIP, GASA1, GRF8, GRX480, GSK1, HAI2, HAT22, HB-7, HOS3-1, HOT5, IBR5, IDD1, JAZ10, LCR, LDL1, MAPKKK17, MEE31, MPK3, MPK4, MYBR1, MYC…	6.68884e-12	4.75576e-09	1.83293e-26	3.66587e-25	[4, 5]	Group19	9.32584	83
GO:0019438	aromatic compound biosynthetic process	GO_BiologicalProcess-Custom-GOA_21.11.2017_00h00	[5-FCL, ADA2B, ADCL, ADK1, ADSS, AGL62, AGO4, AIB, AP2, APT3, ARF19, ARR3, AS1, ASE2, AT-HSFA5, AT1G21200, AT1G69580, AT1G71520, AT2G01060, AT2G14045, AT2G32070, AT2G33710, AT2G38250, AT2G40350, AT3G02790, AT3G06590, AT3G07270, AT3G23690, AT3G25570, AT4G17360, AT4G37850, AT5G04760, AT5G08680, AT5G14700, AT5G21960, AT5G28237, AT5G49700, AT5G52020, AT5G57710, AT5G61890, AT5G64170, ATAF1, ATHB-15, A…	8.40743e-12	5.96928e-09	1.03953e-16	1.87116e-15	[4]	Group20	6.65309	196
GO:0071495	cellular response to endogenous stimulus	GO_BiologicalProcess-Custom-GOA_21.11.2017_00h00	[AHP1, AIB, ARF19, ARR3, AT1G62660, AT1G71520, AT2G30020, AT2G33710, AT2G46690, AT5G21960, AT5G51300, AT5G52020, AT5G61890, ATAF1, ATARCA, AUX1, B73, BSK1, BSL2, C2, COI1, CPK4, CRF7, DEAR3, EBF1, EDL3, EIN3, EIN4, EOL1, ERF1, ERF12, ERF13, ERF5, ERF9, ERS1, GAMMA-TIP, GASA1, GRF8, GRX480, GSK1, HAI2, HAT22, HB-7, HOS3-1, HOT5, IBR5, IDD1, JAZ10, LCR, LDL1, MAPKKK17, MEE31, MPK3, MPK4, MYBR1, MYC…	9.6062e-12	6.8108e-09	1.83293e-26	3.66587e-25	[3]	Group19	9.22222	83
GO:0018130	heterocycle biosynthetic process	GO_BiologicalProcess-Custom-GOA_21.11.2017_00h00	[5-FCL, ABA2, ADA2B, ADCL, ADK1, ADSS, AGL62, AGO4, AIB, AP2, APT3, ARF19, ARR3, AS1, ASE2, AT-HSFA5, AT1G21200, AT1G69580, AT1G71520, AT2G01060, AT2G14045, AT2G32070, AT2G33710, AT2G38250, AT2G40350, AT3G02790, AT3G03990, AT3G06590, AT3G07270, AT3G23690, AT3G25570, AT4G17360, AT4G37850, AT5G04760, AT5G08680, AT5G21960, AT5G28237, AT5G49700, AT5G52020, AT5G57710, AT5G61890, AT5G64170, ATAF1, ATHB…	1.25046e-11	8.85328e-09	1.03953e-16	1.87116e-15	[4]	Group20	6.683	191
GO:0033993	response to lipid	GO_BiologicalProcess-Custom-GOA_21.11.2017_00h00	[5PTASE11, AATP1, ABCG25, ACO3, AHG2, AIB, ANNAT4, AS1, AT1G62660, AT2G30020, AT3G03990, AT5G51300, AT5G57710, ATAF1, ATARCA, BRH1, BSK1, BSL2, BT4, C2, CHIP, CIPK1, CP1, CPK4, EDL3, EFE, EXO, GAMMA-TIP, GASA1, GRF8, GSK1, HAI2, HAT22, HB-7, HOS3-1, HOT5, IBR5, IDD1, LOX1, MAPKKK17, MAPKKK20, MEE31, MPK3, MPK4, MSS1, MYB102, MYB108, MYB109, MYB112, MYB2, MYB73, MYBR1, MYC2, NAC083, PEN3, PIP2A, P…	1.54898e-11	1.09513e-08	1.03953e-16	1.87116e-15	[4]	Group19	10.3929	83
GO:0071310	cellular response to organic substance	GO_BiologicalProcess-Custom-GOA_21.11.2017_00h00	[ABA2, AGO4, AHP1, AIB, ARF19, ARR3, AT1G62660, AT1G71520, AT2G30020, AT2G33710, AT2G46690, AT3G03990, AT5G21960, AT5G51300, AT5G52020, AT5G61890, ATAF1, ATARCA, AUX1, B73, BCS1, BSK1, BSL2, C2, COI1, CPK4, CRF7, DEAR3, EBF1, EDL3, EFE, EIN3, EIN4, EOL1, ERF1, ERF12, ERF13, ERF5, ERF9, ERS1, GAMMA-TIP, GASA1, GRF8, GRX480, GSK1, HAI2, HAT22, HB-7, HOS3-1, HOT5, HSFA2, IBR5, IDD1, JAZ10, KNAT3, LC…	2.41234e-11	1.70311e-08	1.83293e-26	3.66587e-25	[4]	Group19	8.72939	90
GO:0009408	response to heat	GO_BiologicalProcess-Custom-GOA_21.11.2017_00h00	[ABA2, ANNAT4, AT1G53540, AT2G22360, AT2G40350, AT5G46170, AT5G48570, ATHSP22.0, CP12-3, CR88, FP6, Fes1A, HOT5, HSC70-1, HSFA1D, HSFA2, HSP101, HSP17.6II, HSP18.2, HSP21, HSP23.6-MITO, HSP90.1, Hsp70b, J2, NRPB4, PGK, ROF1, RPT2a, S6K2, SUMO2, TIL, VTC2, WRKY33]	3.1389e-11	2.21292e-08	4.16549e-13	6.66479e-12	[3, 4]	Group12	15.942	33
GO:1901360	organic cyclic compound metabolic process	GO_BiologicalProcess-Custom-GOA_21.11.2017_00h00	[5-FCL, AAS, ABA2, ABP1, ADA2B, ADCL, ADK1, ADSS, AGL62, AGO4, AHG2, AIB, AP2, APT3, ARF19, ARR3, AS1, ASE2, AT-HSFA5, AT1G14650, AT1G20580, AT1G21200, AT1G60080, AT1G69580, AT1G71520, AT2G01060, AT2G14045, AT2G32070, AT2G33710, AT2G38250, AT2G40350, AT2G41480, AT3G02790, AT3G03990, AT3G06590, AT3G07270, AT3G23690, AT3G25570, AT3G52990, AT4G17360, AT4G18930, AT4G31200, AT4G33140, AT4G34840, AT4G3…	3.38905e-11	2.38589e-08	1.03953e-16	1.87116e-15	[3]	Group20	6.00354	271
GO:1901576	organic substance biosynthetic process	GO_BiologicalProcess-Custom-GOA_21.11.2017_00h00	[5-FCL, ABA2, ABP1, ACP3, ADA2B, ADCL, ADK1, ADSS, AGL62, AGO4, AIB, AP2, APR3, APT3, ARF19, ARR3, AS1, ASE2, ASN1, AT-HSFA5, AT1G08360, AT1G21200, AT1G25260, AT1G30755, AT1G53900, AT1G61790, AT1G69580, AT1G71520, AT1G80290, AT2G01060, AT2G09990, AT2G14045, AT2G32070, AT2G33710, AT2G38250, AT2G39445, AT2G40350, AT2G41840, AT2G43090, AT3G02790, AT3G03990, AT3G06590, AT3G07270, AT3G14600, AT3G15010…	1.4714e-10	1.0344e-07	1.03953e-16	1.87116e-15	[3]	Group20	5.67186	318
GO:0010038	response to metal ion	GO_BiologicalProcess-Custom-GOA_21.11.2017_00h00	[ACO3, ADK1, ADSS, ALDH2B4, ALS3, APS1, AQI, AS1, AT1G11860, AT1G60420, AT1G75280, AT2G44060, AT3G52990, AT5G08680, AT5G64250, ATARCA, ATB2, ATMDAR2, ATMS1, CAM7, EIF4A-2, EIN3, FBA6, FBA8, GAD, GDH1, GPX6, GSTU8, HSC70-1, HSFB3, HSP23.6-MITO, IIL1, LAP1, MEE31, MMP, MYB112, MYB2, MYB73, MYBR1, NDPK1, PCK1, PDE345, PGK1, PLDBETA1, PPa4, ROF1, RPT2a, SAM1, SERAT2;2, TPPJ, cICDH, iPGAM2, mtLPD1]	2.97534e-10	2.08869e-07	4.36595e-33	9.16849e-32	[4]	Group15	10.7287	53
GO:0009414	response to water deprivation	GO_BiologicalProcess-Custom-GOA_21.11.2017_00h00	[AATP1, ABA2, ANNAT4, AT2G44060, AVP1, AtATG18a, BAM1, BI1, CIPK23, CR88, CYSB, ChlAKR, EDL3, GTL1, HAT22, HB-7, HIS1-3, MAPKKK20, MSS1, MYB2, MYBR1, MYC2, OCT4, PIP1;4, PIP2A, PIP2B, PP2CA, PUB22, RAP2.4, RD19, RD26, RDUF1, RPK2, Rap2.6L, SAP5, SIP1, SIP3, TIL, WRKY33, XF1, ZIFL1]	3.07588e-10	2.15619e-07	1.83293e-26	3.66587e-25	[3, 4, 5]	Group19	12.0588	42
GO:0006725	cellular aromatic compound metabolic process	GO_BiologicalProcess-Custom-GOA_21.11.2017_00h00	[5-FCL, AAS, ABP1, ADA2B, ADCL, ADK1, ADSS, AGL62, AGO4, AHG2, AIB, AP2, APT3, ARF19, ARR3, AS1, ASE2, AT-HSFA5, AT1G14650, AT1G20580, AT1G21200, AT1G60080, AT1G69580, AT1G71520, AT2G01060, AT2G14045, AT2G32070, AT2G33710, AT2G38250, AT2G40350, AT2G41480, AT3G02790, AT3G06590, AT3G07270, AT3G23690, AT3G25570, AT3G52990, AT4G17360, AT4G18930, AT4G31200, AT4G33140, AT4G34840, AT4G37850, AT5G04760, …	3.48432e-10	2.43902e-07	1.03953e-16	1.87116e-15	[3]	Group20	5.93336	260
GO:0009415	response to water	GO_BiologicalProcess-Custom-GOA_21.11.2017_00h00	[AATP1, ABA2, ANNAT4, AT2G44060, AVP1, AtATG18a, BAM1, BI1, CIPK23, CR88, CYSB, ChlAKR, EDL3, GTL1, HAT22, HB-7, HIS1-3, MAPKKK20, MSS1, MYB2, MYBR1, MYC2, OCT4, PIP1;4, PIP2A, PIP2B, PP2CA, PUB22, RAP2.4, RD19, RD26, RDUF1, RPK2, Rap2.6L, SAP5, SIP1, SIP3, TIL, WRKY33, XF1, ZIFL1]	6.91592e-10	4.83423e-07	1.83293e-26	3.66587e-25	[3, 4]	Group19	11.7479	42
GO:0044283	small molecule biosynthetic process	GO_BiologicalProcess-Custom-GOA_21.11.2017_00h00	[5-FCL, ABA2, ACP3, ADCL, APR3, ASN1, AT2G43090, AT3G07270, AT4G24830, AT4G34840, AT5G28237, AT5G60760, ATMS1, CM1, COQ3, CSR1, CYP86B1, DHS2, DJ1B, DJ1D, EDA9, FAD6, FAD8, FAH1, FBA6, FBA8, FPS1, GA2OX2, GCH, GME, HB1, HOS3-1, IIL1, IMD2, KASI, KCS4, LIP1, LIP2, LOX1, LOX5, MIOX2, MOD1, MTO2, NAC042, NAS3, OMR1, OPR3, PCK1, PDE345, PDX1.2, PKT3, PSP, RSR4, SERAT2;2, SIP1, THA1, THI1, UGD2, VTC2,…	1.39806e-09	9.75843e-07	2.54319e-16	4.32342e-15	[3]	Group17	9.38461	62
GO:0034654	nucleobase-containing compound biosynthetic process	GO_BiologicalProcess-Custom-GOA_21.11.2017_00h00	[ADA2B, ADK1, ADSS, AGL62, AGO4, AIB, AP2, APT3, ARF19, ARR3, AS1, ASE2, AT-HSFA5, AT1G21200, AT1G69580, AT1G71520, AT2G01060, AT2G14045, AT2G32070, AT2G33710, AT2G38250, AT2G40350, AT3G02790, AT3G06590, AT3G23690, AT3G25570, AT4G17360, AT4G37850, AT5G04760, AT5G08680, AT5G21960, AT5G49700, AT5G52020, AT5G57710, AT5G61890, AT5G64170, ATAF1, ATHB-15, ATPQ, ATWHY2, B70, BEL1, BSM, BT4, BZIP53, CAF1…	1.78761e-09	1.24597e-06	1.03953e-16	1.87116e-15	[4, 5]	Group20	6.49943	171
GO:0044249	cellular biosynthetic process	GO_BiologicalProcess-Custom-GOA_21.11.2017_00h00	[5-FCL, ABA2, ABP1, ACP3, ADA2B, ADCL, ADK1, ADSS, AGL62, AGO4, AIB, AP2, APR3, APS1, APT3, ARF19, ARR3, AS1, ASE2, ASN1, AT-HSFA5, AT1G08360, AT1G21070, AT1G21200, AT1G25260, AT1G30755, AT1G53900, AT1G61790, AT1G69580, AT1G71520, AT1G80290, AT2G01060, AT2G09990, AT2G14045, AT2G32070, AT2G33710, AT2G38250, AT2G39445, AT2G40350, AT2G41840, AT2G43090, AT3G02790, AT3G03990, AT3G06590, AT3G07270, AT3…	2.27244e-09	1.58162e-06	1.03953e-16	1.87116e-15	[3]	Group20	5.58394	307
GO:0046483	heterocycle metabolic process	GO_BiologicalProcess-Custom-GOA_21.11.2017_00h00	[5-FCL, ABA2, ABP1, ADA2B, ADCL, ADK1, ADSS, AGL62, AGO4, AHG2, AIB, AP2, APT3, ARF19, ARR3, AS1, ASE2, AT-HSFA5, AT1G14650, AT1G20580, AT1G21200, AT1G60080, AT1G69580, AT1G71520, AT2G01060, AT2G14045, AT2G32070, AT2G33710, AT2G38250, AT2G40350, AT3G02790, AT3G03990, AT3G06590, AT3G07270, AT3G23690, AT3G25570, AT3G52990, AT4G17360, AT4G18930, AT4G31200, AT4G33140, AT4G34840, AT4G37850, AT5G04760,…	3.05408e-09	2.12258e-06	1.03953e-16	1.87116e-15	[3]	Group20	5.86843	248
GO:0048731	system development	GO_BiologicalProcess-Custom-GOA_21.11.2017_00h00	[AATP1, ABCG14, ACT7, AGL62, AMP1, AP2, ARF19, AS1, ASE2, AT1G21070, AT2G44060, AT3G03990, AT3G08640, AT3G15010, ATARCA, ATHB-15, AUX1, AVP1, AtATG18a, BAM1, BEL1, BSM, BZIP53, CAK1AT, CDF1, CEP1, CML23, COI1, COL2, COL3, COQ3, CR88, CRN, CT-BMY, CYCT1;4, CYP78A9, CYP94B3, Cand7, DG1, DLAH, EDA9, EDL3, EFE, EMB1467, EMB2024, EMB2768, EMB3003, EP3, ERS1, FBL17, FIE, GPT1, GRF7, GRF8, GRP2B, GlcNAc…	3.25136e-09	2.25644e-06	5.92751e-09	8.29851e-08	[3, 4]	Group16	6.90891	135
GO:0007275	multicellular organism development	GO_BiologicalProcess-Custom-GOA_21.11.2017_00h00	[AATP1, ABCG14, ACA7, ACO3, ACT7, AGL62, AHP1, AMP1, ANAC087, AP2, ARF19, AS1, ASE2, AT1G21070, AT2G43090, AT2G44060, AT2G46690, AT3G03990, AT3G08640, AT3G15010, AT3G25290, AT5G27980, AT5G57710, AT5G61890, ATAF1, ATARCA, ATHB-15, AUX1, AVP1, AtATG18a, BAM1, BEL1, BME3, BSM, BZIP53, CAK1AT, CAM7, CDF1, CEP1, CML23, COI1, COL2, COL3, COQ3, CP1, CR88, CRN, CT-BMY, CYCT1;4, CYP716A1, CYP78A9, CYP94B3…	4.15086e-09	2.87655e-06	5.92751e-09	8.29851e-08	[2, 3]	Group16	6.37608	177
GO:0009723	response to ethylene	GO_BiologicalProcess-Custom-GOA_21.11.2017_00h00	[ARF19, AT1G71520, AT2G33710, AT5G21960, AT5G52020, AT5G61890, AUX1, CRF7, DEAR3, EBF1, EIN3, EIN4, EOL1, ERF1, ERF12, ERF13, ERF5, ERF9, ERS1, LDL1, MYB108, MYB109, MYB2, MYB73, MYBR1, PLT1, RAP2.4, RAV1, RGA1, RVE2, Rap2.6L, TINY2, TIR1, TLP1, WRI1, WRKY6, XLG3]	4.39875e-09	3.04394e-06	1.83293e-26	3.66587e-25	[4, 5]	Group19	12.2517	37
GO:0006793	phosphorus metabolic process	GO_BiologicalProcess-Custom-GOA_21.11.2017_00h00	[5PTASE11, ACP3, ADK1, ADSS, AGC2-1, APT3, ASE2, AT1G03590, AT1G11330, AT1G53440, AT1G56140, AT1G70740, AT2G30020, AT2G39445, AT3G01490, AT3G07270, AT3G25910, AT3G52990, AT3G56370, AT4G17360, AT4G25030, AT4G27290, AT4G31860, AT4G33140, AT4G33920, AT4G38520, AT5G08570, AT5G08680, AT5G11770, AT5G21940, AT5G55070, AT5G60760, ATB BETA, ATPI4K ALPHA, ATPQ, ATSIK, B120, B73, BAM1, BSK1, CAK1AT, CIB22, …	6.81466e-09	4.70893e-06	1.03818e-10	1.55727e-09	[3]	Group18	7.02988	121
GO:1901701	cellular response to oxygen-containing compound	GO_BiologicalProcess-Custom-GOA_21.11.2017_00h00	[ABA2, AIB, AT1G62660, AT2G30020, AT3G02790, AT3G03990, AT5G51300, ATAF1, ATARCA, BCS1, BSK1, BSL2, C2, COI1, CPK4, EDL3, EFE, EIN3, ERF1, GAMMA-TIP, GASA1, GRF8, GRX480, GSK1, GTL1, HAI2, HAT22, HB-7, HOS3-1, HOT5, IBR5, IDD1, JAZ10, LDL1, MAPKKK17, MEE31, MPK3, MPK4, MSL10, MYBR1, MYC2, NDPK1, NRT2.4, OCT4, PEN3, PKT3, PP2CA, PUB9, PYL4, RCAR3, RDUF1, RGA1, SYP121, SYP61, THE1, TPL, TTL1, UBP12…	9.13451e-09	6.30281e-06	1.83293e-26	3.66587e-25	[4]	Group19	9.28793	60
GO:1901135	carbohydrate derivative metabolic process	GO_BiologicalProcess-Custom-GOA_21.11.2017_00h00	[ACP3, ADK1, ADSS, APT3, ASE2, AT1G61790, AT1G80290, AT2G39445, AT2G43090, AT3G25570, AT3G52990, AT4G17360, AT4G33140, AT4G34840, AT4G38040, AT5G08570, AT5G08680, AT5G11770, AT5G52020, ATPQ, B73, BGLU40, BGLU44, CIB22, EMB1467, EMB2024, EMB3003, ERF9, FBA6, FBA8, GER2, GLX2-1, GME, GNA1, GSK1, GlcNAc1pUT1, HOG1, IIL1, J20, MEE31, MGD1, MGD2, MYB73, NDPK1, NUDX1, PDE345, PEN2, PEN3, PFK3, PGK, PGK…	9.84072e-09	6.78026e-06	1.03818e-10	1.55727e-09	[3]	Group18	8.92608	64
GO:0035556	intracellular signal transduction	GO_BiologicalProcess-Custom-GOA_21.11.2017_00h00	[AGC2-1, AHP1, ARR3, AT1G71520, AT2G33710, AT3G11920, AT5G21960, AT5G52020, AT5G61890, ATPI4K ALPHA, CAM7, CIPK1, CIPK23, CIPK7, CPK4, CRF7, DEAR3, EBF1, EIN3, EIN4, EOL1, ERF1, ERF12, ERF13, ERF5, ERF9, ERS1, IBR5, LDL1, MAPKKK16, MAPKKK17, MAPKKK20, MAPKKK21, MPK3, PLC2, PLT1, RAP2.4, RAV1, RR5, Rap2.6L, S6K2, SIP1, SIP3, SIP4, TINY2, TIR1, UCNL, WNK1, WRI1, WRKY27, WRKY6]	1.44912e-08	9.96995e-06	1.83293e-26	3.66587e-25	[3, 4, 5]	Group19	9.56848	52
GO:0031323	regulation of cellular metabolic process	GO_BiologicalProcess-Custom-GOA_21.11.2017_00h00	[ABA2, ABP1, ACR4, ADA2B, AGL62, AGO4, AIB, AP2, ARF19, ARR3, AS1, AT-HSFA5, AT1G21200, AT1G69580, AT1G71520, AT2G01060, AT2G14045, AT2G32070, AT2G33710, AT2G38250, AT2G40350, AT3G02790, AT3G06590, AT3G23690, AT4G37850, AT5G04760, AT5G21960, AT5G49700, AT5G52020, AT5G57710, AT5G61890, AT5G64170, ATAF1, ATARCA, ATHB-15, ATWHY2, AtATG18a, BEL1, BSM, BT4, BZIP53, CAF1a, CAF1b, CAK1AT, CBF2, CDF1, CL…	1.61611e-08	1.11027e-05	1.03953e-16	1.87116e-15	[3, 4]	Group20	6.23905	178
GO:0001101	response to acid chemical	GO_BiologicalProcess-Custom-GOA_21.11.2017_00h00	[5PTASE11, AATP1, ABA2, ABCG25, ACO3, AHG2, AIB, ANNAT4, AS1, AT1G62660, AT2G30020, AT2G44060, AT5G51300, ATAF1, ATARCA, AVP1, AtATG18a, BAM1, BCS1, BI1, BSK1, BT4, C2, CHIP, CIPK1, CIPK23, COI1, CP1, CPK4, CR88, CRK2, CYSB, ChlAKR, EDL3, EFE, ERF1, GAMMA-TIP, GASA1, GLX2-1, GRX480, GTL1, HAI2, HAT22, HB-7, HIS1-3, HOS3-1, IBR5, IDD1, JAZ10, LDL1, LOX1, MAPKKK17, MAPKKK20, MEE31, MMP, MPK3, MPK4,…	1.99761e-08	1.37036e-05	1.99761e-08	2.59689e-07	[3]	Group19	9.47631	115
GO:0009873	ethylene-activated signaling pathway	GO_BiologicalProcess-Custom-GOA_21.11.2017_00h00	[AT1G71520, AT2G33710, AT5G21960, AT5G52020, AT5G61890, CRF7, DEAR3, EBF1, EIN3, EIN4, EOL1, ERF1, ERF12, ERF13, ERF5, ERF9, ERS1, LDL1, PLT1, RAP2.4, RAV1, Rap2.6L, TINY2, TIR1, WRI1, WRKY6]	2.21607e-08	1.51801e-05	1.83293e-26	3.66587e-25	[4, 5, 6, 7]	Group19	14.6893	26
GO:0080090	regulation of primary metabolic process	GO_BiologicalProcess-Custom-GOA_21.11.2017_00h00	[ABA2, ABP1, ACR4, ADA2B, AGL62, AGO4, AIB, AP2, ARF19, ARR3, AS1, AT-HSFA5, AT1G21200, AT1G69580, AT1G71520, AT2G01060, AT2G14045, AT2G32070, AT2G33710, AT2G38250, AT2G40350, AT3G02790, AT3G06590, AT3G23690, AT4G37850, AT5G04760, AT5G21960, AT5G49700, AT5G52020, AT5G57710, AT5G61890, AT5G64170, ATAF1, ATARCA, ATHB-15, ATWHY2, BAN, BEL1, BSM, BT4, BZIP53, CAF1a, CAF1b, CAK1AT, CBF2, CDF1, COL2, C…	2.48035e-08	1.69656e-05	1.03953e-16	1.87116e-15	[3, 4]	Group20	6.25452	173
GO:0019222	regulation of metabolic process	GO_BiologicalProcess-Custom-GOA_21.11.2017_00h00	[ABA2, ABP1, ACR4, ADA2B, AGL62, AGO4, AIB, AP2, ARF19, ARR3, AS1, AT-HSFA5, AT1G21200, AT1G69580, AT1G71520, AT2G01060, AT2G14045, AT2G15560, AT2G32070, AT2G33710, AT2G38250, AT2G40350, AT3G02790, AT3G06590, AT3G23690, AT4G37850, AT5G04760, AT5G21960, AT5G49700, AT5G52020, AT5G57710, AT5G61890, AT5G64170, ATAF1, ATARCA, ATHB-15, ATWHY2, AtATG18a, BAN, BEL1, BSM, BT4, BZIP53, CAF1a, CAF1b, CAK1AT…	3.10758e-08	2.12248e-05	1.03953e-16	1.87116e-15	[2, 3]	Group20	6.11511	187
GO:0051171	regulation of nitrogen compound metabolic process	GO_BiologicalProcess-Custom-GOA_21.11.2017_00h00	[ABP1, ACR4, ADA2B, AGL62, AGO4, AIB, AP2, ARF19, ARR3, AS1, AT-HSFA5, AT1G21200, AT1G69580, AT1G71520, AT2G01060, AT2G14045, AT2G32070, AT2G33710, AT2G38250, AT2G40350, AT3G02790, AT3G06590, AT3G23690, AT4G37850, AT5G04760, AT5G21960, AT5G49700, AT5G52020, AT5G57710, AT5G61890, AT5G64170, ATAF1, ATARCA, ATHB-15, ATWHY2, BEL1, BSM, BT4, BZIP53, CAF1a, CAF1b, CAK1AT, CBF2, CDF1, CLPC1, CML23, COL2…	3.75058e-08	2.5579e-05	1.03953e-16	1.87116e-15	[3, 4]	Group20	6.23853	170
GO:0000160	phosphorelay signal transduction system	GO_BiologicalProcess-Custom-GOA_21.11.2017_00h00	[AHP1, ARR3, AT1G71520, AT2G33710, AT5G21960, AT5G52020, AT5G61890, CRF7, DEAR3, EBF1, EIN3, EIN4, EOL1, ERF1, ERF12, ERF13, ERF5, ERF9, ERS1, LDL1, PLT1, RAP2.4, RAV1, RR5, Rap2.6L, TINY2, TIR1, WRI1, WRKY6]	5.03105e-08	3.42614e-05	1.83293e-26	3.66587e-25	[4, 5, 6]	Group19	13.0631	29
GO:0006796	phosphate-containing compound metabolic process	GO_BiologicalProcess-Custom-GOA_21.11.2017_00h00	[5PTASE11, ACP3, ADK1, ADSS, AGC2-1, APT3, ASE2, AT1G03590, AT1G11330, AT1G53440, AT1G56140, AT1G70740, AT2G30020, AT2G39445, AT3G01490, AT3G07270, AT3G25910, AT3G52990, AT3G56370, AT4G17360, AT4G25030, AT4G27290, AT4G31860, AT4G33140, AT4G33920, AT4G38520, AT5G08570, AT5G08680, AT5G11770, AT5G21940, AT5G60760, ATB BETA, ATPI4K ALPHA, ATPQ, ATSIK, B120, B73, BAM1, BSK1, CAK1AT, CIB22, CIPK1, CIPK…	5.18265e-08	3.5242e-05	1.03818e-10	1.55727e-09	[4]	Group18	6.89445	114
GO:0072521	purine-containing compound metabolic process	GO_BiologicalProcess-Custom-GOA_21.11.2017_00h00	[ADK1, ADSS, APT3, ASE2, AT3G25570, AT3G52990, AT4G17360, AT5G08570, AT5G08680, AT5G11770, ATPQ, B73, CIB22, EMB1467, EMB3003, FBA6, FBA8, GSK1, HOG1, NDPK1, NUDX1, PDE345, PFK3, PGK, PGK1, SDH2-2, TRM82, WRI1, iPGAM2]	5.55833e-08	3.7741e-05	1.03818e-10	1.55727e-09	[4]	Group18	13.0045	29
GO:0009889	regulation of biosynthetic process	GO_BiologicalProcess-Custom-GOA_21.11.2017_00h00	[ABA2, ABP1, ADA2B, AGL62, AGO4, AIB, AP2, ARF19, ARR3, AS1, AT-HSFA5, AT1G21200, AT1G69580, AT1G71520, AT2G01060, AT2G14045, AT2G32070, AT2G33710, AT2G38250, AT2G40350, AT3G02790, AT3G06590, AT3G23690, AT4G37850, AT5G04760, AT5G21960, AT5G49700, AT5G52020, AT5G57710, AT5G61890, AT5G64170, ATAF1, ATARCA, ATHB-15, ATWHY2, BAN, BEL1, BSM, BT4, BZIP53, CAF1a, CAF1b, CBF2, CDF1, CLPC1, COL2, CP12-1, …	6.31864e-08	4.28404e-05	1.03953e-16	1.87116e-15	[3, 4]	Group20	6.26682	163
GO:0019219	regulation of nucleobase-containing compound metabolic process	GO_BiologicalProcess-Custom-GOA_21.11.2017_00h00	[ABP1, ADA2B, AGL62, AGO4, AIB, AP2, ARF19, ARR3, AS1, AT-HSFA5, AT1G21200, AT1G69580, AT1G71520, AT2G01060, AT2G14045, AT2G32070, AT2G33710, AT2G38250, AT2G40350, AT3G02790, AT3G06590, AT3G23690, AT4G37850, AT5G04760, AT5G21960, AT5G49700, AT5G52020, AT5G57710, AT5G61890, AT5G64170, ATAF1, ATHB-15, ATWHY2, BEL1, BSM, BT4, BZIP53, CAF1a, CAF1b, CBF2, CDF1, COL2, CRF7, CYCT1;4, DEAR3, DRT111, E2F1…	9.53316e-08	6.45395e-05	1.03953e-16	1.87116e-15	[4, 5]	Group20	6.34126	152
GO:0009791	post-embryonic development	GO_BiologicalProcess-Custom-GOA_21.11.2017_00h00	[AATP1, ABCG14, ACO3, ACT7, AGL62, AMP1, AP2, ARF19, AS1, AT1G21070, AT2G44060, AT3G08640, AT5G57710, ATARCA, ATHB-15, AUX1, BAM1, BEL1, BME3, BSM, BZIP53, CAM7, CDF1, CEP1, CML23, COI1, COL2, COL3, COQ3, CP1, CR88, CRN, CT-BMY, CYP78A9, CYP94B3, DG1, DLAH, EDA9, EDL3, EMB1467, EMB2024, EMB2768, EMB3003, EP3, ERS1, FBL17, FIE, GPT1, GRP2B, GTL1, GlcNAc1pUT1, HAI2, HB-7, HB16, HCA2, HOG1, HOT5, HS…	1.06891e-07	7.22586e-05	5.92751e-09	8.29851e-08	[2, 3, 4]	Group16	6.89445	113
GO:0006139	nucleobase-containing compound metabolic process	GO_BiologicalProcess-Custom-GOA_21.11.2017_00h00	[ABP1, ADA2B, ADK1, ADSS, AGL62, AGO4, AHG2, AIB, AP2, APT3, ARF19, ARR3, AS1, ASE2, AT-HSFA5, AT1G14650, AT1G20580, AT1G21200, AT1G60080, AT1G69580, AT1G71520, AT2G01060, AT2G14045, AT2G32070, AT2G33710, AT2G38250, AT2G40350, AT3G02790, AT3G06590, AT3G23690, AT3G25570, AT3G52990, AT4G17360, AT4G18930, AT4G31200, AT4G33140, AT4G34840, AT4G37850, AT5G04760, AT5G08570, AT5G08680, AT5G11770, AT5G219…	1.11746e-07	7.54287e-05	1.03953e-16	1.87116e-15	[3, 4]	Group20	5.76531	226
GO:0051252	regulation of RNA metabolic process	GO_BiologicalProcess-Custom-GOA_21.11.2017_00h00	[ADA2B, AGL62, AGO4, AIB, AP2, ARF19, ARR3, AS1, AT-HSFA5, AT1G21200, AT1G69580, AT1G71520, AT2G01060, AT2G14045, AT2G32070, AT2G33710, AT2G38250, AT2G40350, AT3G02790, AT3G06590, AT3G23690, AT4G37850, AT5G04760, AT5G21960, AT5G49700, AT5G52020, AT5G57710, AT5G61890, AT5G64170, ATAF1, ATHB-15, ATWHY2, BEL1, BSM, BT4, BZIP53, CAF1a, CAF1b, CBF2, CDF1, COL2, CRF7, CYCT1;4, DEAR3, DRT111, E2F1, EIN3…	1.32371e-07	8.9218e-05	1.03953e-16	1.87116e-15	[4, 5, 6, 7]	Group20	6.34583	149
GO:0006355	regulation of transcription, DNA-templated	GO_BiologicalProcess-Custom-GOA_21.11.2017_00h00	[ADA2B, AGL62, AGO4, AIB, AP2, ARF19, ARR3, AS1, AT-HSFA5, AT1G21200, AT1G69580, AT1G71520, AT2G01060, AT2G14045, AT2G32070, AT2G33710, AT2G38250, AT2G40350, AT3G02790, AT3G06590, AT3G23690, AT4G37850, AT5G04760, AT5G21960, AT5G49700, AT5G52020, AT5G57710, AT5G61890, AT5G64170, ATAF1, ATHB-15, ATWHY2, BEL1, BSM, BT4, BZIP53, CAF1a, CAF1b, CBF2, CDF1, COL2, CRF7, CYCT1;4, DEAR3, E2F1, EIN3, ERF1, …	1.42097e-07	9.56312e-05	1.03953e-16	1.87116e-15	[5, 6, 7, 8, 9, 10]	Group20	6.37191	147
GO:0006520	cellular amino acid metabolic process	GO_BiologicalProcess-Custom-GOA_21.11.2017_00h00	[AAS, ABA2, ACR4, ADCL, ALAAT2, APR3, ASE2, ASN1, AT1G11860, AT2G43090, AT4G24830, AT4G34840, AT5G28237, AT5G55070, ATMS1, CM1, CSR1, DHS2, DIT2.1, DiT1, EDA9, EMB2768, EOL1, ERS1, GAD, GDH1, HB1, HOG1, IIL1, IMD2, LDL1, LIP1, MTO2, MTO3, NAC042, OMR1, PSP, RSR4, SERAT2;2, SYCO ARATH, THA1, WIN1]	1.43134e-07	9.60431e-05	2.54319e-16	4.32342e-15	[3, 4, 6]	Group17	10.0719	42
GO:2001141	regulation of RNA biosynthetic process	GO_BiologicalProcess-Custom-GOA_21.11.2017_00h00	[ADA2B, AGL62, AGO4, AIB, AP2, ARF19, ARR3, AS1, AT-HSFA5, AT1G21200, AT1G69580, AT1G71520, AT2G01060, AT2G14045, AT2G32070, AT2G33710, AT2G38250, AT2G40350, AT3G02790, AT3G06590, AT3G23690, AT4G37850, AT5G04760, AT5G21960, AT5G49700, AT5G52020, AT5G57710, AT5G61890, AT5G64170, ATAF1, ATHB-15, ATWHY2, BEL1, BSM, BT4, BZIP53, CAF1a, CAF1b, CBF2, CDF1, COL2, CRF7, CYCT1;4, DEAR3, E2F1, EIN3, ERF1, …	1.44596e-07	9.6879e-05	1.03953e-16	1.87116e-15	[5, 6, 7, 8]	Group20	6.36364	147
GO:1903506	regulation of nucleic acid-templated transcription	GO_BiologicalProcess-Custom-GOA_21.11.2017_00h00	[ADA2B, AGL62, AGO4, AIB, AP2, ARF19, ARR3, AS1, AT-HSFA5, AT1G21200, AT1G69580, AT1G71520, AT2G01060, AT2G14045, AT2G32070, AT2G33710, AT2G38250, AT2G40350, AT3G02790, AT3G06590, AT3G23690, AT4G37850, AT5G04760, AT5G21960, AT5G49700, AT5G52020, AT5G57710, AT5G61890, AT5G64170, ATAF1, ATHB-15, ATWHY2, BEL1, BSM, BT4, BZIP53, CAF1a, CAF1b, CBF2, CDF1, COL2, CRF7, CYCT1;4, DEAR3, E2F1, EIN3, ERF1, …	1.44596e-07	9.6879e-05	1.03953e-16	1.87116e-15	[6, 7, 8, 9]	Group20	6.36364	147
GO:0016053	organic acid biosynthetic process	GO_BiologicalProcess-Custom-GOA_21.11.2017_00h00	[5-FCL, ABA2, ACP3, ADCL, APR3, ASN1, AT2G43090, AT3G07270, AT4G24830, AT4G34840, AT5G28237, ATMS1, CM1, CSR1, CYP86B1, DHS2, DJ1B, DJ1D, EDA9, FAD6, FAD8, FAH1, GA2OX2, GME, HB1, HOS3-1, IIL1, IMD2, KASI, KCS4, LIP1, LIP2, LOX1, LOX5, MIOX2, MOD1, MTO2, NAC042, NAS3, OMR1, OPR3, PKT3, PSP, SERAT2;2, THA1, UGD2, VTC2, WIN1, ddf2]	1.55853e-07	0.000104266	2.54319e-16	4.32342e-15	[4]	Group17	9.38697	49
GO:0046394	carboxylic acid biosynthetic process	GO_BiologicalProcess-Custom-GOA_21.11.2017_00h00	[5-FCL, ABA2, ACP3, ADCL, APR3, ASN1, AT2G43090, AT3G07270, AT4G24830, AT4G34840, AT5G28237, ATMS1, CM1, CSR1, CYP86B1, DHS2, DJ1B, DJ1D, EDA9, FAD6, FAD8, FAH1, GA2OX2, GME, HB1, HOS3-1, IIL1, IMD2, KASI, KCS4, LIP1, LIP2, LOX1, LOX5, MIOX2, MOD1, MTO2, NAC042, NAS3, OMR1, OPR3, PKT3, PSP, SERAT2;2, THA1, UGD2, VTC2, WIN1, ddf2]	1.55853e-07	0.000104266	2.54319e-16	4.32342e-15	[5, 6]	Group17	9.38697	49
GO:0071229	cellular response to acid chemical	GO_BiologicalProcess-Custom-GOA_21.11.2017_00h00	[AIB, AT1G62660, AT2G30020, AT5G51300, ATAF1, ATARCA, BCS1, C2, COI1, CPK4, EDL3, EFE, ERF1, GAMMA-TIP, GASA1, GRX480, GTL1, HAI2, HAT22, HB-7, HOS3-1, IBR5, IDD1, JAZ10, LDL1, MAPKKK17, MEE31, MPK3, MPK4, MYBR1, MYC2, NRT2.4, OCT4, PEN3, PKT3, PP2CA, PUB9, PYL4, RCAR3, RDUF1, RGA1, SYP121, SYP61, TPL, TTL1, UBP12, eIF6A]	1.63479e-07	0.000109204	1.83293e-26	3.66587e-25	[4]	Group19	9.45674	47
GO:0009617	response to bacterium	GO_BiologicalProcess-Custom-GOA_21.11.2017_00h00	[AGO4, AHL20, AS1, AT1G62660, BCS1, C2, CAF1a, CAF1b, COI1, Cand7, EIN3, ELI3-1, EMB2024, EP3, FMO1, GSTF8, HSC70-1, HSP90.1, LOX1, MPK3, MYBR1, NQR, OSM34, PEN2, PEN3, PGK, PLC2, PLDBETA1, PME3, PUB13, RD19, RIPK, TLP1, VDAC2, VTC2, WIN1, WIN2, WRKY11, WRKY27, WRKY33, WRKY40, WRKY8, XLG3, cICDH, mMDH2]	1.71791e-07	0.000114584	1.38472e-06	1.24625e-05	[3, 5]	Group11	9.74026	45
GO:0031326	regulation of cellular biosynthetic process	GO_BiologicalProcess-Custom-GOA_21.11.2017_00h00	[ABA2, ABP1, ADA2B, AGL62, AGO4, AIB, AP2, ARF19, ARR3, AS1, AT-HSFA5, AT1G21200, AT1G69580, AT1G71520, AT2G01060, AT2G14045, AT2G32070, AT2G33710, AT2G38250, AT2G40350, AT3G02790, AT3G06590, AT3G23690, AT4G37850, AT5G04760, AT5G21960, AT5G49700, AT5G52020, AT5G57710, AT5G61890, AT5G64170, ATAF1, ATARCA, ATHB-15, ATWHY2, BEL1, BSM, BT4, BZIP53, CAF1a, CAF1b, CBF2, CDF1, CLPC1, COL2, CRF7, CYCT1;4…	1.84164e-07	0.000122653	1.03953e-16	1.87116e-15	[4, 5]	Group20	6.19675	160
GO:0071369	cellular response to ethylene stimulus	GO_BiologicalProcess-Custom-GOA_21.11.2017_00h00	[AT1G71520, AT2G33710, AT5G21960, AT5G52020, AT5G61890, CRF7, DEAR3, EBF1, EIN3, EIN4, EOL1, ERF1, ERF12, ERF13, ERF5, ERF9, ERS1, LDL1, PLT1, RAP2.4, RAV1, Rap2.6L, TINY2, TIR1, WRI1, WRKY6]	1.99509e-07	0.000132673	1.83293e-26	3.66587e-25	[5, 6]	Group19	13.198	26
GO:1901564	organonitrogen compound metabolic process	GO_BiologicalProcess-Custom-GOA_21.11.2017_00h00	[5-FCL, AAS, ABA2, ACR4, ADA2B, ADCL, ADK1, ADSS, AGC2-1, AGO4, ALAAT2, AMP1, APR3, APT3, ASE2, ASN1, AT1G01300, AT1G03590, AT1G08360, AT1G11330, AT1G11860, AT1G24330, AT1G25260, AT1G30755, AT1G53440, AT1G53900, AT1G56140, AT1G61790, AT1G70740, AT1G76920, AT1G80290, AT2G09990, AT2G30020, AT2G36130, AT2G39445, AT2G41840, AT2G43090, AT3G01490, AT3G07270, AT3G14320, AT3G14600, AT3G24830, AT3G25570, …	2.15902e-07	0.000143359	2.47326e-08	2.96791e-07	[3]	Group14	5.46068	276
GO:0009314	response to radiation	GO_BiologicalProcess-Custom-GOA_21.11.2017_00h00	[ACT7, AMP1, ARR3, ASN1, AT1G30755, AT3G08640, BCS1, CAB1, CAM7, CAT2, CDF1, CEP1, COI1, COL2, COL3, CP1, CR88, DFL2, DRT102, ELF4-L4, F3H, FAD6, FAH1, FRS9, GA2OX2, GDH1, GLYR1, GRF7, GSK1, HB1, HB16, HOT5, HSFA2, HSP101, HSP18.2, HSP21, KNAT3, LIP1, MEE31, MMP, MPK3, MYB4, NAC2, NF-YC1, NPY5, PAT1, PGK, PHYA, PKT3, PMSR4, PUB13, RAP2.4, RBCS1A, RGA1, RPT2, RR5, RSR4, SHL1, SIP1, STO, TIL, TUB1,…	2.43929e-07	0.000161725	2.43929e-07	2.68322e-06	[3]	Group10	8.08823	66
GO:0006351	transcription, DNA-templated	GO_BiologicalProcess-Custom-GOA_21.11.2017_00h00	[ADA2B, AGL62, AGO4, AIB, AP2, ARF19, ARR3, AS1, AT-HSFA5, AT1G21200, AT1G69580, AT1G71520, AT2G01060, AT2G14045, AT2G32070, AT2G33710, AT2G38250, AT2G40350, AT3G02790, AT3G06590, AT3G23690, AT4G37850, AT5G04760, AT5G21960, AT5G49700, AT5G52020, AT5G57710, AT5G61890, AT5G64170, ATAF1, ATHB-15, ATWHY2, B70, BEL1, BSM, BT4, BZIP53, CAF1a, CAF1b, CBF2, CDF1, COL2, CRF7, CYCT1;4, DEAR3, DG1, E2F1, EI…	2.5664e-07	0.000169896	1.03953e-16	1.87116e-15	[5, 6, 7, 8, 9]	Group20	6.25259	151
GO:0097659	nucleic acid-templated transcription	GO_BiologicalProcess-Custom-GOA_21.11.2017_00h00	[ADA2B, AGL62, AGO4, AIB, AP2, ARF19, ARR3, AS1, AT-HSFA5, AT1G21200, AT1G69580, AT1G71520, AT2G01060, AT2G14045, AT2G32070, AT2G33710, AT2G38250, AT2G40350, AT3G02790, AT3G06590, AT3G23690, AT4G37850, AT5G04760, AT5G21960, AT5G49700, AT5G52020, AT5G57710, AT5G61890, AT5G64170, ATAF1, ATHB-15, ATWHY2, B70, BEL1, BSM, BT4, BZIP53, CAF1a, CAF1b, CBF2, CDF1, COL2, CRF7, CYCT1;4, DEAR3, DG1, E2F1, EI…	2.63968e-07	0.000174483	1.03953e-16	1.87116e-15	[6, 7, 8]	Group20	6.24483	151
GO:0006163	purine nucleotide metabolic process	GO_BiologicalProcess-Custom-GOA_21.11.2017_00h00	[ADSS, APT3, ASE2, AT3G52990, AT4G17360, AT5G08570, AT5G08680, AT5G11770, ATPQ, B73, CIB22, EMB1467, EMB3003, FBA6, FBA8, GSK1, NDPK1, NUDX1, PDE345, PFK3, PGK, PGK1, SDH2-2, WRI1, iPGAM2]	2.94724e-07	0.000194223	1.03818e-10	1.55727e-09	[5, 6, 7, 8]	Group18	13.2979	25
GO:0060255	regulation of macromolecule metabolic process	GO_BiologicalProcess-Custom-GOA_21.11.2017_00h00	[ABP1, ADA2B, AGL62, AGO4, AIB, AP2, ARF19, ARR3, AS1, AT-HSFA5, AT1G21200, AT1G69580, AT1G71520, AT2G01060, AT2G14045, AT2G15560, AT2G32070, AT2G33710, AT2G38250, AT2G40350, AT3G02790, AT3G06590, AT3G23690, AT4G37850, AT5G04760, AT5G21960, AT5G49700, AT5G52020, AT5G57710, AT5G61890, AT5G64170, ATAF1, ATARCA, ATHB-15, ATWHY2, BEL1, BSM, BT4, BZIP53, CAF1a, CAF1b, CAK1AT, CBF2, CDF1, COL2, CRF7, C…	2.9465e-07	0.000194469	1.03953e-16	1.87116e-15	[3, 4]	Group20	6.02998	173
GO:0009144	purine nucleoside triphosphate metabolic process	GO_BiologicalProcess-Custom-GOA_21.11.2017_00h00	[AT3G52990, AT5G08570, AT5G08680, AT5G11770, ATPQ, B73, CIB22, EMB1467, EMB3003, FBA6, FBA8, GSK1, NDPK1, NUDX1, PDE345, PFK3, PGK, PGK1, SDH2-2, WRI1, iPGAM2]	3.04237e-07	0.000200188	1.03818e-10	1.55727e-09	[6, 7, 8]	Group18	15.1079	21
GO:0032774	RNA biosynthetic process	GO_BiologicalProcess-Custom-GOA_21.11.2017_00h00	[ADA2B, AGL62, AGO4, AIB, AP2, ARF19, ARR3, AS1, AT-HSFA5, AT1G21200, AT1G69580, AT1G71520, AT2G01060, AT2G14045, AT2G32070, AT2G33710, AT2G38250, AT2G40350, AT3G02790, AT3G06590, AT3G23690, AT4G37850, AT5G04760, AT5G21960, AT5G49700, AT5G52020, AT5G57710, AT5G61890, AT5G64170, ATAF1, ATHB-15, ATWHY2, B70, BEL1, BSM, BT4, BZIP53, CAF1a, CAF1b, CBF2, CDF1, COL2, CRF7, CYCT1;4, DEAR3, DG1, E2F1, EI…	3.51349e-07	0.000230836	1.03953e-16	1.87116e-15	[5, 6, 7]	Group20	6.23452	151
GO:0055086	nucleobase-containing small molecule metabolic process	GO_BiologicalProcess-Custom-GOA_21.11.2017_00h00	[ADK1, ADSS, APT3, ASE2, AT3G25570, AT3G52990, AT4G17360, AT4G33140, AT4G34840, AT5G08570, AT5G08680, AT5G11770, ATPQ, B73, CIB22, EMB1467, EMB2024, EMB3003, FBA6, FBA8, GSK1, HOG1, NDPK1, NUDX1, PDE345, PFK3, PGK, PGK1, SDH2-2, TOM2B, TRM82, TSO2, UPS2, WRI1, cICDH, iPGAM2]	4.8794e-07	0.000320089	1.03818e-10	1.55727e-09	[3, 4, 5]	Group18	10.3746	36
GO:0010243	response to organonitrogen compound	GO_BiologicalProcess-Custom-GOA_21.11.2017_00h00	[AT1G71520, AT2G33710, BRH1, EBS5, EDA39, ERF13, ERF5, GLX2-1, HSFA2, MPK3, MYB73, MYBR1, MYC2, PEN3, PMZ, PUB22, RDUF1, RPT2a, RPT2b, RPT3, RPT6A, WRKY11, WRKY33, WRKY40, WRKY6]	6.54066e-07	0.000428413	6.54066e-07	6.54066e-06	[4]	Group07	12.7551	25
GO:1901605	alpha-amino acid metabolic process	GO_BiologicalProcess-Custom-GOA_21.11.2017_00h00	[AAS, ABA2, ALAAT2, APR3, ASE2, ASN1, AT1G11860, AT2G43090, AT4G24830, AT4G34840, AT5G28237, AT5G55070, ATMS1, CSR1, DIT2.1, DiT1, EDA9, GAD, HB1, HOG1, IIL1, IMD2, LDL1, LIP1, MTO2, MTO3, NAC042, OMR1, PSP, SERAT2;2, THA1, WIN1]	6.78056e-07	0.000443448	2.54319e-16	4.32342e-15	[4, 5, 7]	Group17	10.9215	32
GO:2000112	regulation of cellular macromolecule biosynthetic process	GO_BiologicalProcess-Custom-GOA_21.11.2017_00h00	[ABP1, ADA2B, AGL62, AGO4, AIB, AP2, ARF19, ARR3, AS1, AT-HSFA5, AT1G21200, AT1G69580, AT1G71520, AT2G01060, AT2G14045, AT2G32070, AT2G33710, AT2G38250, AT2G40350, AT3G02790, AT3G06590, AT3G23690, AT4G37850, AT5G04760, AT5G21960, AT5G49700, AT5G52020, AT5G57710, AT5G61890, AT5G64170, ATAF1, ATARCA, ATHB-15, ATWHY2, BEL1, BSM, BT4, BZIP53, CAF1a, CAF1b, CBF2, CDF1, COL2, CRF7, CYCT1;4, DEAR3, E2F1…	7.11438e-07	0.000464569	1.03953e-16	1.87116e-15	[5, 6]	Group20	6.13301	154
GO:0010556	regulation of macromolecule biosynthetic process	GO_BiologicalProcess-Custom-GOA_21.11.2017_00h00	[ABP1, ADA2B, AGL62, AGO4, AIB, AP2, ARF19, ARR3, AS1, AT-HSFA5, AT1G21200, AT1G69580, AT1G71520, AT2G01060, AT2G14045, AT2G32070, AT2G33710, AT2G38250, AT2G40350, AT3G02790, AT3G06590, AT3G23690, AT4G37850, AT5G04760, AT5G21960, AT5G49700, AT5G52020, AT5G57710, AT5G61890, AT5G64170, ATAF1, ATARCA, ATHB-15, ATWHY2, BEL1, BSM, BT4, BZIP53, CAF1a, CAF1b, CBF2, CDF1, COL2, CRF7, CYCT1;4, DEAR3, E2F1…	7.26893e-07	0.000473934	1.03953e-16	1.87116e-15	[4, 5]	Group20	6.12326	154
GO:0009150	purine ribonucleotide metabolic process	GO_BiologicalProcess-Custom-GOA_21.11.2017_00h00	[ADSS, APT3, ASE2, AT3G52990, AT4G17360, AT5G08570, AT5G08680, AT5G11770, ATPQ, B73, CIB22, EMB1467, EMB3003, FBA6, FBA8, GSK1, NDPK1, PDE345, PFK3, PGK, PGK1, SDH2-2, WRI1, iPGAM2]	8.82401e-07	0.000574443	1.03818e-10	1.55727e-09	[6, 7, 8, 9]	Group18	12.9032	24
GO:0010468	regulation of gene expression	GO_BiologicalProcess-Custom-GOA_21.11.2017_00h00	[ADA2B, AGL62, AGO4, AIB, AP2, ARF19, ARR3, AS1, AT-HSFA5, AT1G21200, AT1G69580, AT1G71520, AT2G01060, AT2G14045, AT2G15560, AT2G32070, AT2G33710, AT2G38250, AT2G40350, AT3G02790, AT3G06590, AT3G23690, AT4G37850, AT5G04760, AT5G21960, AT5G49700, AT5G52020, AT5G57710, AT5G61890, AT5G64170, ATAF1, ATARCA, ATHB-15, ATWHY2, BEL1, BSM, BT4, BZIP53, CAF1a, CAF1b, CBF2, CDF1, COL2, CRF7, CYCT1;4, DCP1, …	8.87664e-07	0.000576982	1.03953e-16	1.87116e-15	[4, 5]	Group20	6.02903	162
GO:0009205	purine ribonucleoside triphosphate metabolic process	GO_BiologicalProcess-Custom-GOA_21.11.2017_00h00	[AT3G52990, AT5G08570, AT5G08680, AT5G11770, ATPQ, B73, CIB22, EMB1467, EMB3003, FBA6, FBA8, GSK1, NDPK1, PDE345, PFK3, PGK, PGK1, SDH2-2, WRI1, iPGAM2]	1.13833e-06	0.000738774	1.03818e-10	1.55727e-09	[7, 8, 9]	Group18	14.4928	20
GO:0071396	cellular response to lipid	GO_BiologicalProcess-Custom-GOA_21.11.2017_00h00	[AIB, AT1G62660, AT2G30020, AT3G03990, AT5G51300, ATAF1, ATARCA, BSK1, BSL2, C2, CPK4, EDL3, EFE, GAMMA-TIP, GASA1, GRF8, GSK1, HAI2, HAT22, HB-7, HOS3-1, HOT5, IBR5, IDD1, MAPKKK17, MEE31, MPK3, MYBR1, MYC2, PKT3, PP2CA, PUB9, PYL4, RCAR3, RDUF1, RGA1, SYP61, THE1, TTL1, eIF6A]	1.21908e-06	0.000789965	1.83293e-26	3.66587e-25	[5]	Group19	9.59233	40
GO:0051707	response to other organism	GO_BiologicalProcess-Custom-GOA_21.11.2017_00h00	[AGO4, AHL20, AS1, AT1G15010, AT1G20030, AT1G62660, AT2G30020, AT4G38660, AT5G52020, AT5G61890, AT5G64250, AUX1, AtATG18a, BCS1, C2, CAF1a, CAF1b, CEP1, COI1, CYCT1;4, Cand7, DIT2.1, DiT1, EFE, EIN3, ELI3-1, EMB2024, EP3, FMO1, GDU3, GLX2-1, GPT1, GSTF8, HSC70-1, HSP90.1, Hsp70b, JAZ10, LDL1, LOV1, LOX1, MOS7, MPK3, MPK4, MYB108, MYBR1, NQR, NRT1:2, OPR3, OSM34, PCK1, PEN2, PEN3, PERK1, PGK, PLC2…	1.33249e-06	0.000862119	1.38472e-06	1.24625e-05	[2, 4]	Group11	7.06656	86
GO:0009141	nucleoside triphosphate metabolic process	GO_BiologicalProcess-Custom-GOA_21.11.2017_00h00	[AT3G52990, AT5G08570, AT5G08680, AT5G11770, ATPQ, B73, CIB22, EMB1467, EMB3003, FBA6, FBA8, GSK1, NDPK1, NUDX1, PDE345, PFK3, PGK, PGK1, SDH2-2, WRI1, iPGAM2]	1.37656e-06	0.000889255	1.03818e-10	1.55727e-09	[5, 6, 7]	Group18	13.8158	21
GO:0043207	response to external biotic stimulus	GO_BiologicalProcess-Custom-GOA_21.11.2017_00h00	[AGO4, AHL20, AS1, AT1G15010, AT1G20030, AT1G62660, AT2G30020, AT4G38660, AT5G52020, AT5G61890, AT5G64250, AUX1, AtATG18a, BCS1, C2, CAF1a, CAF1b, CEP1, COI1, CYCT1;4, Cand7, DIT2.1, DiT1, EFE, EIN3, ELI3-1, EMB2024, EP3, FMO1, GDU3, GLX2-1, GPT1, GSTF8, HSC70-1, HSP90.1, Hsp70b, JAZ10, LDL1, LOV1, LOX1, MOS7, MPK3, MPK4, MYB108, MYBR1, NQR, NRT1:2, OPR3, OSM34, PCK1, PEN2, PEN3, PERK1, PGK, PLC2…	1.38472e-06	0.000893147	1.38472e-06	1.24625e-05	[3]	Group11	7.05496	86
GO:0032787	monocarboxylic acid metabolic process	GO_BiologicalProcess-Custom-GOA_21.11.2017_00h00	[AAE11, AAE12, ABA2, ACO3, ACP3, ADCL, ASN1, AT3G52990, AT5G08570, BI1, CYP86B1, CYP94B3, DJ1B, DJ1D, EMB3003, FAD6, FAD8, FAH1, FAP2, FBA6, FBA8, GLX2-1, HB1, HCD1, HOS3-1, J20, KASI, KCS4, LDL1, LIP1, LIP2, LOX1, LOX5, MGD2, MOD1, OPR3, PDE345, PFK3, PGK, PGK1, PKT3, WRI1, iPGAM2]	1.5046e-06	0.000968961	2.54319e-16	4.32342e-15	[6]	Group17	9.20771	43
GO:0009126	purine nucleoside monophosphate metabolic process	GO_BiologicalProcess-Custom-GOA_21.11.2017_00h00	[ADSS, APT3, ASE2, AT3G52990, AT5G08570, AT5G08680, AT5G11770, ATPQ, CIB22, EMB1467, EMB3003, FBA6, FBA8, GSK1, PDE345, PFK3, PGK, PGK1, SDH2-2, WRI1, iPGAM2]	1.53411e-06	0.000986433	1.03818e-10	1.55727e-09	[6, 7, 8]	Group18	13.7255	21
GO:0009167	purine ribonucleoside monophosphate metabolic process	GO_BiologicalProcess-Custom-GOA_21.11.2017_00h00	[ADSS, APT3, ASE2, AT3G52990, AT5G08570, AT5G08680, AT5G11770, ATPQ, CIB22, EMB1467, EMB3003, FBA6, FBA8, GSK1, PDE345, PFK3, PGK, PGK1, SDH2-2, WRI1, iPGAM2]	1.53411e-06	0.000986433	1.03818e-10	1.55727e-09	[7, 8, 9]	Group18	13.7255	21
GO:1901002	positive regulation of response to salt stress	GO_BiologicalProcess-Custom-GOA_21.11.2017_00h00	[C2, MYB20, SK 11, TIL, WRKY8]	2.40907e-06	0.00154662	2.40907e-06	1.92726e-05	[3, 4, 5, 6, 7]	Group03	71.4286	5
GO:0009199	ribonucleoside triphosphate metabolic process	GO_BiologicalProcess-Custom-GOA_21.11.2017_00h00	[AT3G52990, AT5G08570, AT5G08680, AT5G11770, ATPQ, B73, CIB22, EMB1467, EMB3003, FBA6, FBA8, GSK1, NDPK1, PDE345, PFK3, PGK, PGK1, SDH2-2, WRI1, iPGAM2]	2.79036e-06	0.00178862	1.03818e-10	1.55727e-09	[6, 7, 8]	Group18	13.6986	20
GO:0042742	defense response to bacterium	GO_BiologicalProcess-Custom-GOA_21.11.2017_00h00	[AGO4, AHL20, AS1, C2, CAF1a, CAF1b, COI1, EIN3, EMB2024, FMO1, GSTF8, HSC70-1, HSP90.1, LOX1, MYBR1, NQR, OSM34, PEN2, PEN3, PLC2, PLDBETA1, PME3, PUB13, RD19, RIPK, TLP1, VTC2, WIN1, WIN2, WRKY11, WRKY27, WRKY33, WRKY40, WRKY8, cICDH, mMDH2]	2.7968e-06	0.00178995	1.38472e-06	1.24625e-05	[4, 5, 6]	Group11	9.65147	36
GO:0099402	plant organ development	GO_BiologicalProcess-Custom-GOA_21.11.2017_00h00	[ABCG14, ACT7, AMP1, AP2, ARF19, AS1, ASE2, AT3G08640, AT3G15010, ATHB-15, AUX1, AVP1, AtATG18a, BAM1, BEL1, CAK1AT, CEP1, COI1, CRN, CT-BMY, CYCT1;4, CYP94B3, Cand7, ERS1, GRF7, GRF8, HB-7, HWS, LAP2, LBD16, LBD37, LCR, LDL1, LFR, LOX1, LOX5, LRS1, MAPKKK20, MMP, MPK3, MRH6, MSL10, NAC042, NAC083, NAC2, NAP, OPR3, PAPS1, PFK3, PLC2, PLL5, PLT1, PSP, PUB9, RAV1, RPK2, RPT2a, RPT2b, RRA3, SAG20, S…	3.18719e-06	0.00203662	5.92751e-09	8.29851e-08	[3, 4, 5]	Group16	7.28543	73
GO:0009611	response to wounding	GO_BiologicalProcess-Custom-GOA_21.11.2017_00h00	[AAS, ACT7, AGC2-1, AIB, AT1G19660, AT2G30020, AT4G10270, ATAF1, BT4, CAF1a, CML38, COI1, CYP94B3, CYP94C1, EP3, JAZ10, LOX1, MPK3, MPK4, MYB102, MYC2, PERK1, PKT3, RAP2.4, ROF1, WRKY40]	3.6266e-06	0.00231377	3.6266e-06	2.53862e-05	[3]	Group05	11.3537	26
GO:0009259	ribonucleotide metabolic process	GO_BiologicalProcess-Custom-GOA_21.11.2017_00h00	[ADSS, APT3, ASE2, AT3G52990, AT4G17360, AT5G08570, AT5G08680, AT5G11770, ATPQ, B73, CIB22, EMB1467, EMB3003, FBA6, FBA8, GSK1, NDPK1, PDE345, PFK3, PGK, PGK1, SDH2-2, WRI1, iPGAM2]	3.86841e-06	0.00246418	1.03818e-10	1.55727e-09	[5, 6, 7, 8]	Group18	11.8812	24
GO:0048608	reproductive structure development	GO_BiologicalProcess-Custom-GOA_21.11.2017_00h00	[AATP1, ABCG14, AGL62, AMP1, AP2, AS1, AT1G21070, AT2G44060, AT3G08640, ATARCA, ATHB-15, BAM1, BEL1, BSM, BZIP53, CDF1, CEP1, CML23, COI1, COL2, COL3, COQ3, CR88, CRN, CT-BMY, CYP78A9, CYP94B3, DG1, DLAH, EDA9, EDL3, EFE, EMB1467, EMB2024, EMB2768, EMB3003, EP3, ERS1, FBL17, FIE, GPT1, GRP2B, GlcNAc1pUT1, HAI2, HB-7, HB16, HCA2, HOG1, HOT5, IDD1, KASI, LFR, LOV1, MEE23, MEE31, MGD1, MMP, MPK3, NA…	4.66207e-06	0.00296508	5.92751e-09	8.29851e-08	[3, 4, 5, 6]	Group16	6.80272	90
GO:0061458	reproductive system development	GO_BiologicalProcess-Custom-GOA_21.11.2017_00h00	[AATP1, ABCG14, AGL62, AMP1, AP2, AS1, AT1G21070, AT2G44060, AT3G08640, ATARCA, ATHB-15, BAM1, BEL1, BSM, BZIP53, CDF1, CEP1, CML23, COI1, COL2, COL3, COQ3, CR88, CRN, CT-BMY, CYP78A9, CYP94B3, DG1, DLAH, EDA9, EDL3, EFE, EMB1467, EMB2024, EMB2768, EMB3003, EP3, ERS1, FBL17, FIE, GPT1, GRP2B, GlcNAc1pUT1, HAI2, HB-7, HB16, HCA2, HOG1, HOT5, IDD1, KASI, LFR, LOV1, MEE23, MEE31, MGD1, MMP, MPK3, NA…	4.66207e-06	0.00296508	5.92751e-09	8.29851e-08	[4, 5]	Group16	6.80272	90
GO:0097306	cellular response to alcohol	GO_BiologicalProcess-Custom-GOA_21.11.2017_00h00	[AIB, AT1G62660, AT2G30020, AT5G51300, ATAF1, ATARCA, C2, CPK4, EDL3, HAI2, HAT22, HB-7, HOS3-1, IBR5, MAPKKK17, MEE31, MPK3, MYBR1, MYC2, PKT3, PP2CA, PUB9, PYL4, RCAR3, RDUF1, SYP61, TTL1, eIF6A]	6.29297e-06	0.00399604	1.83293e-26	3.66587e-25	[5]	Group19	10.566	28
GO:0071215	cellular response to abscisic acid stimulus	GO_BiologicalProcess-Custom-GOA_21.11.2017_00h00	[AIB, AT1G62660, AT2G30020, AT5G51300, ATAF1, ATARCA, C2, CPK4, EDL3, HAI2, HAT22, HB-7, HOS3-1, IBR5, MAPKKK17, MEE31, MPK3, MYBR1, MYC2, PKT3, PP2CA, PUB9, PYL4, RCAR3, RDUF1, SYP61, TTL1, eIF6A]	6.29297e-06	0.00399604	1.83293e-26	3.66587e-25	[5, 6]	Group19	10.566	28
GO:0005984	disaccharide metabolic process	GO_BiologicalProcess-Custom-GOA_21.11.2017_00h00	[AT1G62660, ATTPPA, CT-BMY, NAC042, SIP1, SUT4, TPPG, TPPJ, TPS11, TPS7, TPS9, cwINV4]	6.3363e-06	0.00401722	1.41261e-05	5.65044e-05	[4, 5]	Group13	16.9014	13
GO:0042044	fluid transport	GO_BiologicalProcess-Custom-GOA_21.11.2017_00h00	[DELTA-TIP, GAMMA-TIP, PIP1;4, PIP2A, PIP2B, SYP121, TIP1;3]	6.82617e-06	0.00432096	6.82617e-06	4.0957e-05	[4]	Group08	36.8421	7
GO:0006833	water transport	GO_BiologicalProcess-Custom-GOA_21.11.2017_00h00	[DELTA-TIP, GAMMA-TIP, PIP1;4, PIP2A, PIP2B, SYP121, TIP1;3]	6.82617e-06	0.00432096	6.82617e-06	4.0957e-05	[5]	Group08	36.8421	7
GO:0019693	ribose phosphate metabolic process	GO_BiologicalProcess-Custom-GOA_21.11.2017_00h00	[ADSS, APT3, ASE2, AT3G52990, AT4G17360, AT5G08570, AT5G08680, AT5G11770, ATPQ, B73, CIB22, EMB1467, EMB2024, EMB3003, FBA6, FBA8, GSK1, NDPK1, PDE345, PFK3, PGK, PGK1, SDH2-2, WRI1, iPGAM2]	6.94575e-06	0.00438277	1.03818e-10	1.55727e-09	[4, 5]	Group18	11.2108	25
GO:0009161	ribonucleoside monophosphate metabolic process	GO_BiologicalProcess-Custom-GOA_21.11.2017_00h00	[ADSS, APT3, ASE2, AT3G52990, AT5G08570, AT5G08680, AT5G11770, ATPQ, CIB22, EMB1467, EMB3003, FBA6, FBA8, GSK1, PDE345, PFK3, PGK, PGK1, SDH2-2, WRI1, iPGAM2]	6.94168e-06	0.00438714	1.03818e-10	1.55727e-09	[6, 7, 8]	Group18	12.5	21
GO:0010200	response to chitin	GO_BiologicalProcess-Custom-GOA_21.11.2017_00h00	[AT1G71520, AT2G33710, BRH1, EDA39, ERF13, ERF5, HSFA2, MPK3, MYB73, MYBR1, MYC2, PMZ, PUB22, RDUF1, WRKY11, WRKY33, WRKY40, WRKY6]	8.30317e-06	0.005231	6.54066e-07	6.54066e-06	[4, 5]	Group07	13.7405	18
GO:0046034	ATP metabolic process	GO_BiologicalProcess-Custom-GOA_21.11.2017_00h00	[AT3G52990, AT5G08570, AT5G08680, AT5G11770, ATPQ, CIB22, EMB1467, EMB3003, FBA6, FBA8, GSK1, PDE345, PFK3, PGK, PGK1, SDH2-2, WRI1, iPGAM2]	8.30317e-06	0.005231	1.03818e-10	1.55727e-09	[7, 8, 9, 10]	Group18	13.7405	18
GO:0006732	coenzyme metabolic process	GO_BiologicalProcess-Custom-GOA_21.11.2017_00h00	[5-FCL, ADCL, AT3G07270, AT3G52990, AT4G17360, AT5G08570, AT5G55070, B73, COQ3, EMB2024, EMB3003, FBA6, FBA8, HOG1, LIP1, LIP2, MAT3, MTO3, PDE345, PDX1.2, PFK3, PGK, PGK1, RSR4, SAM1, WRI1, cICDH, iPGAM2]	8.96784e-06	0.00564077	1.03818e-10	1.55727e-09	[4]	Group18	10.3704	28
GO:0051186	cofactor metabolic process	GO_BiologicalProcess-Custom-GOA_21.11.2017_00h00	[5-FCL, ADCL, AT3G07270, AT3G52990, AT4G17360, AT5G08570, AT5G55070, B73, CHLM, CLPC1, COQ3, CPISCA, EMB2024, EMB3003, FBA6, FBA8, HEMB1, HOG1, IPP1, LIP1, LIP2, MAT3, MTO3, NFS1, PDE345, PDX1.2, PFK3, PGK, PGK1, RSR4, SAM1, SOX, WRI1, cICDH, emb1345, iPGAM2]	9.1606e-06	0.00575286	1.03818e-10	1.55727e-09	[3]	Group18	9.18367	36
GO:0009123	nucleoside monophosphate metabolic process	GO_BiologicalProcess-Custom-GOA_21.11.2017_00h00	[ADSS, APT3, ASE2, AT3G52990, AT5G08570, AT5G08680, AT5G11770, ATPQ, CIB22, EMB1467, EMB3003, FBA6, FBA8, GSK1, PDE345, PFK3, PGK, PGK1, SDH2-2, WRI1, iPGAM2]	1.00394e-05	0.00629473	1.03818e-10	1.55727e-09	[5, 6, 7]	Group18	12.2093	21
GO:0009132	nucleoside diphosphate metabolic process	GO_BiologicalProcess-Custom-GOA_21.11.2017_00h00	[AT3G52990, AT5G08570, EMB3003, FBA6, FBA8, NDPK1, PDE345, PFK3, PGK, PGK1, TSO2, WRI1, iPGAM2]	1.18408e-05	0.00740048	1.03818e-10	1.55727e-09	[5, 6, 7]	Group18	17.3333	13
GO:0048827	phyllome development	GO_BiologicalProcess-Custom-GOA_21.11.2017_00h00	[ABCG14, AP2, ARF19, AS1, ASE2, AT3G08640, AT3G15010, ATHB-15, AVP1, AtATG18a, BAM1, BEL1, CEP1, COI1, CYCT1;4, CYP94B3, ERS1, GRF7, GRF8, LAP2, LBD37, LCR, LFR, MMP, MPK3, MSL10, NAC042, NAC083, NAC2, NAP, OPR3, PAPS1, PLL5, RAV1, RPK2, RPT2a, SAG20, SIP1, SRG1, TCP9, TIR1, TRO, UGT76B1, XTH28]	1.34303e-05	0.00838053	5.92751e-09	8.29851e-08	[4, 5, 6]	Group16	8.30189	44
GO:0009117	nucleotide metabolic process	GO_BiologicalProcess-Custom-GOA_21.11.2017_00h00	[ADSS, APT3, ASE2, AT3G52990, AT4G17360, AT4G33140, AT5G08570, AT5G08680, AT5G11770, ATPQ, B73, CIB22, EMB1467, EMB2024, EMB3003, FBA6, FBA8, GSK1, NDPK1, NUDX1, PDE345, PFK3, PGK, PGK1, SDH2-2, TSO2, WRI1, cICDH, iPGAM2]	1.37594e-05	0.00857213	1.03818e-10	1.55727e-09	[5, 6, 7]	Group18	10.2113	29
GO:0033554	cellular response to stress	GO_BiologicalProcess-Custom-GOA_21.11.2017_00h00	[ASN1, AT1G14550, AT3G02790, AT5G48570, AT5G57510, ATWHY2, BCS1, BI1, BZIP53, CAT2, CEP1, CP12-3, DRT102, DRT111, EBS5, EP3, FMO1, GLYR1, GTL1, HSFA2, LDL1, LPR2, MAPKKK16, MAPKKK17, MAPKKK20, MAPKKK21, MGD2, MMZ3, MPK3, MSL10, MYB2, MYC2, NDPK1, NRPB4, NUDX1, OCT3, OCT4, PCK1, PEN2, PEN3, PMSR4, POLD4, PUB17, RAP2.4, ROF1, RPT2a, RPT2b, RPT3, RPT6A, Rap2.6L, SYP121, THI1, TIR1, TLP3, TPS11, TPS7…	1.39347e-05	0.00866739	1.39347e-05	6.96736e-05	[3]	Group02	7.27273	64
GO:0009311	oligosaccharide metabolic process	GO_BiologicalProcess-Custom-GOA_21.11.2017_00h00	[ACP3, AT1G62660, ATTPPA, CT-BMY, NAC042, SIP1, SIP2, SUT4, TPPG, TPPJ, TPS11, TPS7, TPS9, cwINV4]	1.41261e-05	0.00877231	1.41261e-05	5.65044e-05	[4]	Group13	14.1414	15
GO:1901575	organic substance catabolic process	GO_BiologicalProcess-Custom-GOA_21.11.2017_00h00	[AAS, ALAAT2, ASN1, AT1G11860, AT1G76920, AT3G52990, AT4G33140, AT5G03610, AT5G08570, AT5G55070, ATCRT1, BAM1, BRH1, BT4, CAF1a, CAF1b, CAM5, CEP1, COI1, CP1, CT-BMY, DCP1, DJ1B, DJ1D, EBF1, EBS5, EMB3003, ENDO2, FBA6, FBA8, FBL17, GA2OX2, GLX2-1, HCD1, HOG1, LAC14, LCR, LIP1, MIOX2, NPC2, NRPB4, NUDX1, PAF2, PAO2, PAT1, PDE345, PEN2, PEN3, PFK3, PGK, PGK1, PKT3, PLC2, PLDBETA1, PLP6, PME3, RD19,…	1.60089e-05	0.00992554	1.53155e-05	4.59465e-05	[3]	Group09	6.68258	84
GO:0006753	nucleoside phosphate metabolic process	GO_BiologicalProcess-Custom-GOA_21.11.2017_00h00	[ADSS, APT3, ASE2, AT3G52990, AT4G17360, AT4G33140, AT5G08570, AT5G08680, AT5G11770, ATPQ, B73, CIB22, EMB1467, EMB2024, EMB3003, FBA6, FBA8, GSK1, NDPK1, NUDX1, PDE345, PFK3, PGK, PGK1, SDH2-2, TSO2, WRI1, cICDH, iPGAM2]	1.60772e-05	0.0099518	1.03818e-10	1.55727e-09	[4, 5, 6]	Group18	10.0346	29
GO:0010286	heat acclimation	GO_BiologicalProcess-Custom-GOA_21.11.2017_00h00	[AT2G40350, AT5G46170, AT5G48570, FP6, HOT5, HSFA2, HSP18.2, ROF1, TIL, WRKY33]	1.8785e-05	0.0116091	4.16549e-13	6.66479e-12	[4, 5]	Group12	21.2766	10
GO:0046351	disaccharide biosynthetic process	GO_BiologicalProcess-Custom-GOA_21.11.2017_00h00	[ATTPPA, CT-BMY, NAC042, SIP1, TPPG, TPPJ, TPS11, TPS7, TPS9]	1.8785e-05	0.0116091	1.41261e-05	5.65044e-05	[5, 6]	Group13	19.1489	10
GO:0036211	protein modification process	GO_BiologicalProcess-Custom-GOA_21.11.2017_00h00	[ADA2B, ADK1, AGC2-1, AGO4, AT1G03590, AT1G11330, AT1G24330, AT1G53440, AT1G56140, AT1G61790, AT1G70740, AT1G76920, AT1G80290, AT2G30020, AT2G36130, AT2G39445, AT3G01490, AT3G14320, AT3G56370, AT4G27290, AT4G31860, AT4G33920, AT4G38040, AT4G38520, AT5G22920, AT5G41330, ATB BETA, ATCRT1, ATMAK3, ATPI4K ALPHA, ATSIK, AtATG18a, B120, B73, BAM1, BSK1, BT4, CAB1, CAK1AT, CHIP, CIPK1, CIPK23, CIPK7, CO…	1.90111e-05	0.0117298	2.47326e-08	2.96791e-07	[4, 5]	Group14	6.04982	120
GO:0006464	cellular protein modification process	GO_BiologicalProcess-Custom-GOA_21.11.2017_00h00	[ADA2B, ADK1, AGC2-1, AGO4, AT1G03590, AT1G11330, AT1G24330, AT1G53440, AT1G56140, AT1G61790, AT1G70740, AT1G76920, AT1G80290, AT2G30020, AT2G36130, AT2G39445, AT3G01490, AT3G14320, AT3G56370, AT4G27290, AT4G31860, AT4G33920, AT4G38040, AT4G38520, AT5G22920, AT5G41330, ATB BETA, ATCRT1, ATMAK3, ATPI4K ALPHA, ATSIK, AtATG18a, B120, B73, BAM1, BSK1, BT4, CAB1, CAK1AT, CHIP, CIPK1, CIPK23, CIPK7, CO…	1.90111e-05	0.0117298	2.47326e-08	2.96791e-07	[5, 6]	Group14	6.04982	120
GO:0048583	regulation of response to stimulus	GO_BiologicalProcess-Custom-GOA_21.11.2017_00h00	[AHL20, AHP1, AS1, ATAF1, ATARCA, C2, CAM7, COI1, COL3, CPK4, EBF1, EIN4, ERS1, FMO1, HAI2, IBR5, IDD1, JAZ10, LCR, LDL1, LOX5, MEE31, MMP, MPK3, MYB20, MYBR1, MYC2, NF-YC1, PAPS1, PEN3, PKT3, PP2CA, PUB13, RCAR3, RGA1, RHM1, SAM1, SHL1, SK 11, STO, SYP121, TIL, TTL1, WRKY40, WRKY8]	1.94265e-05	0.0119667	1.83293e-26	3.66587e-25	[2, 3]	Group19	8.13743	45
GO:0008652	cellular amino acid biosynthetic process	GO_BiologicalProcess-Custom-GOA_21.11.2017_00h00	[ABA2, ADCL, APR3, ASN1, AT2G43090, AT4G24830, AT4G34840, AT5G28237, ATMS1, CM1, CSR1, DHS2, EDA9, HB1, IIL1, IMD2, MTO2, NAC042, OMR1, PSP, SERAT2;2, THA1, WIN1]	1.99738e-05	0.0122839	2.54319e-16	4.32342e-15	[4, 5, 6, 7]	Group17	11.0577	23
GO:0019637	organophosphate metabolic process	GO_BiologicalProcess-Custom-GOA_21.11.2017_00h00	[5PTASE11, ACP3, ADSS, APT3, ASE2, AT2G39445, AT3G07270, AT3G52990, AT4G17360, AT4G33140, AT5G08570, AT5G08680, AT5G11770, AT5G60760, ATPI4K ALPHA, ATPQ, B73, CIB22, EMB1467, EMB2024, EMB3003, FBA6, FBA8, FPS1, GLX2-1, GSK1, IPP1, J20, NDPK1, NPC2, NUDX1, PDE345, PDX1.2, PEN2, PFK3, PGK, PGK1, RSR4, SDH2-2, TSO2, WRI1, cICDH, iPGAM2, pPLAIIIbeta]	2.33017e-05	0.0143072	1.03818e-10	1.55727e-09	[3, 4]	Group18	8.19367	44
GO:0003006	developmental process involved in reproduction	GO_BiologicalProcess-Custom-GOA_21.11.2017_00h00	[AATP1, ABCG14, AGL62, AMP1, AP2, AS1, AT1G21070, AT1G60420, AT2G44060, AT3G08640, ATARCA, ATHB-15, BAM1, BEL1, BSM, BZIP53, CDF1, CDI, CEP1, CML23, COI1, COL2, COL3, COQ3, CR88, CRN, CT-BMY, CXE18, CYP78A9, CYP94B3, DG1, DLAH, EDA9, EDL3, EFE, EMB1467, EMB2024, EMB2768, EMB3003, EP3, ERS1, FBL17, FIE, GPT1, GRP2B, GlcNAc1pUT1, HAI2, HB-7, HB16, HCA2, HOG1, HOT5, IDD1, KASI, LFR, LIP1, LIP2, LOV1…	2.82672e-05	0.0173278	5.92751e-09	8.29851e-08	[2, 3]	Group16	6.35126	98
GO:0016070	RNA metabolic process	GO_BiologicalProcess-Custom-GOA_21.11.2017_00h00	[ADA2B, AGL62, AGO4, AHG2, AIB, AP2, ARF19, ARR3, AS1, AT-HSFA5, AT1G14650, AT1G20580, AT1G21200, AT1G60080, AT1G69580, AT1G71520, AT2G01060, AT2G14045, AT2G32070, AT2G33710, AT2G38250, AT2G40350, AT3G02790, AT3G06590, AT3G23690, AT4G18930, AT4G31200, AT4G37850, AT5G04760, AT5G21960, AT5G49700, AT5G51300, AT5G52020, AT5G57710, AT5G61890, AT5G64170, ATAF1, ATHB-15, ATWHY2, B70, BEL1, BSM, BT4, BZI…	3.10606e-05	0.0190091	1.03953e-16	1.87116e-15	[4, 5, 6]	Group20	5.57112	179
GO:0048367	shoot system development	GO_BiologicalProcess-Custom-GOA_21.11.2017_00h00	[ABCG14, AMP1, AP2, ARF19, AS1, ASE2, AT3G03990, AT3G08640, AT3G15010, ATHB-15, AVP1, AtATG18a, BAM1, BEL1, CDF1, CEP1, CML23, COI1, COL2, COL3, CRN, CT-BMY, CYCT1;4, CYP94B3, ERS1, GRF7, GRF8, HB-7, LAP2, LBD37, LCR, LFR, LOV1, MMP, MPK3, MSL10, NAC042, NAC083, NAC2, NAP, NPY5, OPR3, PAPS1, PLC2, PLL5, RAV1, RPK2, RPT2a, RVE2, SAG20, SHL1, SIP1, SMT2, SRG1, TCP9, TIR1, TPL, TPR2, TPR3, TRO, TSD2…	3.2004e-05	0.0195544	5.92751e-09	8.29851e-08	[4, 5]	Group16	7.04989	65
GO:0009738	abscisic acid-activated signaling pathway	GO_BiologicalProcess-Custom-GOA_21.11.2017_00h00	[AIB, AT1G62660, AT2G30020, AT5G51300, ATAF1, C2, CPK4, EDL3, HAI2, HAT22, HB-7, IBR5, MAPKKK17, MEE31, MPK3, MYBR1, MYC2, PKT3, PP2CA, PUB9, PYL4, RCAR3, RDUF1, SYP61, TTL1]	3.74082e-05	0.022819	1.83293e-26	3.66587e-25	[4, 5, 6, 7]	Group19	10.1626	25
GO:0006165	nucleoside diphosphate phosphorylation	GO_BiologicalProcess-Custom-GOA_21.11.2017_00h00	[AT3G52990, AT5G08570, EMB3003, FBA6, FBA8, NDPK1, PDE345, PFK3, PGK, PGK1, WRI1, iPGAM2]	3.83136e-05	0.023333	1.03818e-10	1.55727e-09	[6, 7, 8, 9]	Group18	16.6667	12
GO:0005992	trehalose biosynthetic process	GO_BiologicalProcess-Custom-GOA_21.11.2017_00h00	[ATTPPA, NAC042, TPPG, TPPJ, TPS11, TPS7, TPS9]	3.90687e-05	0.0237538	1.41261e-05	5.65044e-05	[6, 7]	Group13	29.1667	7
GO:0009409	response to cold	GO_BiologicalProcess-Custom-GOA_21.11.2017_00h00	[AATP1, ADA2B, ANNAT4, AOR, AT4G34150, CAT2, CBF2, CIPK7, CT-BMY, CYSB, ChlAKR, DRT102, ERF5, FIE, GRF8, GRP2B, GRP7, GSTF8, HSC70-1, MAPKKK20, MPK3, MPK4, MTO3, OCT3, PGK1, PP2CA, RAP2.4, RBCS1A, RPK2, Rap2.6L, S6K2, THI1, TIL, WRKY33]	3.93177e-05	0.0238659	4.16549e-13	6.66479e-12	[3, 4]	Group12	8.92388	34
GO:0009753	response to jasmonic acid	GO_BiologicalProcess-Custom-GOA_21.11.2017_00h00	[5PTASE11, AS1, BT4, COI1, ERF1, GRX480, JAZ10, LOX1, MMP, MPK4, MYB108, MYB109, MYB4, MYB73, MYBR1, MYC2, NAC2, RGA1, RVE2, Rap2.6L, SYP121, TPL, UBP12, VTC2]	3.99102e-05	0.0241856	3.99102e-05	7.98204e-05	[4, 5]	Group00	10.3448	24
GO:0010154	fruit development	GO_BiologicalProcess-Custom-GOA_21.11.2017_00h00	[AATP1, ABCG14, AGL62, AMP1, AP2, AT1G21070, AT2G44060, AT3G08640, BSM, BZIP53, CDF1, COQ3, CR88, CYP78A9, CYP94B3, DG1, DLAH, EDA9, EFE, EMB1467, EMB2024, EMB2768, EMB3003, EP3, FBL17, FIE, GPT1, GRP2B, GlcNAc1pUT1, HAI2, HCA2, HOG1, HOT5, IDD1, KASI, MEE23, MEE31, MGD1, NAC2, NAP, PSP, RGA1, RPK2, SGT, TIL, TPL, TPR2, TPR3, TRO, WOX4, WRKY35, XTH28, eIF6A, emb1345, emb2444, emb2731]	4.41794e-05	0.0267285	5.92751e-09	8.29851e-08	[4, 5, 6, 7]	Group16	7.30117	56
GO:0014070	response to organic cyclic compound	GO_BiologicalProcess-Custom-GOA_21.11.2017_00h00	[AGO4, AHG2, AS1, AT3G03990, AT5G57710, BCS1, BRH1, BSK1, BSL2, BT4, EXO, GASA1, GRF8, GRX480, GSK1, HOT5, LDL1, MPK4, MYB109, MYB112, MYB2, MYB4, MYB73, MYBR1, PEN3, RAV1, RGA1, RPN1A, RVE2, Rap2.6L, SK32, SYP121, THE1, WRKY40]	4.65383e-05	0.0281091	1.83293e-26	3.66587e-25	[4]	Group19	8.78553	34
GO:0006081	cellular aldehyde metabolic process	GO_BiologicalProcess-Custom-GOA_21.11.2017_00h00	[ACO3, DJ1B, DJ1D, EMB2024, FBA6, FBA8, GLX2-1, HOT5, J20, PDE345, PDX1.2, RSR4]	5.07107e-05	0.0305785	5.07107e-05	5.07107e-05	[3]	Group01	16.2162	12
GO:0046939	nucleotide phosphorylation	GO_BiologicalProcess-Custom-GOA_21.11.2017_00h00	[AT3G52990, AT5G08570, EMB3003, FBA6, FBA8, NDPK1, PDE345, PFK3, PGK, PGK1, WRI1, iPGAM2]	5.07107e-05	0.0305785	1.03818e-10	1.55727e-09	[6, 7, 8]	Group18	16.2162	12
GO:0044260	cellular macromolecule metabolic process	GO_BiologicalProcess-Custom-GOA_21.11.2017_00h00	[ABP1, ADA2B, ADK1, AGC2-1, AGL62, AGO4, AHG2, AIB, AP2, ARF19, ARR3, AS1, AT-HSFA5, AT1G03590, AT1G08360, AT1G11330, AT1G14650, AT1G20580, AT1G21200, AT1G24330, AT1G25260, AT1G30755, AT1G53440, AT1G53900, AT1G56140, AT1G60080, AT1G61790, AT1G69580, AT1G70740, AT1G71520, AT1G76920, AT1G80290, AT2G01060, AT2G09990, AT2G14045, AT2G30020, AT2G32070, AT2G33710, AT2G36130, AT2G38250, AT2G39445, AT2G40…	5.61373e-05	0.0337946	1.03953e-16	1.87116e-15	[3, 4]	Group20	4.96238	344
GO:0005991	trehalose metabolic process	GO_BiologicalProcess-Custom-GOA_21.11.2017_00h00	[ATTPPA, NAC042, TPPG, TPPJ, TPS11, TPS7, TPS9]	6.90391e-05	0.0414925	1.41261e-05	5.65044e-05	[5, 6]	Group13	26.9231	7
GO:0009312	oligosaccharide biosynthetic process	GO_BiologicalProcess-Custom-GOA_21.11.2017_00h00	[ACP3, ATTPPA, CT-BMY, NAC042, SIP1, TPPG, TPPJ, TPS11, TPS7, TPS9]	8.00572e-05	0.0480343	1.41261e-05	5.65044e-05	[5]	Group13	15.1515	11
GO:0044248	cellular catabolic process	GO_BiologicalProcess-Custom-GOA_21.11.2017_00h00	[AAS, ALAAT2, ASN1, AT1G11860, AT1G14550, AT1G76920, AT2G41480, AT4G33140, AT5G55070, AT5G62150, ATCRT1, AtATG18a, BAM1, BRH1, BT4, CAF1a, CAF1b, CAT2, CEP1, COI1, CP1, CT-BMY, DCP1, DJ1B, DJ1D, EBF1, EBS5, ENDO2, FBL17, GA2OX2, GLX2-1, GSTF8, GSTU8, HCD1, HOG1, LAC14, LCR, LIP1, MIOX2, NPC2, NRPB4, NUDX1, PAF2, PAT1, PEN2, PEN3, PKT3, PRX52, PRXR1, RD19, RDUF1, RKP, RPN1A, RPT2a, RPT2b, RPT3, RP…	8.19937e-05	0.0491142	1.53155e-05	4.59465e-05	[3]	Group09	6.67904	72

## Sheet: R7SL vs. S4SL
ID	Term	Ontology Source	Associated Genes Found	Term PValue	Term PValue Corrected with Bonferroni step down	Group PValue	Group PValue Corrected with Bonferroni step down	GOLevels	GOGroups	% Associated Genes	Nr. Genes
GO:0009725	response to hormone	GO_BiologicalProcess-Custom-GOA_21.11.2017_00h00	[AAE3, AAT1, AATP1, ABCB1, ABCB19, ABCC5, ABCG11, ABCG40, ACP4, ACR11, AGG3, AHG2, AHP4, AIL5, AIL6, ALDH3H1, ANNAT4, AOS, APS1, APS2, AREB3, ARF4, ARF8, ARF9, ARP1, ARR3, AS1, AT1G13460, AT1G72430, AT1G75580, AT1G75590, AT2G17500, AT2G26110, AT2G28085, AT2G30020, AT2G33710, AT2G36210, AT2G39540, AT2G46690, AT3G16350, AT4G17260, AT4G17720, AT4G34750, AT4G34760, AT4G34800, AT5G14910, AT5G50915, AT…	4.22558e-25	3.49456e-22	5.65286e-33	1.69586e-31	[3, 4]	Group29	14.0204	236
GO:0010033	response to organic substance	GO_BiologicalProcess-Custom-GOA_21.11.2017_00h00	[AAE3, AAT1, AATP1, ABA2, ABCB1, ABCB19, ABCC5, ABCG11, ABCG40, ACA2, ACO1, ACP4, ACR11, AGG3, AGO7, AHG2, AHP4, AIL5, AIL6, ALDH3H1, ANNAT4, AOS, APS1, APS2, AREB3, ARF4, ARF8, ARF9, ARP1, ARR3, AS1, AT1G13460, AT1G66180, AT1G72430, AT1G75580, AT1G75590, AT2G17500, AT2G26110, AT2G28085, AT2G30020, AT2G33710, AT2G36210, AT2G39540, AT2G46690, AT3G16350, AT4G17260, AT4G17720, AT4G34750, AT4G34760, …	1.31871e-23	1.08926e-20	5.65286e-33	1.69586e-31	[3]	Group29	13.0413	267
GO:1901700	response to oxygen-containing compound	GO_BiologicalProcess-Custom-GOA_21.11.2017_00h00	[AAT1, AATP1, ABA2, ABCC5, ABCG11, ABCG39, ABCG40, ACA2, ACO1, ACR11, AGG3, AHG2, ALDH3H1, ANNAT2, ANNAT3, ANNAT4, AOS, AREB3, ARP1, AS1, AT1G13460, AT1G66180, AT2G26110, AT2G30020, AT2G33710, AT2G39540, AT3G13610, AT3G16350, AT4G17260, AT5G50915, AT5G51300, ATAF1, ATAF2, ATCES1, ATHB13, AVP1, BAK1, BAM1, BEH4, BGLU42, BRH1, BSK5, BSK6, BT4, CA1, CCH, CDPK19, CEN2, CER1, CHIA, COI1, CPK15, CPK4, …	6.61472e-23	5.45714e-20	5.65286e-33	1.69586e-31	[3]	Group29	13.8217	220
GO:0009651	response to salt stress	GO_BiologicalProcess-Custom-GOA_21.11.2017_00h00	[AATP1, ABCC5, ABCG11, ACA4, ACO1, AHG2, ALDH3H1, ANNAT2, ANNAT3, ANNAT4, ARP1, AS1, AT1G03220, AT1G53210, AT1G59960, AT3G16350, AT3G23600, AT3G50940, AT4G17260, AT4G37530, AT5G47030, ATCES1, ATMDAR2, AVP1, BGLU15, BT4, CCH, CHIA, CSLD5, ChiC, DDF1, ERD9, GS2, GSK1, GSTF7, GSTF8, GUN5, GolS2, HA4, HB-12, HDA6, MPK4, MSS1, MYB112, MYB14, MYB16, MYB2, MYB94, NAC083, NHX2, NSL1, NTMC2T4, OSM34, PAB2…	8.95089e-21	7.08911e-18	8.67549e-10	1.47483e-08	[4]	Group10	14.4876	82
GO:0050794	regulation of cellular process	GO_BiologicalProcess-Custom-GOA_21.11.2017_00h00	[ABA2, ABCB1, ABCB19, ABCC5, ACA11, ACA4, ACHT2, AFH1, AFP3, AGG3, AGL8, AGO10, AGO7, AHP4, AIL5, AIL6, ALE2, AN3, ANT, AP2, APK, APK2A, APK2B, APR3, APS2, ARAC5, AREB3, ARF4, ARF8, ARF9, ARP1, ARR3, AS1, ASG5, AT1G03440, AT1G07650, AT1G10120, AT1G12460, AT1G13460, AT1G35560, AT1G63430, AT1G64610, AT1G66810, AT1G68400, AT1G68780, AT1G68810, AT1G69580, AT1G72010, AT1G72210, AT1G76350, AT1G79620, A…	2.92152e-18	2.40733e-15	5.65286e-33	1.69586e-31	[2, 3]	Group29	10.2336	463
GO:0001101	response to acid chemical	GO_BiologicalProcess-Custom-GOA_21.11.2017_00h00	[AAT1, AATP1, ABA2, ABCC5, ABCG11, ABCG40, ACO1, AGG3, AHG2, ALDH3H1, ANNAT2, ANNAT3, ANNAT4, AOS, AREB3, ARP1, AS1, AT1G66180, AT2G26110, AT2G30020, AT2G39540, AT3G16350, AT4G17260, AT5G50915, AT5G51300, ATAF1, ATAF2, ATCES1, AVP1, BAM1, BT4, CDPK19, CEN2, CER1, CHIA, COI1, CPK15, CPK4, CPK9, CRB, CRK2, CRK29, CSLD5, CYP707A3, CYSB, ChiC, DDF1, DGD1, DHAR2, DMR6, DOX1, DWF4, ERD9, ERF1, FBA2, FI…	4.9818e-18	4.10002e-15	6.27349e-25	1.81931e-23	[3]	Group23	13.882	170
GO:0007165	signal transduction	GO_BiologicalProcess-Custom-GOA_21.11.2017_00h00	[ABA2, ABCB1, ABCB19, ABCC5, AFP3, AGG3, AHP4, AIL5, AIL6, ALE2, APK2A, APK2B, ARAC5, AREB3, ARF4, ARF8, ARF9, ARR3, ASG5, AT1G03440, AT1G07650, AT1G12460, AT1G13460, AT1G63430, AT1G64610, AT1G68400, AT1G68780, AT1G79620, AT2G16250, AT2G17500, AT2G19780, AT2G27060, AT2G30020, AT2G33710, AT2G36570, AT2G39540, AT2G41820, AT2G45340, AT2G46690, AT3G03770, AT3G20820, AT3G22810, AT3G23750, AT3G28040, A…	4.01663e-16	3.30167e-13	5.65286e-33	1.69586e-31	[2, 3, 4]	Group29	12.2146	217
GO:0010035	response to inorganic substance	GO_BiologicalProcess-Custom-GOA_21.11.2017_00h00	[AAE3, AAT1, AATP1, ABA2, ABCG40, ACO1, AER, ALDH3H1, ANNAT2, ANNAT3, ANNAT4, APS1, ARP1, AS1, AT1G75280, AT2G41380, AT3G13610, AT3G16350, ATB2, ATCS, ATMDAR2, AVP1, BAM1, BGLU42, BT4, CAM7, CCH, CER1, CHIA, CLT3, CRB, CRK2, CSLD5, CYP707A3, CYP82C4, CYSB, DDF1, DL1E, DOX1, DRT112, DXR, EIN3, ERD9, ETT, FBA2, FER1, FIB4, FLU, FRD3, GAPB, GAPC2, GR1, GRF5, GS2, GSTF7, GSTU19, GTL1, GUN5, GolS2, HA…	6.0762e-16	4.98856e-13	5.65286e-33	1.69586e-31	[3]	Group29	14.3008	138
GO:0015979	photosynthesis	GO_BiologicalProcess-Custom-GOA_21.11.2017_00h00	[AT1G54500, AT3G60370, CA1, CAB1, CRD1, DGD1, FAD5, FED A, FER1, FNR2, GAPA, GAPB, GUN5, HCEF1, LHB1B1, LHCA2, LHCA3, LHCA4, LHCB2.2, LHCB3, LHCB4.2, LHCB5, LHCB6, LPA19, LPA3, Lhca5, Lhca6, PETC, PGR5, PHYLLO, PPL1, PRK, PSAD-2, PSAF, PSAG, PSAH-1, PSAH2, PSAK, PSAL, PSAN, PSAO, PSB27, PSBO2, PSBP-1, PSBW, PSBX, PSBY, PnsB1, PnsB3, RBCS1A, RBCS1B]	6.02841e-15	4.9433e-12	5.05952e-10	9.10714e-09	[3]	Group17	24.2857	51
GO:0007166	cell surface receptor signaling pathway	GO_BiologicalProcess-Custom-GOA_21.11.2017_00h00	[ALE2, APK2A, APK2B, ASG5, AT1G07650, AT1G12460, AT1G63430, AT1G68400, AT1G79620, AT2G16250, AT2G27060, AT2G36570, AT2G41820, AT2G45340, AT3G03770, AT3G23750, AT3G28040, AT3G56370, AT3G57830, AT4G23740, AT4G36180, AT4G37250, AT5G14210, AT5G43020, AT5G56040, AT5G58300, AT5G67200, BAK1, BAM1, BAM2, BAM3, BSK5, BSK6, CLV1, IMK2, LIP2, LRR XI-23, MEE62, MOL1, NIK1, NIK2, NIK3, PBS1, PERK1, PERK10, PE…	1.83069e-14	1.49934e-11	9.0513e-12	1.71975e-10	[3, 4, 5]	Group24	22.6087	53
GO:0006979	response to oxidative stress	GO_BiologicalProcess-Custom-GOA_21.11.2017_00h00	[AAT1, ABCG39, ABCG40, ACO1, AER, AT1G66330, AT1G71695, AT1G75280, AT1G80130, AT2G41480, AT3G10020, AT3G13610, AT3G28200, AT4G37530, AT5G14130, AT5G19875, AT5G58400, ATHM3, BGLU42, BT4, CCH, CRK2, CXXS1, CYSB, DIN10, DOX1, FC1, FER1, FIB4, FLU, FRD3, GAPC2, GATL10, GR1, GSTF11, GSTU19, GUN5, GolS2, GolS4, HSP70, LCD1, LOL1, LOX4, LRR XI-23, LSD1, LysoPL2, MIPS2, MPK3, MSL10, MTK, PA2, PAL1, PCR2,…	3.00605e-14	2.45895e-11	9.26208e-17	2.50076e-15	[3]	Group00	13.1749	63
GO:0070887	cellular response to chemical stimulus	GO_BiologicalProcess-Custom-GOA_21.11.2017_00h00	[ABA2, ABCB1, ABCB19, ABCC5, ACO1, AGO7, AHP4, AIL5, AIL6, AREB3, ARF4, ARF8, ARF9, ARR3, AT1G13460, AT1G66330, AT2G17500, AT2G30020, AT2G33710, AT2G39540, AT2G46690, AT3G13610, AT5G51300, AT5G52020, AT5G57510, AT5G61890, AT5G65980, ATAF1, ATAUX2-11, ATCES1, ATHM3, ATPK7, AUX1, BAK1, BEH4, BGLU42, BOR4, BSK5, BSK6, CDKB2;1, CDPK19, CEN2, CHIA, COI1, CPK15, CPK4, CPK9, CRB, CXXS1, CYP82C4, CYP86A8…	1.48437e-13	1.21273e-10	5.65286e-33	1.69586e-31	[3]	Group29	13.0912	155
GO:0043436	oxoacid metabolic process	GO_BiologicalProcess-Custom-GOA_21.11.2017_00h00	[AACT1, AAE11, AAE3, AAE5, AAE7, AAS, AAT, ABA2, ACO1, ACP4, ADT2, ADT6, AGT, ALAAT2, ANT, AOS, APK, APR3, APS2, ASE2, AT-IE, AT1G09620, AT1G13460, AT1G15710, AT1G32470, AT2G24580, AT4G02610, AT5G52020, AT5G63380, ATCS, ATH1, ATP-PRT2, ATSDI1, BARD1, BGLU15, CER10, CM1, CR4, CSR1, CUE1, CYP707A3, CYP707A4, CYP77A4, CYP81D8, CYP86A2, CYP86A8, CYP86B1, DDF1, DGD1, DHS1, DIT2.1, DJ1D, DOX1, DXR, DiT…	3.8818e-13	3.16755e-10	1.16941e-16	3.04046e-15	[4]	Group27	13.1888	146
GO:0033993	response to lipid	GO_BiologicalProcess-Custom-GOA_21.11.2017_00h00	[AAT1, AATP1, ABCC5, ABCG11, ACO1, AGG3, AHG2, ALDH3H1, ANNAT4, AREB3, ARP1, AS1, AT1G13460, AT2G26110, AT2G30020, AT2G39540, AT3G16350, AT4G17260, AT5G50915, AT5G51300, ATAF1, ATCES1, BAK1, BEH4, BRH1, BSK5, BSK6, BT4, CDPK19, CEN2, CPK15, CPK4, CPK9, CRK29, CYCD3;1, ChiC, DOX1, DWF4, EXO, FBA2, FPF1, FRD3, GA20OX1, GA20OX2, GASA4, GASA6, GHR1, GID1B, GRF2, GSK1, GolS2, HAT22, HB-12, HB-7, HB33,…	4.98561e-13	4.05829e-10	5.65286e-33	1.69586e-31	[4]	Group29	14.1952	114
GO:0032870	cellular response to hormone stimulus	GO_BiologicalProcess-Custom-GOA_21.11.2017_00h00	[ABCB1, ABCB19, ABCC5, AHP4, AIL5, AIL6, AREB3, ARF4, ARF8, ARF9, ARR3, AT1G13460, AT2G17500, AT2G30020, AT2G33710, AT2G39540, AT2G46690, AT5G51300, AT5G52020, AT5G61890, AT5G65980, ATAF1, ATAUX2-11, ATCES1, ATPK7, AUX1, BAK1, BEH4, BGLU42, BSK5, BSK6, CDKB2;1, CDPK19, CEN2, COI1, CPK15, CPK4, CPK9, CYP86A8, DEAR3, DFL1, DGD1, DWF4, EBF1, EIN3, EIN4, ERF1, ERF12, ERF9, ESE3, ETT, FRD3, GA20OX1, G…	5.89716e-13	4.79439e-10	5.08816e-12	1.01763e-10	[4, 5]	Group21	13.9326	124
GO:0006082	organic acid metabolic process	GO_BiologicalProcess-Custom-GOA_21.11.2017_00h00	[AACT1, AAE11, AAE3, AAE5, AAE7, AAS, AAT, ABA2, ACO1, ACP4, ADT2, ADT6, AGT, ALAAT2, ANT, AOS, APK, APR3, APS2, ASE2, AT-IE, AT1G09620, AT1G13460, AT1G15710, AT1G32470, AT2G24580, AT4G02610, AT5G52020, AT5G63380, ATCS, ATH1, ATP-PRT2, ATSDI1, BARD1, BGLU15, CER10, CM1, CR4, CSR1, CUE1, CYP707A3, CYP707A4, CYP77A4, CYP81D8, CYP86A2, CYP86A8, CYP86B1, DDF1, DGD1, DHS1, DIT2.1, DJ1D, DOX1, DXR, DiT…	6.35656e-13	5.16152e-10	1.16941e-16	3.04046e-15	[3]	Group27	13.1413	146
GO:0009755	hormone-mediated signaling pathway	GO_BiologicalProcess-Custom-GOA_21.11.2017_00h00	[ABCB1, ABCB19, ABCC5, AHP4, AIL5, AIL6, AREB3, ARF4, ARF8, ARF9, ARR3, AT1G13460, AT2G17500, AT2G30020, AT2G33710, AT2G39540, AT2G46690, AT5G51300, AT5G52020, AT5G61890, AT5G65980, ATAF1, ATAUX2-11, ATCES1, ATPK7, AUX1, BAK1, BEH4, BSK5, BSK6, CDKB2;1, CDPK19, CEN2, COI1, CPK15, CPK4, CPK9, CYP86A8, DEAR3, DFL1, DGD1, DWF4, EBF1, EIN3, EIN4, ERF1, ERF12, ERF9, ESE3, ETT, GA20OX1, GA20OX2, GASA4,…	8.4009e-13	6.81313e-10	5.65286e-33	1.69586e-31	[3, 4, 5, 6]	Group29	14.1317	118
GO:0071495	cellular response to endogenous stimulus	GO_BiologicalProcess-Custom-GOA_21.11.2017_00h00	[ABCB1, ABCB19, ABCC5, AHP4, AIL5, AIL6, AREB3, ARF4, ARF8, ARF9, ARR3, AT1G13460, AT2G17500, AT2G30020, AT2G33710, AT2G39540, AT2G46690, AT5G51300, AT5G52020, AT5G61890, AT5G65980, ATAF1, ATAUX2-11, ATCES1, ATPK7, AUX1, BAK1, BEH4, BGLU42, BSK5, BSK6, CDKB2;1, CDPK19, CEN2, COI1, CPK15, CPK4, CPK9, CYP86A8, DEAR3, DFL1, DGD1, DWF4, EBF1, EIN3, EIN4, ERF1, ERF12, ERF9, ESE3, ETT, FRD3, GA20OX1, G…	1.31203e-12	1.06275e-09	5.08816e-12	1.01763e-10	[3]	Group21	13.7778	124
GO:0007167	enzyme linked receptor protein signaling pathway	GO_BiologicalProcess-Custom-GOA_21.11.2017_00h00	[AT1G07650, AT1G12460, AT1G63430, AT1G68400, AT1G79620, AT2G16250, AT2G27060, AT2G36570, AT2G41820, AT2G45340, AT3G03770, AT3G28040, AT3G56370, AT3G57830, AT4G23740, AT4G36180, AT4G37250, AT5G14210, AT5G43020, AT5G56040, AT5G58300, AT5G67200, BAM1, BAM2, BAM3, CLV1, IMK2, LRR XI-23, MEE62, MOL1, RKL1, SOBIR1, SRF3, TMKL1]	2.15972e-12	1.74721e-09	9.0513e-12	1.71975e-10	[4, 5, 6]	Group24	26.7717	35
GO:0007169	transmembrane receptor protein tyrosine kinase signaling pathway	GO_BiologicalProcess-Custom-GOA_21.11.2017_00h00	[AT1G07650, AT1G12460, AT1G63430, AT1G68400, AT1G79620, AT2G16250, AT2G27060, AT2G36570, AT2G41820, AT2G45340, AT3G03770, AT3G28040, AT3G56370, AT3G57830, AT4G23740, AT4G36180, AT4G37250, AT5G14210, AT5G43020, AT5G56040, AT5G58300, AT5G67200, BAM1, BAM2, BAM3, CLV1, IMK2, LRR XI-23, MEE62, MOL1, RKL1, SOBIR1, SRF3, TMKL1]	2.15972e-12	1.74721e-09	9.0513e-12	1.71975e-10	[5, 6, 7]	Group24	26.7717	35
GO:0006793	phosphorus metabolic process	GO_BiologicalProcess-Custom-GOA_21.11.2017_00h00	[ABCB1, ACLB-2, ACP4, ALE2, APK, APK2A, APK2B, ASE2, ASG5, AT1G01540, AT1G07650, AT1G07870, AT1G09160, AT1G11050, AT1G11915, AT1G12330, AT1G12460, AT1G29195, AT1G60060, AT1G63430, AT1G68400, AT1G69730, AT1G79620, AT2G16250, AT2G20050, AT2G23950, AT2G27060, AT2G30020, AT2G36570, AT2G38740, AT2G40980, AT2G41820, AT2G45340, AT3G03770, AT3G12620, AT3G13690, AT3G14840, AT3G15680, AT3G23750, AT3G25400,…	5.77409e-12	4.66546e-09	9.0513e-12	1.71975e-10	[3]	Group24	11.4235	198
GO:0019752	carboxylic acid metabolic process	GO_BiologicalProcess-Custom-GOA_21.11.2017_00h00	[AACT1, AAE11, AAE3, AAE5, AAE7, AAS, AAT, ABA2, ACO1, ACP4, ADT2, ADT6, AGT, ALAAT2, AOS, APK, APR3, APS2, ASE2, AT-IE, AT1G09620, AT1G13460, AT1G15710, AT1G32470, AT2G24580, AT4G02610, AT5G63380, ATCS, ATH1, ATP-PRT2, BARD1, CER10, CM1, CR4, CSR1, CUE1, CYP707A3, CYP707A4, CYP77A4, CYP86A2, CYP86A8, CYP86B1, DDF1, DGD1, DHS1, DIT2.1, DJ1D, DOX1, DXR, DiT1, ECH2, EMB1075, FAD2, FAD5, FAD8, FAH1,…	6.05068e-12	4.8829e-09	1.16941e-16	3.04046e-15	[5]	Group27	13.306	130
GO:0071310	cellular response to organic substance	GO_BiologicalProcess-Custom-GOA_21.11.2017_00h00	[ABA2, ABCB1, ABCB19, ABCC5, ACO1, AGO7, AHP4, AIL5, AIL6, AREB3, ARF4, ARF8, ARF9, ARR3, AT1G13460, AT2G17500, AT2G30020, AT2G33710, AT2G39540, AT2G46690, AT5G51300, AT5G52020, AT5G61890, AT5G65980, ATAF1, ATAUX2-11, ATCES1, ATPK7, AUX1, BAK1, BEH4, BGLU42, BSK5, BSK6, CDKB2;1, CDPK19, CEN2, COI1, CPK15, CPK4, CPK9, CYP86A8, DEAR3, DFL1, DGD1, DHAR2, DOX1, DWF4, EBF1, EIN3, EIN4, ERF1, ERF12, ER…	1.38679e-11	1.11776e-08	5.08816e-12	1.01763e-10	[4]	Group21	12.9971	134
GO:0006796	phosphate-containing compound metabolic process	GO_BiologicalProcess-Custom-GOA_21.11.2017_00h00	[ABCB1, ACP4, ALE2, APK, APK2A, APK2B, ASE2, ASG5, AT1G01540, AT1G07650, AT1G07870, AT1G09160, AT1G11050, AT1G11915, AT1G12330, AT1G12460, AT1G29195, AT1G60060, AT1G63430, AT1G68400, AT1G69730, AT1G79620, AT2G16250, AT2G20050, AT2G23950, AT2G27060, AT2G30020, AT2G36570, AT2G38740, AT2G40980, AT2G41820, AT2G45340, AT3G03770, AT3G12620, AT3G13690, AT3G14840, AT3G15680, AT3G23750, AT3G25400, AT3G263…	1.87272e-11	1.50754e-08	9.0513e-12	1.71975e-10	[4]	Group24	11.4094	190
GO:0009617	response to bacterium	GO_BiologicalProcess-Custom-GOA_21.11.2017_00h00	[ACA11, ACA4, AHL20, APS2, AS1, AT2G43120, AT2G45220, AT3G12620, ATCES1, ATCSLA09, BAK1, BG3, BIR1, CA1, CAF1b, CER1, COI1, CRB, CRK25, CRK26, DHS1, DMR6, DOX1, EIN3, ELI3-1, FAAH, FER1, FIB4, FNR2, GAE1, GAPC2, GOX1, GOX3, GSL05, GSTF7, GSTF8, HEMC, HSC70-1, HSP70, HTA11, IRX1, LOX4, MIPS2, MPK3, NLA, OSM34, PBS1, PDE334, PEN3, PETC, PME3, PME44, PRB1, PRK, PSBP-1, PTR3, RCA, RGLG3, RIPK, RLP51,…	2.70099e-11	2.17159e-08	9.24356e-13	2.12602e-11	[3, 5]	Group18	16.2338	75
GO:0044283	small molecule biosynthetic process	GO_BiologicalProcess-Custom-GOA_21.11.2017_00h00	[AAT, ABA2, ACP4, ADT2, ADT6, AGT, AOS, APK, APR3, APS2, AT-IE, AT1G15710, AT4G02610, AT5G60760, AT5G63380, ATH1, ATP-PRT2, BARD1, C4H, CER10, CM1, CSR1, CUE1, CYP86B1, DDF1, DGD1, DHNAT1, DHS1, DJ1D, DOX1, FAD2, FAD5, FAD8, FAH1, FBA2, FLU, FPS1, G-TMT, GA20OX1, GA20OX2, GA2OX6, GAE1, GAPC2, GCH, GME, GS2, GSR 1, HCEF1, HISN5B, HMT-1, HMT2, HOS3-1, IMPL2, IRX1, JMT, KAO2, KASI, KCS1, KCS11, KCS1…	6.74057e-11	5.41267e-08	1.16941e-16	3.04046e-15	[3]	Group27	14.1538	94
GO:0042742	defense response to bacterium	GO_BiologicalProcess-Custom-GOA_21.11.2017_00h00	[ACA11, ACA4, AHL20, AS1, AT2G43120, AT2G45220, AT3G12620, ATCES1, BAK1, BIR1, CA1, CAF1b, CER1, COI1, CRB, CRK25, CRK26, DMR6, DOX1, EIN3, FAAH, FIB4, FNR2, GAE1, GAPC2, GOX1, GOX3, GSL05, GSTF7, GSTF8, HEMC, HSC70-1, HTA11, IRX1, MIPS2, NLA, OSM34, PBS1, PDE334, PEN3, PETC, PME3, PME44, PRK, PSBP-1, PTR3, RCA, RGLG3, RIPK, RLP51, SBT3.3, SDR3, SHN1, SPL14, TET8, TGA7, UGT74B1, UVI4-LIKE, WRKY27…	7.7064e-11	6.18053e-08	9.24356e-13	2.12602e-11	[4, 5, 6]	Group18	17.1582	64
GO:0006629	lipid metabolic process	GO_BiologicalProcess-Custom-GOA_21.11.2017_00h00	[AACT1, AAE11, AAE5, AAE7, ABA2, ABCB1, ACLB-2, ACP4, AOS, ASAT1, AT1G09390, AT1G13460, AT1G28100, AT1G29670, AT1G51440, AT1G54790, AT1G71691, AT2G04570, AT2G23540, AT2G42690, AT2G46890, AT3G16370, AT3G23530, AT3G26430, AT3G49050, AT4G01130, AT4G26790, AT5G03610, AT5G16010, AT5G37710, AT5G42170, AT5G42930, AT5G45670, AT5G45910, AT5G63380, ATCES1, ATH1, BARD1, BETA-OHASE 1, CER1, CER10, CER4, CPI1…	8.61424e-11	6.90001e-08	1.16941e-16	3.04046e-15	[3]	Group27	12.9231	126
GO:0051707	response to other organism	GO_BiologicalProcess-Custom-GOA_21.11.2017_00h00	[AAE3, ABCB1, ABCG40, ACA11, ACA4, ACP4, AGO10, AGO7, AHL20, AMT2, AOS, APG8A, APS2, AS1, AT1G09750, AT1G15010, AT1G20030, AT1G75800, AT1G77700, AT2G28790, AT2G30020, AT2G39210, AT2G43120, AT2G45220, AT3G12620, AT3G14840, AT4G38660, AT5G02140, AT5G10530, AT5G52020, AT5G61890, ATAF2, ATBFRUCT1, ATCES1, ATCSLA09, ATLP-1, AUX1, BAK1, BG3, BIR1, CA1, CAF1b, CER1, CHIA, CIPK25, CLT3, CNBT1, COI1, CRB,…	1.53195e-10	1.22556e-07	9.24356e-13	2.12602e-11	[2, 4]	Group18	12.1611	148
GO:0043207	response to external biotic stimulus	GO_BiologicalProcess-Custom-GOA_21.11.2017_00h00	[AAE3, ABCB1, ABCG40, ACA11, ACA4, ACP4, AGO10, AGO7, AHL20, AMT2, AOS, APG8A, APS2, AS1, AT1G09750, AT1G15010, AT1G20030, AT1G75800, AT1G77700, AT2G28790, AT2G30020, AT2G39210, AT2G43120, AT2G45220, AT3G12620, AT3G14840, AT4G38660, AT5G02140, AT5G10530, AT5G52020, AT5G61890, ATAF2, ATBFRUCT1, ATCES1, ATCSLA09, ATLP-1, AUX1, BAK1, BG3, BIR1, CA1, CAF1b, CER1, CHIA, CIPK25, CLT3, CNBT1, COI1, CRB,…	1.60903e-10	1.28562e-07	9.24356e-13	2.12602e-11	[3]	Group18	12.1411	148
GO:0009414	response to water deprivation	GO_BiologicalProcess-Custom-GOA_21.11.2017_00h00	[AATP1, ABA2, ALDH3H1, ANNAT2, ANNAT3, ANNAT4, ARP1, AVP1, BAM1, CER1, CHIA, CRB, CSLD5, CYP707A3, CYSB, DDF1, ERD9, GSTU19, GTL1, GolS2, HAT22, HB-12, HB-7, HIS4, HPR, IRX1, LEA4-5, LHCB2.2, LTP6, MSS1, MYB2, MYB52, NCED5, NTMC2T4, PAL1, PGR5, PID, PIP1;4, PIP2B, PLAT1, PP2CA, PUB22, PUB23, PUM5, RD21A, RD22, RD26, RGLG2, Rap2.6L, SHN1, SIP1, WRKY33, XF1, ZF2, ZFHD1, ZIFL1]	2.07169e-10	1.65321e-07	5.65286e-33	1.69586e-31	[3, 4, 5]	Group29	16.4706	59
GO:0009768	photosynthesis, light harvesting in photosystem I	GO_BiologicalProcess-Custom-GOA_21.11.2017_00h00	[CAB1, LHB1B1, LHCA2, LHCA3, LHCA4, LHCB2.2, LHCB3, LHCB4.2, LHCB5, LHCB6, Lhca5, Lhca6, PSAO]	3.38885e-10	2.70091e-07	5.05952e-10	9.10714e-09	[5, 6]	Group17	59.0909	13
GO:0009653	anatomical structure morphogenesis	GO_BiologicalProcess-Custom-GOA_21.11.2017_00h00	[4CL3, ABCB19, ABCG11, ABCG14, ACT1, AFO, AIL5, AIL6, ALE2, ANT, AP2, APS2, AS1, ASE2, AT1G66810, AT2G17500, AT2G32280, AT5G56040, AT5G65590, ATH1, ATHB-15, ATHB13, AUX1, BAM1, BAM2, BARD1, BPEp, CDI, CDKB1;1, CDKB2;1, CEN2, CER10, CLL2, CLV1, CLV2, CR4, CXE18, CYP86A8, DDF1, DFL1, DL1, DWF1, DWF4, EMS1, EXLA1, EXLB1, EXPA11, EXPA15, EXPA4, EXPA8, EXPB3, GA20OX1, GA20OX2, GID1B, GL2, GSK1, GSL05,…	6.53194e-10	5.19943e-07	1.15655e-08	1.50352e-07	[2, 3]	Group26	12.6486	118
GO:1901617	organic hydroxy compound biosynthetic process	GO_BiologicalProcess-Custom-GOA_21.11.2017_00h00	[ABA2, AT5G60760, CPI1, CYP51G1, CYP707A3, CYP707A4, CYP716A1, DIR5, DJ1D, DOX1, DWF1, DWF4, FPS1, G-TMT, HMGS, IMPL2, IRX1, KAO2, LDOX, MIPS2, MYB4, NCED5, NLA, OMT1, PLR1, PPOX, RHM1, RSR4, SIP1, SMO1-1, SMO1-2, SMT1, SMT2, SOS4, SQE3, SQS1, XF1]	8.41343e-10	6.68026e-07	1.68632e-09	2.69812e-08	[4]	Group14	20	39
GO:0006970	response to osmotic stress	GO_BiologicalProcess-Custom-GOA_21.11.2017_00h00	[AATP1, ABCC5, ABCG11, ACA4, ACO1, AHG2, ALDH3H1, ANNAT2, ANNAT3, ANNAT4, ARP1, AS1, AT1G03220, AT1G53210, AT1G59960, AT3G16350, AT3G23600, AT3G50940, AT4G17260, AT4G37530, AT5G47030, ATCES1, ATMDAR2, AVP1, BGLU15, BT4, CCH, CHIA, CSLD5, CYSB, ChiC, DDF1, ERD9, GS2, GSK1, GSTF7, GSTF8, GUN5, GolS2, HA4, HB-12, HDA6, HTA11, IRX1, LEA4-5, MCA1, MEE62, MPK3, MPK4, MSS1, MYB112, MYB14, MYB16, MYB2, M…	8.67549e-10	6.87967e-07	8.67549e-10	1.47483e-08	[3]	Group10	14.1046	89
GO:0032787	monocarboxylic acid metabolic process	GO_BiologicalProcess-Custom-GOA_21.11.2017_00h00	[AACT1, AAE11, AAE5, AAE7, ABA2, ACP4, AOS, AT1G13460, AT5G63380, BARD1, CER10, CYP707A3, CYP707A4, CYP77A4, CYP86A2, CYP86A8, CYP86B1, DGD1, DJ1D, DOX1, DXR, ECH2, FAD2, FAD5, FAD8, FAH1, FAP2, FBA2, FLU, GAE1, GAPA, GAPB, GAPC2, HDR, HOS3-1, HTH, HXK2, HXK3, ILL6, IRX1, J20, JMT, KASI, KCS1, KCS11, KCS12, KCS6, KPHMT1, LACS2, LIP2, LOH2, LOX4, LPD1, LSD1, MES1, MES17, MTACP-1, NADP-ME4, NCED5, …	9.00264e-10	7.12109e-07	1.16941e-16	3.04046e-15	[6]	Group27	15.4176	72
GO:0016310	phosphorylation	GO_BiologicalProcess-Custom-GOA_21.11.2017_00h00	[ALE2, APK, APK2A, APK2B, ASG5, AT1G01540, AT1G07650, AT1G07870, AT1G11050, AT1G11915, AT1G12330, AT1G12460, AT1G29195, AT1G60060, AT1G63430, AT1G68400, AT1G69730, AT1G79620, AT2G16250, AT2G20050, AT2G23950, AT2G27060, AT2G36570, AT2G40980, AT2G41820, AT2G45340, AT3G03770, AT3G13690, AT3G14840, AT3G15680, AT3G23750, AT3G26350, AT3G28040, AT3G56370, AT3G57830, AT4G23740, AT4G27290, AT4G35030, AT4G…	9.86716e-10	7.79506e-07	9.0513e-12	1.71975e-10	[5]	Group24	11.811	138
GO:1901362	organic cyclic compound biosynthetic process	GO_BiologicalProcess-Custom-GOA_21.11.2017_00h00	[AAT, ABA2, ADT2, ADT6, AGL8, AGO10, AGO7, AIL5, AIL6, AN3, ANT, AP2, APS2, APT4, APT5, AREB3, ARF4, ARF8, ARF9, ARR3, AS1, ASE2, AT-IE, AT1G10120, AT1G15710, AT1G35560, AT1G65870, AT1G66810, AT1G68810, AT1G69580, AT1G72010, AT1G72210, AT1G76350, AT2G02400, AT2G18750, AT2G22750, AT2G29660, AT2G33620, AT2G33710, AT2G38250, AT2G40620, AT3G07340, AT3G13610, AT3G16350, AT3G54390, AT4G02610, AT5G04760…	1.29564e-09	1.02226e-06	1.29701e-21	3.63162e-20	[4]	Group28	9.89971	306
GO:0071555	cell wall organization	GO_BiologicalProcess-Custom-GOA_21.11.2017_00h00	[AT1G05310, AT1G32860, AT1G60590, AT1G80170, AT2G27500, AT2G41480, AT2G45220, AT3G05620, AT3G22800, AT4G19420, AT4G23820, AT4G33440, AT5G09760, AT5G19730, AT5G56590, AT5G58480, AT5G65590, CEL3, CESA9, CSLA02, CSLC04, CSLC12, CSLE1, CYP86B1, EXLA1, EXLB1, EXPA11, EXPA15, EXPA4, EXPA8, EXPB3, FRA1, GALS1, GATL10, GATL3, GATL7, GH9B1, GH9B13, GH9B8, GH9C2, GSL05, GSL12, HCT, HDG11, IRX3, IRX6, LRX2,…	1.42534e-09	1.12317e-06	9.26208e-17	2.50076e-15	[3, 4]	Group22	14.8374	74
GO:1901615	organic hydroxy compound metabolic process	GO_BiologicalProcess-Custom-GOA_21.11.2017_00h00	[ABA2, AOS, ASAT1, AT5G60760, CPI1, CYP51G1, CYP707A3, CYP707A4, CYP716A1, DIR5, DJ1D, DOX1, DWF1, DWF4, EMB1075, FAAH, FAO3, FPS1, G-TMT, HMGS, HOT5, IMPL2, IRX1, KAO2, LDOX, MES1, MIPS2, MYB4, NCED5, NLA, NSL1, OMT1, PAL1, PLR1, PPOX, RHM1, RSR4, SIP1, SMO1-1, SMO1-2, SMT1, SMT2, SOS4, SQE3, SQS1, SRG3, TAG1, UGT71B6, XF1]	1.56907e-09	1.23486e-06	1.68632e-09	2.69812e-08	[3]	Group14	17.2535	51
GO:0080167	response to karrikin	GO_BiologicalProcess-Custom-GOA_21.11.2017_00h00	[ABA2, AT1G01300, AT1G17200, AT1G80530, AT2G39980, AT4G27280, ATBFRUCT1, ATCAD4, C4H, CYP81D8, DIN10, ERD9, EXL3, GA20OX2, GASA6, GSTF8, GTR2, LHCA4, LHT1, MYB94, NPQ4, PAL1, PETC, PID, SDR1, STO, STS, WOX2, ZIFL1, sks17]	3.03292e-09	2.38387e-06	3.03292e-09	4.54938e-08	[3]	Group04	24	30
GO:0099402	plant organ development	GO_BiologicalProcess-Custom-GOA_21.11.2017_00h00	[ABCB1, ABCB19, ABCG11, ABCG14, ACT1, AFO, AIL5, AIL6, AN3, ANT, AP2, APS2, AS1, AS2, ASE2, AT1G66330, AT2G17500, AT2G32280, AT3G15380, AT3G62270, AT5G56040, ATAF2, ATH1, ATHB-15, ATHB13, ATML1, AUX1, AVP1, BAM1, BAM2, BAM3, BARD1, BEL1, BPEp, CDKB1;1, CEN2, COI1, CR4, CYP86A8, DL1, DWF1, DWF4, EMS1, ENP, ERD9, FER1, FEZ, FLA1, GA20OX1, GID1B, GL2, GRF2, GRF4, GRF5, GSL05, GSR 1, HB-7, HB21, HB51…	4.00092e-09	3.14072e-06	3.87654e-09	5.42716e-08	[3, 4, 5]	Group25	12.1756	123
GO:0006468	protein phosphorylation	GO_BiologicalProcess-Custom-GOA_21.11.2017_00h00	[ALE2, APK2A, APK2B, ASG5, AT1G01540, AT1G07650, AT1G07870, AT1G11050, AT1G12460, AT1G63430, AT1G68400, AT1G69730, AT1G79620, AT2G16250, AT2G20050, AT2G23950, AT2G27060, AT2G36570, AT2G41820, AT2G45340, AT3G03770, AT3G13690, AT3G14840, AT3G23750, AT3G28040, AT3G56370, AT3G57830, AT4G23740, AT4G27290, AT4G35030, AT4G36180, AT4G37250, AT5G02070, AT5G06940, AT5G10530, AT5G14210, AT5G18910, AT5G25930…	4.57088e-09	3.58357e-06	9.0513e-12	1.71975e-10	[6, 7]	Group24	12.3399	109
GO:0045229	external encapsulating structure organization	GO_BiologicalProcess-Custom-GOA_21.11.2017_00h00	[4CL3, AT1G05310, AT1G32860, AT1G60590, AT1G80170, AT2G27500, AT2G41480, AT2G45220, AT3G05620, AT3G22800, AT4G19420, AT4G23820, AT4G33440, AT5G09760, AT5G19730, AT5G56590, AT5G58480, AT5G65590, CEL3, CESA9, CSLA02, CSLC04, CSLC12, CSLE1, CYP86B1, EXLA1, EXLB1, EXPA11, EXPA15, EXPA4, EXPA8, EXPB3, FRA1, GALS1, GATL10, GATL3, GATL7, GH9B1, GH9B13, GH9B8, GH9C2, GSL05, GSL12, HCT, HDG11, IRX3, IRX6,…	5.21583e-09	4.084e-06	9.26208e-17	2.50076e-15	[3]	Group22	14.2586	76
GO:1901701	cellular response to oxygen-containing compound	GO_BiologicalProcess-Custom-GOA_21.11.2017_00h00	[ABA2, ABCC5, ACO1, AREB3, AT1G13460, AT2G30020, AT2G39540, AT3G13610, AT5G51300, ATAF1, ATCES1, BAK1, BEH4, BGLU42, BSK5, BSK6, CDPK19, CEN2, CHIA, COI1, CPK15, CPK4, CPK9, CRB, DGD1, DHAR2, DOX1, DWF4, EIN3, ERF1, FRD3, GA20OX1, GA20OX2, GASA4, GASA6, GHR1, GID1B, GRF2, GRX480, GSK1, GSL05, GSTU19, GTL1, HAT22, HB-7, HB33, HBI1, HOS3-1, HOT5, HPR, HXK2, JMT, LHCB2.2, LOL1, LSD1, MPK3, MPK4, MSL…	6.10876e-09	4.77705e-06	5.65286e-33	1.69586e-31	[4]	Group29	13.6223	88
GO:0006952	defense response	GO_BiologicalProcess-Custom-GOA_21.11.2017_00h00	[AAE3, ABA2, ABCG40, ACA11, ACA4, ACO1, ACP4, AGO10, AGO7, AHG2, AHL20, AOS, APG8A, APK2A, APK2B, AS1, ASG5, AT1G07870, AT1G09750, AT1G11820, AT1G14780, AT1G15010, AT1G27170, AT1G32860, AT1G65870, AT1G66250, AT2G01630, AT2G15220, AT2G23970, AT2G27500, AT2G30020, AT2G43120, AT2G45220, AT3G12620, AT3G14840, AT3G20820, AT3G55230, AT5G10530, AT5G15080, AT5G21090, AT5G23400, AT5G42510, AT5G47070, AT5G…	7.27811e-09	5.6842e-06	9.24356e-13	2.12602e-11	[3]	Group18	11.1039	170
GO:0046394	carboxylic acid biosynthetic process	GO_BiologicalProcess-Custom-GOA_21.11.2017_00h00	[AAT, ABA2, ACP4, ADT2, ADT6, AGT, AOS, APK, APR3, APS2, AT-IE, AT1G15710, AT4G02610, AT5G63380, ATH1, ATP-PRT2, BARD1, CER10, CM1, CSR1, CUE1, CYP86B1, DDF1, DGD1, DHS1, DJ1D, DOX1, FAD2, FAD5, FAD8, FAH1, FLU, GA20OX1, GA20OX2, GA2OX6, GAE1, GME, GS2, GSR 1, HISN5B, HMT-1, HMT2, HOS3-1, IMPL2, IRX1, JMT, KAO2, KASI, KCS1, KCS11, KCS12, KCS6, KPHMT1, LACS2, LIP2, LOH2, LOX4, MTACP-1, MTK, MTO1, …	1.51853e-08	1.18445e-05	1.16941e-16	3.04046e-15	[5, 6]	Group27	14.1762	74
GO:0016053	organic acid biosynthetic process	GO_BiologicalProcess-Custom-GOA_21.11.2017_00h00	[AAT, ABA2, ACP4, ADT2, ADT6, AGT, AOS, APK, APR3, APS2, AT-IE, AT1G15710, AT4G02610, AT5G63380, ATH1, ATP-PRT2, BARD1, CER10, CM1, CSR1, CUE1, CYP86B1, DDF1, DGD1, DHS1, DJ1D, DOX1, FAD2, FAD5, FAD8, FAH1, FLU, GA20OX1, GA20OX2, GA2OX6, GAE1, GME, GS2, GSR 1, HISN5B, HMT-1, HMT2, HOS3-1, IMPL2, IRX1, JMT, KAO2, KASI, KCS1, KCS11, KCS12, KCS6, KPHMT1, LACS2, LIP2, LOH2, LOX4, MTACP-1, MTK, MTO1, …	1.51853e-08	1.18445e-05	1.16941e-16	3.04046e-15	[4]	Group27	14.1762	74
GO:0048367	shoot system development	GO_BiologicalProcess-Custom-GOA_21.11.2017_00h00	[ABCB1, ABCB19, ABCG11, ABCG14, AFO, AGL8, AIL6, ALE2, AN3, ANT, AP2, ARF8, AS1, AS2, ASE2, AT1G66330, AT2G32280, AT5G65590, ATAF2, ATH1, ATHB-15, ATHB13, ATML1, AVP1, BAM1, BAM2, BAM3, BARD1, BEL1, BPEp, CDKB1;1, CIB1, CLL2, CLV2, COI1, CSLD5, CYP86A8, DWF1, DWF4, EMS1, ENP, ETT, FER1, FLA1, FPF1, GA20OX1, GA20OX2, GID1B, GPAT6, GRF2, GRF4, GRF5, GSL05, GSR 1, HB-7, HB21, HB51, HEC2, HTA11, JAG,…	1.5819e-08	1.2323e-05	1.15655e-08	1.50352e-07	[4, 5]	Group26	12.1475	113
GO:0003002	regionalization	GO_BiologicalProcess-Custom-GOA_21.11.2017_00h00	[ABCG11, ABCG14, AFO, AIL5, AIL6, AN3, AP2, AS1, AS2, AT2G32280, AT3G15380, ATHB-15, ATMYC1, CDKB1;1, CYP86A8, DL1, GTL1, JAG, KAN2, LAX2, MP, MPK3, MYB16, PHB, PIN1, PRS, REV, SCR, SHR, SMT2, STY1, TRN2, VEP1, VIK]	1.82934e-08	1.42323e-05	5.02258e-08	5.52484e-07	[3, 4, 5]	Group07	20.6061	34
GO:0009734	auxin-activated signaling pathway	GO_BiologicalProcess-Custom-GOA_21.11.2017_00h00	[ABCB1, ABCB19, AIL5, AIL6, ARF4, ARF8, ARF9, AT2G17500, AT2G46690, AT5G65980, ATAUX2-11, ATPK7, AUX1, CYP86A8, DFL1, ETT, HAT2, IAA13, IAA14, IAA16, IAA5, IAA9, LAX2, MP, MPK1, PID, PIN1, PIN3, PIN5, PLT2, RAC3, RHM1, SAUR21, SHY2, STY1, TIR1, VIK, WAT1]	2.77912e-08	2.15938e-05	5.65286e-33	1.69586e-31	[4, 5, 6, 7]	Group29	19	38
GO:0048827	phyllome development	GO_BiologicalProcess-Custom-GOA_21.11.2017_00h00	[ABCB1, ABCB19, ABCG11, ABCG14, AFO, AN3, AP2, AS1, AS2, ASE2, AT1G66330, AT2G32280, ATAF2, ATHB-15, ATHB13, ATML1, AVP1, BAM1, BAM2, BARD1, BEL1, BPEp, CDKB1;1, COI1, CYP86A8, DWF1, DWF4, EMS1, ENP, FER1, GA20OX1, GRF2, GRF4, GRF5, GSL05, GSR 1, HB51, HEC2, JAG, KAN2, LAP2, LAX2, LCD1, LOX4, MPK3, MSI1, MSL10, NAC083, NAC2, NAP, PDF2, PHB, PID, PIN1, PLDALPHA1, PRS, RCA, ROXY2, SCR, SEP1, SGR5, …	3.10059e-08	2.40606e-05	1.15655e-08	1.50352e-07	[4, 5, 6]	Group26	13.7736	74
GO:0006091	generation of precursor metabolites and energy	GO_BiologicalProcess-Custom-GOA_21.11.2017_00h00	[ACO1, APL1, AT1G54500, AT3G10020, AT3G60370, ATCS, CAB1, DGD1, FAD5, FBA2, FD3, FED A, GAPA, GAPB, GAPC2, HCEF1, HXK2, HXK3, LHB1B1, LHCA2, LHCA3, LHCA4, LHCB2.2, LHCB3, LHCB4.2, LHCB5, LHCB6, LPA19, LPA3, Lhca5, Lhca6, PETC, PFK2, PFK3, PFK4, PGR5, PHYLLO, PMDH1, PSAG, PSAL, PSAN, PSAO, PSB27, PSBO2, PSBP-1, PSBW, PSBY, PnsB1, PnsB3, SBE2.2, iPGAM1, mMDH1]	3.80666e-08	2.95016e-05	5.05952e-10	9.10714e-09	[3]	Group17	16.1994	52
GO:0007389	pattern specification process	GO_BiologicalProcess-Custom-GOA_21.11.2017_00h00	[ABCG11, ABCG14, AFO, AIL5, AIL6, AN3, AP2, AS1, AS2, AT2G32280, AT3G15380, ATHB-15, ATMYC1, CDKB1;1, CYP86A8, DL1, GTL1, JAG, KAN2, LAX2, MP, MPK3, MYB16, PHB, PIN1, PIN3, PLT2, PRS, REV, SCR, SHR, SMT2, STY1, TRN2, VEP1, VIK, WOX2]	5.02258e-08	3.88748e-05	5.02258e-08	5.52484e-07	[2, 3, 4]	Group07	18.8776	37
GO:0009737	response to abscisic acid	GO_BiologicalProcess-Custom-GOA_21.11.2017_00h00	[AAT1, AATP1, ABCC5, ABCG11, AGG3, AHG2, ALDH3H1, ANNAT4, AREB3, ARP1, AT2G26110, AT2G30020, AT4G17260, AT5G51300, ATAF1, ATCES1, CDPK19, CEN2, CPK15, CPK4, CPK9, CRK29, ChiC, DOX1, FBA2, FRD3, GHR1, GolS2, HAT22, HB-12, HB-7, HB33, HDA6, HOS3-1, ICME-LIKE2, LHCB2.2, LHCB3, MPK3, MPK4, MSS1, MYB112, MYB2, MYB52, MYB73, MYB94, NAC083, PEN3, PIP2;8, PIP2B, PIP3, PLDALPHA1, PLDDELTA, PMZ, PP2CA, PTR…	5.06959e-08	3.91879e-05	5.65286e-33	1.69586e-31	[4, 5]	Group29	13.2075	79
GO:0097305	response to alcohol	GO_BiologicalProcess-Custom-GOA_21.11.2017_00h00	[AAT1, AATP1, ABCC5, ABCG11, AGG3, AHG2, ALDH3H1, ANNAT4, AREB3, ARP1, AT2G26110, AT2G30020, AT4G17260, AT5G51300, ATAF1, ATCES1, CDPK19, CEN2, CPK15, CPK4, CPK9, CRK29, ChiC, DOX1, FBA2, FRD3, GHR1, GolS2, HAT22, HB-12, HB-7, HB33, HDA6, HOS3-1, ICME-LIKE2, LHCB2.2, LHCB3, MPK3, MPK4, MSS1, MYB112, MYB2, MYB52, MYB73, MYB94, NAC083, PEN3, PIP2;8, PIP2B, PIP3, PLDALPHA1, PLDDELTA, PMZ, PP2CA, PTR…	5.78364e-08	4.46497e-05	5.65286e-33	1.69586e-31	[4]	Group29	13.1175	79
GO:0044255	cellular lipid metabolic process	GO_BiologicalProcess-Custom-GOA_21.11.2017_00h00	[AACT1, AAE11, AAE5, AAE7, ABA2, ABCB1, ACP4, AOS, ASAT1, AT1G13460, AT1G28100, AT5G63380, ATCES1, ATH1, BARD1, BETA-OHASE 1, CER10, CYP707A3, CYP707A4, CYP716A1, CYP77A4, CYP86A2, CYP86A8, CYP86B1, DDF1, DES-1-LIKE, DGD1, DOX1, DTA2, DXR, ECH2, FAD2, FAD5, FAD8, FAH1, FAP2, FLU, FPS1, GA20OX1, GA20OX2, GA2OX6, GGPS1, GPAT4, GPAT6, HDR, HMGS, HOS3-1, HTH, IMPL2, IRX1, J20, JMT, KAO2, KASI, KCS1, …	9.58432e-08	7.38951e-05	1.16941e-16	3.04046e-15	[3, 4]	Group27	12.9518	86
GO:0071365	cellular response to auxin stimulus	GO_BiologicalProcess-Custom-GOA_21.11.2017_00h00	[ABCB1, ABCB19, AIL5, AIL6, ARF4, ARF8, ARF9, AT2G17500, AT2G46690, AT5G65980, ATAUX2-11, ATPK7, AUX1, CYP86A8, DFL1, ETT, HAT2, IAA13, IAA14, IAA16, IAA5, IAA9, LAX2, MP, MPK1, PEN3, PID, PIN1, PIN3, PIN5, PLT2, RAC3, RHM1, SAUR21, SHY2, STY1, TIR1, VIK, WAT1]	9.94246e-08	7.65569e-05	5.65286e-33	1.69586e-31	[5, 6]	Group29	17.8899	39
GO:0019438	aromatic compound biosynthetic process	GO_BiologicalProcess-Custom-GOA_21.11.2017_00h00	[AAT, ADT2, ADT6, AGL8, AGO10, AGO7, AIL5, AIL6, AN3, ANT, AP2, APS2, APT4, APT5, AREB3, ARF4, ARF8, ARF9, ARR3, AS1, ASE2, AT-IE, AT1G10120, AT1G15710, AT1G35560, AT1G65870, AT1G66810, AT1G68810, AT1G69580, AT1G72010, AT1G72210, AT1G76350, AT2G02400, AT2G18750, AT2G22750, AT2G29660, AT2G33620, AT2G33710, AT2G38250, AT2G40620, AT3G07340, AT3G13610, AT3G16350, AT3G54390, AT4G02610, AT5G04760, AT5G…	1.14228e-07	8.78414e-05	1.29701e-21	3.63162e-20	[4]	Group28	9.60625	283
GO:0006631	fatty acid metabolic process	GO_BiologicalProcess-Custom-GOA_21.11.2017_00h00	[AACT1, AAE11, AAE5, AAE7, ACP4, AOS, AT1G13460, AT5G63380, BARD1, CER10, CYP77A4, CYP86A2, CYP86A8, CYP86B1, DGD1, DOX1, ECH2, FAD2, FAD5, FAD8, FAH1, FAP2, FLU, HOS3-1, HTH, JMT, KASI, KCS1, KCS11, KCS12, KCS6, LACS2, LIP2, LOH2, LOX4, MTACP-1, NADP-ME4, PEX13, PLA2A, PLDALPHA1, PMDH1, PNC1]	1.36695e-07	0.000104982	1.16941e-16	3.04046e-15	[4, 5, 7]	Group27	17.0732	42
GO:0009416	response to light stimulus	GO_BiologicalProcess-Custom-GOA_21.11.2017_00h00	[4CL3, AAT1, ABCB1, ABCB19, ACP4, ACR11, ARR3, AT1G10120, AT1G66180, AT1G67900, AT2G42690, AT3G08570, AT3G15570, ATAF2, ATH1, C4H, CAB1, CAM7, CAO, CHIA, CIB1, COI1, CYP707A3, DRT112, DWF1, ELF4-L4, ELIP2, ENP, ERD9, FAD5, FAH1, FED A, GA20OX1, GA20OX2, GA2OX6, GAPA, GAPB, GATA12, GATA4, GSK1, HAT2, HB21, HB31, HOT5, HPR, HSP70, KCS1, KCS11, KCS6, LCD1, LHB1B1, LHCA2, LHCA3, LHCA4, LHCB2.2, LHCB3…	1.47777e-07	0.000113345	5.12005e-07	5.12005e-06	[4]	Group09	12.3253	97
GO:0009888	tissue development	GO_BiologicalProcess-Custom-GOA_21.11.2017_00h00	[ACT1, AFO, AGL8, AGO10, AIL6, ALE2, ANT, AP2, AT1G35560, AT2G32280, AT3G15380, AT5G56040, AT5G65590, ATH1, ATHB-15, ATHM3, ATML1, ATMYC1, AUX1, BAM1, BAM2, BAM3, BARD1, BLH3, CA1, CDKB1;1, CDKB2;1, CEN2, CER10, CLL2, CLPP4, CLV1, CLV2, CYCD3;1, DDF1, DL1, ETT, GL2, GTL1, HB-3, HB51, HDG11, ICE1, JKD, MCM2, MP, MPK3, MRH6, MSI1, MYB36, MYB5, NAC083, NAC2, ORA47, PAO5, PDF2, PEL3, PFK3, PHB, PID, …	1.84363e-07	0.000141222	3.87654e-09	5.42716e-08	[3]	Group25	12.8664	80
GO:0005976	polysaccharide metabolic process	GO_BiologicalProcess-Custom-GOA_21.11.2017_00h00	[APL1, AT1G05310, AT1G67750, AT2G45220, AT3G05620, AT3G53190, AT4G13710, AT5G09760, AT5G19730, AT5G55720, AT5G65590, BAM1, BAM2, BGLU42, CEL3, CESA9, CHIA, CRB, CSLD5, CSLE1, FRD3, GALS1, GATL10, GATL3, GATL7, GBSS1, GH9B1, GH9B13, GH9B8, GH9C2, GSL05, GSL12, GXM3, GXMT1, IRX1, IRX15-L, IRX3, MSR1, MUR4, PME1, PME3, PME44, PMR6, RGP2, RGP3, SBE2.2, SGR5, XTH15, XTH16, XTH28, XTH32, XTH33, XTH5, X…	2.02951e-07	0.000155257	9.26208e-17	2.50076e-15	[4]	Group22	14.2512	60
GO:0044262	cellular carbohydrate metabolic process	GO_BiologicalProcess-Custom-GOA_21.11.2017_00h00	[AAE7, APK, APL1, ATSDI1, ATTPPA, BAM1, BGLU42, CEL3, CESA9, CSLE1, FRD3, GBSS1, GH9B1, GH9B13, GH9B8, GH9C2, GSL05, GSL12, GXM3, GXMT1, HCEF1, HXK2, HXK3, IMPL2, IRX1, IRX15-L, IRX3, J20, MIPS2, MSR1, MUR4, PMDH1, RGP2, RGP3, SBE2.2, SGR5, SIP1, SRG3, SUC2, SUS4, SUS6, TAG1, TPPG, TPPJ, TPS11, XTH15, XTH16, XTH28, XTH32, XTH33, XTH5, XTH7, XTH8, XTH9, XTR6, XYL1]	2.82606e-07	0.000215911	9.26208e-17	2.50076e-15	[3, 4]	Group22	13.7255	59
GO:0009765	photosynthesis, light harvesting	GO_BiologicalProcess-Custom-GOA_21.11.2017_00h00	[CAB1, LHB1B1, LHCA2, LHCA3, LHCA4, LHCB2.2, LHCB3, LHCB4.2, LHCB5, LHCB6, Lhca5, Lhca6, PSAO, PSB27]	3.51147e-07	0.000267925	5.05952e-10	9.10714e-09	[4, 5]	Group17	35	14
GO:0006811	ion transport	GO_BiologicalProcess-Custom-GOA_21.11.2017_00h00	[AAP2, AAP6, AAP7, AAT1, ABCG11, ABCG40, ACA11, ACA2, ACA4, ACA7, ALIS1, AMT2, AT1G11960, AT1G14040, AT1G23000, AT1G25530, AT1G32090, AT1G35350, AT1G45170, AT1G47670, AT1G53210, AT1G60160, AT1G77610, AT3G06130, AT3G15380, AT3G20870, AT3G48970, AT3G56200, AT3G63380, AT4G22120, AT4G27720, AT5G14910, AT5G24580, AT5G33280, AT5G42610, AT5G50740, AUX1, AVP1, BOR4, CAT7, CCH, CHX18, CLC-B, CLT3, CNGC1, …	4.39752e-07	0.000335091	1.28563e-08	1.54275e-07	[4]	Group15	12.4821	87
GO:0048507	meristem development	GO_BiologicalProcess-Custom-GOA_21.11.2017_00h00	[AFO, AGL8, AGO10, AIL6, ALE2, ANT, AP2, AT1G35560, AT3G15380, AT5G56040, ATH1, ATHB-15, ATHM3, BAM1, BAM2, BAM3, BARD1, BLH3, CDKB2;1, CLPP4, CLV1, CLV2, DDF1, ETT, HB-3, HB51, JKD, MCM2, MP, PAO5, PHB, PIN3, PLT2, PXY, REV, SK 11, SPL2, SVP, TRN2, TSO1, WOX4]	4.57114e-07	0.000347864	3.28513e-12	7.22728e-11	[4]	Group13	16.0784	42
GO:0008610	lipid biosynthetic process	GO_BiologicalProcess-Custom-GOA_21.11.2017_00h00	[ABA2, ABCB1, ACP4, AOS, AT1G28100, AT3G23530, AT5G63380, ATCES1, ATH1, BARD1, BETA-OHASE 1, CER10, CPI1, CYP51G1, CYP707A3, CYP707A4, CYP716A1, CYP86B1, DDF1, DES-1-LIKE, DGD1, DOX1, DWF1, DWF4, DXR, FAD2, FAD5, FAD8, FAH1, FLU, FPS1, GA20OX1, GA20OX2, GA2OX6, GGPS1, GPAT4, GPAT6, HDR, HMGS, HOS3-1, IRX1, J20, JMT, KAO2, KASI, KCS1, KCS11, KCS12, KCS6, LACS2, LIP2, LOH2, LOX4, MIPS2, MTACP-1, MY…	4.72841e-07	0.000359359	1.16941e-16	3.04046e-15	[4]	Group27	13.2597	72
GO:0009314	response to radiation	GO_BiologicalProcess-Custom-GOA_21.11.2017_00h00	[4CL3, AAT1, ABCB1, ABCB19, ACP4, ACR11, ARR3, AT1G10120, AT1G66180, AT1G67900, AT2G42690, AT3G08570, AT3G15570, ATAF2, ATH1, C4H, CAB1, CAM7, CAO, CHIA, CIB1, COI1, CYP707A3, DRT112, DWF1, ELF4-L4, ELIP2, ENP, ERD9, FAD5, FAH1, FED A, GA20OX1, GA20OX2, GA2OX6, GAPA, GAPB, GATA12, GATA4, GR1, GSK1, HAT2, HB21, HB31, HOT5, HPR, HSP70, KCS1, KCS11, KCS6, LCD1, LHB1B1, LHCA2, LHCA3, LHCA4, LHCB2.2, …	5.12005e-07	0.000388612	5.12005e-07	5.12005e-06	[3]	Group09	12.0098	98
GO:0048509	regulation of meristem development	GO_BiologicalProcess-Custom-GOA_21.11.2017_00h00	[AFO, AGO10, AIL6, AT1G35560, AT5G56040, ATHB-15, ATHM3, BAM1, BAM2, BAM3, BARD1, BLH3, CDKB2;1, CLPP4, CLV1, DDF1, HB-3, HB51, JKD, MCM2, PAO5, PIN3, SPL2, TSO1]	7.8659e-07	0.000596236	3.28513e-12	7.22728e-11	[3, 4, 5]	Group13	20.339	25
GO:0005975	carbohydrate metabolic process	GO_BiologicalProcess-Custom-GOA_21.11.2017_00h00	[A/N-InvB, AAE7, ACP4, APK, APL1, AT1G05310, AT1G11820, AT1G13130, AT1G32860, AT1G60590, AT1G66250, AT1G67750, AT1G78060, AT1G80170, AT2G01630, AT2G22620, AT2G27500, AT2G45220, AT3G05170, AT3G05620, AT3G24330, AT3G53190, AT4G13710, AT4G17180, AT4G18340, AT4G23820, AT4G27480, AT4G33440, AT5G09760, AT5G11720, AT5G19730, AT5G55720, AT5G56590, AT5G58090, AT5G58480, AT5G65590, AT5G67460, ATBFRUCT1, AT…	9.67487e-07	0.000732388	9.67487e-07	8.70738e-06	[3]	Group22	13.5375	140
GO:0007275	multicellular organism development	GO_BiologicalProcess-Custom-GOA_21.11.2017_00h00	[4CL3, AAE3, AAT, AATP1, ABCB1, ABCB19, ABCG11, ABCG14, ACA7, ACP4, ACT1, AFO, AGL8, AGO10, AGO7, AIL5, AIL6, ALE2, AN3, ANAC087, ANT, AP2, APS2, ARA12, ARF4, ARF8, ARP1, AS1, AS2, ASE2, AT1G66330, AT2G17500, AT2G20110, AT2G32280, AT2G46690, AT3G15380, AT3G25290, AT3G62270, AT5G27980, AT5G47530, AT5G56040, AT5G61890, AT5G65590, ATAF1, ATAF2, ATCES1, ATH1, ATHB-15, ATHB13, ATML1, ATMYC1, AUX1, AVP…	1.25412e-06	0.000948118	1.15655e-08	1.50352e-07	[2, 3]	Group26	9.43804	263
GO:0031323	regulation of cellular metabolic process	GO_BiologicalProcess-Custom-GOA_21.11.2017_00h00	[ABA2, AGL8, AGO10, AGO7, AIL5, AIL6, AN3, ANT, AP2, APK, APS2, AREB3, ARF4, ARF8, ARF9, ARP1, ARR3, AS1, AT1G10120, AT1G13460, AT1G35560, AT1G66810, AT1G68810, AT1G69580, AT1G72010, AT1G72210, AT1G76350, AT2G18750, AT2G22750, AT2G29660, AT2G33620, AT2G33710, AT2G38250, AT2G40620, AT3G07340, AT3G16350, AT3G54390, AT4G27130, AT5G04760, AT5G08565, AT5G10530, AT5G18450, AT5G23280, AT5G42700, AT5G497…	1.37129e-06	0.00103532	1.29701e-21	3.63162e-20	[3, 4]	Group28	9.42867	269
GO:0018298	protein-chromophore linkage	GO_BiologicalProcess-Custom-GOA_21.11.2017_00h00	[CAB1, LHB1B1, LHCA2, LHCA3, LHCA4, LHCB2.2, LHCB3, LHCB4.2, LHCB5, LHCB6, Lhca5, Lhca6]	1.51536e-06	0.00114258	5.05952e-10	9.10714e-09	[6, 7]	Group17	36.3636	12
GO:0098542	defense response to other organism	GO_BiologicalProcess-Custom-GOA_21.11.2017_00h00	[AAE3, ABCG40, ACA11, ACA4, ACP4, AGO10, AGO7, AHL20, AOS, APG8A, AS1, AT1G09750, AT1G15010, AT2G30020, AT2G43120, AT2G45220, AT3G12620, AT3G14840, AT5G10530, AT5G52020, AT5G61890, ATBFRUCT1, ATCES1, BAK1, BIR1, CA1, CAF1b, CER1, CIPK25, CLT3, COI1, CRB, CRK25, CRK26, CYP81D8, DBP1, DL1E, DMR6, DOX1, EIN3, FAAH, FIB4, FNR2, GAE1, GAPC2, GOX1, GOX3, GSL05, GSTF7, GSTF8, HCHIB, HEMC, HSC70-1, HTA11…	1.51738e-06	0.00114259	9.24356e-13	2.12602e-11	[3, 4, 5]	Group18	11.4754	105
GO:0009733	response to auxin	GO_BiologicalProcess-Custom-GOA_21.11.2017_00h00	[ABCB1, ABCB19, AIL5, AIL6, ARF4, ARF8, ARF9, AS1, AT1G72430, AT1G75580, AT1G75590, AT2G17500, AT2G28085, AT2G36210, AT2G46690, AT3G16350, AT4G34750, AT4G34760, AT4G34800, AT5G65980, ATAUX2-11, ATPK7, AUX1, BT4, CYP86A8, DFL1, ETT, FEZ, GH3.1, HAT2, HB21, IAA13, IAA14, IAA16, IAA5, IAA9, LAX2, MEE62, MIPS2, MP, MPK1, MYB14, MYB16, MYB94, PEN3, PID, PIN1, PIN3, PIN5, PLT2, RAC3, RHM1, SAUR21, SHY2…	1.69922e-06	0.00127781	5.08816e-12	1.01763e-10	[4, 5]	Group21	13.6891	59
GO:0055085	transmembrane transport	GO_BiologicalProcess-Custom-GOA_21.11.2017_00h00	[AAP2, AAP7, AAT1, ABCB1, ABCB13, ABCB19, ABCC3, ABCC5, ABCG39, ABCG40, ACA11, ACA2, ACA4, ACA7, AMT2, AT1G05030, AT1G33110, AT1G60160, AT1G77610, AT2G17500, AT2G34190, AT2G39210, AT3G20870, AT3G63380, AT5G33280, AT5G42610, AT5G61520, AT5G62890, AT5G65980, AUX1, AVP1, BOR4, CAO, CAT7, CLC-B, COPT6, CPSRP54, DIT2.1, DiT1, ELIP2, FRD3, G-TMT, GHR1, GPT1, KT2, KUP6, LAX2, NAT12, NHX2, NPQ4, NRT2.5, …	1.93411e-06	0.00145251	1.28563e-08	1.54275e-07	[4]	Group15	12.4402	78
GO:0009409	response to cold	GO_BiologicalProcess-Custom-GOA_21.11.2017_00h00	[AATP1, ACR11, ANNAT2, ANNAT3, ANNAT4, AT3G08920, AT4G34150, BBX29, CA1, CBF2, CHIA, CRB, CYSB, DDF1, DIN10, FER1, GAPA, GAPB, GER3, GSTF8, GolS2, HCEF1, HSC70-1, ICE1, KCS1, KCS11, KCS6, LEA4-5, LHCA2, LHCA3, LHCA4, LHCB2.2, Lhca5, MPK3, MPK4, MYB14, OCT3, PLAT1, PLDDELTA, PP2CA, PRK, RBCS1A, RCA, Rap2.6L, SERAT2;1, SIR, SLD2, SYP112, TAG1, TUB6, WRKY33, iPGAM1, mMDH1]	3.08792e-06	0.00231594	4.87109e-05	0.000194844	[3, 4]	Group08	13.9108	53
GO:0009698	phenylpropanoid metabolic process	GO_BiologicalProcess-Custom-GOA_21.11.2017_00h00	[4CL3, AT1G65870, AT2G02400, AT2G41480, AT3G13610, ATCAD4, ATR2, C4H, CAD9, CER4, CYP86B1, DGD1, DIR5, DWF1, ELI3-1, FAH1, GXMT1, HCT, LAC1, LAC11, LAC14, LAC17, LAC7, LDOX, LysoPL2, MAT3, MYB4, OMT1, PAL1, PRR1, PRX52, UGT72E1]	3.63192e-06	0.00272031	3.63192e-06	2.90554e-05	[3, 4]	Group11	17.3913	32
GO:1901566	organonitrogen compound biosynthetic process	GO_BiologicalProcess-Custom-GOA_21.11.2017_00h00	[AAT, ABA2, ADT2, ADT6, AGO10, AGO7, AGT, APK, APR3, APS2, APT4, APT5, ASE2, AT-IE, AT1G09620, AT1G15710, AT1G26880, AT1G29070, AT1G29965, AT1G66810, AT1G70600, AT1G74680, AT2G04520, AT2G09990, AT3G08740, AT3G53850, AT3G54210, AT4G02610, AT4G27130, AT5G20180, AT5G47920, AT5G56120, AT5G65220, ATAUX2-11, ATCES1, ATP-PRT2, ATSDI1, CAF1b, CM1, CRB, CRD1, CSR1, CUE1, DES-1-LIKE, DHS1, DRT112, DUT1, EL…	3.79043e-06	0.00283524	0.0695852	0.0695852	[4]	Group20	4.82599	104
GO:0048646	anatomical structure formation involved in morphogenesis	GO_BiologicalProcess-Custom-GOA_21.11.2017_00h00	[4CL3, ABCB19, AFO, ALE2, AP2, APS2, AS1, AT2G17500, ATH1, AUX1, CDKB1;1, CER10, CR4, EMS1, EXPA15, EXPA4, EXPA8, EXPB3, HB51, HEC2, JAG, LACS2, LSD1, MYB36, PIN1, PLE, PLP1, PMT5, PXY, TCP12, TIR1, WOX2, XBAT32]	4.165e-06	0.00311126	3.87654e-09	5.42716e-08	[2, 3, 4]	Group25	16.8367	33
GO:0016125	sterol metabolic process	GO_BiologicalProcess-Custom-GOA_21.11.2017_00h00	[AOS, ASAT1, CPI1, CYP51G1, CYP707A3, CYP707A4, CYP716A1, DWF4, FPS1, HMGS, KAO2, SMO1-1, SMO1-2, SMT1, SMT2, SQE3, SQS1, XF1]	4.22504e-06	0.00315188	1.68632e-09	2.69812e-08	[4, 5]	Group14	24	18
GO:0009808	lignin metabolic process	GO_BiologicalProcess-Custom-GOA_21.11.2017_00h00	[AT2G02400, AT2G41480, ATCAD4, C4H, CAD9, DGD1, DWF1, ELI3-1, FAH1, GXMT1, HCT, LAC1, LAC11, LAC14, LAC17, LAC7, LysoPL2, MAT3, OMT1, PAL1, PRX52, UGT72E1]	4.29901e-06	0.00320276	3.63192e-06	2.90554e-05	[4, 5]	Group11	20.9524	22
GO:0048731	system development	GO_BiologicalProcess-Custom-GOA_21.11.2017_00h00	[AAE3, AAT, AATP1, ABCB1, ABCB19, ABCG11, ABCG14, ACT1, AFO, AGL8, AIL5, AIL6, ALE2, AN3, ANT, AP2, APS2, ARA12, ARF8, AS1, AS2, ASE2, AT1G66330, AT2G17500, AT2G32280, AT3G15380, AT3G62270, AT5G56040, AT5G65590, ATAF2, ATH1, ATHB-15, ATHB13, ATML1, AUX1, AVP1, BAM1, BAM2, BAM3, BARD1, BEL1, BPEp, CDKB1;1, CEN2, CESA9, CIB1, CLL2, CLV2, COI1, CPN60A, CPSUFE, CR4, CSLA02, CSLD5, CYCD3;1, CYP51G1, C…	5.16426e-06	0.00384221	1.15655e-08	1.50352e-07	[3, 4]	Group26	9.77482	192
GO:0071229	cellular response to acid chemical	GO_BiologicalProcess-Custom-GOA_21.11.2017_00h00	[ABCC5, ACO1, AREB3, AT2G30020, AT2G39540, AT5G51300, ATAF1, ATCES1, CDPK19, CEN2, CHIA, COI1, CPK15, CPK4, CPK9, CRB, DGD1, DHAR2, DOX1, DWF4, ERF1, GA20OX1, GA20OX2, GASA4, GASA6, GHR1, GID1B, GRX480, GSL05, GSTU19, GTL1, HAT22, HB-7, HB33, HBI1, HOS3-1, HPR, JMT, LHCB2.2, LSD1, MPK3, MPK4, MYB62, NHL25, NRT2.5, NRT2.7, PEN3, PLDALPHA1, PLDDELTA, PP2CA, PRE5, PUB9, PYL4, PYL5, RGLG2, RGLG3, ROP…	5.62822e-06	0.00418177	5.65286e-33	1.69586e-31	[4]	Group29	12.8773	64
GO:0016051	carbohydrate biosynthetic process	GO_BiologicalProcess-Custom-GOA_21.11.2017_00h00	[ACP4, APK, APL1, AT4G27480, ATSDI1, ATTPPA, CESA9, CSLD5, CSLE1, FBA2, GAE1, GALS1, GAPA, GAPB, GAPC2, GATL10, GATL3, GATL7, GBSS1, GID1B, GME, GSL05, GSL12, GXM3, GXMT1, GolS2, GolS4, HCEF1, IMPL2, IRX1, IRX15-L, IRX3, MIPS2, MSR1, MTACP-1, MUR4, PRK, RBCS1A, RBCS1B, RGP2, RGP3, SBE2.2, SIP1, SUS4, SUS6, TPPG, TPPJ, TPS11]	5.65675e-06	0.00419731	3.00605e-14	7.51511e-13	[4]	Group12	13.5211	50
GO:0016042	lipid catabolic process	GO_BiologicalProcess-Custom-GOA_21.11.2017_00h00	[AACT1, ASAT1, AT1G09390, AT1G13460, AT1G29670, AT1G51440, AT1G54790, AT1G71691, AT2G04570, AT2G23540, AT2G42690, AT3G16370, AT3G26430, AT3G49050, AT4G01130, AT4G26790, AT5G03610, AT5G42170, AT5G45670, AT5G45910, CYP707A3, CYP707A4, DOX1, ECH2, GA2OX6, NPC6, PEX13, PLA2-ALPHA, PLA2A, PLDALPHA1, PLDDELTA, PLP1, PLP9, PMDH1, PNC1, SRG3, UGT71B6]	5.99731e-06	0.00444401	5.74782e-14	1.37948e-12	[4]	Group19	15.678	37
GO:0009908	flower development	GO_BiologicalProcess-Custom-GOA_21.11.2017_00h00	[ABCB1, ABCB19, AFO, AGL8, AIL6, ANT, AP2, ARF8, AS1, AS2, ATH1, ATHB-15, BAM1, BAM2, BAM3, BEL1, BPEp, CIB1, CLV2, COI1, EMS1, ENP, ETT, FER1, FPF1, GA20OX1, GA20OX2, GID1B, GPAT6, HB-7, HB51, HEC2, HTA11, JAG, KAN2, LOX4, MP, MPK3, MSI1, MYB17, NAC2, NAP, PA2, PDF2, PHB, PIN1, PRS, ROXY2, SEP1, SERK1, SGR5, SMT2, SOB3, SOBIR1, SPL13A, SPL2, SPL3, SPL4, STY1, SVP, TCP15, TIR1, TSO1, UCN, XTH28]	6.75002e-06	0.00498827	1.15655e-08	1.50352e-07	[4, 5, 6, 7, 8]	Group26	12.4283	66
GO:0006820	anion transport	GO_BiologicalProcess-Custom-GOA_21.11.2017_00h00	[AAP2, AAP6, AAP7, AAT1, ABCG11, ABCG40, ALIS1, AT1G14040, AT1G25530, AT1G35350, AT1G47670, AT1G77610, AT3G56200, AT4G27720, AT5G33280, AUX1, BOR4, CAT7, CLC-B, CLT3, CUE1, DIT2.1, DiT1, GDU3, GHR1, GPT1, GTR2, LAX2, LHT1, MSL10, NRT2.5, NRT2.7, NiaP, PHT4;6, PLA2-ALPHA, PNC1, PROT2, SULTR2;1, UCP5, VDAC1, WR3]	7.2647e-06	0.00536135	1.28563e-08	1.54275e-07	[5]	Group15	15.1292	41
GO:0010038	response to metal ion	GO_BiologicalProcess-Custom-GOA_21.11.2017_00h00	[AAE3, AAT1, ACO1, AER, APS1, AS1, AT1G75280, AT2G41380, AT3G16350, ATB2, ATCS, ATMDAR2, BGLU42, CAM7, CCH, CLT3, CYP82C4, DL1E, DRT112, DXR, EIN3, ETT, FBA2, FER1, FRD3, GAPB, GAPC2, GRF5, GS2, GSTF7, GSTU19, GUN5, HCHIB, HSC70-1, HSFB3, HSP23.6-MITO, HSP70, LAP1, LysoPL2, MTK, MYB112, MYB16, MYB2, MYB73, MYB94, OASA1, OASB, PAB8, PLA2A, PLDALPHA1, RGP2, RNR1, SAM1, SERAT2;2, STOP1, TPPJ, TUB2, …	8.26756e-06	0.00609319	6.27349e-25	1.81931e-23	[4]	Group23	12.753	63
GO:0019219	regulation of nucleobase-containing compound metabolic process	GO_BiologicalProcess-Custom-GOA_21.11.2017_00h00	[AGL8, AGO10, AGO7, AIL5, AIL6, AN3, ANT, AP2, AREB3, ARF4, ARF8, ARF9, ARP1, ARR3, AS1, AT1G10120, AT1G35560, AT1G66810, AT1G68810, AT1G69580, AT1G72010, AT1G72210, AT1G76350, AT2G18750, AT2G22750, AT2G29660, AT2G33620, AT2G33710, AT2G38250, AT2G40620, AT3G07340, AT3G16350, AT3G54390, AT5G04760, AT5G08565, AT5G18450, AT5G23280, AT5G42700, AT5G49700, AT5G50915, AT5G52020, AT5G54630, AT5G56840, AT…	8.51538e-06	0.00626732	1.29701e-21	3.63162e-20	[4, 5]	Group28	9.47017	227
GO:0090567	reproductive shoot system development	GO_BiologicalProcess-Custom-GOA_21.11.2017_00h00	[ABCB1, ABCB19, AFO, AGL8, AIL6, ANT, AP2, ARF8, AS1, AS2, ATH1, ATHB-15, BAM1, BAM2, BAM3, BEL1, BPEp, CIB1, CLV2, COI1, EMS1, ENP, ETT, FER1, FPF1, GA20OX1, GA20OX2, GID1B, GPAT6, HB-7, HB51, HEC2, HTA11, JAG, KAN2, LOX4, MP, MPK3, MSI1, MYB17, NAC2, NAP, PA2, PDF2, PHB, PIN1, PRS, ROXY2, SEP1, SERK1, SGR5, SMT2, SOB3, SOBIR1, SPL13A, SPL2, SPL3, SPL4, STY1, SVP, TCP14, TCP15, TIR1, TSO1, UCN, …	8.79216e-06	0.00646224	1.15655e-08	1.50352e-07	[3, 4, 5, 6, 7]	Group26	12.2905	67
GO:0090698	post-embryonic plant morphogenesis	GO_BiologicalProcess-Custom-GOA_21.11.2017_00h00	[ABCG11, ABCG14, AFO, AP2, APS2, AT2G17500, AT2G32280, AT5G65590, ATHB13, AUX1, BPEp, CDKB1;1, CLL2, CR4, EMS1, GID1B, HEC2, IAA14, JAG, LACS2, LAX2, NAC2, PIN1, PLP1, PMT5, SGR5, TIR1, TMM, TSO1, XBAT32]	9.11013e-06	0.00668684	3.87654e-09	5.42716e-08	[3, 4]	Group25	17.1429	30
GO:0048437	floral organ development	GO_BiologicalProcess-Custom-GOA_21.11.2017_00h00	[ABCB1, ABCB19, AFO, AP2, AS2, ATH1, ATHB-15, BAM1, BAM2, BAM3, BEL1, BPEp, COI1, EMS1, GID1B, HB-7, HEC2, JAG, KAN2, LOX4, MPK3, NAC2, PDF2, PHB, ROXY2, SEP1, SERK1, SGR5, SOBIR1, SPL13A, SPL2, STY1, TIR1, TSO1, UCN, XTH28]	1.20183e-05	0.00880941	1.15655e-08	1.50352e-07	[3, 4, 5, 6, 7, 8, 9]	Group26	14.9378	37
GO:1901575	organic substance catabolic process	GO_BiologicalProcess-Custom-GOA_21.11.2017_00h00	[AACT1, AAE3, AAS, ALAAT2, ASAT1, AT1G05310, AT1G09390, AT1G13460, AT1G29670, AT1G32470, AT1G51440, AT1G51550, AT1G54790, AT1G66810, AT1G67750, AT1G71691, AT2G04570, AT2G23540, AT2G42690, AT2G45220, AT3G05620, AT3G16370, AT3G25400, AT3G26430, AT3G49050, AT3G53190, AT4G01130, AT4G13710, AT4G22290, AT4G26790, AT4G33140, AT4G33160, AT5G03610, AT5G09760, AT5G19730, AT5G42170, AT5G43190, AT5G45670, AT…	1.3485e-05	0.00987103	5.74782e-14	1.37948e-12	[3]	Group19	10.3421	131
GO:0006081	cellular aldehyde metabolic process	GO_BiologicalProcess-Custom-GOA_21.11.2017_00h00	[AAE7, ALDH3F1, ALDH3H1, AT5G44520, CER1, DJ1D, DXR, FBA2, HDR, HOT5, J20, PGL1, PLR1, PMDH1, PPOX, RSR4, SOS4]	1.44796e-05	0.0105846	1.44796e-05	0.000101357	[3]	Group03	22.973	17
GO:0051252	regulation of RNA metabolic process	GO_BiologicalProcess-Custom-GOA_21.11.2017_00h00	[AGL8, AGO10, AGO7, AIL5, AIL6, AN3, ANT, AP2, AREB3, ARF4, ARF8, ARF9, ARP1, ARR3, AS1, AT1G10120, AT1G35560, AT1G66810, AT1G68810, AT1G69580, AT1G72010, AT1G72210, AT1G76350, AT2G18750, AT2G22750, AT2G29660, AT2G33620, AT2G33710, AT2G38250, AT2G40620, AT3G07340, AT3G16350, AT3G54390, AT5G04760, AT5G08565, AT5G18450, AT5G23280, AT5G42700, AT5G49700, AT5G50915, AT5G52020, AT5G54630, AT5G56840, AT…	1.86362e-05	0.0136044	1.29701e-21	3.63162e-20	[4, 5, 6, 7]	Group28	9.41227	221
GO:0018130	heterocycle biosynthetic process	GO_BiologicalProcess-Custom-GOA_21.11.2017_00h00	[ABA2, AGL8, AGO10, AGO7, AIL5, AIL6, AN3, ANT, AP2, APS2, APT4, APT5, AREB3, ARF4, ARF8, ARF9, ARR3, AS1, ASE2, AT-IE, AT1G10120, AT1G35560, AT1G66810, AT1G68810, AT1G69580, AT1G72010, AT1G72210, AT1G76350, AT2G18750, AT2G22750, AT2G29660, AT2G33620, AT2G33710, AT2G38250, AT2G40620, AT3G07340, AT3G13610, AT3G16350, AT3G54390, AT4G02610, AT5G04760, AT5G08565, AT5G18450, AT5G23280, AT5G42700, AT5G…	1.87836e-05	0.0136932	1.29701e-21	3.63162e-20	[4]	Group28	9.16725	262
GO:0010817	regulation of hormone levels	GO_BiologicalProcess-Custom-GOA_21.11.2017_00h00	[AAE18, ABCB1, ABCB19, APS2, AT1G20925, AT2G17500, AT4G02610, AT5G65980, ATPK7, AUX1, AVP1, CYP707A3, CYP707A4, CYP716A1, DWF1, DWF4, ENP, ETT, ILL6, IPT5, KAO2, LOG1, LOG4, MES17, OMT1, PID, PIN1, PIN3, PIN5, PNC1, RGLG2, RHM1, SGR5, SHR, STY1, WAT1, YUC10, ZIFL1]	2.11341e-05	0.0153856	2.11341e-05	0.000126804	[3]	Group05	14.9606	38
GO:0006355	regulation of transcription, DNA-templated	GO_BiologicalProcess-Custom-GOA_21.11.2017_00h00	[AGL8, AGO10, AGO7, AIL5, AIL6, AN3, ANT, AP2, AREB3, ARF4, ARF8, ARF9, ARR3, AS1, AT1G10120, AT1G35560, AT1G66810, AT1G68810, AT1G69580, AT1G72010, AT1G72210, AT1G76350, AT2G18750, AT2G22750, AT2G29660, AT2G33620, AT2G33710, AT2G38250, AT2G40620, AT3G07340, AT3G16350, AT3G54390, AT5G04760, AT5G08565, AT5G18450, AT5G23280, AT5G42700, AT5G49700, AT5G50915, AT5G52020, AT5G54630, AT5G56840, AT5G5890…	2.35168e-05	0.0170967	1.29701e-21	3.63162e-20	[5, 6, 7, 8, 9, 10]	Group28	9.40616	217
GO:1903506	regulation of nucleic acid-templated transcription	GO_BiologicalProcess-Custom-GOA_21.11.2017_00h00	[AGL8, AGO10, AGO7, AIL5, AIL6, AN3, ANT, AP2, AREB3, ARF4, ARF8, ARF9, ARR3, AS1, AT1G10120, AT1G35560, AT1G66810, AT1G68810, AT1G69580, AT1G72010, AT1G72210, AT1G76350, AT2G18750, AT2G22750, AT2G29660, AT2G33620, AT2G33710, AT2G38250, AT2G40620, AT3G07340, AT3G16350, AT3G54390, AT5G04760, AT5G08565, AT5G18450, AT5G23280, AT5G42700, AT5G49700, AT5G50915, AT5G52020, AT5G54630, AT5G56840, AT5G5890…	2.388e-05	0.017313	1.29701e-21	3.63162e-20	[6, 7, 8, 9]	Group28	9.39394	217
GO:2001141	regulation of RNA biosynthetic process	GO_BiologicalProcess-Custom-GOA_21.11.2017_00h00	[AGL8, AGO10, AGO7, AIL5, AIL6, AN3, ANT, AP2, AREB3, ARF4, ARF8, ARF9, ARR3, AS1, AT1G10120, AT1G35560, AT1G66810, AT1G68810, AT1G69580, AT1G72010, AT1G72210, AT1G76350, AT2G18750, AT2G22750, AT2G29660, AT2G33620, AT2G33710, AT2G38250, AT2G40620, AT3G07340, AT3G16350, AT3G54390, AT5G04760, AT5G08565, AT5G18450, AT5G23280, AT5G42700, AT5G49700, AT5G50915, AT5G52020, AT5G54630, AT5G56840, AT5G5890…	2.388e-05	0.017313	1.29701e-21	3.63162e-20	[5, 6, 7, 8]	Group28	9.39394	217
GO:0009611	response to wounding	GO_BiologicalProcess-Custom-GOA_21.11.2017_00h00	[AAS, ABCG11, AOS, APS2, AT2G30020, AT3G14840, ATAF1, ATAF2, ATBFRUCT1, BT4, C4H, CHIA, CML38, COI1, CRB, CYP94C1, DHS1, HCHIB, JMT, LDOX, LOX4, MPK3, MPK4, ORA47, PAL1, PERK1, PRB1, PTR3, RGLG3, RSH2, SEP1, SQE3, VEP1, WR3, WRKY40]	2.38494e-05	0.0173147	2.38494e-05	0.000119247	[3]	Group01	15.2838	35
GO:0030154	cell differentiation	GO_BiologicalProcess-Custom-GOA_21.11.2017_00h00	[ACT1, AFO, AGL8, ALE2, ANT, AP2, ARF4, AS1, AT3G15380, AT5G65590, ATHB-15, ATML1, ATMYC1, AUX1, BAM1, BAM2, BAM3, BME3, CDI, CDKB1;1, CEN2, CER10, CLL2, CLV1, CXE18, CYCD3;1, DL1, EDA39, EMS1, ETT, GATA1, GATA12, GATA4, GATA5, GL2, GTL1, HB-7, HDG11, HMGB6, IND, JAG, JKD, KAN2, LRX2, MAD2, MAT3, MRH6, MSI1, MYB112, MYB14, MYB16, MYB17, MYB2, MYB36, MYB4, MYB5, MYB52, MYB62, MYB73, MYB86, MYB94, …	2.57014e-05	0.0186078	3.87654e-09	5.42716e-08	[3]	Group25	11.1255	87
GO:0015711	organic anion transport	GO_BiologicalProcess-Custom-GOA_21.11.2017_00h00	[AAP2, AAP6, AAP7, AAT1, ABCG11, ABCG40, ALIS1, AT1G25530, AT1G47670, AT1G77610, AT3G56200, AUX1, CAT7, CLT3, CUE1, DIT2.1, DiT1, GDU3, GPT1, GTR2, LAX2, LHT1, NiaP, PLA2-ALPHA, PNC1, PROT2, UCP5]	2.84799e-05	0.020591	1.28563e-08	1.54275e-07	[5, 6]	Group15	17.0886	27
GO:0080090	regulation of primary metabolic process	GO_BiologicalProcess-Custom-GOA_21.11.2017_00h00	[ABA2, AGL8, AGO10, AGO7, AIL5, AIL6, AN3, ANT, AP2, APK, AREB3, ARF4, ARF8, ARF9, ARP1, ARR3, AS1, AT1G10120, AT1G13460, AT1G35560, AT1G66810, AT1G68810, AT1G69580, AT1G72010, AT1G72210, AT1G76350, AT2G18750, AT2G22750, AT2G29660, AT2G33620, AT2G33710, AT2G38250, AT2G40620, AT3G07340, AT3G16350, AT3G54390, AT4G27130, AT5G04760, AT5G08565, AT5G18450, AT5G23280, AT5G42700, AT5G49700, AT5G50915, AT…	2.91412e-05	0.0210399	1.29701e-21	3.63162e-20	[3, 4]	Group28	9.14678	253
GO:0071396	cellular response to lipid	GO_BiologicalProcess-Custom-GOA_21.11.2017_00h00	[ABCC5, ACO1, AREB3, AT1G13460, AT2G30020, AT2G39540, AT5G51300, ATAF1, ATCES1, BAK1, BEH4, BSK5, BSK6, CDPK19, CEN2, CPK15, CPK4, CPK9, GA20OX1, GA20OX2, GASA4, GASA6, GHR1, GID1B, GRF2, GSK1, HAT22, HB-7, HB33, HBI1, HOS3-1, HOT5, LHCB2.2, MPK3, MYB62, PLDALPHA1, PLDDELTA, PP2CA, PRE5, PUB9, PYL4, PYL5, RGLG2, ROP9, SERK1, SKdZeta, SOS5, STY1, THE1, TTL1, UBA2A, VIK, ZF2, scpl25]	3.01432e-05	0.0217332	5.65286e-33	1.69586e-31	[5]	Group29	12.9496	54
GO:0016052	carbohydrate catabolic process	GO_BiologicalProcess-Custom-GOA_21.11.2017_00h00	[AT1G05310, AT1G67750, AT2G45220, AT3G05620, AT3G53190, AT4G13710, AT5G09760, AT5G19730, AT5G55720, BAM1, BAM2, BGLU42, CEL3, CHIA, CRB, FBA2, FRD3, GAPA, GAPB, GAPC2, GH9B1, GH9B13, GH9B8, GH9C2, HXK2, HXK3, PFK2, PFK3, PFK4, PME1, PME3, PME44, PMR6, XYL1, XYL4, iPGAM1]	3.07441e-05	0.0221358	9.26208e-17	2.50076e-15	[4]	Group22	14.4578	37
GO:0008202	steroid metabolic process	GO_BiologicalProcess-Custom-GOA_21.11.2017_00h00	[AOS, ASAT1, CPI1, CYP51G1, CYP707A3, CYP707A4, CYP716A1, DWF1, DWF4, FPS1, HMGS, KAO2, ORP1D, SMO1-1, SMO1-2, SMT1, SMT2, SQE3, SQS1, VEP1, XF1]	3.13932e-05	0.0225717	1.68632e-09	2.69812e-08	[4]	Group14	19.0909	21
GO:1905392	plant organ morphogenesis	GO_BiologicalProcess-Custom-GOA_21.11.2017_00h00	[ABCG11, ABCG14, ACT1, AFO, AIL5, AIL6, ANT, AP2, APS2, AS1, ASE2, AT2G17500, AT2G32280, AT5G56040, ATHB-15, ATHB13, AUX1, BPEp, CEN2, CR4, CYP86A8, DL1, DWF4, EMS1, GID1B, GL2, GSL05, HB51, HEC2, IAA14, JAG, LACS2, LAX2, MCM2, MRH6, MYB36, MYB62, PFK3, PID, PIN1, PIN3, PLDALPHA1, PLP1, PMT5, SCN1, SGR5, SOS4, TIR1, TRN2, TSO1, WRKY75, XBAT32]	3.29706e-05	0.0236729	1.15655e-08	1.50352e-07	[3, 4, 5, 6]	Group26	12.9676	52
GO:0009791	post-embryonic development	GO_BiologicalProcess-Custom-GOA_21.11.2017_00h00	[AAE3, AAT, AATP1, ABCB1, ABCB19, ABCG11, ABCG14, AFO, AGL8, AGO7, AIL5, AIL6, ALE2, ANT, AP2, APS2, ARA12, ARF4, ARF8, ARP1, AS1, AS2, AT1G66330, AT2G17500, AT2G32280, AT3G15380, AT5G65590, ATAF2, ATH1, ATHB-15, ATHB13, ATML1, AUX1, BAM1, BAM2, BAM3, BEL1, BME3, BPEp, CA1, CAM7, CDKB1;1, CESA9, CIB1, CLL2, CLV2, COI1, CPN60A, CPSUFE, CR4, CSLA02, CYCD3;1, CYP51G1, DL1, DWF1, ELIP2, EMB1075, EMB1…	3.47138e-05	0.0248898	1.15655e-08	1.50352e-07	[2, 3, 4]	Group26	9.76205	161
GO:0000272	polysaccharide catabolic process	GO_BiologicalProcess-Custom-GOA_21.11.2017_00h00	[AT1G05310, AT1G67750, AT2G45220, AT3G05620, AT3G53190, AT4G13710, AT5G09760, AT5G19730, AT5G55720, BAM1, BAM2, BGLU42, CEL3, CHIA, CRB, FRD3, GH9B1, GH9B13, GH9B8, GH9C2, PME1, PME3, PME44, PMR6, XYL1, XYL4]	3.56055e-05	0.0254935	9.26208e-17	2.50076e-15	[5]	Group22	16.1491	27
GO:0009889	regulation of biosynthetic process	GO_BiologicalProcess-Custom-GOA_21.11.2017_00h00	[ABA2, AGL8, AGO10, AGO7, AIL5, AIL6, AN3, ANT, AP2, APK, APS2, AREB3, ARF4, ARF8, ARF9, ARR3, AS1, AT1G10120, AT1G35560, AT1G66810, AT1G68810, AT1G69580, AT1G72010, AT1G72210, AT1G76350, AT2G18750, AT2G22750, AT2G29660, AT2G33620, AT2G33710, AT2G38250, AT2G40620, AT3G07340, AT3G16350, AT3G54390, AT4G27130, AT5G04760, AT5G08565, AT5G18450, AT5G23280, AT5G42700, AT5G49700, AT5G50915, AT5G52020, AT…	3.64129e-05	0.0260352	1.29701e-21	3.63162e-20	[3, 4]	Group28	9.18877	239
GO:0051171	regulation of nitrogen compound metabolic process	GO_BiologicalProcess-Custom-GOA_21.11.2017_00h00	[AGL8, AGO10, AGO7, AIL5, AIL6, AN3, ANT, AP2, APK, AREB3, ARF4, ARF8, ARF9, ARP1, ARR3, AS1, AT1G10120, AT1G35560, AT1G66810, AT1G68810, AT1G69580, AT1G72010, AT1G72210, AT1G76350, AT2G18750, AT2G22750, AT2G29660, AT2G33620, AT2G33710, AT2G38250, AT2G40620, AT3G07340, AT3G16350, AT3G54390, AT4G27130, AT5G04760, AT5G08565, AT5G18450, AT5G23280, AT5G42700, AT5G49700, AT5G50915, AT5G52020, AT5G5463…	3.66957e-05	0.0262007	1.29701e-21	3.63162e-20	[3, 4]	Group28	9.13761	249
GO:0008652	cellular amino acid biosynthetic process	GO_BiologicalProcess-Custom-GOA_21.11.2017_00h00	[AAT, ABA2, ADT2, ADT6, AGT, APK, APR3, APS2, AT-IE, AT1G15710, AT4G02610, ATP-PRT2, CM1, CSR1, CUE1, DHS1, GS2, GSR 1, HISN5B, HMT-1, HMT2, IMPL2, MTK, MTO1, OASA1, OASB, OMR1, SERAT2;1, SERAT2;2, SHN1, THA1, WAT1]	3.72516e-05	0.0265604	1.16941e-16	3.04046e-15	[4, 5, 6, 7]	Group27	15.3846	32
GO:0006633	fatty acid biosynthetic process	GO_BiologicalProcess-Custom-GOA_21.11.2017_00h00	[ACP4, AOS, AT5G63380, BARD1, CER10, CYP86B1, DGD1, DOX1, FAD2, FAD5, FAD8, FAH1, FLU, HOS3-1, JMT, KASI, KCS1, KCS11, KCS12, KCS6, LACS2, LIP2, LOH2, LOX4, MTACP-1, NADP-ME4, PLA2A]	3.87006e-05	0.0275548	1.16941e-16	3.04046e-15	[5, 6, 7, 8]	Group27	16.6667	27
GO:1901607	alpha-amino acid biosynthetic process	GO_BiologicalProcess-Custom-GOA_21.11.2017_00h00	[AAT, ABA2, ADT2, ADT6, AGT, APK, APR3, APS2, AT-IE, AT1G15710, AT4G02610, ATP-PRT2, CSR1, CUE1, GS2, GSR 1, HISN5B, HMT-1, HMT2, IMPL2, MTK, MTO1, OASA1, OASB, OMR1, SERAT2;1, SERAT2;2, SHN1, THA1, WAT1]	3.98551e-05	0.028337	1.16941e-16	3.04046e-15	[5, 6, 7, 8]	Group27	16.0428	30
GO:0048366	leaf development	GO_BiologicalProcess-Custom-GOA_21.11.2017_00h00	[ABCG11, ABCG14, AFO, AN3, AS1, ASE2, AT1G66330, AT2G32280, ATAF2, ATHB-15, ATHB13, ATML1, AVP1, BARD1, CDKB1;1, CYP86A8, DWF1, DWF4, ENP, FER1, GA20OX1, GRF2, GRF4, GRF5, GSL05, GSR 1, HB51, JAG, LAP2, LAX2, LCD1, MSI1, MSL10, NAC083, NAP, PDF2, PID, PIN1, PLDALPHA1, PRS, RCA, SCR, SGR5, SHR, SIP1, SRG1, TCP9, UBA2A, WOX2]	4.78782e-05	0.0339935	1.15655e-08	1.50352e-07	[5, 6, 7]	Group26	12.9973	49
GO:0031326	regulation of cellular biosynthetic process	GO_BiologicalProcess-Custom-GOA_21.11.2017_00h00	[ABA2, AGL8, AGO10, AGO7, AIL5, AIL6, AN3, ANT, AP2, APK, APS2, AREB3, ARF4, ARF8, ARF9, ARR3, AS1, AT1G10120, AT1G35560, AT1G66810, AT1G68810, AT1G69580, AT1G72010, AT1G72210, AT1G76350, AT2G18750, AT2G22750, AT2G29660, AT2G33620, AT2G33710, AT2G38250, AT2G40620, AT3G07340, AT3G16350, AT3G54390, AT4G27130, AT5G04760, AT5G08565, AT5G18450, AT5G23280, AT5G42700, AT5G49700, AT5G50915, AT5G52020, AT…	4.82726e-05	0.0342252	1.29701e-21	3.63162e-20	[4, 5]	Group28	9.17893	237
GO:0009266	response to temperature stimulus	GO_BiologicalProcess-Custom-GOA_21.11.2017_00h00	[AATP1, ABA2, ACR11, ANNAT2, ANNAT3, ANNAT4, AT1G53540, AT3G08920, AT4G34150, BBX29, CA1, CBF2, CHIA, CRB, CYSB, DDF1, DIN10, ELIP2, FAD8, FER1, FP6, GAPA, GAPB, GER3, GSTF8, GolS2, HCEF1, HOT5, HSC70-1, HSP17.6II, HSP23.6-MITO, HSP70, HTA11, Hsp70b, ICE1, KCS1, KCS11, KCS6, LEA4-5, LHCA2, LHCA3, LHCA4, LHCB2.2, Lhca5, MIPS2, MPK3, MPK4, MSH1, MYB14, OCT3, PLAT1, PLDDELTA, PP2CA, PRK, RBCS1A, RCA…	4.87109e-05	0.0344873	4.87109e-05	0.000194844	[3]	Group08	11.8166	67
GO:0006694	steroid biosynthetic process	GO_BiologicalProcess-Custom-GOA_21.11.2017_00h00	[CPI1, CYP51G1, CYP707A3, CYP707A4, CYP716A1, DWF1, DWF4, FPS1, HMGS, KAO2, SMO1-1, SMO1-2, SMT1, SMT2, SQE3, SQS1, XF1]	5.02246e-05	0.0355088	1.68632e-09	2.69812e-08	[5]	Group14	20.9877	17
GO:0034220	ion transmembrane transport	GO_BiologicalProcess-Custom-GOA_21.11.2017_00h00	[AAP2, AAP7, AAT1, ACA11, ACA2, ACA4, ACA7, AMT2, AT1G60160, AT1G77610, AT3G20870, AT3G63380, AT5G33280, AT5G42610, AUX1, AVP1, BOR4, CAT7, CLC-B, COPT6, DIT2.1, DiT1, FRD3, GHR1, GPT1, KT2, KUP6, LAX2, NHX2, PDE334, PHT4;6, PIP1;4, PIP2;8, PIP2B, PIP3, SULTR2;1, UCP5, VDAC1, VIT1, ZIP1, ZIP5]	5.39062e-05	0.0380578	1.28563e-08	1.54275e-07	[5]	Group15	13.8514	41
GO:0014070	response to organic cyclic compound	GO_BiologicalProcess-Custom-GOA_21.11.2017_00h00	[ABCG40, AGO7, AHG2, AS1, AT1G13460, ATAF2, BAK1, BEH4, BRH1, BSK5, BSK6, BT4, CYCD3;1, DHAR2, DMR6, DOX1, DWF4, EXO, GRF2, GRX480, GSK1, GSL05, HBI1, HOT5, LSD1, MPK4, MYB112, MYB14, MYB16, MYB17, MYB2, MYB4, MYB62, MYB73, MYB94, NHL25, NLA, PEN3, PRB1, PTR3, RAX2, RDM1, Rap2.6L, SERK1, SKdZeta, SYP121, THE1, VIK, WRKY40, scpl25]	5.64933e-05	0.0398278	5.64933e-05	0.00016948	[4]	Group06	12.9199	50
