# Supplementary material for: Comparative Transcriptome Analysis Unravels Defense Pathways of Fraxinus velutina Torr Against Salt Stress
Source: Front Plant Sci. 2022 Mar 4;13:842726. doi: 10.3389/fpls.2022.842726 (PMC8931533; doi:10.3389/fpls.2022.842726)
Supplement: Supplementary file 10 [file Table_6.XLSX]

## Sheet: R7SL vs. S4SL up
Table S6 KEGG pathway enrichment analysis of up- and down-regulated DEGs in R7SL vs. S4SL
ID	Description	geneID	Gene number	All genes	pvalue	p.adjust	qvalue
ath04016	MAPK signaling pathway - plant	AT2G40330/AT3G20770/AT2G38470/AT2G14580/AT3G12500/AT2G29380/AT2G38310/AT2G25490/AT4G08480/AT4G01370/AT5G05440/AT3G04580/AT3G11410/AT3G23240/AT3G43810/AT3G45640	16	139	4.92e-05	0.00413038	0.00357138
ath01230	Biosynthesis of amino acids	AT3G13110/AT1G15710/AT4G26270/AT5G47810/AT1G13440/AT1G08630/AT1G08250/AT1G22170/AT1G02500/AT3G48560/AT5G37600/AT1G55920/AT4G39980/AT1G09780/AT3G10050/AT5G61580/AT3G07630/AT2G22250/AT1G31860/AT4G14880	20	244	0.000663476	0.027866	0.0240947
ath00940	Phenylpropanoid biosynthesis	AT5G05340/AT2G41480/AT4G39330/AT5G04885/AT5G58400/AT3G19450/AT5G48930/AT4G37980/AT2G37040/AT4G37530/AT5G06720/AT1G52760/AT2G30490/AT5G14130/AT1G65060	15	176	0.00215899	0.0604517	0.0522703
ath00906	Carotenoid biosynthesis	AT3G19270/AT4G25700/AT1G52340/AT1G30100/AT5G45340	5	29	0.00390278	0.0673479	0.0582332
ath00920	Sulfur metabolism	AT3G13110/AT3G22890/AT4G21990/AT1G55920/AT5G04590/AT4G14880	6	42	0.00423703	0.0673479	0.0582332
ath00270	Cysteine and methionine metabolism	AT3G13110/AT4G13940/AT3G08860/AT1G02500/AT1G49820/AT4G17260/AT1G55920/AT3G25900/AT2G19590/AT4G14880/AT1G70310	11	120	0.00481057	0.0673479	0.0582332
ath00900	Terpenoid backbone biosynthesis	AT3G02410/AT4G34350/AT4G11820/AT4G36810/AT3G54250/AT1G76490/AT5G47770	7	61	0.00709066	0.085088	0.0735723
ath04075	Plant hormone signal transduction	AT2G40330/AT3G63010/AT3G20770/AT2G14580/AT2G29380/AT2G38310/AT2G25490/AT1G59940/AT5G05440/AT2G36210/AT2G46690/AT3G04580/AT1G75580/AT3G11410/AT3G23240/AT5G06839/AT1G04240/AT3G12250/AT3G16360	19	289	0.0106297	0.111612	0.0965062
ath00260	Glycine, serine and threonine metabolism	AT2G24580/AT1G08630/AT3G08860/AT1G22170/AT2G13360/AT1G09780/AT3G10050	7	70	0.0147257	0.13744	0.118839
ath00052	Galactose metabolism	AT4G26270/AT1G60470/AT5G47810/AT1G56600/AT4G01970/AT5G61580	6	57	0.018512	0.145606	0.1259
ath00592	alpha-Linolenic acid metabolism	AT4G13010/AT5G42650/AT1G72520/AT1G19640/AT3G01420	5	43	0.0208008	0.145606	0.1259
ath00910	Nitrogen metabolism	AT1G12940/AT2G15620/AT5G14570/AT5G37600/AT1G08080	5	43	0.0208008	0.145606	0.1259
ath00010	Glycolysis / Gluconeogenesis	AT4G26270/AT5G47810/AT1G13440/AT1G22170/AT4G17260/AT4G33070/AT1G09780/AT5G61580/AT3G16910	9	119	0.0325871	0.210563	0.182065
ath00650	Butanoate metabolism	AT4G11820/AT3G48560/AT3G16910	3	20	0.0363949	0.21837	0.188816
ath04626	Plant-pathogen interaction	AT2G38470/AT3G20410/AT2G14580/AT3G50360/AT1G76650/AT4G09570/AT5G13160/AT5G19450/AT4G01370/AT5G53130/AT3G43810/AT3G45640/AT3G17700	13	204	0.0399583	0.223767	0.193483
ath00400	Phenylalanine, tyrosine and tryptophan biosynthesis	AT1G15710/AT1G08250/AT4G39980/AT3G07630/AT2G22250	5	56	0.056224	0.295176	0.255227
ath00630	Glyoxylate and dicarboxylate metabolism	AT3G48990/AT2G13360/AT4G18360/AT5G37600/AT1G67090/AT3G16910	6	78	0.0695026	0.343425	0.296946
ath00750	Vitamin B6 metabolism	AT5G37850/AT1G17710	2	15	0.105579	0.4927	0.426019
ath00908	Zeatin biosynthesis	AT1G22360/AT5G19040/AT1G22400	3	32	0.114921	0.508072	0.439311
ath01200	Carbon metabolism	AT3G13110/AT4G26270/AT5G47810/AT1G13440/AT1G22170/AT2G13360/AT4G18360/AT1G55920/AT1G09780/AT1G67090/AT3G10050/AT5G61580/AT4G14880/AT3G16910	14	272	0.135395	0.568659	0.491698
ath00130	Ubiquinone and other terpenoid-quinone biosynthesis	AT4G27270/AT2G30490/AT1G65060	3	39	0.17632	0.669061	0.578511
ath00290	Valine, leucine and isoleucine biosynthesis	AT3G48560/AT3G10050	2	21	0.183195	0.669061	0.578511
ath00904	Diterpenoid biosynthesis	AT1G02400/AT2G32440	2	21	0.183195	0.669061	0.578511
ath00909	Sesquiterpenoid and triterpenoid biosynthesis	AT4G34640/AT1G78950	2	23	0.210639	0.737235	0.637459
ath04144	Endocytosis	AT4G21160/AT2G06530/AT1G16030/AT3G15730/AT3G46540/AT4G29160/AT5G22950/AT3G12580	8	158	0.235281	0.760814	0.657847
ath00941	Flavonoid biosynthesis	AT5G48930/AT2G30490	2	25	0.238455	0.760814	0.657847
ath03018	RNA degradation	AT1G55870/AT4G26270/AT5G47810/AT3G46210/AT1G49760/AT5G61580	6	113	0.244547	0.760814	0.657847
ath04141	Protein processing in endoplasmic reticulum	AT3G08690/AT5G03340/AT4G25200/AT5G12020/AT1G16030/AT5G42570/AT1G53540/AT3G12580/AT2G34250/AT1G19310	10	215	0.279586	0.838759	0.725242
ath00250	Alanine, aspartate and glutamate metabolism	AT3G08860/AT2G13360/AT5G37600	3	51	0.295639	0.856333	0.740438
ath00564	Glycerophospholipid metabolism	AT3G02040/AT3G15730/AT2G26830/AT2G20900/AT1G43710	5	99	0.308795	0.864627	0.74761
ath00360	Phenylalanine metabolism	AT2G37040/AT2G22250	2	33	0.349838	0.925692	0.800411
ath00770	Pantothenate and CoA biosynthesis	AT2G46110/AT3G48560	2	34	0.363481	0.925692	0.800411
ath00030	Pentose phosphate pathway	AT4G26270/AT5G47810/AT5G61580	3	58	0.367861	0.925692	0.800411
ath00520	Amino sugar and nucleotide sugar metabolism	AT3G12500/AT3G08900/AT1G78570/AT4G19810/AT5G24090/AT1G30620	6	133	0.375924	0.925692	0.800411
ath00960	Tropane, piperidine and pyridine alkaloid biosynthesis	AT5G06060/AT2G22250	2	36	0.390433	0.925692	0.800411
ath04146	Peroxisome	AT2G24580/AT2G14860/AT2G13360/AT4G18360	4	87	0.408175	0.925692	0.800411
ath00261	Monobactam biosynthesis	AT3G22890	1	14	0.412765	0.925692	0.800411
ath00051	Fructose and mannose metabolism	AT4G26270/AT5G47810/AT5G61580	3	63	0.418766	0.925692	0.800411
ath00561	Glycerolipid metabolism	AT3G11670/AT2G19450/AT2G20900	3	66	0.448679	0.966386	0.835597
ath00450	Selenocompound metabolism	AT3G22890	1	18	0.495758	0.982445	0.849482
ath00760	Nicotinate and nicotinamide metabolism	AT4G36940	1	18	0.495758	0.982445	0.849482
ath00340	Histidine metabolism	AT1G31860	1	19	0.514614	0.982445	0.849482
ath00511	Other glycan degradation	AT2G28100	1	19	0.514614	0.982445	0.849482
ath00740	Riboflavin metabolism	AT5G64300	1	19	0.514614	0.982445	0.849482
ath00950	Isoquinoline alkaloid biosynthesis	AT2G22250	1	22	0.567075	0.991119	0.856982
ath00280	Valine, leucine and isoleucine degradation	AT3G08860/AT4G11820	2	52	0.583134	0.991119	0.856982
ath01240	Biosynthesis of cofactors	AT2G46110/AT1G04640/AT4G36940/AT5G37850/AT1G02500/AT4G27270/AT1G17710/AT5G26030/AT5G64300	9	250	0.592471	0.991119	0.856982
ath01040	Biosynthesis of unsaturated fatty acids	AT3G12120	1	25	0.613892	0.991119	0.856982
ath00500	Starch and sucrose metabolism	AT5G04885/AT5G65140/AT3G23920/AT5G51460/AT4G22590/AT2G18700	6	171	0.619435	0.991119	0.856982
ath00565	Ether lipid metabolism	AT3G15730	1	26	0.628351	0.991119	0.856982
ath00966	Glucosinolate biosynthesis	AT1G24100	1	26	0.628351	0.991119	0.856982
ath00790	Folate biosynthesis	AT5G64300	1	30	0.680992	0.991119	0.856982
ath00053	Ascorbate and aldarate metabolism	AT1G75270/AT5G03630	2	63	0.687544	0.991119	0.856982
ath00310	Lysine degradation	AT2G24580	1	31	0.69295	0.991119	0.856982
ath00380	Tryptophan metabolism	AT1G48910/AT1G24100	2	64	0.695891	0.991119	0.856982
ath00620	Pyruvate metabolism	AT3G02720/AT4G17260/AT3G16910	3	97	0.707888	0.991119	0.856982
ath01250	Biosynthesis of nucleotide sugars	AT3G08900/AT1G78570/AT1G30620	3	100	0.727279	0.991119	0.856982
ath00710	Carbon fixation in photosynthetic organisms	AT1G13440/AT1G67090	2	69	0.734905	0.991119	0.856982
ath00480	Glutathione metabolism	AT1G75270/AT3G24170/AT1G70310	3	103	0.745654	0.991119	0.856982
ath00100	Steroid biosynthesis	AT4G34640	1	36	0.746369	0.991119	0.856982
ath00220	Arginine biosynthesis	AT5G37600	1	36	0.746369	0.991119	0.856982
ath00073	Cutin, suberine and wax biosynthesis	AT5G23190	1	37	0.755887	0.991119	0.856982
ath01210	2-Oxocarboxylic acid metabolism	AT1G24100/AT3G48560	2	74	0.769599	0.991119	0.856982
ath04070	Phosphatidylinositol signaling system	AT2G20900/AT3G43810	2	77	0.788473	0.991119	0.856982
ath00350	Tyrosine metabolism	AT2G22250	1	41	0.790535	0.991119	0.856982
ath00640	Propanoate metabolism	AT4G17260	1	41	0.790535	0.991119	0.856982
ath04136	Autophagy - other	AT4G21980	1	41	0.790535	0.991119	0.856982
ath04145	Phagosome	AT5G19780/AT2G34250	2	83	0.822193	0.998149	0.863061
ath04130	SNARE interactions in vesicular transport	AT3G11820	1	47	0.833547	0.998149	0.863061
ath00860	Porphyrin and chlorophyll metabolism	AT5G26030	1	53	0.867764	0.998149	0.863061
ath00330	Arginine and proline metabolism	AT1G70310	1	54	0.872743	0.998149	0.863061
ath03060	Protein export	AT2G34250	1	54	0.872743	0.998149	0.863061
ath00020	Citrate cycle (TCA cycle)	AT5G49460	1	63	0.909944	0.998149	0.863061
ath00460	Cyanoamino acid metabolism	AT5G04885	1	70	0.93121	0.998149	0.863061
ath01212	Fatty acid metabolism	AT3G12120	1	70	0.93121	0.998149	0.863061
ath04120	Ubiquitin mediated proteolysis	AT3G08690/AT5G06460/AT4G05320	3	155	0.933785	0.998149	0.863061
ath03015	mRNA surveillance pathway	AT1G13460/AT1G49760	2	119	0.940942	0.998149	0.863061
ath00195	Photosynthesis	AT1G20340	1	77	0.947474	0.998149	0.863061
ath00562	Inositol phosphate metabolism	AT2G22240	1	79	0.951374	0.998149	0.863061
ath00230	Purine metabolism	AT3G22890	1	101	0.97923	0.998149	0.863061
ath00040	Pentose and glucuronate interconversions	AT2G45220	1	107	0.983541	0.998149	0.863061
ath03010	Ribosome	AT5G20180/AT1G26910/AT1G29965/AT1G70600/AT3G09630/AT2G34480/AT2G09990	7	364	0.985768	0.998149	0.863061
ath03040	Spliceosome	AT1G16030/AT3G12580	2	192	0.99484	0.998149	0.863061
ath00190	Oxidative phosphorylation	AT3G47950	1	163	0.998149	0.998149	0.863061

## Sheet: R7SL vs. S4SL down
ID	Description	geneID	Gene number	All genes	pvalue	p.adjust	qvalue
ath00195	Photosynthesis	AT1G67740/AT1G20020/AT3G50820/AT1G31330/AT5G64040/AT2G30570/AT2G27510/AT1G60950/AT4G32260/AT1G03600/AT1G08380/AT1G32550/AT1G03130/AT4G03280/AT3G16140/AT4G12800/AT1G52230/AT1G30380/AT3G55330/AT1G55670/AT1G44575/AT1G06680	22	77	3.79e-10	3.68e-08	3.21e-08
ath00196	Photosynthesis - antenna proteins	AT3G47470/AT1G29930/AT1G15820/AT2G05070/AT2G34430/AT5G54270/AT1G19150/AT1G45474/AT4G10340/AT3G61470/AT3G08940/AT1G61520	12	22	7.44e-10	3.68e-08	3.21e-08
ath00500	Starch and sucrose metabolism	AT5G58090/AT1G11820/AT1G71380/AT3G43190/AT1G32900/AT3G13790/AT3G18080/AT5G20950/AT4G02290/AT1G66250/AT2G01630/AT5G03650/AT5G04885/AT1G64390/AT2G19860/AT1G73370/AT2G44450/AT1G70710/AT5G36890/AT5G11720/AT1G47840/AT5G54570/AT5G51460/AT5G19220/AT1G66430	25	171	2.87e-05	0.00094712	0.000825771
ath00100	Steroid biosynthesis	AT4G22756/AT1G20330/AT5G13710/AT1G11680/AT4G12110/AT5G50375/AT3G19820/AT1G58440/AT4G37760	9	36	0.000215103	0.00532381	0.0046417
ath00340	Histidine metabolism	AT1G09795/AT4G14910/AT4G39120/AT1G31860/AT4G36250/AT1G44170	6	19	0.000652674	0.0126204	0.0110034
ath00710	Carbon fixation in photosynthetic organisms	AT5G44520/AT1G72330/AT2G22780/AT5G38430/AT4G38970/AT1G42970/AT3G26650/AT1G53240/AT1G79750/AT3G54050/AT1G13440/AT1G32060	12	69	0.000764872	0.0126204	0.0110034
ath00073	Cutin, suberine and wax biosynthesis	AT1G02205/AT1G72970/AT1G11600/AT5G04660/AT2G45970/AT4G00360/AT4G33790	7	37	0.00596792	0.0844035	0.0735894
ath00630	Glyoxylate and dicarboxylate metabolism	AT1G68010/AT2G22780/AT5G38430/AT3G16950/AT2G44350/AT1G53240/AT1G12550/AT5G35630/AT5G47720/AT1G32470/AT3G14420	11	78	0.00684222	0.0846724	0.0738239
ath00940	Phenylpropanoid biosynthesis	AT3G62860/AT4G21960/AT3G18080/AT3G28200/AT5G20950/AT5G54160/AT3G13610/AT5G04885/AT5G63380/AT2G44450/AT1G71695/AT4G37980/AT4G33420/AT4G39330/AT3G50740/AT5G36890/AT5G51890/AT5G54570/AT5G05340	19	176	0.00957278	0.105301	0.0918091
ath01200	Carbon metabolism	AT1G68010/AT1G13700/AT3G10050/AT5G44520/AT2G43750/AT1G72330/AT2G22780/AT5G38430/AT4G38970/AT1G42970/AT3G26650/AT5G43940/AT3G16950/AT2G19860/AT2G44350/AT4G13360/AT1G53240/AT1G12550/AT1G79750/AT3G54050/AT5G47720/AT1G47840/AT1G13440/AT1G32470/AT3G14420/AT1G32060	26	272	0.0128351	0.127068	0.110788
ath00052	Galactose metabolism	AT3G13790/AT5G40390/AT2G19860/AT1G55740/AT5G20250/AT5G11720/AT1G47840/AT1G60470	8	57	0.0204072	0.18278	0.159362
ath03030	DNA replication	AT2G16440/AT5G44635/AT1G07370/AT2G29570/AT4G02060/AT5G46280/AT1G44900	7	48	0.0241861	0.18278	0.159362
ath00260	Glycine, serine and threonine metabolism	AT1G68010/AT3G10050/AT3G16950/AT4G12290/AT1G12550/AT2G24580/AT4G02610/AT3G08860/AT1G32470	9	70	0.0243239	0.18278	0.159362
ath04075	Plant hormone signal transduction	AT1G19850/AT4G34760/AT4G34750/AT2G39940/AT4G14550/AT3G62980/AT5G54510/AT1G75590/AT3G56850/AT1G75580/AT2G14960/AT2G33860/AT2G21050/AT4G34160/AT2G28085/AT4G23980/AT5G43700/AT2G38120/AT3G04730/AT5G65670/AT1G15580/AT4G33430/AT4G34800/AT1G06390/AT2G33310/AT1G77920	26	289	0.0259704	0.18278	0.159362
ath00130	Ubiquinone and other terpenoid-quinone biosynthesis	AT4G27270/AT1G48320/AT5G08740/AT1G64970/AT1G68890/AT5G63380	6	39	0.0282931	0.18278	0.159362
ath00240	Pyrimidine metabolism	AT3G27060/AT3G25400/AT3G07800/AT2G19570/AT3G46940/AT3G20330/AT2G21790/AT3G04080	8	61	0.0295403	0.18278	0.159362
ath00310	Lysine degradation	AT3G16950/AT5G47720/AT2G24580/AT4G36250/AT1G44170	5	31	0.0366578	0.213478	0.186126
ath00040	Pentose and glucuronate interconversions	AT3G54920/AT4G13710/AT5G19730/AT5G55720/AT1G67750/AT3G05620/AT4G33220/AT3G14310/AT3G27400/AT5G04310/AT3G53190	11	107	0.0579407	0.318674	0.277844
ath00062	Fatty acid elongation	AT2G26640/AT2G28630/AT1G68530/AT1G01120/AT3G55360	5	36	0.0637537	0.33219	0.289629
ath00380	Tryptophan metabolism	AT4G34880/AT5G54160/AT3G16950/AT2G20340/AT5G47720/AT4G36250/AT1G44170	7	64	0.0905459	0.417288	0.363824
ath00280	Valine, leucine and isoleucine degradation	AT3G16950/AT4G13360/AT5G47720/AT3G08860/AT4G36250/AT1G44170	6	52	0.092393	0.417288	0.363824
ath00480	Glutathione metabolism	AT3G27060/AT2G24200/AT4G30920/AT1G78380/AT3G03190/AT1G10370/AT2G47730/AT2G21790/AT1G02920/AT1G70310	10	103	0.0927307	0.417288	0.363824
ath00860	Porphyrin and chlorophyll metabolism	AT4G01690/AT1G44000/AT5G08280/AT3G56940/AT5G54190/AT5G13630	6	53	0.0991827	0.426917	0.372219
ath02010	ABC transporters	AT1G27940/AT2G36910/AT3G28860/AT1G31770	4	32	0.125523	0.517784	0.451444
ath00071	Fatty acid degradation	AT5G43940/AT1G49430/AT5G47720/AT4G36250/AT1G44170	5	47	0.153158	0.583179	0.508461
ath00410	beta-Alanine metabolism	AT4G29720/AT4G13360/AT4G12290/AT4G36250/AT1G44170	5	47	0.153158	0.583179	0.508461
ath00250	Alanine, aspartate and glutamate metabolism	AT1G72330/AT4G34740/AT5G35630/AT3G20330/AT3G08860	5	51	0.194276	0.712346	0.621078
ath00565	Ether lipid metabolism	AT2G06925/AT4G35790/AT3G48610	3	26	0.206465	0.724355	0.631548
ath00330	Arginine and proline metabolism	AT4G34880/AT4G29720/AT4G36250/AT1G70310/AT1G44170	5	54	0.227366	0.724355	0.631548
ath00750	Vitamin B6 metabolism	AT5G53580/AT5G01410	2	15	0.229539	0.724355	0.631548
ath00620	Pyruvate metabolism	AT2G22780/AT5G43940/AT3G16950/AT1G53240/AT1G79750/AT5G47720/AT4G36250/AT1G44170	8	97	0.233023	0.724355	0.631548
ath04145	Phagosome	AT4G35020/AT4G28950/AT5G62700/AT1G75840/AT4G14960/AT5G12250/AT1G75780	7	83	0.236334	0.724355	0.631548
ath00920	Sulfur metabolism	AT1G19920/AT2G43750/AT3G01120/AT2G14750	4	42	0.248462	0.724355	0.631548
ath00460	Cyanoamino acid metabolism	AT3G18080/AT5G20950/AT5G04885/AT2G44450/AT5G36890/AT5G54570	6	70	0.248768	0.724355	0.631548
ath03410	Base excision repair	AT5G57970/AT5G44680/AT1G07370/AT2G29570	4	43	0.262023	0.735521	0.641283
ath00230	Purine metabolism	AT3G27060/AT1G19920/AT5G11160/AT4G34740/AT4G12440/AT2G21790/AT2G14750/AT3G04080	8	101	0.267462	0.735521	0.641283
ath00010	Glycolysis / Gluconeogenesis	AT4G38970/AT5G43940/AT3G16950/AT2G19860/AT3G54050/AT1G47840/AT1G13440/AT4G36250/AT1G44170	9	119	0.294071	0.764209	0.666296
ath00450	Selenocompound metabolism	AT1G19920/AT3G01120	2	18	0.298568	0.764209	0.666296
ath00270	Cysteine and methionine metabolism	AT2G43750/AT3G01120/AT2G22780/AT3G63250/AT2G36880/AT1G53240/AT3G08860/AT5G26600/AT1G70310	9	120	0.302527	0.764209	0.666296
ath01230	Biosynthesis of amino acids	AT3G10050/AT5G44520/AT2G43750/AT3G01120/AT1G72330/AT4G38970/AT1G09795/AT2G36880/AT2G44350/AT3G29200/AT4G14910/AT5G35630/AT4G39120/AT1G13440/AT4G02610/AT1G31860/AT1G15710	17	244	0.308771	0.764209	0.666296
ath00360	Phenylalanine metabolism	AT4G34880/AT4G12290/AT2G20340	3	33	0.323125	0.769256	0.670697
ath00051	Fructose and mannose metabolism	AT4G38970/AT2G19860/AT3G54050/AT1G47840/AT1G66430	5	63	0.334121	0.769256	0.670697
ath00053	Ascorbate and aldarate metabolism	AT5G28840/AT4G30440/AT4G39120/AT4G36250/AT1G44170	5	63	0.334121	0.769256	0.670697
ath00590	Arachidonic acid metabolism	AT2G06925/AT3G59710	2	20	0.344145	0.774327	0.675117
ath00904	Diterpenoid biosynthesis	AT5G51810/AT4G25420	2	21	0.36659	0.798322	0.696038
ath00561	Glycerolipid metabolism	AT1G01610/AT2G20900/AT2G38110/AT4G36250/AT1G44170	5	66	0.370938	0.798322	0.696038
ath00950	Isoquinoline alkaloid biosynthesis	AT4G12290/AT2G20340	2	22	0.388732	0.799637	0.697185
ath00564	Glycerophospholipid metabolism	AT1G01610/AT2G06925/AT2G41540/AT4G35790/AT3G48610/AT2G20900/AT2G38110	7	99	0.393443	0.799637	0.697185
ath01250	Biosynthesis of nucleotide sugars	AT5G28840/AT4G30440/AT2G19860/AT5G15650/AT1G47840/AT5G19220/AT1G66430	7	100	0.403584	0.799637	0.697185
ath00909	Sesquiterpenoid and triterpenoid biosynthesis	AT1G58440/AT4G37760	2	23	0.410526	0.799637	0.697185
ath00520	Amino sugar and nucleotide sugar metabolism	AT5G28840/AT4G30440/AT5G64570/AT1G02730/AT2G19860/AT5G15650/AT1G47840/AT5G19220/AT1G66430	9	133	0.416013	0.799637	0.697185
ath01212	Fatty acid metabolism	AT5G46290/AT3G12120/AT1G49430/AT3G55360/AT5G47720	5	70	0.420012	0.799637	0.697185
ath01240	Biosynthesis of cofactors	AT5G28840/AT4G30440/AT4G27270/AT4G01690/AT1G48320/AT5G46290/AT5G08740/AT5G08280/AT3G16950/AT1G64970/AT2G36880/AT5G01410/AT1G68890/AT3G20330/AT4G36250/AT1G44170	16	250	0.447951	0.817341	0.71262
ath01040	Biosynthesis of unsaturated fatty acids	AT3G12120/AT3G55360	2	25	0.452919	0.817341	0.71262
ath00350	Tyrosine metabolism	AT5G43940/AT4G12290/AT2G20340	3	41	0.456569	0.817341	0.71262
ath00531	Glycosaminoglycan degradation	AT5G07830	1	10	0.465119	0.817341	0.71262
ath00030	Pentose phosphate pathway	AT1G13700/AT5G44520/AT4G38970/AT3G54050	4	58	0.47059	0.817341	0.71262
ath00603	Glycosphingolipid biosynthesis - globo and isoglobo series	AT3G09020	1	11	0.497596	0.849345	0.740524
ath00600	Sphingolipid metabolism	AT4G04930/AT4G22330	2	29	0.532173	0.87049	0.75896
ath00906	Carotenoid biosynthesis	AT1G52340/AT5G45340	2	29	0.532173	0.87049	0.75896
ath00020	Citrate cycle (TCA cycle)	AT2G22780/AT3G16950/AT2G44350/AT1G53240	4	63	0.536363	0.87049	0.75896
ath00261	Monobactam biosynthesis	AT1G19920	1	14	0.5837	0.921289	0.80325
ath00908	Zeatin biosynthesis	AT1G22400/AT2G36780	2	32	0.586275	0.921289	0.80325
ath04146	Peroxisome	AT3G07560/AT1G49430/AT4G33790/AT2G24580/AT3G14420	5	87	0.614273	0.943849	0.82292
ath00770	Pantothenate and CoA biosynthesis	AT4G36250/AT1G44170	2	34	0.619699	0.943849	0.82292
ath00780	Biotin metabolism	AT5G46290	1	16	0.632762	0.949143	0.827536
ath00220	Arginine biosynthesis	AT1G72330/AT5G35630	2	36	0.65101	0.957369	0.834707
ath03430	Mismatch repair	AT1G07370/AT2G29570	2	37	0.665883	0.957369	0.834707
ath00400	Phenylalanine, tyrosine and tryptophan biosynthesis	AT3G29200/AT4G02610/AT1G15710	3	56	0.668912	0.957369	0.834707
ath00511	Other glycan degradation	AT2G28100	1	19	0.695759	0.957369	0.834707
ath00650	Butanoate metabolism	AT5G47720	1	20	0.714265	0.957369	0.834707
ath00640	Propanoate metabolism	AT3G16950/AT4G13360	2	41	0.720314	0.957369	0.834707
ath00900	Terpenoid backbone biosynthesis	AT5G47770/AT5G62790/AT5G47720	3	61	0.724663	0.957369	0.834707
ath00290	Valine, leucine and isoleucine biosynthesis	AT3G10050	1	21	0.731649	0.957369	0.834707
ath00061	Fatty acid biosynthesis	AT5G46290/AT1G49430	2	43	0.74462	0.957369	0.834707
ath00592	alpha-Linolenic acid metabolism	AT2G06925/AT3G01420	2	43	0.74462	0.957369	0.834707
ath00910	Nitrogen metabolism	AT3G01500/AT5G35630	2	43	0.74462	0.957369	0.834707
ath04130	SNARE interactions in vesicular transport	AT1G08560/AT2G18260	2	47	0.787839	0.991577	0.864533
ath00941	Flavonoid biosynthesis	AT4G22880	1	25	0.791259	0.991577	0.864533
ath00790	Folate biosynthesis	AT3G59710	1	30	0.847554	0.999933	0.871818
ath00960	Tropane, piperidine and pyridine alkaloid biosynthesis	AT4G12290	1	36	0.895494	0.999933	0.871818
ath04712	Circadian rhythm - plant	AT5G23280	1	39	0.913488	0.999933	0.871818
ath03420	Nucleotide excision repair	AT1G07370/AT2G29570	2	67	0.92062	0.999933	0.871818
ath04626	Plant-pathogen interaction	AT2G26640/AT2G28630/AT1G68530/AT2G43290/AT1G01120/AT2G21430/AT4G21940/AT4G33430	8	204	0.935169	0.999933	0.871818
ath01210	2-Oxocarboxylic acid metabolism	AT1G72330/AT2G44350	2	74	0.944675	0.999933	0.871818
ath04070	Phosphatidylinositol signaling system	AT2G20900/AT4G39120	2	77	0.952706	0.999933	0.871818
ath00562	Inositol phosphate metabolism	AT3G48610/AT4G39120	2	79	0.957429	0.999933	0.871818
ath04120	Ubiquitin mediated proteolysis	AT3G20060/AT5G22920/AT5G13840/AT5G05080/AT4G33270	5	155	0.9634	0.999933	0.871818
ath03060	Protein export	AT5G03940	1	54	0.966426	0.999933	0.871818
ath04144	Endocytosis	AT4G35790/AT4G18800/AT5G02500/AT1G01200/AT5G60860	5	158	0.967632	0.999933	0.871818
ath03018	RNA degradation	AT4G34110/AT5G22250/AT3G13470	3	113	0.971631	0.999933	0.871818
ath03015	mRNA surveillance pathway	AT1G61010/AT4G34110/AT5G25510	3	119	0.9788	0.999933	0.871818
ath03440	Homologous recombination	AT1G04020	1	64	0.982166	0.999933	0.871818
ath00190	Oxidative phosphorylation	AT5G47030/AT4G32260/AT2G44620/AT2G24520	4	163	0.99116	0.999933	0.871818
ath04016	MAPK signaling pathway - plant	AT1G10210/AT4G33430	2	139	0.998478	0.999933	0.871818
ath03010	Ribosome	AT3G54210/AT1G29070/AT5G14320/AT5G65220/AT3G27830/AT1G75350/AT2G33800/AT1G05190/AT1G26880/AT1G79850	10	364	0.999187	0.999933	0.871818
ath00970	Aminoacyl-tRNA biosynthesis	AT1G09620	1	115	0.999306	0.999933	0.871818
ath04141	Protein processing in endoplasmic reticulum	AT5G60640/AT5G12020/AT5G02500/AT1G53540	4	215	0.999334	0.999933	0.871818
ath03040	Spliceosome	AT3G56860/AT5G02500	2	192	0.999933	0.999933	0.871818
