# Supplementary material for: Comparative Transcriptome Analysis Unravels Defense Pathways of Fraxinus velutina Torr Against Salt Stress
Source: Front Plant Sci. 2022 Mar 4;13:842726. doi: 10.3389/fpls.2022.842726 (PMC8931533; doi:10.3389/fpls.2022.842726)
Supplement: Supplementary file 12 [file Table_8.XLSX]

## Sheet: Sheet1
Table S8 KEGG pathway enrichment analysis of the shared DEGs between R7SR vs.R7CR and S4SR vs. S4CR
ID	Description	GeneRatio	BgRatio	pvalue	p.adjust	qvalue	geneID	Count
ath01240	Biosynthesis of cofactors	66	250	4.98e-06	0.000192627	0.000167806	AT3G63410/AT5G63570/AT5G08415/AT1G32440/AT3G16050/AT1G23360/AT3G23820/AT3G18680/AT5G59750/AT1G50170/AT2G46110/AT4G37930/AT4G01690/AT1G44170/AT4G36940/AT1G18870/AT1G64970/AT1G17710/AT1G12350/AT5G28840/AT3G12670/AT5G56090/AT4G25280/AT1G74960/AT4G26850/AT3G48000/AT5G08740/AT2G39770/AT3G14930/AT5G54770/AT1G30820/AT5G08280/AT5G35170/AT2G05990/AT2G16370/AT4G23100/AT5G41480/AT4G22930/AT2G36880/AT3G47930…	66
ath01200	Carbon metabolism	67	272	4.95e-05	0.00114743	0.000999572	AT1G68010/AT5G24400/AT1G13700/AT3G14420/AT5G14590/AT1G32440/AT3G04120/AT3G55800/AT5G61410/AT5G11520/AT2G43750/AT1G11860/AT4G37930/AT1G79550/AT4G26530/AT5G44520/AT4G35090/AT5G58330/AT2G42600/AT2G22780/AT2G36460/AT2G13360/AT5G38430/AT1G13440/AT4G38970/AT1G42970/AT3G26650/AT5G43940/AT3G13110/AT2G14170/AT3G12780/AT5G16390/AT1G72330/AT1G04410/AT4G14880/AT1G56190/AT4G37870/AT4G33010/AT1G22170/AT4G18360…	67
ath00770	Pantothenate and CoA biosynthesis	14	34	0.000301067	0.00582064	0.00507061	AT1G65840/AT2G46110/AT1G44170/AT1G12350/AT3G48000/AT3G48560/AT5G12200/AT5G65780/AT3G49680/AT4G36250/AT2G31810/AT1G23800/AT2G43020/AT3G18030	14
ath01230	Biosynthesis of amino acids	58	244	0.000438091	0.0072598	0.00632432	AT5G14590/AT1G32440/AT3G04120/AT1G80560/AT5G61410/AT5G11520/AT2G43750/AT4G37930/AT1G79550/AT3G02020/AT4G26530/AT5G44520/AT2G37500/AT5G17920/AT3G06350/AT2G36460/AT1G13440/AT4G38970/AT2G22910/AT3G13110/AT3G12780/AT1G08250/AT1G72330/AT2G36880/AT4G14880/AT1G56190/AT3G29200/AT1G22170/AT5G37600/AT4G33680/AT3G48560/AT5G56760/AT2G17630/AT2G01290/AT5G10240/AT5G65780/AT3G49680/AT4G39980/AT5G35630/AT1G70580…	58
ath00630	Glyoxylate and dicarboxylate metabolism	24	78	0.000543524	0.00788109	0.00686556	AT1G68010/AT3G14420/AT1G11860/AT4G37930/AT4G35090/AT2G22780/AT2G13360/AT5G38430/AT5G04140/AT1G04410/AT4G33010/AT4G17360/AT5G37600/AT4G18360/AT1G53240/AT1G12550/AT5G47435/AT5G35630/AT1G67090/AT1G70580/AT3G16910/AT3G25530/AT1G80380/AT1G32470	24
ath00906	Carotenoid biosynthesis	11	29	0.00292413	0.0339199	0.0295491	AT2G27150/AT5G17230/AT1G52340/AT1G10830/AT5G67030/AT1G08550/AT2G29090/AT4G14210/AT5G57030/AT3G10230/AT1G30100	11
ath00250	Alanine, aspartate and glutamate metabolism	16	51	0.00357326	0.0373727	0.032557	AT5G17330/AT5G11520/AT2G13360/AT1G72330/AT5G12040/AT5G37600/AT5G10240/AT3G16150/AT5G35630/AT1G70580/AT5G53460/AT3G20330/AT4G39660/AT5G10920/AT3G08860/AT3G47340	16
ath00260	Glycine, serine and threonine metabolism	20	70	0.00407512	0.0373727	0.032557	AT1G68010/AT1G11860/AT4G37930/AT3G02020/AT2G24580/AT2G13360/AT4G33010/AT4G11640/AT1G22170/AT1G12550/AT2G17630/AT1G70580/AT1G09780/AT4G12290/AT4G27070/AT4G39660/AT3G08860/AT1G18640/AT1G80380/AT1G32470	20
ath00010	Glycolysis / Gluconeogenesis	30	119	0.00418832	0.0373727	0.032557	AT1G77120/AT1G32440/AT3G04120/AT1G44170/AT1G79550/AT4G26530/AT3G48000/AT2G36460/AT1G13440/AT4G38970/AT4G33070/AT5G43940/AT3G12780/AT1G20950/AT1G56190/AT4G37870/AT1G22170/AT3G61610/AT3G54050/AT3G22960/AT3G16910/AT1G09780/AT4G36250/AT1G23800/AT2G19860/AT4G29130/AT5G24760/AT5G08570/AT2G29560/AT2G36530	30
ath00052	Galactose metabolism	17	57	0.00485904	0.0402606	0.0350727	AT3G13790/AT1G60470/AT1G56600/AT3G54440/AT1G72990/AT4G01970/AT2G47180/AT1G12240/AT5G20250/AT3G56310/AT5G11720/AT5G40390/AT2G36190/AT3G57520/AT2G19860/AT1G55740/AT4G29130	17
ath00330	Arginine and proline metabolism	13	54	0.0212843	0.164599	0.143389	AT3G28480/AT1G65840/AT5G11520/AT1G44170/AT4G34880/AT5G18900/AT3G48000/AT1G20270/AT4G36250/AT1G23800/AT2G43020/AT1G70310/AT3G55610	13
ath00620	Pyruvate metabolism	23	97	0.023324	0.167226	0.145677	AT1G77120/AT1G32440/AT1G44170/AT5G58330/AT2G42600/AT3G48000/AT2G22780/AT5G43940/AT5G16390/AT1G04410/AT1G36160/AT4G37870/AT1G53240/AT1G79750/AT3G22960/AT3G16910/AT4G36250/AT1G23800/AT1G67280/AT2G38040/AT5G24760/AT3G14940/AT5G08570	23
ath00071	Fatty acid degradation	13	47	0.0245072	0.167226	0.145677	AT1G77120/AT1G69500/AT1G44170/AT3G48000/AT5G43940/AT3G06860/AT4G14440/AT1G49430/AT5G58860/AT4G36250/AT1G23800/AT5G24760/AT5G65110	13
ath00130	Ubiquinone and other terpenoid-quinone biosynthesis	11	39	0.032299	0.208149	0.181328	AT3G63410/AT3G21240/AT1G23360/AT1G18870/AT1G64970/AT5G08740/AT5G63380/AT1G68890/AT2G30490/AT1G30520/AT4G36750	11
ath00730	Thiamine metabolism	7	21	0.0348949	0.213043	0.185591	AT5G54770/AT5G35170/AT5G47840/AT4G15560/AT2G37250/AT1G02880/AT2G29630	7
ath00240	Pyrimidine metabolism	15	61	0.0448859	0.260338	0.226792	AT3G18680/AT2G21790/AT1G50510/AT3G12670/AT4G25280/AT3G25400/AT1G30820/AT5G23070/AT3G46940/AT3G07800/AT2G16370/AT4G22930/AT5G12200/AT3G20330/AT4G09320	15
ath00410	beta-Alanine metabolism	12	47	0.0532317	0.294042	0.256153	AT5G17330/AT1G65840/AT1G44170/AT3G48000/AT4G04320/AT2G14170/AT5G12200/AT4G36250/AT4G12290/AT1G23800/AT2G43020/AT5G65110	12
ath00230	Purine metabolism	22	101	0.0613316	0.323385	0.281714	AT3G21110/AT1G32440/AT2G21790/AT2G14750/AT5G11160/AT3G03900/AT5G03300/AT1G31220/AT4G13720/AT5G35170/AT4G04880/AT5G47840/AT3G17470/AT4G02260/AT2G37250/AT2G38280/AT3G22960/AT4G24730/AT2G42070/AT2G37690/AT5G08570/AT4G09320	22
ath00650	Butanoate metabolism	6	20	0.0789616	0.398241	0.346925	AT5G17330/AT3G56840/AT3G48560/AT3G16910/AT2G31810/AT3G25530	6
ath00941	Flavonoid biosynthesis	7	25	0.0827581	0.399998	0.348455	AT5G13930/AT2G40890/AT3G51240/AT5G08640/AT2G30490/AT5G07990/AT4G22880	7
ath00670	One carbon pool by folate	6	21	0.0965883	0.435073	0.379011	AT1G11860/AT4G37930/AT1G31220/AT2G16370/AT4G17360/AT5G47435	6
ath00062	Fatty acid elongation	9	36	0.0975164	0.435073	0.379011	AT1G68530/AT1G19440/AT2G28630/AT1G04220/AT5G04530/AT2G26640/AT2G26250/AT1G01120/AT1G01710	9
ath00030	Pentose phosphate pathway	13	58	0.108945	0.458252	0.399204	AT5G24400/AT1G13700/AT5G61410/AT4G26530/AT5G44520/AT2G36460/AT4G38970/AT1G17160/AT1G20950/AT2G01290/AT3G54050/AT3G04790/AT3G60750	13
ath02010	ABC transporters	8	32	0.114556	0.458252	0.399204	AT1G27940/AT2G07680/AT5G06530/AT3G28345/AT3G28860/AT2G41700/AT4G25960/AT2G47000	8
ath03030	DNA replication	11	48	0.11826	0.458252	0.399204	AT1G50840/AT5G26680/AT3G18580/AT2G16440/AT1G07370/AT2G42120/AT1G08130/AT2G29570/AT5G41880/AT4G02060/AT1G44900	11
ath03410	Base excision repair	10	43	0.122926	0.458252	0.399204	AT1G50840/AT5G26680/AT1G13635/AT5G44680/AT1G07370/AT2G42120/AT1G08130/AT2G29570/AT3G51880/AT2G31320	10
ath00910	Nitrogen metabolism	10	43	0.122926	0.458252	0.399204	AT3G01500/AT2G28210/AT5G60770/AT4G33580/AT5G04140/AT5G14570/AT5G37600/AT5G35630/AT5G53460/AT1G12940	10
ath00500	Starch and sucrose metabolism	37	171	0.126414	0.458252	0.399204	AT5G48300/AT2G39930/AT1G04920/AT1G23870/AT5G45300/AT3G47000/AT3G43190/AT1G27680/AT3G13560/AT1G78580/AT5G20950/AT3G13790/AT2G01630/AT3G18080/AT5G24300/AT4G17090/AT2G40840/AT5G04885/AT4G02280/AT4G15210/AT1G66250/AT1G03310/AT1G12240/AT2G44450/AT4G39210/AT3G29320/AT5G51460/AT5G11720/AT5G49720/AT5G20280/AT2G36190/AT2G18700/AT5G19220/AT2G19860/AT4G29130/AT4G25000/AT5G54570	37
ath00514	Other types of O-glycan biosynthesis	4	13	0.13225	0.46488	0.404977	AT3G04240/AT3G01720/AT5G13500/AT5G50420	4
ath00600	Sphingolipid metabolism	7	29	0.155592	0.530845	0.462442	AT1G27980/AT3G54440/AT1G14290/AT1G72990/AT5G51290/AT4G22330/AT3G56310	7
ath00340	Histidine metabolism	5	19	0.16374	0.542681	0.472753	AT1G44170/AT3G48000/AT4G36250/AT1G23800/AT4G39120	5
ath00053	Ascorbate and aldarate metabolism	13	63	0.175364	0.553017	0.481757	AT3G23820/AT1G44170/AT5G28840/AT4G26850/AT3G48000/AT3G47930/AT5G03630/AT4G00110/AT1G14520/AT4G36250/AT1G23800/AT4G39120/AT2G19800	13
ath00790	Folate biosynthesis	7	30	0.177312	0.553017	0.481757	AT5G59750/AT2G16370/AT5G41480/AT2G28880/AT1G01290/AT1G16540/AT5G64300	7
ath00220	Arginine biosynthesis	8	36	0.190005	0.553017	0.481757	AT5G11520/AT2G37500/AT2G22910/AT1G72330/AT5G37600/AT5G35630/AT1G70580/AT5G10920	8
ath00531	Glycosaminoglycan degradation	3	10	0.196275	0.553017	0.481757	AT5G07830/AT1G72990/AT5G27730	3
ath00750	Vitamin B6 metabolism	4	15	0.196951	0.553017	0.481757	AT3G16050/AT1G17710/AT2G17630/AT5G60540	4
ath00920	Sulfur metabolism	9	42	0.199831	0.553017	0.481757	AT2G14750/AT2G43750/AT3G03900/AT4G21990/AT3G13110/AT5G04590/AT4G14880/AT5G56760/AT1G53580	9
ath00310	Lysine degradation	7	31	0.20023	0.553017	0.481757	AT1G44170/AT2G24580/AT3G48000/AT2G23380/AT5G13960/AT4G36250/AT1G23800	7
ath00061	Fatty acid biosynthesis	9	43	0.220188	0.574668	0.500618	AT1G74960/AT2G05990/AT5G16390/AT1G36160/AT1G49430/AT4G13180/AT2G43710/AT2G38040/AT5G46290	9
ath00290	Valine, leucine and isoleucine biosynthesis	5	21	0.221815	0.574668	0.500618	AT1G80560/AT3G48560/AT5G65780/AT3G49680/AT2G31810	5
ath00561	Glycerolipid metabolism	13	66	0.222931	0.574668	0.500618	AT1G44170/AT3G02600/AT2G19450/AT5G13640/AT3G48000/AT1G11090/AT3G11670/AT2G20900/AT3G56310/AT4G36250/AT1G23800/AT1G75020/AT1G80380	13
ath00780	Biotin metabolism	4	16	0.232304	0.585809	0.510324	AT1G74960/AT2G05990/AT4G13180/AT5G46290	4
ath00270	Cysteine and methionine metabolism	22	120	0.238185	0.587861	0.512111	AT5G11520/AT2G43750/AT3G02020/AT5G17920/AT2G22780/AT3G13110/AT4G23100/AT1G04410/AT2G36880/AT4G14880/AT1G53240/AT5G56760/AT2G17630/AT5G65780/AT3G49680/AT4G39660/AT3G08860/AT2G19590/AT5G26600/AT3G63250/AT1G70310/AT1G05010	22
ath00562	Inositol phosphate metabolism	15	79	0.244804	0.59161	0.515377	AT4G18010/AT1G49340/AT3G14270/AT2G22240/AT1G21980/AT1G31190/AT2G14170/AT5G16760/AT2G26870/AT1G22100/AT1G14520/AT4G39120/AT2G19800/AT3G08510/AT4G33240	15
ath00051	Fructose and mannose metabolism	12	63	0.273326	0.647058	0.56368	AT5G51970/AT4G26530/AT2G20680/AT2G36460/AT2G39770/AT4G38970/AT1G20950/AT1G07110/AT3G54050/AT2G19860/AT4G29130/AT5G57655	12
ath00100	Steroid biosynthesis	7	36	0.328039	0.761051	0.662985	AT1G58440/AT4G34640/AT3G52940/AT2G34500/AT4G37760/AT1G20050/AT5G50375	7
ath00480	Glutathione metabolism	18	103	0.341138	0.775922	0.675939	AT1G17180/AT5G14590/AT2G31570/AT2G21790/AT2G47730/AT5G26220/AT1G10370/AT3G09270/AT1G78380/AT3G54660/AT4G23100/AT1G78320/AT3G55040/AT1G63770/AT1G65820/AT4G30920/AT4G29210/AT1G70310	18
ath00900	Terpenoid backbone biosynthesis	11	61	0.353028	0.778023	0.67777	AT1G74470/AT5G58770/AT4G36810/AT1G78510/AT1G76490/AT5G60600/AT2G02500/AT4G15560/AT2G36305/AT1G17050/AT4G33360	11
ath00592	alpha-Linolenic acid metabolism	8	43	0.355476	0.778023	0.67777	AT1G77120/AT3G06860/AT3G45140/AT1G67560/AT1G13280/AT1G19640/AT1G76690/AT5G65110	8
ath00400	Phenylalanine, tyrosine and tryptophan biosynthesis	10	56	0.376576	0.808942	0.704704	AT5G11520/AT3G06350/AT1G08250/AT3G29200/AT4G39980/AT5G17990/AT5G10870/AT4G27070/AT3G07630/AT5G48220	10
ath01250	Biosynthesis of nucleotide sugars	17	100	0.393386	0.825257	0.718917	AT5G48300/AT3G23820/AT1G27680/AT5G28840/AT2G39770/AT3G53520/AT4G39210/AT4G00110/AT1G14520/AT5G19220/AT2G19860/AT1G78570/AT1G30620/AT2G19800/AT3G02230/AT4G29130/AT1G31070	17
ath03015	mRNA surveillance pathway	20	119	0.39893	0.825257	0.718917	AT3G58500/AT5G25510/AT5G47010/AT1G51690/AT1G17720/AT5G60940/AT3G07810/AT1G17980/AT1G49760/AT5G65260/AT1G13460/AT3G52210/AT1G15200/AT4G34110/AT5G01400/AT1G33980/AT1G10430/AT1G58470/AT1G11400/AT3G09880	20
ath04712	Circadian rhythm - plant	7	39	0.410041	0.825257	0.718917	AT2G18790/AT5G13930/AT1G09530/AT4G08920/AT4G17640/AT1G22770/AT5G02810	7
ath01212	Fatty acid metabolism	12	70	0.412628	0.825257	0.718917	AT1G74960/AT2G05990/AT3G06860/AT5G16390/AT1G36160/AT1G49430/AT4G13180/AT3G12120/AT2G43710/AT2G38040/AT5G65110/AT5G46290	12
ath00280	Valine, leucine and isoleucine degradation	9	52	0.426523	0.838588	0.73053	AT1G44170/AT3G48000/AT2G14170/AT5G65780/AT3G49680/AT4G36250/AT1G23800/AT4G39660/AT3G08860	9
ath00350	Tyrosine metabolism	7	41	0.464572	0.898173	0.782438	AT1G77120/AT5G11520/AT5G43940/AT2G20340/AT1G12050/AT4G12290/AT5G24760	7
ath01210	2-Oxocarboxylic acid metabolism	12	74	0.494071	0.917717	0.799463	AT5G14590/AT1G80560/AT5G11520/AT3G02020/AT2G37500/AT2G22910/AT1G72330/AT3G48560/AT5G65780/AT3G49680/AT1G70580/AT2G31810	12
ath00909	Sesquiterpenoid and triterpenoid biosynthesis	4	23	0.494682	0.917717	0.799463	AT1G58440/AT4G34640/AT4G37760/AT4G33360	4
ath04146	Peroxisome	14	87	0.498416	0.917717	0.799463	AT2G39970/AT3G14420/AT5G14590/AT1G79810/AT2G24580/AT4G35090/AT4G04320/AT2G13360/AT3G04460/AT1G48635/AT4G18360/AT1G49430/AT5G23310/AT5G65110	14
ath00520	Amino sugar and nucleotide sugar metabolism	21	133	0.517312	0.932292	0.81216	AT5G48300/AT3G23820/AT1G27680/AT5G28840/AT2G39770/AT3G53520/AT1G02730/AT5G24090/AT4G39210/AT2G38650/AT4G00110/AT3G54420/AT3G19620/AT5G19220/AT2G19860/AT1G78570/AT1G30620/AT3G02230/AT4G29130/AT1G31070/AT1G18580	21
ath00073	Cutin, suberine and wax biosynthesis	6	37	0.530442	0.932292	0.81216	AT1G69500/AT1G02205/AT1G72970/AT5G04660/AT5G58860/AT4G00360	6
ath03430	Mismatch repair	6	37	0.530442	0.932292	0.81216	AT3G18580/AT4G02460/AT1G07370/AT2G42120/AT1G08130/AT2G29570	6
ath01040	Biosynthesis of unsaturated fatty acids	4	25	0.564198	0.948525	0.826301	AT1G01710/AT3G12120/AT2G43710/AT5G65110	4
ath00513	Various types of N-glycan biosynthesis	5	32	0.575395	0.948525	0.826301	AT1G26810/AT4G21150/AT1G16570/AT1G51590/AT4G18230	5
ath00940	Phenylpropanoid biosynthesis	27	176	0.575922	0.948525	0.826301	AT5G05340/AT3G21240/AT3G47000/AT5G54160/AT2G40890/AT3G62860/AT4G21960/AT5G20950/AT3G18080/AT1G14550/AT3G13610/AT2G37130/AT3G19450/AT5G63380/AT5G04885/AT5G42180/AT4G25980/AT2G30490/AT2G44450/AT4G37980/AT4G33420/AT5G06720/AT1G71695/AT3G24503/AT5G14130/AT5G54570/AT2G22420	27
ath00511	Other glycan degradation	3	19	0.58913	0.948525	0.826301	AT5G66150/AT3G54440/AT1G72990	3
ath00740	Riboflavin metabolism	3	19	0.58913	0.948525	0.826301	AT5G59750/AT2G42070/AT5G64300	3
ath04144	Endocytosis	24	158	0.596224	0.948525	0.826301	AT3G20290/AT5G45750/AT5G02500/AT2G31680/AT1G60430/AT3G60860/AT4G18800/AT1G21980/AT3G17660/AT1G16030/AT3G15730/AT5G46630/AT1G13180/AT1G30825/AT3G08530/AT2G42010/AT3G62290/AT5G49910/AT5G13300/AT3G12580/AT2G21880/AT5G22950/AT3G27000/AT3G46540	24
ath00565	Ether lipid metabolism	4	26	0.596916	0.948525	0.826301	AT1G13560/AT3G15730/AT2G26870/AT2G42010	4
ath03018	RNA degradation	17	113	0.609437	0.955333	0.832232	AT1G31500/AT3G14080/AT3G03710/AT1G49760/AT2G32070/AT4G34110/AT3G13860/AT3G44260/AT2G17510/AT5G18230/AT1G59760/AT5G25080/AT1G55870/AT1G76630/AT2G29560/AT1G26230/AT2G36530	17
ath00590	Arachidonic acid metabolism	3	20	0.625512	0.967458	0.842795	AT2G31570/AT5G13520/AT4G29210	3
ath00640	Propanoate metabolism	6	41	0.636284	0.97117	0.846029	AT4G04320/AT2G14170/AT5G16390/AT1G36160/AT2G38040/AT5G65110	6
ath04141	Protein processing in endoplasmic reticulum	32	215	0.650574	0.97368	0.848215	AT1G67490/AT4G02080/AT1G79940/AT5G02500/AT5G52640/AT3G17000/AT5G12020/AT5G56360/AT1G53540/AT1G71220/AT4G21150/AT4G25200/AT1G08450/AT1G16030/AT2G04030/AT3G09350/AT1G09210/AT2G18710/AT5G59300/AT5G14030/AT1G77510/AT5G49910/AT4G27670/AT4G10250/AT1G19310/AT5G42570/AT1G51590/AT3G12580/AT4G24190/AT5G49060/AT3G07770/AT5G59720	32
ath00904	Diterpenoid biosynthesis	3	21	0.659617	0.97368	0.848215	AT4G25420/AT1G30040/AT1G15550	3
ath04145	Phagosome	12	83	0.663109	0.97368	0.848215	AT3G14270/AT5G12250/AT5G45970/AT1G08450/AT5G62700/AT1G09210/AT2G18710/AT5G19780/AT4G39080/AT2G21880/AT1G78900/AT4G33240	12
ath04070	Phosphatidylinositol signaling system	11	77	0.676355	0.973843	0.848357	AT1G49340/AT3G14270/AT1G21980/AT5G21274/AT1G31190/AT5G16760/AT1G22100/AT2G20900/AT4G39120/AT3G08510/AT4G33240	11
ath00380	Tryptophan metabolism	9	64	0.688351	0.973843	0.848357	AT5G54160/AT1G44170/AT4G34880/AT4G35090/AT3G48000/AT2G20340/AT4G24670/AT4G36250/AT1G23800	9
ath00950	Isoquinoline alkaloid biosynthesis	3	22	0.691418	0.973843	0.848357	AT5G11520/AT2G20340/AT4G12290	3
ath00564	Glycerophospholipid metabolism	14	99	0.701791	0.973843	0.848357	AT1G13560/AT3G02600/AT3G02040/AT3G15730/AT2G26830/AT3G18000/AT2G26870/AT1G43710/AT1G15110/AT2G42010/AT2G20900/AT4G24730/AT2G40690/AT1G75020	14
ath00300	Lysine biosynthesis	2	15	0.705197	0.973843	0.848357	AT3G02020/AT4G33680	2
ath04626	Plant-pathogen interaction	29	204	0.743627	0.994279	0.866159	AT2G24610/AT4G20360/AT2G14580/AT5G52640/AT1G68530/AT1G19440/AT5G42380/AT2G28260/AT2G28630/AT1G04220/AT5G21274/AT3G25600/AT3G51850/AT5G04530/AT2G41410/AT4G20780/AT4G01370/AT1G74740/AT2G04030/AT2G26640/AT5G53130/AT2G26250/AT4G14440/AT1G01120/AT4G08500/AT4G24190/AT3G07770/AT5G54250/AT3G07490	29
ath00510	N-Glycan biosynthesis	6	46	0.746544	0.994279	0.866159	AT1G67490/AT3G27540/AT4G21150/AT1G16570/AT1G51590/AT4G18230	6
ath00908	Zeatin biosynthesis	4	32	0.759778	0.994279	0.866159	AT1G22400/AT2G36780/AT2G36750/AT5G19040	4
ath03060	Protein export	7	54	0.761276	0.994279	0.866159	AT1G79940/AT2G45770/AT2G18710/AT2G28800/AT1G52600/AT1G53530/AT5G03940	7
ath00360	Phenylalanine metabolism	4	33	0.78123	0.994279	0.866159	AT5G11520/AT4G34880/AT2G20340/AT4G12290	4
ath00460	Cyanoamino acid metabolism	9	70	0.787045	0.994279	0.866159	AT3G47000/AT4G37930/AT5G20950/AT3G18080/AT5G04885/AT2G44450/AT3G16150/AT4G29210/AT5G54570	9
ath04136	Autophagy - other	5	41	0.79047	0.994279	0.866159	AT3G58500/AT2G31260/AT1G54210/AT1G10430/AT4G30790	5
ath00563	Glycosylphosphatidylinositol (GPI)-anchor biosynthesis	3	26	0.796288	0.994279	0.866159	AT1G63110/AT3G58130/AT3G45100	3
ath00450	Selenocompound metabolism	2	18	0.797137	0.994279	0.866159	AT5G17920/AT3G55400	2
ath00960	Tropane, piperidine and pyridine alkaloid biosynthesis	4	36	0.836529	0.999634	0.870824	AT5G11520/AT5G06060/AT4G12290/AT2G29150	4
ath00603	Glycosphingolipid biosynthesis - globo and isoglobo series	1	11	0.846124	0.999634	0.870824	AT3G56310	1
ath04130	SNARE interactions in vesicular transport	5	47	0.878945	0.999634	0.870824	AT2G36900/AT2G18260/AT3G58170/AT2G45200/AT3G11820	5
ath03008	Ribosome biogenesis in eukaryotes	12	101	0.885376	0.999634	0.870824	AT5G15750/AT3G07050/AT1G15440/AT5G22100/AT1G63780/AT4G17640/AT1G56110/AT1G27470/AT2G18900/AT3G21540/AT5G38720/AT5G17020	12
ath04122	Sulfur relay system	1	13	0.89056	0.999634	0.870824	AT1G01290	1
ath03440	Homologous recombination	7	64	0.892192	0.999634	0.870824	AT1G50840/AT1G80210/AT1G79050/AT3G18580/AT2G31970/AT2G42120/AT2G01440	7
ath00261	Monobactam biosynthesis	1	14	0.90771	0.999634	0.870824	AT3G02020	1
ath03420	Nucleotide excision repair	7	67	0.917076	0.999634	0.870824	AT1G50840/AT1G07370/AT2G42120/AT1G08130/AT2G29570/AT2G18760/AT1G18340	7
ath00970	Aminoacyl-tRNA biosynthesis	13	115	0.927557	0.999634	0.870824	AT3G46100/AT5G27470/AT5G26830/AT1G50200/AT3G04600/AT4G17300/AT2G31170/AT3G55400/AT3G13490/AT1G48520/AT3G58140/AT5G22800/AT5G56680	13
ath00966	Glucosinolate biosynthesis	2	26	0.930424	0.999634	0.870824	AT5G65780/AT3G49680	2
ath00020	Citrate cycle (TCA cycle)	6	63	0.94364	0.999634	0.870824	AT5G14590/AT2G22780/AT1G04410/AT4G37870/AT1G60810/AT1G53240	6
ath03013	Nucleocytoplasmic transport	11	103	0.943649	0.999634	0.870824	AT5G47010/AT3G02420/AT1G15200/AT1G33980/AT1G11400/AT3G14120/AT5G53480/AT1G80670/AT4G37130/AT5G17020/AT2G46520	11
ath00760	Nicotinate and nicotinamide metabolism	1	18	0.953343	0.999634	0.870824	AT4G36940	1
ath04016	MAPK signaling pathway - plant	15	139	0.961805	0.999634	0.870824	AT2G40330/AT2G14580/AT5G53160/AT2G26070/AT4G35090/AT5G21274/AT4G08480/AT3G23240/AT1G63440/AT4G01370/AT3G20770/AT4G08500/AT1G10210/AT4G33520/AT4G09320	15
ath03040	Spliceosome	21	192	0.977073	0.999634	0.870824	AT2G30260/AT5G02500/AT5G08290/AT4G35785/AT4G30220/AT4G21110/AT2G47330/AT3G50670/AT3G13570/AT1G16030/AT4G22350/AT2G38730/AT1G80070/AT1G20920/AT4G01020/AT5G49910/AT1G03140/AT3G12580/AT5G42820/AT1G09760/AT1G20960	21
ath03020	RNA polymerase	3	45	0.979741	0.999634	0.870824	AT1G06790/AT1G60620/AT5G60040	3
ath00040	Pentose and glucuronate interconversions	9	107	0.991056	0.999634	0.870824	AT5G61410/AT5G51970/AT5G19730/AT4G13710/AT2G45220/AT3G55140/AT5G49650/AT2G21370/AT5G57655	9
ath03022	Basal transcription factors	3	55	0.994759	0.999634	0.870824	AT3G10330/AT1G18340/AT1G07470	3
ath04075	Plant hormone signal transduction	30	289	0.996868	0.999634	0.870824	AT3G56850/AT1G19850/AT2G40330/AT3G63010/AT4G34760/AT2G14580/AT5G53160/AT1G09530/AT1G59940/AT2G39940/AT2G38120/AT3G23240/AT2G14960/AT2G36210/AT2G46690/AT3G20770/AT3G12830/AT3G60690/AT4G34160/AT4G29080/AT3G04730/AT3G21510/AT1G75580/AT5G43700/AT3G57040/AT3G16360/AT4G16110/AT4G00880/AT3G50070/AT4G34000	30
ath04120	Ubiquitin mediated proteolysis	13	155	0.997637	0.999634	0.870824	AT3G17205/AT3G61790/AT3G17000/AT4G10180/AT5G22920/AT3G20060/AT1G21410/AT1G78770/AT5G59300/AT5G13840/AT5G41580/AT5G03240/AT4G33270	13
ath00190	Oxidative phosphorylation	12	163	0.999578	0.999634	0.870824	AT4G10040/AT5G47630/AT5G56090/AT4G09650/AT5G62670/AT2G24520/AT4G32260/AT4G39080/AT2G20360/AT4G04640/AT1G78900/AT5G09650	12
ath03010	Ribosome	36	364	0.999627	0.999634	0.870824	AT4G23620/AT1G29070/AT2G33450/AT3G63490/AT1G26910/AT5G59850/AT2G19720/AT5G54600/AT2G24090/AT1G07320/AT4G36130/AT5G40950/AT5G14320/AT4G01310/AT5G61170/AT3G20230/AT3G16780/AT3G27830/AT1G26740/AT1G75350/AT4G30930/AT2G33800/AT2G43030/AT1G26880/AT3G17465/AT3G62870/AT2G34480/AT3G54210/AT3G44890/AT4G27090/AT3G55280/AT1G78630/AT1G48350/AT1G71720/AT1G74970/AT1G79850	36
ath03050	Proteasome	2	61	0.999634	0.999634	0.870824	AT2G20140/AT2G32730	2
