# Supplementary material for: Comparative Transcriptome Analysis Unravels Defense Pathways of Fraxinus velutina Torr Against Salt Stress
Source: Front Plant Sci. 2022 Mar 4;13:842726. doi: 10.3389/fpls.2022.842726 (PMC8931533; doi:10.3389/fpls.2022.842726)
Supplement: Supplementary file 13 [file Table_9.XLSX]

## Sheet: Sheet1
Table S9 The transcription factors identified in this study
Gene_id	chr	start	end	strand	Description	Family
gene_100	scaffold10075	1728	4715	+	MYB transcription factor 1 [Osmanthus fragrans]	MYB
gene_10009	scaffold21054	345	2392	-	myb family transcription factor EFM-like [Olea europaea var. sylvestris]	G2-like
gene_10018	scaffold21070	535	2716	+	B3 domain-containing protein At2g36080-like [Olea europaea var. sylvestris]	B3
gene_1002	scaffold10807	4250	5120	-	protein SHORT INTERNODES-like [Olea europaea var. sylvestris]	SRS
gene_10041	scaffold21096	2788	5880	-	ABSCISIC ACID-INSENSITIVE 5-like protein 5 isoform X1 [Olea europaea var. sylvestris]	bZIP
gene_10043	scaffold21098	468	3789	+	transcription factor UNE12-like [Olea europaea var. sylvestris]	bHLH
gene_10048	scaffold21101	1469	4867	+	homeobox-leucine zipper protein HDG11-like [Olea europaea var. sylvestris]	HD-ZIP
gene_10049	scaffold21101	7820	8672	+	NAC domain-containing protein 86 isoform X1 [Coffea eugenioides]	NAC
gene_10058	scaffold21112	6839	8447	-	GATA transcription factor 1-like [Olea europaea var. sylvestris]	GATA
gene_10079	scaffold21140	5305	7719	+	cyclic dof factor 2-like [Sesamum indicum]	Dof
gene_10096	scaffold21164	3120	4345	-	dof zinc finger protein DOF5.1-like [Olea europaea var. sylvestris]	Dof
gene_1013	scaffold10813	1469	7915	+	nuclear transcription factor Y subunit gamma-like isoform X6 [Olea europaea var. sylvestris]	NF-YC
gene_10141	scaffold21236	3456	4589	+	transcription factor MYB44-like [Olea europaea var. sylvestris]	MYB
gene_10159	scaffold21268	1090	6087	-	transcription factor MYB25-like [Olea europaea var. sylvestris]	MYB_related
gene_10179	scaffold212	14168	16832	-	transcription factor MYBS3-like isoform X1 [Olea europaea var. sylvestris]	MYB_related
gene_10187	scaffold21310	13241	14265	-	WUSCHEL-related homeobox 4-like [Olea europaea var. sylvestris]	WOX
gene_10189	scaffold21317	7331	8507	-	transcription factor DIVARICATA-like [Olea europaea var. sylvestris]	MYB
gene_10205	scaffold21339	1367	2913	+	GATA transcription factor 1-like [Olea europaea var. sylvestris]	GATA
gene_10244	scaffold21391	14	2732	-	zinc finger CCCH domain-containing protein 32-like [Olea europaea var. sylvestris]	C3H
gene_1025	scaffold108241	491	1195	+	ethylene-responsive transcription factor 1-like [Olea europaea var. sylvestris]	ERF
gene_10251	scaffold213	2607	5562	+	homeobox protein knotted-1-like LET12 isoform X1 [Olea europaea var. sylvestris]	TALE
gene_10272	scaffold2142	11203	12521	+	homeobox-leucine zipper protein ATHB-6-like isoform X1 [Olea europaea var. sylvestris]	HD-ZIP
gene_10283	scaffold21449	4952	5848	-	NAC domain-containing protein 90-like [Olea europaea var. sylvestris]	NAC
gene_10293	scaffold21462	737	2822	-	probable WRKY transcription factor 9 isoform X1 [Olea europaea var. sylvestris]	WRKY
gene_103	scaffold10079	713	6670	+	transcription factor bHLH48 [Sesamum indicum]	bHLH
gene_10323	scaffold21517	4432	5466	-	transcription factor TCP13-like [Olea europaea var. sylvestris]	TCP
gene_10329	scaffold21529	1350	4694	-	transcription factor UNE10-like [Olea europaea var. sylvestris]	bHLH
gene_10332	scaffold21530	5560	5916	+	transcription factor MYB83-like [Olea europaea var. sylvestris]	MYB_related
gene_10341	scaffold21548	4317	5462	+	NAC transcription factor 29-like [Olea europaea var. sylvestris]	NAC
gene_10351	scaffold21561	3407	8600	+	probable WRKY transcription factor 20 isoform X1 [Olea europaea var. sylvestris]	WRKY
gene_1038	scaffold108332	1857	2854	+	squamosa promoter-binding-like protein 7 [Olea europaea var. sylvestris]	SBP
gene_10392	scaffold21629	4764	5705	-	ethylene-responsive transcription factor ABI4-like [Olea europaea var. sylvestris]	ERF
gene_10396	scaffold21630	3053	6763	+	hypothetical protein DCAR_026689 [Daucus carota subsp. sativus]	bHLH
gene_10397	scaffold21632	1618	2989	+	protein ODORANT1-like [Olea europaea var. sylvestris]	MYB
gene_10411	scaffold21645	2712	4661	-	probable WRKY transcription factor 43 isoform X1 [Olea europaea var. sylvestris]	WRKY
gene_10431	scaffold21670	1453	3780	-	scarecrow-like protein 27 isoform X2 [Olea europaea var. sylvestris]	GRAS
gene_10458	scaffold21713	87	1431	+	dof zinc finger protein DOF4.6-like isoform X2 [Olea europaea var. sylvestris]	Dof
gene_10482	scaffold21757	24	1562	-	transcription factor MYB61-like [Olea europaea var. sylvestris]	MYB
gene_10491	scaffold21769	309	3788	+	protein FAR-RED ELONGATED HYPOCOTYL 3 isoform X1 [Olea europaea var. sylvestris]	FAR1
gene_10505	scaffold21783	1939	3958	+	trihelix transcription factor ASIL2 [Olea europaea var. sylvestris]	Trihelix
gene_10509	scaffold21790	2035	4798	-	NAC domain-containing protein 17-like isoform X2 [Olea europaea var. sylvestris]	NAC
gene_10514	scaffold21795	3904	5378	+	NAC domain-containing protein 71-like [Olea europaea var. sylvestris]	NAC
gene_10575	scaffold21902	2638	4577	+	transcription factor bHLH71-like [Olea europaea var. sylvestris]	bHLH
gene_10585	scaffold21910	1584	3265	-	protein indeterminate-domain 9-like [Olea europaea var. sylvestris]	C2H2
gene_1059	scaffold10852	5097	6120	+	transcription factor TCP15-like isoform X1 [Olea europaea var. sylvestris]	TCP
gene_10594	scaffold21920	3994	5117	-	protein RADIALIS-like 2 isoform X1 [Olea europaea var. sylvestris]	MYB_related
gene_10602	scaffold2193	194	5751	+	zinc finger CCCH domain-containing protein 43-like isoform X2 [Olea europaea var. sylvestris]	C3H
gene_10609	scaffold2194	10365	12517	+	heat stress transcription factor A-6b-like [Olea europaea var. sylvestris]	HSF
gene_10633	scaffold2198	11176	12580	+	transcription factor HY5 [Olea europaea var. sylvestris]	bZIP
gene_10638	scaffold2199	516	2033	-	trihelix transcription factor ASIL2-like [Olea europaea var. sylvestris]	Trihelix
gene_10647	scaffold22002	2066	5662	+	transcription factor ICE1-like [Olea europaea var. sylvestris]	bHLH
gene_1065	scaffold1085	2206	8358	+	squamosa promoter-binding-like protein 1 [Olea europaea var. sylvestris]	SBP
gene_10655	scaffold2201	1540	13385	+	protein ALWAYS EARLY 3 [Olea europaea var. sylvestris]	MYB_related
gene_10665	scaffold22030	515	6660	-	truncated transcription factor CAULIFLOWER A-like [Olea europaea var. sylvestris]	MIKC_MADS
gene_10685	scaffold22066	1366	5859	-	auxin response factor 5-like isoform X1 [Olea europaea var. sylvestris]	ARF
gene_10691	scaffold2206	19911	20660	-	ethylene-responsive transcription factor 2-like [Olea europaea var. sylvestris]	ERF
gene_10692	scaffold22070	2005	5142	+	AP2-like ethylene-responsive transcription factor AIL1 [Olea europaea var. sylvestris]	AP2
gene_10694	scaffold22076	784	1355	+	LOB domain-containing protein 23-like [Sesamum indicum]	LBD
gene_10701	scaffold22082	3037	4334	-	WRKY transcription factor 22-like [Olea europaea var. sylvestris]	WRKY
gene_10717	scaffold220	15912	23195	-	transcription factor E2FB-like [Olea europaea var. sylvestris]	E2F/DP
gene_10731	scaffold2211	11424	12311	-	LOB domain-containing protein 36 [Olea europaea var. sylvestris]	LBD
gene_10743	scaffold22135	1393	2356	+	NAC domain-containing protein 83-like [Olea europaea var. sylvestris]	NAC
gene_1075	scaffold10870	6227	7516	-	uncharacterized protein LOC111380480 [Olea europaea var. sylvestris]	Trihelix
gene_10752	scaffold22148	3558	4917	-	basic leucine zipper 61-like [Olea europaea var. sylvestris]	bZIP
gene_10756	scaffold22152	1482	2871	+	uncharacterized protein LOC111408263 [Olea europaea var. sylvestris]	G2-like
gene_10777	scaffold22184	695	2638	-	zinc finger CCCH domain-containing protein 29-like [Olea europaea var. sylvestris]	C3H
gene_10780	scaffold22192	2135	2968	-	ethylene-responsive transcription factor ERF087-like [Sesamum indicum]	ERF
gene_10802	scaffold22221	7378	9997	+	homeobox protein ATH1-like [Olea europaea var. sylvestris]	TALE
gene_10804	scaffold22225	726	1980	-	protein SOMBRERO-like [Olea europaea var. sylvestris]	NAC
gene_10811	scaffold22244	3119	3304	-	MADS-box transcription factor 23-like isoform X1 [Papaver somniferum]	M-type_MADS
gene_10817	scaffold2224	9730	10584	-	protein BASIC PENTACYSTEINE2-like [Olea europaea var. sylvestris]	BBR-BPC
gene_10884	scaffold22347	1139	1937	+	transcription factor PRE6-like [Olea europaea var. sylvestris]	bHLH
gene_10917	scaffold22402	3262	5289	-	trihelix transcription factor GT-2-like [Olea europaea var. sylvestris]	Trihelix
gene_10919	scaffold22407	2932	4338	-	uncharacterized protein LOC111386127 isoform X1 [Olea europaea var. sylvestris]	Trihelix
gene_10942	scaffold22445	6835	7731	-	transcription factor TCP20-like [Olea europaea var. sylvestris]	TCP
gene_10965	scaffold22477	2516	3704	-	NAC domain-containing protein 72-like [Olea europaea var. sylvestris]	NAC
gene_10969	scaffold22483	1346	5563	-	auxin response factor 9-like [Olea europaea var. sylvestris]	ARF
gene_10970	scaffold22485	2621	3731	-	homeobox-leucine zipper protein ATHB-6-like [Olea europaea var. sylvestris]	HD-ZIP
gene_10982	scaffold2249	228	3700	+	protein NLP6-like isoform X1 [Olea europaea var. sylvestris]	Nin-like
gene_10992	scaffold2250	5022	6603	-	transcription factor BEE 1-like [Olea europaea var. sylvestris]	bHLH
gene_10993	scaffold2250	8745	10157	-	scarecrow-like protein 3 [Olea europaea var. sylvestris]	GRAS
gene_10999	scaffold2251	8019	10809	-	ABSCISIC ACID-INSENSITIVE 5-like protein 7 isoform X1 [Olea europaea var. sylvestris]	bZIP
gene_11014	scaffold22536	5143	6608	+	transcription factor MYB61-like [Olea europaea var. sylvestris]	MYB
gene_11037	scaffold2257	14890	16294	+	transcription factor MYB108-like [Olea europaea var. sylvestris]	MYB
gene_11050	scaffold225	10309	12802	-	transcription factor bHLH49-like isoform X1 [Olea europaea var. sylvestris]	bHLH
gene_11076	scaffold22651	49	4651	+	GATA transcription factor 25-like isoform X1 [Olea europaea var. sylvestris]	GATA
gene_11086	scaffold22674	6198	7936	+	myb family transcription factor APL-like isoform X1 [Olea europaea var. sylvestris]	G2-like
gene_11122	scaffold22716	2160	2960	+	transcription factor TCP7-like [Olea europaea var. sylvestris]	TCP
gene_11140	scaffold22741	795	6567	+	transcription factor MYB3R-3-like [Olea europaea var. sylvestris]	MYB
gene_11183	scaffold2280	1895	6351	+	transcription factor PIF3-like isoform X1 [Olea europaea var. sylvestris]	bHLH
gene_11189	scaffold22815	13867	14256	-	ethylene-responsive transcription factor ERF096-like [Olea europaea var. sylvestris]	ERF
gene_11234	scaffold22884	433	2026	+	transcription factor MYB56-like [Olea europaea var. sylvestris]	MYB
gene_11239	scaffold2288	2481	4849	-	heat stress transcription factor A-1b [Olea europaea var. sylvestris]	HSF
gene_11245	scaffold22898	8604	10364	-	transcription factor MYB83-like [Olea europaea var. sylvestris]	MYB
gene_11253	scaffold22911	205	681	-	bZIP transcription factor 44-like [Olea europaea var. sylvestris]	bZIP
gene_11256	scaffold22917	1279	2495	+	R2R3 MYB domain transcription factor [Fraxinus velutina]	MYB
gene_11265	scaffold22927	2886	4526	-	probable WRKY transcription factor 21 [Olea europaea var. sylvestris]	WRKY
gene_11267	scaffold2292	11055	12018	-	ethylene-responsive transcription factor ERF114-like [Olea europaea var. sylvestris]	ERF
gene_11271	scaffold22935	1257	2959	+	myb family transcription factor PHL5-like isoform X1 [Olea europaea var. sylvestris]	G2-like
gene_11274	scaffold2293	16823	24722	+	LOW QUALITY PROTEIN: beta-amylase 8 [Olea europaea var. sylvestris]	BES1
gene_11279	scaffold22944	4507	5893	+	probable WRKY transcription factor 48 [Olea europaea var. sylvestris]	WRKY
gene_11288	scaffold22959	1254	2212	-	homeobox-leucine zipper protein ATHB-12-like [Olea europaea var. sylvestris]	HD-ZIP
gene_1131	scaffold10927	2365	4001	-	putative two-component response regulator ARR21 [Olea europaea var. sylvestris]	G2-like
gene_11329	scaffold23016	315	1423	-	heat stress transcription factor B-2b-like [Olea europaea var. sylvestris]	HSF
gene_11337	scaffold2303	7115	9525	+	uncharacterized protein At4g06598-like [Olea europaea var. sylvestris]	bZIP
gene_11341	scaffold2304	2275	2916	-	ethylene-responsive transcription factor 1B-like [Olea europaea var. sylvestris]	ERF
gene_11355	scaffold2306	3705	7448	-	protein FAR1-RELATED SEQUENCE 11 [Olea europaea var. sylvestris]	FAR1
gene_11360	scaffold23076	2496	5394	-	growth-regulating factor 1-like [Olea europaea var. sylvestris]	GRF
gene_11366	scaffold23081	4129	5603	-	transcription factor MYB52-like [Olea europaea var. sylvestris]	MYB
gene_11369	scaffold23097	1865	2849	-	transcription factor MYB52-like [Olea europaea var. sylvestris]	MYB
gene_11378	scaffold23114	663	3080	-	zinc finger CCCH domain-containing protein 15-like [Olea europaea var. sylvestris]	C3H
gene_11382	scaffold23124	3503	4228	+	ethylene-responsive transcription factor TINY-like [Olea europaea var. sylvestris]	ERF
gene_11435	scaffold23208	3522	4784	+	ethylene-responsive transcription factor WIN1-like [Olea europaea var. sylvestris]	ERF
gene_11444	scaffold23223	2227	3003	-	dof zinc finger protein DOF1.6-like [Olea europaea var. sylvestris]	Dof
gene_11455	scaffold2323	1020	4052	+	transcription factor BHLH089-like isoform X1 [Olea europaea var. sylvestris]	bHLH
gene_11474	scaffold23264	429	1097	-	CBF/DREB1 transcription factor 1 [Fraxinus mandshurica]	ERF
gene_11475	scaffold23264	3045	3719	-	dehydration-responsive element-binding protein 1B-like [Olea europaea var. sylvestris]	ERF
gene_1149	scaffold10941	811	6478	+	transcription factor CYCLOIDEA-like [Olea europaea var. sylvestris]	TCP
gene_11497	scaffold232	2657	6138	+	protein Dr1 homolog [Olea europaea var. sylvestris]	NF-YB
gene_11501	scaffold2330	1750	4408	+	auxin response factor 10-like [Olea europaea var. sylvestris]	ARF
gene_11518	scaffold23346	273	4017	+	auxin response factor 18-like isoform X1 [Olea europaea var. sylvestris]	ARF
gene_11524	scaffold23353	179	1472	+	transcription factor MYB106-like isoform X2 [Olea europaea var. sylvestris]	MYB_related
gene_1155	scaffold10943	2786	10674	+	transcription factor MYB3R-1-like [Olea europaea var. sylvestris]	MYB
gene_11553	scaffold23394	1094	2495	+	hypothetical protein CDL12_22496 [Handroanthus impetiginosus]	DBB
gene_1156	scaffold10944	3060	6014	+	AP2-like ethylene-responsive transcription factor ANT isoform X1 [Olea europaea var. sylvestris]	AP2
gene_11568	scaffold2341	10217	11802	+	transcription factor bHLH78-like isoform X1 [Olea europaea var. sylvestris]	bHLH
gene_11617	scaffold23510	2291	9811	-	squamosa promoter-binding-like protein 1 [Olea europaea var. sylvestris]	SBP
gene_11624	scaffold23520	4343	5012	-	protein ATAF2-like [Olea europaea var. sylvestris]	NAC
gene_11634	scaffold23529	462	5197	+	zinc finger CCCH domain-containing protein 48-like [Olea europaea var. sylvestris]	C3H
gene_11660	scaffold23567	3834	4694	-	protein BASIC PENTACYSTEINE2-like [Olea europaea var. sylvestris]	BBR-BPC
gene_11664	scaffold2356	5166	6335	-	probable WRKY transcription factor 65 [Olea europaea var. sylvestris]	WRKY
gene_11666	scaffold23574	4327	8424	-	protein BEARSKIN2-like [Olea europaea var. sylvestris]	NAC
gene_11685	scaffold2359	6829	8214	-	protein SHORT-ROOT-like [Olea europaea var. sylvestris]	GRAS
gene_11698	scaffold23615	3314	5442	-	scarecrow-like protein 22 isoform X1 [Olea europaea var. sylvestris]	GRAS
gene_11705	scaffold23630	2098	2842	-	ethylene-responsive transcription factor ERF017-like [Olea europaea var. sylvestris]	ERF
gene_11710	scaffold23637	1296	3626	+	scarecrow-like protein 27 isoform X2 [Olea europaea var. sylvestris]	GRAS
gene_11747	scaffold23680	1852	3060	+	LOB domain-containing protein 1-like [Olea europaea var. sylvestris]	LBD
gene_11770	scaffold23715	4083	6056	-	zinc finger protein MAGPIE-like [Olea europaea var. sylvestris]	C2H2
gene_11777	scaffold23723	3623	6471	+	dr1-associated corepressor [Sesamum indicum]	NF-YC
gene_11791	scaffold23749	711	4052	+	NAC domain containing protein 50-like [Olea europaea var. sylvestris]	NAC
gene_11795	scaffold23758	3233	4874	-	homeobox-leucine zipper protein HOX11-like [Olea europaea var. sylvestris]	HD-ZIP
gene_11799	scaffold23765	2730	2915	+	MADS-box transcription factor 27-like isoform X1 [Olea europaea var. sylvestris]	M-type_MADS
gene_11805	scaffold23770	9459	10184	+	ethylene-responsive transcription factor TINY-like [Olea europaea var. sylvestris]	ERF
gene_11807	scaffold23772	11039	11386	-	nuclear transcription factor Y subunit C-3-like [Olea europaea var. sylvestris]	NF-YC
gene_11808	scaffold23774	2149	3628	+	nuclear transcription factor Y subunit A-7-like isoform X1 [Olea europaea var. sylvestris]	NF-YA
gene_11817	scaffold23787	3544	6903	-	uncharacterized protein LOC111408860 [Olea europaea var. sylvestris]	bZIP
gene_11838	scaffold2380	4678	7660	-	MADS-box transcription factor 23-like [Olea europaea var. sylvestris]	MIKC_MADS
gene_11845	scaffold23815	5054	5533	-	hypothetical protein CDL12_14326 [Handroanthus impetiginosus]	Dof
gene_1185	scaffold10965	1482	7199	-	auxin response factor 5-like isoform X4 [Olea europaea var. sylvestris]	ARF
gene_11857	scaffold23838	4129	5343	+	protein RKD3-like [Olea europaea var. sylvestris]	Nin-like
gene_11894	scaffold2388	1475	11954	+	probable phosphopantothenoylcysteine decarboxylase [Olea europaea var. sylvestris]	ERF
gene_11908	scaffold23909	2258	3370	-	zinc finger CCCH domain-containing protein 20-like [Olea europaea var. sylvestris]	C3H
gene_11921	scaffold23922	2257	4086	+	protein ETHYLENE INSENSITIVE 3-like [Olea europaea var. sylvestris]	EIL
gene_11937	scaffold23950	2118	4065	-	transcription factor bHLH78-like isoform X1 [Olea europaea var. sylvestris]	bHLH
gene_11966	scaffold23993	38	2681	+	growth-regulating factor 3-like isoform X1 [Olea europaea var. sylvestris]	GRF
gene_11968	scaffold23999	3213	5045	-	protein ETHYLENE INSENSITIVE 3-like [Olea europaea var. sylvestris]	EIL
gene_12002	scaffold24041	6073	7110	-	transcription factor PCL1-like [Olea europaea var. sylvestris]	G2-like
gene_12007	scaffold24048	2136	5601	-	probable transcription factor PosF21 [Olea europaea var. sylvestris]	bZIP
gene_12010	scaffold2404	5826	12593	-	homeobox-leucine zipper protein ATHB-15-like isoform X1 [Olea europaea var. sylvestris]	HD-ZIP
gene_12012	scaffold24052	6463	8600	+	transcription factor SRM1-like [Olea europaea var. sylvestris]	MYB_related
gene_12018	scaffold24067	1308	2387	-	ethylene-responsive transcription factor RAP2-4-like [Olea europaea var. sylvestris]	ERF
gene_12023	scaffold24075	3735	7648	-	SUPPRESSOR OF GAMMA RESPONSE 1-like isoform X3 [Olea europaea var. sylvestris]	NAC
gene_12031	scaffold24082	681	1214	+	ethylene-responsive transcription factor ERF024 [Olea europaea var. sylvestris]	ERF
gene_12042	scaffold24095	826	2691	+	probable WRKY transcription factor 35 [Olea europaea var. sylvestris]	WRKY
gene_12048	scaffold2410	3715	7168	+	protein FAR-RED ELONGATED HYPOCOTYL 3-like [Olea europaea var. sylvestris]	FAR1
gene_1206	scaffold1098	1762	4247	+	transcription factor DUO1-like [Olea europaea var. sylvestris]	MYB
gene_12075	scaffold2415	6157	7463	-	heat shock factor protein HSF30-like [Olea europaea var. sylvestris]	HSF
gene_12091	scaffold24193	80	4297	-	uncharacterized protein LOC111399823 [Olea europaea var. sylvestris]	NAC
gene_12095	scaffold24207	2957	5134	-	transcription factor bHLH128-like isoform X1 [Olea europaea var. sylvestris]	bHLH
gene_12121	scaffold2424	12764	15394	+	probable WRKY transcription factor 33 [Olea europaea var. sylvestris]	WRKY
gene_12172	scaffold24342	6847	8229	+	putative ETHYLENE INSENSITIVE 3-like 4 protein [Olea europaea var. sylvestris]	EIL
gene_12180	scaffold24355	577	3415	-	uncharacterized protein LOC111395159 [Olea europaea var. sylvestris]	WRKY
gene_12202	scaffold2439	4947	6998	+	transcription factor bHLH112-like [Olea europaea var. sylvestris]	bHLH
gene_12204	scaffold243	12001	13259	-	transcription factor MYB20-like [Olea europaea var. sylvestris]	MYB
gene_12207	scaffold24404	1494	2785	+	GATA transcription factor 9-like [Olea europaea var. sylvestris]	GATA
gene_12215	scaffold2441	2030	3305	+	dof zinc finger protein DOF4.6-like [Olea europaea var. sylvestris]	Dof
gene_12219	scaffold24421	1369	4259	-	protein SCARECROW-like [Olea europaea var. sylvestris]	GRAS
gene_12221	scaffold24430	1235	2440	+	homeobox-leucine zipper protein HAT4-like isoform X1 [Olea europaea var. sylvestris]	HD-ZIP
gene_12226	scaffold2443	7432	9672	-	NAC domain-containing protein 37-like [Olea europaea var. sylvestris]	NAC
gene_12234	scaffold24453	1652	3014	+	protein RKD3-like [Olea europaea var. sylvestris]	Nin-like
gene_12244	scaffold24464	1100	1348	+	mini zinc finger protein 3-like [Olea europaea var. sylvestris]	ZF-HD
gene_1225	scaffold10	10934	13982	-	NAC1 transcription factor family protein [Fraxinus mandshurica]	NAC
gene_12252	scaffold24481	1903	4378	-	auxin response factor 18-like [Olea europaea var. sylvestris]	ARF
gene_12259	scaffold24495	3407	4111	-	zinc-finger homeodomain protein 2-like [Olea europaea var. sylvestris]	ZF-HD
gene_12261	scaffold24498	2112	4567	+	ETHYLENE INSENSITIVE 3-like 3 protein [Sesamum indicum]	EIL
gene_12264	scaffold244	942	2263	+	transcription factor MYB59-like isoform X1 [Olea europaea var. sylvestris]	MYB
gene_12279	scaffold24519	6862	10167	-	protein FAR-RED ELONGATED HYPOCOTYL 3-like isoform X1 [Olea europaea var. sylvestris]	FAR1
gene_12283	scaffold24529	8734	9480	-	dof zinc finger protein DOF1.6-like [Olea europaea var. sylvestris]	Dof
gene_12313	scaffold2456	16444	17623	-	myb-related protein 308-like [Olea europaea var. sylvestris]	MYB
gene_12352	scaffold2462	83	869	+	trihelix transcription factor GT-3b-like [Olea europaea var. sylvestris]	Trihelix
gene_1237	scaffold110093	101	769	+	ethylene-responsive transcription factor ERF104-like [Olea europaea var. sylvestris]	ERF
gene_12394	scaffold24699	1689	2874	-	heat stress transcription factor B-4-like [Olea europaea var. sylvestris]	HSF
gene_12400	scaffold24706	1082	2086	+	transcription factor MYB2-like [Olea europaea var. sylvestris]	MYB
gene_12410	scaffold24727	1706	2368	+	dehydration-responsive element-binding protein 1B-like [Olea europaea var. sylvestris]	ERF
gene_12422	scaffold24743	2635	4529	-	probable WRKY transcription factor 33 [Olea europaea var. sylvestris]	WRKY
gene_12435	scaffold24769	1741	3072	-	heat stress transcription factor B-3-like [Olea europaea var. sylvestris]	HSF
gene_12449	scaffold24784	992	4078	+	GATA transcription factor 9-like [Olea europaea var. sylvestris]	GATA
gene_12454	scaffold247	8075	13041	+	zinc finger CCCH domain-containing protein 32-like isoform X1 [Olea europaea var. sylvestris]	C3H
gene_12455	scaffold247	14754	15815	-	ethylene-responsive transcription factor ERF086-like [Olea europaea var. sylvestris]	ERF
gene_12457	scaffold24804	740	2389	-	probable WRKY transcription factor 21 [Olea europaea var. sylvestris]	WRKY
gene_12492	scaffold24868	2353	2853	+	bZIP transcription factor 44-like [Olea europaea var. sylvestris]	bZIP
gene_12501	scaffold24887	1528	2403	-	dof zinc finger protein DOF5.6-like [Olea europaea var. sylvestris]	Dof
gene_12508	scaffold24905	3655	4641	+	ethylene-responsive transcription factor ESR1-like [Olea europaea var. sylvestris]	ERF
gene_1252	scaffold11019	4227	7856	-	hypothetical protein CDL12_12017 [Handroanthus impetiginosus]	E2F/DP
gene_12531	scaffold2494	9472	16296	+	homeobox-leucine zipper protein HOX32-like [Olea europaea var. sylvestris]	HD-ZIP
gene_12539	scaffold2495	892	4680	+	E2F transcription factor-like E2FE [Olea europaea var. sylvestris]	E2F/DP
gene_1254	scaffold11021	1315	2570	+	NAC transcription factor 29-like [Olea europaea var. sylvestris]	NAC
gene_12545	scaffold24966	2913	3779	-	ethylene-responsive transcription factor 5-like [Olea europaea var. sylvestris]	ERF
gene_12563	scaffold24993	1007	4281	-	nuclear transcription factor Y subunit A-7-like [Olea europaea var. sylvestris]	NF-YA
gene_12569	scaffold2499	14043	15760	+	myb family transcription factor PHL5-like [Olea europaea var. sylvestris]	G2-like
gene_12570	scaffold249	369	8676	+	zinc finger CCCH domain-containing protein ZFN-like isoform X1 [Olea europaea var. sylvestris]	C3H
gene_12591	scaffold2502	1870	6404	-	protein SAWADEE HOMEODOMAIN HOMOLOG 2 isoform X2 [Olea europaea var. sylvestris]	HB-other
gene_12609	scaffold25055	1924	3961	-	transcription factor MYB1R1-like [Olea europaea var. sylvestris]	MYB_related
gene_12619	scaffold2506	8211	11357	+	protein REVEILLE 6-like isoform X1 [Olea europaea var. sylvestris]	MYB_related
gene_1262	scaffold11027	2256	6794	-	protein NLP9-like [Olea europaea var. sylvestris]	Nin-like
gene_12626	scaffold25080	4105	4746	+	LOB domain-containing protein 6-like [Olea europaea var. sylvestris]	LBD
gene_12677	scaffold25160	3780	4755	-	LOB domain-containing protein 1-like [Olea europaea var. sylvestris]	LBD
gene_12708	scaffold25199	1727	3972	-	WUSCHEL-related homeobox 8-like [Olea europaea var. sylvestris]	WOX
gene_12719	scaffold25207	1156	2713	-	NAC transcription factor 56-like [Sesamum indicum]	NAC
gene_1272	scaffold11037	2414	4303	+	transcription factor bHLH115-like isoform X1 [Olea europaea var. sylvestris]	bHLH
gene_12733	scaffold25238	955	3616	-	NAC domain-containing protein 86-like [Olea europaea var. sylvestris]	NAC
gene_12752	scaffold25267	2674	3918	+	putative homeobox-leucine zipper protein ATHB-51 [Olea europaea var. sylvestris]	HD-ZIP
gene_12805	scaffold25342	3480	4952	-	NAM domain-containing protein [Cephalotus follicularis]	NAC
gene_12814	scaffold25356	659	4974	-	transcription factor LAF1-like [Olea europaea var. sylvestris]	MYB
gene_12835	scaffold25399	1403	4803	-	probable WRKY transcription factor 57 isoform X1 [Olea europaea var. sylvestris]	WRKY
gene_12841	scaffold25404	2860	5146	+	heat stress transcription factor C-1-like [Olea europaea var. sylvestris]	HSF
gene_12842	scaffold25405	1283	2976	+	transcription factor MYB41-like [Olea europaea var. sylvestris]	MYB
gene_12864	scaffold2544	15305	16511	-	WRKY transcription factor 22-like [Olea europaea var. sylvestris]	WRKY
gene_12880	scaffold25478	382	5667	-	hypothetical protein CDL12_14046 [Handroanthus impetiginosus]	MYB_related
gene_12886	scaffold25490	1527	2675	+	ethylene-responsive transcription factor CRF4-like [Olea europaea var. sylvestris]	ERF
gene_12892	scaffold254	4011	6391	+	heat stress transcription factor A-3-like [Olea europaea var. sylvestris]	HSF
gene_12920	scaffold25555	5739	6245	-	ethylene-responsive transcription factor 1-like [Olea europaea var. sylvestris]	ERF
gene_12924	scaffold25564	5297	6808	-	homeobox protein knotted-1-like 6 [Olea europaea var. sylvestris]	TALE
gene_12932	scaffold25584	2681	6695	+	GATA transcription factor 25-like isoform X1 [Olea europaea var. sylvestris]	GATA
gene_12946	scaffold2559	75	5921	+	transcription factor PIF1 isoform X1 [Olea europaea var. sylvestris]	bHLH
gene_12965	scaffold25634	5453	6079	-	ethylene-responsive transcription factor 5-like [Dorcoceras hygrometricum]	ERF
gene_12973	scaffold25647	2125	2523	+	ethylene-responsive transcription factor ERF020-like [Olea europaea var. sylvestris]	ERF
gene_1299	scaffold1105	13320	16234	-	transcription factor bHLH68-like isoform X1 [Olea europaea var. sylvestris]	bHLH
gene_12996	scaffold25686	3012	4853	-	protein ETHYLENE INSENSITIVE 3-like [Olea europaea var. sylvestris]	EIL
gene_13039	scaffold25759	10233	11868	-	transcription factor CSA-like isoform X1 [Olea europaea var. sylvestris]	MYB
gene_13044	scaffold25764	1178	2399	+	NAC transcription factor 32-like [Olea europaea var. sylvestris]	NAC
gene_1306	scaffold110691	195	821	-	ethylene-responsive transcription factor ERF014-like [Olea europaea var. sylvestris]	ERF
gene_13070	scaffold25802	1707	4959	-	BES1/BZR1 homolog protein 4-like [Olea europaea var. sylvestris]	BES1
gene_13102	scaffold25878	3674	5116	-	transcription factor MYBS3-like [Olea europaea var. sylvestris]	MYB_related
gene_13114	scaffold25899	1725	3262	+	uncharacterized protein LOC111398319 isoform X2 [Olea europaea var. sylvestris]	G2-like
gene_13119	scaffold25903	616	1809	-	transcription factor TCP4-like [Olea europaea var. sylvestris]	TCP
gene_13129	scaffold25925	2762	4527	-	transcription repressor KAN1-like [Olea europaea var. sylvestris]	G2-like
gene_13163	scaffold25994	2368	3031	+	ethylene-responsive transcription factor ERF017-like [Olea europaea var. sylvestris]	ERF
gene_13208	scaffold26054	1420	2346	-	transcription factor MYB48-like [Olea europaea var. sylvestris]	MYB
gene_13209	scaffold26054	7845	8774	-	transcription factor MYB48-like [Olea europaea var. sylvestris]	MYB
gene_13227	scaffold26079	1876	3197	-	NAC domain-containing protein 72-like [Olea europaea var. sylvestris]	NAC
gene_13252	scaffold26118	1021	5166	-	zinc finger CCCH domain-containing protein 14-like [Olea europaea var. sylvestris]	C3H
gene_1327	scaffold11087	1619	2899	+	scarecrow-like protein 18 [Olea europaea var. sylvestris]	GRAS
gene_13282	scaffold26160	4102	6280	+	transcription factor bHLH80-like isoform X2 [Olea europaea var. sylvestris]	bHLH
gene_13339	scaffold26256	4976	6645	+	transcription factor MYB36-like [Olea europaea var. sylvestris]	MYB
gene_13341	scaffold26258	3296	4504	-	myb-related protein 308-like [Olea europaea var. sylvestris]	MYB_related
gene_13348	scaffold26271	440	2618	-	dr1-associated corepressor-like [Olea europaea var. sylvestris]	NF-YC
gene_13355	scaffold26283	2916	5188	-	transcription factor PIF7-like isoform X2 [Olea europaea var. sylvestris]	bHLH
gene_13356	scaffold26289	1354	3732	-	protein indeterminate-domain 12-like [Olea europaea var. sylvestris]	C2H2
gene_13375	scaffold2630	17165	19396	+	uncharacterized protein At4g06598-like [Olea europaea var. sylvestris]	bZIP
gene_13376	scaffold2630	21609	25873	-	zinc finger transcription factor YY1 [Olea europaea var. sylvestris]	C2H2
gene_13430	scaffold26382	3420	6800	-	transcription factor UNE12-like [Olea europaea var. sylvestris]	bHLH
gene_13465	scaffold26430	1385	2844	+	hypothetical protein F511_18396 [Dorcoceras hygrometricum]	B3
gene_13497	scaffold26494	322	1941	-	scarecrow-like protein 13 [Sesamum indicum]	GRAS
gene_13508	scaffold26503	1465	3675	+	zinc finger CCCH domain-containing protein 30-like [Olea europaea var. sylvestris]	C3H
gene_13515	scaffold26512	8945	10724	+	homeobox-leucine zipper protein ATHB-40 [Olea europaea var. sylvestris]	HD-ZIP
gene_13538	scaffold26544	534	3205	+	DNA polymerase epsilon subunit 3 isoform X1 [Olea europaea var. sylvestris]	NF-YB
gene_13552	scaffold26574	3043	3744	-	ethylene-responsive transcription factor 3-like [Olea europaea var. sylvestris]	ERF
gene_13555	scaffold2657	12140	15278	-	AP2-like ethylene-responsive transcription factor ANT [Olea europaea var. sylvestris]	AP2
gene_13557	scaffold26580	3174	3401	+	transcription factor RADIALIS-like [Olea europaea var. sylvestris]	MYB_related
gene_13574	scaffold265	15075	18429	-	hypothetical protein CDL12_08095 [Handroanthus impetiginosus]	ARR-B
gene_13579	scaffold26607	4503	5327	+	transcription factor TCP7-like [Olea europaea var. sylvestris]	TCP
gene_1359	scaffold11115	2257	2973	+	ethylene-responsive transcription factor ERF038-like [Olea europaea var. sylvestris]	ERF
gene_13590	scaffold26626	604	4516	-	transcription factor GLABRA 3-like isoform X1 [Olea europaea var. sylvestris]	bHLH
gene_1363	scaffold111197	110	954	-	homeobox-leucine zipper protein ATHB-12-like isoform X1 [Olea europaea var. sylvestris]	HD-ZIP
gene_13647	scaffold26728	2803	10561	-	homeobox protein knotted-1-like 6 [Olea europaea var. sylvestris]	TALE
gene_13668	scaffold26756	3266	3976	-	zinc-finger homeodomain protein 10-like [Olea europaea var. sylvestris]	ZF-HD
gene_13730	scaffold2686	12466	15386	-	B3 domain-containing transcription factor ABI3-like [Olea europaea var. sylvestris]	B3
gene_13742	scaffold26892	2884	4557	+	probable WRKY transcription factor 3 isoform X1 [Sesamum indicum]	WRKY
gene_13763	scaffold2691	4083	5357	-	PREDICTED: uncharacterized protein LOC105765014 isoform X2 [Gossypium raimondii]	LSD
gene_13807	scaffold269	1856	3702	+	probable WRKY transcription factor 40 [Olea europaea var. sylvestris]	WRKY
gene_13838	scaffold27044	458	1523	-	LOB domain-containing protein 1-like [Olea europaea var. sylvestris]	LBD
gene_13851	scaffold27060	646	1500	+	dehydration-responsive element-binding protein 2F [Olea europaea var. sylvestris]	ERF
gene_13859	scaffold27076	1174	2724	+	transcription factor bHLH75-like [Olea europaea var. sylvestris]	bHLH
gene_13863	scaffold27085	2367	4132	-	probable WRKY transcription factor 14 [Olea europaea var. sylvestris]	WRKY
gene_13868	scaffold27093	2855	3725	+	GATA transcription factor 18-like [Olea europaea var. sylvestris]	GATA
gene_13888	scaffold27118	3184	5077	-	zinc finger protein 511-like [Olea europaea var. sylvestris]	C2H2
gene_13893	scaffold27142	665	2179	-	probable WRKY transcription factor 75 [Olea europaea var. sylvestris]	WRKY
gene_13914	scaffold27177	1847	4940	-	zinc finger protein WIP3-like [Olea europaea var. sylvestris]	C2H2
gene_1392	scaffold11138	4564	7040	+	NAC domain-containing protein 21/22-like [Olea europaea var. sylvestris]	NAC
gene_13927	scaffold271	3248	4337	+	heat stress transcription factor B-2b-like [Olea europaea var. sylvestris]	HSF
gene_13930	scaffold27203	3419	5588	-	transcription factor bHLH78-like [Olea europaea var. sylvestris]	bHLH
gene_13938	scaffold27212	2962	3492	+	nuclear transcription factor Y subunit B-4-like [Olea europaea var. sylvestris]	NF-YB
gene_13951	scaffold27236	584	1932	-	hypothetical protein GOBAR_AA36200 [Gossypium barbadense]	BES1
gene_13980	scaffold27286	241	3352	-	nuclear transcription factor Y subunit A-1-like [Olea europaea var. sylvestris]	NF-YA
gene_13996	scaffold27316	1455	4080	+	transcription factor bHLH74-like [Olea europaea var. sylvestris]	bHLH
gene_14011	scaffold2733	690	1870	-	NAC domain-containing protein 83-like [Olea europaea var. sylvestris]	NAC
gene_1408	scaffold11151	14380	16055	-	protein BRASSINAZOLE-RESISTANT 1-like [Olea europaea var. sylvestris]	BES1
gene_14083	scaffold2743	9489	11313	-	transcription factor MYB106-like [Olea europaea var. sylvestris]	MYB
gene_141	scaffold101096	732	1519	-	protein SOMBRERO-like [Olea europaea var. sylvestris]	NAC
gene_14113	scaffold27498	1342	2613	+	transcription factor MYB80 [Olea europaea var. sylvestris]	MYB
gene_14125	scaffold27514	76	4870	-	transcription factor TGA9 isoform X3 [Sesamum indicum]	bZIP
gene_14134	scaffold27535	2050	3269	+	ethylene-responsive transcription factor ERF114-like [Olea europaea var. sylvestris]	ERF
gene_14146	scaffold27555	4527	5958	-	transcription factor RAX2-like [Olea europaea var. sylvestris]	MYB
gene_14167	scaffold27592	6711	7799	-	NAC domain-containing protein 104-like [Olea europaea var. sylvestris]	NAC
gene_1418	scaffold11160	2495	4794	-	trihelix transcription factor GT-2-like [Olea europaea var. sylvestris]	Trihelix
gene_14184	scaffold27624	916	2673	-	transcription factor MYB41-like [Olea europaea var. sylvestris]	MYB
gene_14199	scaffold2764	10994	11476	-	LOB domain-containing protein 21-like [Olea europaea var. sylvestris]	LBD
gene_14203	scaffold27656	1395	4809	+	hypothetical protein CDL12_08095 [Handroanthus impetiginosus]	ARR-B
gene_14215	scaffold27679	11373	12984	-	uncharacterized protein LOC111377274 [Olea europaea var. sylvestris]	ERF
gene_14255	scaffold27744	2010	2282	+	protein RADIALIS-like 3 [Olea europaea var. sylvestris]	MYB_related
gene_14263	scaffold27761	1054	3098	-	squamosa promoter-binding protein 1 [Coffea eugenioides]	SBP
gene_14309	scaffold27845	2557	3673	-	WUSCHEL-related homeobox 3 [Olea europaea var. sylvestris]	WOX
gene_1432	scaffold111747	375	1016	+	LOB domain-containing protein 6-like [Olea europaea var. sylvestris]	LBD
gene_14322	scaffold27872	2382	3512	-	ethylene-responsive transcription factor CRF4-like [Olea europaea var. sylvestris]	ERF
gene_14338	scaffold278	1107	2811	+	B3 domain-containing protein At2g36080-like isoform X1 [Olea europaea var. sylvestris]	B3
gene_14366	scaffold27956	305	4762	+	NAC domain-containing protein 53-like [Olea europaea var. sylvestris]	NAC
gene_14367	scaffold27957	462	3688	-	NAC domain-containing protein 82-like isoform X2 [Olea europaea var. sylvestris]	NAC
gene_14371	scaffold27960	6034	7299	-	myb-related protein 306-like [Olea europaea var. sylvestris]	MYB
gene_14375	scaffold27972	3819	4635	-	ethylene-responsive transcription factor ERF003-like [Olea europaea var. sylvestris]	ERF
gene_14391	scaffold279	4873	5388	-	ethylene-responsive transcription factor 1B-like [Olea europaea var. sylvestris]	ERF
gene_14392	scaffold279	15995	16528	-	ethylene-responsive transcription factor 1B-like [Olea europaea var. sylvestris]	ERF
gene_14409	scaffold28024	5216	6379	+	NAC transcription factor 56-like [Sesamum indicum]	NAC
gene_14418	scaffold28038	3512	4402	+	heat stress transcription factor B-2a-like isoform X1 [Olea europaea var. sylvestris]	HSF
gene_14443	scaffold28079	3026	7120	-	transcription factor GAMYB-like [Olea europaea var. sylvestris]	MYB
gene_14445	scaffold28081	4828	7966	+	transcription factor RF2a-like [Olea europaea var. sylvestris]	bZIP
gene_14473	scaffold28124	3689	4707	+	LOB domain-containing protein 18, putative [Theobroma cacao]	LBD
gene_14484	scaffold28144	2976	3710	+	ethylene-responsive transcription factor ERF027-like [Olea europaea var. sylvestris]	ERF
gene_14542	scaffold2824	4093	9310	-	auxin response factor 19-like isoform X1 [Olea europaea var. sylvestris]	ARF
gene_14546	scaffold2825	1104	2983	-	NAC domain-containing protein 43-like [Olea europaea var. sylvestris]	NAC
gene_14560	scaffold28292	742	2637	+	trihelix transcription factor GTL2 [Olea europaea var. sylvestris]	Trihelix
gene_14569	scaffold28319	2778	4499	+	NAC domain-containing protein 7 [Olea europaea var. sylvestris]	NAC
gene_14571	scaffold2831	12131	14864	-	auxin response factor 18-like [Olea europaea var. sylvestris]	ARF
gene_14578	scaffold28335	3920	5210	+	transcription factor MYB87-like [Olea europaea var. sylvestris]	MYB_related
gene_14591	scaffold28354	1390	2269	-	ethylene-responsive transcription factor ERF061 [Olea europaea var. sylvestris]	ERF
gene_14631	scaffold2840	9230	11551	-	heat stress transcription factor A-1-like [Olea europaea var. sylvestris]	HSF
gene_14637	scaffold28423	300	3456	+	AP2-like ethylene-responsive transcription factor At2g41710 isoform X2 [Olea europaea var. sylvestris]	AP2
gene_14658	scaffold2844	7998	12130	-	zinc finger CCCH domain-containing protein 22 [Olea europaea var. sylvestris]	C3H
gene_14659	scaffold28454	1023	3217	-	probable WRKY transcription factor 43 [Olea europaea var. sylvestris]	WRKY
gene_14672	scaffold28479	74	1146	+	dof zinc finger protein DOF2.4-like [Olea europaea var. sylvestris]	Dof
gene_14683	scaffold28492	15	2568	+	AP2-like ethylene-responsive transcription factor AIL1 [Olea europaea var. sylvestris]	AP2
gene_14688	scaffold284	9381	14695	-	pathogenesis-related homeodomain protein-like isoform X1 [Olea europaea var. sylvestris]	HB-PHD
gene_1471	scaffold11201	718	5132	+	auxin response factor 2-like [Sesamum indicum]	ARF
gene_14732	scaffold28563	3340	4782	+	myb family transcription factor PHL8-like isoform X1 [Olea europaea var. sylvestris]	G2-like
gene_14753	scaffold28609	3519	4265	-	basic leucine zipper 23-like [Olea europaea var. sylvestris]	bZIP
gene_14755	scaffold2860	3145	4110	-	LOB domain-containing protein 1-like [Olea europaea var. sylvestris]	LBD
gene_1477	scaffold11206	444	2916	-	LOB domain-containing protein 4 [Olea europaea var. sylvestris]	LBD
gene_14798	scaffold28701	12645	14821	-	uncharacterized protein LOC111395205 [Olea europaea var. sylvestris]	G2-like
gene_14805	scaffold28710	740	2876	+	transcription factor HHO5-like isoform X2 [Olea europaea var. sylvestris]	G2-like
gene_14807	scaffold2871	5534	8077	-	AP2-like ethylene-responsive transcription factor TOE3 isoform X8 [Olea europaea var. sylvestris]	AP2
gene_14827	scaffold2874	5573	12471	+	homeobox protein knotted-1-like 6 [Olea europaea var. sylvestris]	HB-other
gene_14837	scaffold2876	3140	4220	-	NAC domain-containing protein 104-like isoform X1 [Olea europaea var. sylvestris]	NAC
gene_14839	scaffold28774	698	4643	+	hypothetical protein CICLE_v10033176mg [Citrus clementina]	M-type_MADS
gene_14850	scaffold28792	1926	3131	+	dof zinc finger protein DOF5.1-like [Olea europaea var. sylvestris]	Dof
gene_14863	scaffold28817	3132	3773	-	agamous-like MADS-box protein AGL61 [Olea europaea var. sylvestris]	MIKC_MADS
gene_14901	scaffold28904	5384	6904	+	probable WRKY transcription factor 75 [Olea europaea var. sylvestris]	WRKY
gene_14921	scaffold28936	810	1979	+	trihelix transcription factor ASIL1-like [Olea europaea var. sylvestris]	Trihelix
gene_14923	scaffold28940	1023	3212	+	PREDICTED: scarecrow-like protein 9 [Erythranthe guttata]	GRAS
gene_14926	scaffold28949	1771	3883	+	LOB domain-containing protein 19-like [Olea europaea var. sylvestris]	LBD
gene_14927	scaffold2894	11256	13984	+	protein REVEILLE 7-like [Olea europaea var. sylvestris]	MYB_related
gene_14936	scaffold28965	3847	4920	+	transcription factor MYB59-like [Olea europaea var. sylvestris]	MYB
gene_14946	scaffold2897	894	2720	+	GRAS family transcription factor family protein [Fraxinus mandshurica]	GRAS
gene_14947	scaffold28980	2173	6710	-	transcription factor SPATULA-like isoform X1 [Olea europaea var. sylvestris]	bHLH
gene_14948	scaffold28985	1283	3875	+	transcription factor bHLH112-like isoform X1 [Olea europaea var. sylvestris]	bHLH
gene_14957	scaffold289	3197	7468	+	ABSCISIC ACID-INSENSITIVE 5-like protein 2 [Olea europaea var. sylvestris]	bZIP
gene_14978	scaffold29028	2998	3537	+	transcription factor MYB44-like [Olea europaea var. sylvestris]	MYB
gene_1498	scaffold112300	839	1470	+	WUSCHEL-related homeobox 7-like [Olea europaea var. sylvestris]	WOX
gene_14980	scaffold2902	10794	12049	-	calmodulin-binding transcription activator 2-like isoform X1 [Manihot esculenta]	CAMTA
gene_14985	scaffold29038	1615	3202	+	uncharacterized protein LOC111389315 [Olea europaea var. sylvestris]	bHLH
gene_14987	scaffold2903	12195	12383	-	hypothetical protein DVH24_033450 [Malus domestica]	M-type_MADS
gene_14997	scaffold29058	1674	2468	+	ethylene-responsive transcription factor ERF039-like [Olea europaea var. sylvestris]	ERF
gene_15002	scaffold2906	5303	8356	+	axial regulator YABBY 1 [Sesamum indicum]	YABBY
gene_15022	scaffold29110	2700	5524	-	transcription factor MYB20-like, partial [Olea europaea var. sylvestris]	MYB
gene_15044	scaffold29164	1185	4566	-	cyclic dof factor 2-like [Olea europaea var. sylvestris]	Dof
gene_15073	scaffold2920	8923	12756	-	two-component response regulator ARR2-like isoform X2 [Olea europaea var. sylvestris]	ARR-B
gene_15157	scaffold29368	6557	9768	+	heat shock factor protein HSF24-like [Olea europaea var. sylvestris]	HSF
gene_15230	scaffold29482	1983	4681	-	MADS-box protein JOINTLESS-like [Olea europaea var. sylvestris]	MIKC_MADS
gene_1524	scaffold11253	4387	4971	-	basic leucine zipper 43-like [Olea europaea var. sylvestris]	bZIP
gene_1527	scaffold11254	2944	9459	+	zinc finger CCCH domain-containing protein ZFN-like isoform X1 [Olea europaea var. sylvestris]	C3H
gene_15271	scaffold29527	2747	4449	-	transcription factor MYB61-like isoform X2 [Olea europaea var. sylvestris]	MYB
gene_15272	scaffold29528	334	4620	-	auxin response factor 9-like isoform X1 [Olea europaea var. sylvestris]	ARF
gene_15285	scaffold2954	3234	5622	+	myb family transcription factor PHL7-like [Olea europaea var. sylvestris]	G2-like
gene_15330	scaffold29620	93	1760	+	ethylene-responsive transcription factor ABR1-like [Olea europaea var. sylvestris]	ERF
gene_15339	scaffold29646	1753	3046	+	ethylene-responsive transcription factor ERF015-like [Olea europaea var. sylvestris]	ERF
gene_15340	scaffold2964	2797	3624	-	dof zinc finger protein DOF3.1-like [Olea europaea var. sylvestris]	Dof
gene_1539	scaffold1126	1031	4995	+	protein NTM1-like 9 [Olea europaea var. sylvestris]	NAC
gene_15396	scaffold29749	1721	3655	-	transcription factor bHLH25-like [Olea europaea var. sylvestris]	bHLH
gene_15418	scaffold29797	4143	4613	-	LOB domain-containing protein 21-like [Olea europaea var. sylvestris]	LBD
gene_15436	scaffold29828	1771	2577	-	zinc-finger homeodomain protein 10-like [Olea europaea var. sylvestris]	ZF-HD
gene_15451	scaffold29852	546	1481	+	heat shock factor protein HSF8 isoform X2 [Olea europaea var. sylvestris]	HSF
gene_1548	scaffold11279	2510	7694	+	protein REVEILLE 8 [Olea europaea var. sylvestris]	MYB_related
gene_15489	scaffold29926	3335	4274	+	NAC036 protein [Fraxinus mandshurica]	NAC
gene_15495	scaffold29938	2953	4612	+	NAC domain-containing protein 7-like [Olea europaea var. sylvestris]	NAC
gene_15498	scaffold29943	719	2138	-	NAC domain-containing protein 73-like [Olea europaea var. sylvestris]	NAC
gene_15519	scaffold2996	12040	13620	-	NAC domain-containing protein 17-like [Olea europaea var. sylvestris]	NAC
gene_15521	scaffold2997	3354	13163	+	homeobox-leucine zipper protein ATHB-15-like [Olea europaea var. sylvestris]	HD-ZIP
gene_15526	scaffold29988	3110	4394	-	transcription factor MYB36-like [Olea europaea var. sylvestris]	MYB_related
gene_15556	scaffold30021	657	2503	-	transcription factor bHLH13-like [Olea europaea var. sylvestris]	bHLH
gene_15557	scaffold30023	1991	4858	-	receptor protein kinase-like protein ZAR1 [Olea europaea var. sylvestris]	S1Fa-like
gene_15565	scaffold3003	8055	10658	-	probable WRKY transcription factor 40 [Olea europaea var. sylvestris]	WRKY
gene_15572	scaffold30049	1181	4987	+	protein PHOSPHATE STARVATION RESPONSE 1-like [Olea europaea var. sylvestris]	G2-like
gene_15583	scaffold30066	1074	4635	+	transcription factor PIF4-like [Olea europaea var. sylvestris]	bHLH
gene_1559	scaffold11288	532	2021	-	scarecrow-like protein 32 [Olea europaea var. sylvestris]	GRAS
gene_15607	scaffold30102	2366	3637	-	transcription factor MYB41-like [Olea europaea var. sylvestris]	MYB
gene_15621	scaffold30136	1706	4445	+	transcription factor SPEECHLESS-like [Olea europaea var. sylvestris]	bHLH
gene_15654	scaffold3018	5507	9770	+	G-box-binding factor 1 [Olea europaea var. sylvestris]	bZIP
gene_15661	scaffold3020	9741	10937	-	LOB domain-containing protein 1-like [Olea europaea var. sylvestris]	LBD
gene_15664	scaffold30213	2323	3657	+	protein SHI RELATED SEQUENCE 1-like [Olea europaea var. sylvestris]	SRS
gene_15689	scaffold3026	12715	13320	-	ethylene-responsive transcription factor 2-like [Olea europaea var. sylvestris]	ERF
gene_15709	scaffold3031	5769	11778	+	homeobox protein knotted-1-like LET12 isoform X1 [Olea europaea var. sylvestris]	TALE
gene_1572	scaffold11297	6791	7570	+	nuclear transcription factor Y subunit C-9-like [Olea europaea var. sylvestris]	NF-YC
gene_15723	scaffold30364	467	3953	+	homeobox protein HD1 [Olea europaea var. sylvestris]	TALE
gene_15730	scaffold30382	3701	5378	-	transcription factor MYB14-like [Olea europaea var. sylvestris]	MYB_related
gene_15747	scaffold30408	1214	4543	+	protein indeterminate-domain 2-like [Olea europaea var. sylvestris]	C2H2
gene_15765	scaffold3044	2577	4280	-	scarecrow-like protein 21 [Olea europaea var. sylvestris]	GRAS
gene_15773	scaffold3046	3926	5281	-	homeobox-leucine zipper protein HOX11-like [Olea europaea var. sylvestris]	HD-ZIP
gene_1578	scaffold112	20365	21751	+	transcription factor MYB36-like [Olea europaea var. sylvestris]	MYB
gene_15795	scaffold30522	660	1481	-	transcription factor MYB106-like isoform X2 [Olea europaea var. sylvestris]	MYB_related
gene_15797	scaffold30524	5246	7627	-	protein FAR1-RELATED SEQUENCE 7-like [Olea europaea var. sylvestris]	FAR1
gene_1581	scaffold11302	6296	10780	+	two-component response regulator ORR26-like isoform X3 [Olea europaea var. sylvestris]	ARR-B
gene_15821	scaffold30553	3501	4457	+	LOB domain-containing protein 41-like [Olea europaea var. sylvestris]	LBD
gene_15830	scaffold30567	2639	4053	+	NAC domain-containing protein 2-like [Olea europaea var. sylvestris]	NAC
gene_15836	scaffold30581	1753	3226	+	homeobox-leucine zipper protein HOX11-like [Olea europaea var. sylvestris]	HD-ZIP
gene_1585	scaffold11304	2509	4632	+	scarecrow-like protein 30 [Olea europaea var. sylvestris]	GRAS
gene_15850	scaffold30611	3302	4081	+	LOB domain-containing protein 17-like [Olea europaea var. sylvestris]	LBD
gene_15851	scaffold30614	2864	5792	+	uncharacterized protein LOC111409094 isoform X1 [Olea europaea var. sylvestris]	C2H2
gene_15854	scaffold30625	6437	6829	-	ethylene-responsive transcription factor 14-like [Olea europaea var. sylvestris]	ERF
gene_15855	scaffold30628	893	3068	-	transcription factor HHO3-like [Olea europaea var. sylvestris]	G2-like
gene_15860	scaffold30637	2179	2763	-	basic leucine zipper 43-like [Olea europaea var. sylvestris]	bZIP
gene_15887	scaffold30692	249	5834	+	agamous-like MADS-box protein AGL15 [Olea europaea var. sylvestris]	MIKC_MADS
gene_1590	scaffold11309	6196	6885	-	ethylene-responsive transcription factor ERF014-like [Olea europaea var. sylvestris]	ERF
gene_15906	scaffold30720	4318	4895	-	ethylene-responsive transcription factor WIN1-like isoform X1 [Olea europaea var. sylvestris]	ERF
gene_15932	scaffold30767	670	2860	+	NAC domain-containing protein 92-like isoform X1 [Olea europaea var. sylvestris]	NAC
gene_15954	scaffold30806	1586	4250	-	protein LSD1-like isoform X2 [Olea europaea var. sylvestris]	LSD
gene_15967	scaffold30837	470	1543	+	tempranillo [Olea europaea]	RAV
gene_15969	scaffold30843	2279	2764	-	ethylene-responsive transcription factor ERF011-like [Olea europaea var. sylvestris]	ERF
gene_16008	scaffold308	15828	21015	-	putative axial regulator YABBY 2 isoform X1 [Olea europaea var. sylvestris]	YABBY
gene_16021	scaffold30926	888	2326	-	AP2-like ethylene-responsive transcription factor AIL6 isoform X2 [Olea europaea var. sylvestris]	AP2
gene_16024	scaffold30929	307	1407	-	trihelix transcription factor ASIL2 [Olea europaea var. sylvestris]	Trihelix
gene_16069	scaffold3099	10179	11410	-	homeobox-leucine zipper protein ATHB-13-like [Olea europaea var. sylvestris]	HD-ZIP
gene_16105	scaffold31069	1535	3030	-	transcription factor bHLH85-like [Olea europaea var. sylvestris]	bHLH
gene_16128	scaffold31106	2395	4345	-	BEL1-like homeodomain protein 9 [Olea europaea var. sylvestris]	TALE
gene_16141	scaffold31127	166	4572	+	auxin response factor 4 isoform X2 [Olea europaea var. sylvestris]	B3
gene_16146	scaffold31142	1859	2257	+	PREDICTED: chromatin accessibility complex protein 1-like [Ipomoea nil]	NF-YC
gene_1615	scaffold11330	372	7664	+	homeobox protein knotted-1-like 6 [Olea europaea var. sylvestris]	TALE
gene_16172	scaffold31213	2167	3264	-	transcription factor MYB41-like [Olea europaea var. sylvestris]	MYB
gene_1618	scaffold113331	195	1046	+	zinc finger protein 10-like [Olea europaea var. sylvestris]	C2H2
gene_16194	scaffold3125	14091	16950	+	squamosa promoter-binding-like protein 16 [Olea europaea var. sylvestris]	SBP
gene_16208	scaffold31291	1643	3626	-	probable WRKY transcription factor 61 [Coffea eugenioides]	WRKY
gene_16229	scaffold31328	2639	3703	-	ethylene-responsive transcription factor 1-like [Olea europaea var. sylvestris]	AP2
gene_16240	scaffold3134	7977	9517	-	transcription factor MYB105-like [Olea europaea var. sylvestris]	MYB
gene_16242	scaffold31353	5430	6737	+	homeobox-leucine zipper protein ATHB-13-like isoform X2 [Olea europaea var. sylvestris]	HD-ZIP
gene_16245	scaffold3135	4428	10110	+	PREDICTED: zinc finger CCCH domain-containing protein 34-like [Erythranthe guttata]	C3H
gene_16246	scaffold3135	11595	12614	-	ethylene-responsive transcription factor ERF086-like [Olea europaea var. sylvestris]	ERF
gene_16255	scaffold31376	2918	4197	+	protein BASIC PENTACYSTEINE6-like [Olea europaea var. sylvestris]	BBR-BPC
gene_16266	scaffold313	17896	20802	-	transcription factor MYB119-like [Olea europaea var. sylvestris]	MYB_related
gene_16272	scaffold31415	1190	4723	+	cell division cycle 5-like protein [Olea europaea var. sylvestris]	MYB_related
gene_16277	scaffold31424	2234	3727	+	putative transcription factor bHLH086 [Olea europaea var. sylvestris]	bHLH
gene_16293	scaffold31469	4113	7790	+	putative RING-type E3 ubiquitin transferase C3H69 isoform X1 [Olea europaea var. sylvestris]	C3H
gene_163	scaffold10123	4846	7068	-	dnaJ homolog subfamily C member 2-like isoform X1 [Olea europaea var. sylvestris]	MYB_related
gene_16317	scaffold3150	5438	9294	-	transcription factor-like protein DPB isoform X1 [Olea europaea var. sylvestris]	E2F/DP
gene_16319	scaffold31513	4967	5706	-	LOB domain-containing protein 39-like [Olea europaea var. sylvestris]	LBD
gene_16324	scaffold31517	7715	8815	-	NAC transcription factor 56 [Sesamum indicum]	NAC
gene_16325	scaffold31519	1980	4448	-	protein tesmin/TSO1-like CXC 5 isoform X4 [Olea europaea var. sylvestris]	CPP
gene_16338	scaffold31552	1535	6103	+	auxin response factor 3-like isoform X1 [Olea europaea var. sylvestris]	ARF
gene_16354	scaffold31591	355	1983	-	transcription factor MYB24-like [Olea europaea var. sylvestris]	MYB
gene_16361	scaffold31619	1950	4232	+	myb-related protein 2-like isoform X1 [Olea europaea var. sylvestris]	G2-like
gene_16366	scaffold31625	2940	4784	-	protein ODORANT1-like [Olea europaea var. sylvestris]	MYB
gene_16390	scaffold3167	5515	12756	+	auxin response factor 19-like [Olea europaea var. sylvestris]	ARF
gene_16400	scaffold31699	1015	4493	+	agamous-like MADS-box protein AGL5 isoform X3 [Citrus clementina]	MIKC_MADS
gene_16430	scaffold3175	14431	16475	-	transcription factor TCP4-like [Olea europaea var. sylvestris]	TCP
gene_16433	scaffold31766	5704	7180	+	B3 domain-containing protein At2g36080-like [Olea europaea var. sylvestris]	B3
gene_16440	scaffold31773	1700	2952	-	teosinte branched 1 cycloidea and PCF transcription factor 15 [Fraxinus mandshurica]	TCP
gene_16457	scaffold31801	2792	3970	+	WUSCHEL-related homeobox 11 [Olea europaea var. sylvestris]	WOX
gene_16483	scaffold31852	258	4044	-	transcription factor ICE1-like [Olea europaea var. sylvestris]	bHLH
gene_16491	scaffold31870	58	2896	+	probable WRKY transcription factor 50 [Olea europaea var. sylvestris]	WRKY
gene_16498	scaffold3187	977	2941	+	dof zinc finger protein DOF5.7 [Olea europaea var. sylvestris]	Dof
gene_16525	scaffold3194	9967	11996	+	WUSCHEL-related homeobox 8 isoform X1 [Olea europaea var. sylvestris]	WOX
gene_16528	scaffold31957	1936	2775	+	ethylene-responsive transcription factor ERF062-like [Olea europaea var. sylvestris]	ERF
gene_16536	scaffold31971	443	1844	-	axial regulator YABBY 1 [Sesamum indicum]	YABBY
gene_16539	scaffold31974	3363	4472	+	heat stress transcription factor B-2a-like [Olea europaea var. sylvestris]	HSF
gene_1654	scaffold11362	3430	4384	-	zinc-finger homeodomain protein 10-like [Olea europaea var. sylvestris]	ZF-HD
gene_16593	scaffold32075	2096	3959	+	NAC domain-containing protein 79-like [Olea europaea var. sylvestris]	NAC
gene_16612	scaffold32116	1597	2883	-	transcription factor TCP2-like [Olea europaea var. sylvestris]	TCP
gene_16613	scaffold32119	2613	3932	-	uncharacterized protein LOC111402062 isoform X1 [Olea europaea var. sylvestris]	Trihelix
gene_16619	scaffold32133	2696	3463	+	transcription factor DIVARICATA-like [Olea europaea var. sylvestris]	MYB
gene_16623	scaffold32147	1114	2659	-	axial regulator YABBY 4-like [Olea europaea var. sylvestris]	YABBY
gene_16646	scaffold3218	1283	2331	-	LOB domain-containing protein 29-like [Olea europaea var. sylvestris]	LBD
gene_16649	scaffold32196	1759	2262	+	ethylene-responsive transcription factor ERF017-like [Olea europaea var. sylvestris]	ERF
gene_16686	scaffold32278	2156	2578	+	ethylene-responsive transcription factor ERF010-like [Olea europaea var. sylvestris]	ERF
gene_16700	scaffold32301	260	2330	-	transcription factor MYB41-like [Olea europaea var. sylvestris]	MYB_related
gene_16710	scaffold32318	2751	3878	-	homeobox-leucine zipper protein HAT22-like [Olea europaea var. sylvestris]	HD-ZIP
gene_16741	scaffold3236	9650	11192	-	probable WRKY transcription factor 28 [Olea europaea var. sylvestris]	WRKY
gene_16768	scaffold32421	2713	4938	-	A20/AN1-type zinc-finger protein [Fraxinus velutina]	C2H2
gene_16775	scaffold32439	5287	6131	-	myb-related protein 308-like [Olea europaea var. sylvestris]	MYB_related
gene_16799	scaffold32485	4025	6375	+	protein PHOSPHATE STARVATION RESPONSE 1-like [Olea europaea var. sylvestris]	G2-like
gene_16824	scaffold32554	2204	4216	-	transcription factor MYC2-like [Olea europaea var. sylvestris]	bHLH
gene_16851	scaffold32610	5469	6312	+	NAC domain-containing protein 92-like [Olea europaea var. sylvestris]	NAC
gene_16852	scaffold32611	3508	4457	+	probable WRKY transcription factor 75 [Olea europaea var. sylvestris]	WRKY
gene_16876	scaffold3266	2885	9305	+	transcription factor TGA2.2-like isoform X1 [Olea europaea var. sylvestris]	bZIP
gene_16886	scaffold32698	2019	4089	-	MADS-box transcription factor ANR1-like [Olea europaea var. sylvestris]	M-type_MADS
gene_16907	scaffold32741	2752	3786	-	transcription factor TCP13-like [Olea europaea var. sylvestris]	TCP
gene_16929	scaffold32797	2456	4099	+	protein BASIC PENTACYSTEINE6-like isoform X1 [Olea europaea var. sylvestris]	BBR-BPC
gene_16936	scaffold32823	166	2723	-	transcription factor TGA2.2-like isoform X3 [Olea europaea var. sylvestris]	bZIP
gene_16956	scaffold32870	1473	2383	+	NAC domain-containing protein 100-like [Olea europaea var. sylvestris]	NAC
gene_1697	scaffold11405	3744	4991	+	hypothetical protein CDL12_11064 [Handroanthus impetiginosus]	WRKY
gene_16973	scaffold328	362	2610	-	heat stress transcription factor A-3 [Olea europaea var. sylvestris]	HSF
gene_16999	scaffold32963	2850	5165	-	probable WRKY transcription factor 57 [Olea europaea var. sylvestris]	WRKY
gene_17	scaffold10012	1738	2721	+	TCP transcription factor, partial [Chionanthus virginicus]	TCP
gene_17008	scaffold32981	513	2473	-	NAC domain-containing protein 83-like isoform X2 [Olea europaea var. sylvestris]	NAC
gene_17021	scaffold32	24835	26517	-	scarecrow-like protein 1 [Olea europaea var. sylvestris]	GRAS
gene_17026	scaffold33007	2917	5265	-	protein SHOOT GRAVITROPISM 5-like [Olea europaea var. sylvestris]	C2H2
gene_17035	scaffold33031	1904	2377	+	bZIP transcription factor 44-like [Olea europaea var. sylvestris]	bZIP
gene_17036	scaffold33035	972	3699	-	calmodulin-binding transcription activator 2-like isoform X1 [Olea europaea var. sylvestris]	CAMTA
gene_17045	scaffold3304	2038	6278	+	zinc finger CCCH domain-containing protein 11 [Olea europaea var. sylvestris]	C3H
gene_17046	scaffold3304	8293	13422	+	protein REVEILLE 8 [Olea europaea var. sylvestris]	MYB_related
gene_17086	scaffold33140	3769	4638	-	ethylene-responsive transcription factor ERF109-like [Olea europaea var. sylvestris]	ERF
gene_17088	scaffold33146	55	2480	-	protein indeterminate-domain 1-like isoform X2 [Olea europaea var. sylvestris]	C2H2
gene_17095	scaffold33169	1041	5330	-	probable WRKY transcription factor 51 [Olea europaea var. sylvestris]	WRKY
gene_1711	scaffold11414	3991	8533	-	transcription factor MYB124-like isoform X1 [Olea europaea var. sylvestris]	MYB
gene_1712	scaffold11415	5206	7250	+	transcription factor MYB119-like [Olea europaea var. sylvestris]	MYB
gene_1714	scaffold11417	3937	4332	+	ethylene-responsive transcription factor ERF098-like [Olea europaea var. sylvestris]	ERF
gene_17165	scaffold3332	6766	8041	-	MADS-box protein SVP-like isoform X2 [Olea europaea var. sylvestris]	M-type_MADS
gene_17170	scaffold3333	1210	1749	-	LOB domain-containing protein 24-like [Olea europaea var. sylvestris]	LBD
gene_17190	scaffold33378	351	2009	+	probable WRKY transcription factor 17 [Olea europaea var. sylvestris]	WRKY
gene_17227	scaffold33444	6448	8240	+	cyclic dof factor 1-like [Olea europaea var. sylvestris]	Dof
gene_17237	scaffold33477	867	1328	+	ethylene-responsive transcription factor ERF020-like [Olea europaea var. sylvestris]	ERF
gene_17240	scaffold3347	4674	5999	+	transcription factor TCP2-like [Olea europaea var. sylvestris]	TCP
gene_17265	scaffold33525	38	1143	-	WUSCHEL-related homeobox 11-like [Olea europaea var. sylvestris]	WOX
gene_17270	scaffold33541	1885	2922	-	protein SENSITIVE TO PROTON RHIZOTOXICITY 2-like [Olea europaea var. sylvestris]	C2H2
gene_17312	scaffold3362	1252	9815	-	lysine-specific demethylase REF6-like [Olea europaea var. sylvestris]	C2H2
gene_17341	scaffold33695	2319	3638	-	transcription factor MYB108-like [Olea europaea var. sylvestris]	MYB
gene_17364	scaffold3373	10898	12881	+	MADS box transcription factor [Osmanthus fragrans var. thunbergii]	MIKC_MADS
gene_17368	scaffold3374	5311	10003	-	auxin response factor 3-like isoform X1 [Olea europaea var. sylvestris]	ARF
gene_17390	scaffold33810	2193	4092	-	transcription factor bHLH130 [Olea europaea var. sylvestris]	bHLH
gene_17422	scaffold3388	6263	7590	-	transcription factor MYB64-like [Olea europaea var. sylvestris]	MYB
gene_17439	scaffold33936	2216	5826	-	NAC domain-containing protein 86-like isoform X1 [Olea europaea var. sylvestris]	NAC
gene_17442	scaffold3393	12519	13361	-	transcription factor TCP3-like [Olea europaea var. sylvestris]	TCP
gene_17463	scaffold33983	1581	3107	-	heat shock factor protein HSF30-like [Olea europaea var. sylvestris]	HSF
gene_17466	scaffold33996	5120	6822	-	transcriptional activator hap3-like [Olea europaea var. sylvestris]	NF-YB
gene_17490	scaffold34019	2312	4414	+	zinc finger CCCH domain-containing protein 30-like [Olea europaea var. sylvestris]	C3H
gene_17497	scaffold34035	1011	2308	+	transcription factor FER-LIKE IRON DEFICIENCY-INDUCED TRANSCRIPTION FACTOR [Olea europaea var. sylvestris]	bHLH
gene_175	scaffold10132	2036	8349	+	homeobox-leucine zipper protein ATHB-15-like isoform X1 [Olea europaea var. sylvestris]	HD-ZIP
gene_1750	scaffold11443	2631	3776	+	transcription factor AS1-like [Olea europaea var. sylvestris]	MYB
gene_17528	scaffold34087	6340	6906	-	ethylene-responsive transcription factor ERF024-like [Olea europaea var. sylvestris]	ERF
gene_17538	scaffold340	4574	16533	-	protein PHR1-LIKE 1-like isoform X1 [Olea europaea var. sylvestris]	G2-like
gene_17540	scaffold34100	4894	9465	-	probable WRKY transcription factor 32 [Olea europaea var. sylvestris]	WRKY
gene_17580	scaffold34212	532	3633	+	transcription factor bHLH79-like [Olea europaea var. sylvestris]	bHLH
gene_17605	scaffold34253	738	5110	-	floral homeotic protein AGAMOUS [Coffea arabica]	MIKC_MADS
gene_17633	scaffold34322	4555	5455	+	nuclear transcription factor Y subunit A-10-like [Olea europaea var. sylvestris]	NF-YA
gene_17653	scaffold34352	2081	3591	-	transcription factor DIVARICATA-like [Olea europaea var. sylvestris]	MYB
gene_17660	scaffold34372	707	1637	-	LOB domain-containing protein 29-like [Olea europaea var. sylvestris]	LBD
gene_17688	scaffold3442	17800	20366	+	squamosa promoter-binding protein 1-like [Olea europaea var. sylvestris]	SBP
gene_17719	scaffold34492	4376	5768	-	transcription factor bHLH87-like [Olea europaea var. sylvestris]	bHLH
gene_1775	scaffold11465	1233	2117	+	transcription factor MYB21-like [Olea europaea var. sylvestris]	MYB
gene_1776	scaffold11465	5689	6565	+	MADS-box transcription factor [Arachis hypogaea]	M-type_MADS
gene_17778	scaffold3462	9489	11907	+	trihelix transcription factor GT-2-like [Olea europaea var. sylvestris]	Trihelix
gene_1779	scaffold11468	6589	7584	+	ethylene-responsive transcription factor RAP2-4-like [Olea europaea var. sylvestris]	ERF
gene_17791	scaffold3464	1298	2677	-	scarecrow-like protein 32 [Olea europaea var. sylvestris]	GRAS
gene_17797	scaffold34660	3256	4427	+	transcription factor MYB14-like [Olea europaea var. sylvestris]	MYB
gene_17819	scaffold3468	2518	4824	+	scarecrow-like protein 9 [Olea europaea var. sylvestris]	GRAS
gene_17854	scaffold3476	8654	9388	+	transcription factor MYB25-like [Olea europaea var. sylvestris]	MYB
gene_17881	scaffold34836	99	687	+	CBF/DREB1 transcription factor 1 [Fraxinus mandshurica]	ERF
gene_1794	scaffold11476	4538	6514	+	transcription factor MYB46-like [Olea europaea var. sylvestris]	MYB
gene_17951	scaffold3495	8104	11690	+	probable WRKY transcription factor 61 isoform X1 [Olea europaea var. sylvestris]	WRKY
gene_17999	scaffold35065	483	1304	-	agamous-like MADS-box protein AGL80 [Coffea arabica]	M-type_MADS
gene_18013	scaffold3509	1030	5300	-	E2F-like protein [Handroanthus impetiginosus]	E2F/DP
gene_18035	scaffold3513	500	9651	+	CAMTA transcription factor [Fraxinus velutina]	CAMTA
gene_18076	scaffold35261	728	2951	-	transcription factor bHLH35-like [Olea europaea var. sylvestris]	bHLH
gene_1808	scaffold1148	11320	12652	+	transcription factor MYB20-like [Olea europaea var. sylvestris]	MYB
gene_18084	scaffold35282	27	1389	+	squamosa promoter-binding protein 2-like [Olea europaea var. sylvestris]	SBP
gene_18090	scaffold352	1355	11314	+	homeobox-leucine zipper protein ATHB-15-like [Olea europaea var. sylvestris]	HD-ZIP
gene_18092	scaffold35302	4120	4557	+	bZIP transcription factor 53-like [Olea europaea var. sylvestris]	bZIP
gene_18100	scaffold3531	9816	10764	+	trihelix transcription factor GT-3b-like [Olea europaea var. sylvestris]	Trihelix
gene_18109	scaffold35333	4341	5093	+	zinc finger protein 4-like [Olea europaea var. sylvestris]	C2H2
gene_18174	scaffold35480	1361	3191	-	trihelix transcription factor GTL2 [Olea europaea var. sylvestris]	Trihelix
gene_18198	scaffold35534	2914	3903	+	teosinte branched 1 cycloidea and PCF transcription factor 14 [Fraxinus mandshurica]	TCP
gene_182	scaffold10137	5827	7080	+	transcription factor MYB102-like [Olea europaea var. sylvestris]	MYB
gene_18204	scaffold3555	14799	17059	-	nuclear transcription factor Y subunit A-7-like [Olea europaea var. sylvestris]	NF-YA
gene_18207	scaffold35567	1120	2979	+	transcription factor bHLH13-like [Olea europaea var. sylvestris]	bHLH
gene_18229	scaffold35618	3414	5210	-	transcription factor bHLH85-like [Olea europaea var. sylvestris]	bHLH
gene_1826	scaffold115066	188	1363	-	NAC domain-containing protein 104 [Olea europaea var. sylvestris]	NAC
gene_18273	scaffold35720	1766	2771	-	homeobox-leucine zipper protein ATHB-12-like [Olea europaea var. sylvestris]	HD-ZIP
gene_18292	scaffold35781	2173	3454	+	dof zinc finger protein DOF2.5-like [Olea europaea var. sylvestris]	Dof
gene_18300	scaffold357	3642	4854	+	nuclear transcription factor Y subunit C-1 [Olea europaea var. sylvestris]	NF-YC
gene_18340	scaffold3585	8030	9829	-	GRAS family transcription factor family protein [Fraxinus mandshurica]	GRAS
gene_18345	scaffold3587	2140	3594	+	nodulation-signaling pathway 2 protein [Olea europaea var. sylvestris]	GRAS
gene_1835	scaffold11515	1893	3597	-	LOB domain-containing protein 30-like [Olea europaea var. sylvestris]	LBD
gene_18353	scaffold35890	3502	4230	+	ethylene-responsive transcription factor ERF003-like [Olea europaea var. sylvestris]	ERF
gene_18366	scaffold35916	3035	5099	+	transcription factor bHLH130-like [Olea europaea var. sylvestris]	bHLH
gene_18375	scaffold3593	9621	14582	+	homeobox-leucine zipper protein GLABRA 2 [Olea europaea var. sylvestris]	HD-ZIP
gene_18394	scaffold35980	2512	3323	+	ethylene-responsive transcription factor RAP2-3-like [Olea europaea var. sylvestris]	ERF
gene_18398	scaffold35985	1132	3728	+	transcription factor SRM1-like [Olea europaea var. sylvestris]	MYB
gene_18407	scaffold35	12150	16601	+	NAC domain-containing protein 53-like [Olea europaea var. sylvestris]	NAC
gene_18427	scaffold36035	839	3911	-	nuclear transcription factor Y subunit A-10-like isoform X2 [Olea europaea var. sylvestris]	NF-YA
gene_18429	scaffold36039	1033	4072	-	ethylene-responsive transcription factor RAP2-7 isoform X2 [Sesamum indicum]	AP2
gene_18451	scaffold360	16095	21792	+	agamous-like MADS-box protein AGL11 [Sesamum indicum]	MIKC_MADS
gene_18460	scaffold36115	3270	4373	-	zinc finger protein CONSTANS-LIKE 2-like [Olea europaea var. sylvestris]	CO-like
gene_18476	scaffold36155	1669	2606	-	myb-related protein 305-like [Olea europaea var. sylvestris]	MYB
gene_18492	scaffold36188	2295	3866	+	transcription factor MYB113-like [Olea europaea var. sylvestris]	MYB
gene_1850	scaffold115276	39	1253	-	protein FAR1-RELATED SEQUENCE 6, partial [Olea europaea var. sylvestris]	FAR1
gene_18521	scaffold36241	1038	3284	+	putative protein FAR1-RELATED SEQUENCE 10 [Olea europaea var. sylvestris]	FAR1
gene_18525	scaffold3624	1683	2537	-	zinc-finger homeodomain protein 4-like [Olea europaea var. sylvestris]	ZF-HD
gene_18542	scaffold36290	1896	4923	-	AP2-like ethylene-responsive transcription factor PLT2 [Olea europaea var. sylvestris]	AP2
gene_18545	scaffold36295	1422	2357	+	transcription factor MYBC1-like [Olea europaea var. sylvestris]	G2-like
gene_18549	scaffold362	8459	11125	-	protein indeterminate-domain 2-like [Olea europaea var. sylvestris]	C2H2
gene_18554	scaffold36321	4009	5182	+	NAC transcription factor 56-like [Olea europaea var. sylvestris]	NAC
gene_18585	scaffold3639	3339	4067	+	LOB domain-containing protein 33-like [Olea europaea var. sylvestris]	LBD
gene_18588	scaffold36403	2349	8927	+	transcription factor TGA9 isoform X3 [Sesamum indicum]	bZIP
gene_18589	scaffold36406	77	715	+	ethylene-responsive transcription factor 1B-like, partial [Olea europaea var. sylvestris]	ERF
gene_18619	scaffold36467	1069	3745	+	probable WRKY transcription factor 75 [Olea europaea var. sylvestris]	WRKY
gene_18625	scaffold36480	648	2351	-	agamous-like MADS-box protein AGL9 homolog isoform X2 [Coffea arabica]	M-type_MADS
gene_18627	scaffold3648	6659	7118	-	protein RADIALIS-like 3 [Olea europaea var. sylvestris]	MYB_related
gene_18630	scaffold36498	408	1872	-	transcription factor MYB41-like [Olea europaea var. sylvestris]	MYB
gene_18640	scaffold36513	4677	6387	+	transcription factor MYB63 [Olea europaea var. sylvestris]	MYB
gene_18649	scaffold36532	1730	2167	+	bZIP transcription factor 53-like [Olea europaea var. sylvestris]	bZIP
gene_18654	scaffold3653	2616	7438	+	protein PHR1-LIKE 3-like isoform X2 [Olea europaea var. sylvestris]	G2-like
gene_18685	scaffold36598	4562	5515	+	ethylene-responsive transcription factor CRF4-like [Olea europaea var. sylvestris]	ERF
gene_18714	scaffold3664	2288	3015	+	LOB domain-containing protein 37-like [Olea europaea var. sylvestris]	LBD
gene_1874	scaffold11552	10243	11507	+	heat stress transcription factor A-7a-like [Olea europaea var. sylvestris]	HSF
gene_18742	scaffold36706	738	1628	-	transcription factor PRE6-like [Olea europaea var. sylvestris]	bHLH
gene_18746	scaffold3670	3727	6700	-	agamous-like MADS-box protein AGL9 homolog [Olea europaea var. sylvestris]	MIKC_MADS
gene_18768	scaffold36747	2865	4042	+	transcription factor bHLH93-like [Olea europaea var. sylvestris]	bHLH
gene_18801	scaffold36818	545	3741	-	protein LSD1-like isoform X2 [Olea europaea var. sylvestris]	LSD
gene_18802	scaffold3681	1708	2187	-	LOB domain-containing protein 25 [Olea europaea var. sylvestris]	LBD
gene_18862	scaffold36944	6337	7095	-	dehydration-responsive element-binding protein 3-like [Olea europaea var. sylvestris]	ERF
gene_18872	scaffold36966	2931	4654	-	NAC domain-containing protein 21/22-like [Olea europaea var. sylvestris]	NAC
gene_18893	scaffold37002	2524	4072	-	basic leucine zipper 61-like [Olea europaea var. sylvestris]	bZIP
gene_18919	scaffold37047	2267	3514	-	teosinte branched 1 cycloidea and PCF transcription factor 4 [Fraxinus mandshurica]	TCP
gene_1892	scaffold11570	3053	8088	+	homeobox protein knotted-1-like 3 isoform X2 [Olea europaea var. sylvestris]	TALE
gene_18951	scaffold3712	11347	14569	-	nuclear transcription factor Y subunit A-1-like isoform X1 [Olea europaea var. sylvestris]	NF-YA
gene_18959	scaffold37160	4076	5305	+	B-box zinc finger protein 21-like [Olea europaea var. sylvestris]	DBB
gene_18970	scaffold37188	588	2306	-	transcription factor HBI1-like [Olea europaea var. sylvestris]	bHLH
gene_1899	scaffold115756	148	1191	+	transcription factor MYB8-like [Olea europaea var. sylvestris]	MYB_related
gene_19003	scaffold37254	2084	4059	+	NAM domain-containing protein [Cephalotus follicularis]	NAC
gene_19007	scaffold3725	11218	11841	-	transcription factor TCP11-like [Olea europaea var. sylvestris]	TCP
gene_19024	scaffold37292	1297	2129	+	myb-related protein 308-like [Olea europaea var. sylvestris]	MYB
gene_19030	scaffold372	20480	21211	-	dof zinc finger protein DOF1.7-like [Olea europaea var. sylvestris]	Dof
gene_19033	scaffold37303	7617	8872	+	ethylene-responsive transcription factor 1B-like [Olea europaea var. sylvestris]	ERF
gene_19044	scaffold37336	3398	4725	-	myb-related protein Zm1-like [Olea europaea var. sylvestris]	MYB
gene_19072	scaffold37398	432	5148	+	nuclear transcription factor Y subunit B-1-like isoform X2 [Olea europaea var. sylvestris]	NF-YB
gene_19083	scaffold3740	10336	11629	-	protein SHI RELATED SEQUENCE 5-like [Olea europaea var. sylvestris]	SRS
gene_19087	scaffold37415	4102	7652	+	transcription factor RF2b-like [Olea europaea var. sylvestris]	bZIP
gene_19127	scaffold37504	1492	3655	+	zinc finger protein JACKDAW-like [Olea europaea var. sylvestris]	C2H2
gene_19149	scaffold37553	1724	4684	-	transcription factor MYBS3-like isoform X1 [Olea europaea var. sylvestris]	MYB_related
gene_1915	scaffold11583	3138	5475	-	transcription factor HBI1-like [Olea europaea var. sylvestris]	bHLH
gene_19176	scaffold37591	614	1498	+	protein SHORT INTERNODES-like [Olea europaea var. sylvestris]	SRS
gene_1919	scaffold11590	87	809	+	LOB domain-containing protein 33-like [Olea europaea var. sylvestris]	LBD
gene_19192	scaffold37620	3661	4585	+	NAC domain-containing protein 83-like [Olea europaea var. sylvestris]	NAC
gene_19200	scaffold3765	4652	5948	-	PREDICTED: ethylene-responsive transcription factor ERF054-like [Juglans regia]	ERF
gene_19203	scaffold3766	4000	6383	+	transcription factor TGA3-like isoform X2 [Olea europaea var. sylvestris]	bZIP
gene_19204	scaffold3767	2776	4982	-	transcription factor HRS1-like [Olea europaea var. sylvestris]	G2-like
gene_19219	scaffold37726	2251	3147	+	zinc-finger homeodomain protein 9 [Sesamum indicum]	ZF-HD
gene_19231	scaffold3775	2652	3185	-	zinc finger protein ZAT12-like [Olea europaea var. sylvestris]	C2H2
gene_1924	scaffold11592	2179	4424	+	NAC domain-containing protein 37-like [Olea europaea var. sylvestris]	NAC
gene_19254	scaffold37801	2248	3459	+	NAC domain-containing protein 72-like [Olea europaea var. sylvestris]	NAC
gene_19265	scaffold37828	100	1848	+	ETHYLENE INSENSITIVE 3-like 3 protein [Olea europaea var. sylvestris]	EIL
gene_19268	scaffold37834	2226	3409	-	NAC domain-containing protein 100-like [Olea europaea var. sylvestris]	NAC
gene_19280	scaffold37872	1375	2779	-	transcription factor RADIALIS-like [Olea europaea var. sylvestris]	MYB_related
gene_19287	scaffold37887	6295	7308	+	LOB domain-containing protein 29-like [Olea europaea var. sylvestris]	LBD
gene_19298	scaffold37908	1062	2123	+	AP2/ERF and B3 domain-containing transcription factor RAV1-like [Olea europaea var. sylvestris]	RAV
gene_19302	scaffold37917	2523	3976	-	myb-related protein 306-like isoform X2 [Olea europaea var. sylvestris]	MYB
gene_19324	scaffold37983	1298	2242	+	transcription factor MYBC1-like [Olea europaea var. sylvestris]	G2-like
gene_19328	scaffold37992	2212	2646	-	nuclear transcription factor Y subunit B-4-like [Olea europaea var. sylvestris]	NF-YB
gene_19343	scaffold38010	2628	5129	+	NAC domain-containing protein 91-like isoform X2 [Olea europaea var. sylvestris]	NAC
gene_19348	scaffold38020	1546	2227	+	SEP1 [Actinidia chinensis]	M-type_MADS
gene_19369	scaffold3806	11676	12902	-	dof zinc finger protein DOF4.6-like [Olea europaea var. sylvestris]	Dof
gene_19407	scaffold38163	928	2312	-	squamosa promoter-binding-like protein 8 [Olea europaea var. sylvestris]	SBP
gene_19413	scaffold3817	3770	5062	-	transcription factor TCP4-like [Olea europaea var. sylvestris]	TCP
gene_19421	scaffold38200	4109	5068	-	dof zinc finger protein DOF5.7-like [Olea europaea var. sylvestris]	Dof
gene_19429	scaffold3820	10461	11357	+	nuclear transcription factor Y subunit B-1-like isoform X2 [Olea europaea var. sylvestris]	NF-YB
gene_19482	scaffold3833	2551	3696	+	probable WRKY transcription factor 75 [Olea europaea var. sylvestris]	WRKY
gene_19513	scaffold38428	836	1276	-	ethylene-responsive transcription factor ERF098-like [Olea europaea var. sylvestris]	ERF
gene_1955	scaffold11616	1052	3476	+	transcription factor MYB36-like [Olea europaea var. sylvestris]	MYB
gene_19586	scaffold3858	5788	10903	-	squamosa promoter-binding-like protein 1 isoform X1 [Olea europaea var. sylvestris]	SBP
gene_19601	scaffold38622	2231	3801	+	squamosa promoter-binding-like protein 8 [Olea europaea var. sylvestris]	SBP
gene_19611	scaffold3863	10190	11044	-	protein BASIC PENTACYSTEINE2-like [Olea europaea var. sylvestris]	BBR-BPC
gene_19612	scaffold38640	156	1503	+	probable WRKY transcription factor 48 [Olea europaea var. sylvestris]	WRKY
gene_19633	scaffold3868	6537	8462	-	NAC domain-containing protein 30-like [Olea europaea var. sylvestris]	NAC
gene_19658	scaffold38741	703	3506	-	B-box zinc finger protein 22-like [Olea europaea var. sylvestris]	DBB
gene_19663	scaffold3874	6099	10375	-	transcription factor GAMYB [Olea europaea var. sylvestris]	MYB
gene_19668	scaffold3876	858	1613	-	transcription factor HEC2-like [Olea europaea var. sylvestris]	bHLH
gene_19692	scaffold3882	9027	10453	-	homeobox-leucine zipper protein HAT4-like isoform X1 [Olea europaea var. sylvestris]	HD-ZIP
gene_19694	scaffold38834	670	1711	+	protein RADIALIS-like 3 [Sesamum indicum]	MYB_related
gene_19710	scaffold3888	5590	9591	+	two-component response regulator ORR26-like isoform X3 [Olea europaea var. sylvestris]	ARR-B
gene_19736	scaffold3894	1660	4030	-	probable WRKY transcription factor 31 [Olea europaea var. sylvestris]	WRKY
gene_19753	scaffold38983	1549	4492	+	uncharacterized protein LOC111389473 [Olea europaea var. sylvestris]	MYB_related
gene_19784	scaffold39046	939	3501	-	PREDICTED: probable transcription factor PosF21 [Nicotiana sylvestris]	bZIP
gene_19836	scaffold3916	1846	4401	-	squamosa promoter-binding-like protein 12 [Olea europaea var. sylvestris]	SBP
gene_19846	scaffold39188	2361	3137	-	transcription factor MYB44-like [Olea europaea var. sylvestris]	MYB_related
gene_19861	scaffold39217	1542	3740	+	heat shock factor protein HSF30-like [Olea europaea var. sylvestris]	HSF
gene_19876	scaffold39266	1017	1472	+	nuclear transcription factor Y subunit B-4-like [Olea europaea var. sylvestris]	NF-YB
gene_19909	scaffold39334	2500	3945	+	transcription factor MYB106-like [Olea europaea var. sylvestris]	MYB
gene_19913	scaffold39343	747	3697	+	NAC domain-containing protein 91-like [Olea europaea var. sylvestris]	NAC
gene_19921	scaffold3937	10422	11124	+	LOB domain-containing protein 37-like [Olea europaea var. sylvestris]	LBD
gene_19930	scaffold39402	205	2226	-	transcription factor HRS1-like [Olea europaea var. sylvestris]	G2-like
gene_19936	scaffold39424	129	1895	-	bZIP transcription factor 46-like [Olea europaea var. sylvestris]	bZIP
gene_19945	scaffold3945	17049	17975	-	transcription factor TT2-like [Olea europaea var. sylvestris]	MYB
gene_1997	scaffold11649	4020	5294	-	transcription factor bHLH87-like [Olea europaea var. sylvestris]	bHLH
gene_20	scaffold10018	5491	6021	-	ethylene-responsive transcription factor RAP2-9-like [Olea europaea var. sylvestris]	ERF
gene_20000	scaffold3960	5755	10616	+	auxin response factor 2B [Olea europaea var. sylvestris]	ARF
gene_20023	scaffold39672	536	3019	+	WRKY transcription factor 6-like [Olea europaea var. sylvestris]	WRKY
gene_20037	scaffold39690	1885	2997	-	zinc-finger homeodomain protein 9-like [Olea europaea var. sylvestris]	ZF-HD
gene_20041	scaffold3969	9841	10956	+	dehydration-responsive element-binding protein 2A-like [Olea europaea var. sylvestris]	ERF
gene_20051	scaffold39717	1795	3491	-	zinc finger protein CONSTANS-LIKE 4-like [Olea europaea var. sylvestris]	CO-like
gene_20081	scaffold39798	1637	2938	+	probable WRKY transcription factor 53 [Olea europaea var. sylvestris]	WRKY
gene_20093	scaffold39815	2581	4198	+	protein CRABS CLAW [Olea europaea var. sylvestris]	YABBY
gene_20095	scaffold39817	2080	2577	+	transcription factor bHLH140-like [Olea europaea var. sylvestris]	bHLH
gene_20097	scaffold3981	6491	7951	+	transcription factor bHLH93-like [Olea europaea var. sylvestris]	bHLH
gene_20112	scaffold39850	289	2862	+	PREDICTED: auxin response factor 1 [Capsicum annuum]	ARF
gene_20117	scaffold39873	1733	3911	-	homeobox-leucine zipper protein HAT4-like [Olea europaea var. sylvestris]	HD-ZIP
gene_20125	scaffold39897	2232	3321	-	transcription factor MYB59-like isoform X1 [Olea europaea var. sylvestris]	MYB
gene_20135	scaffold39925	882	3812	-	AP2-like ethylene-responsive transcription factor PLT2 [Olea europaea var. sylvestris]	AP2
gene_20148	scaffold39955	2550	5052	+	uncharacterized protein LOC111395205 [Olea europaea var. sylvestris]	G2-like
gene_20161	scaffold39990	1901	3786	-	agamous-like MADS-box protein AGL66 isoform X1 [Olea europaea var. sylvestris]	M-type_MADS
gene_20163	scaffold3999	290	757	-	pathogenesis-related genes transcriptional activator PTI5-like [Olea europaea var. sylvestris]	ERF
gene_20167	scaffold39	898	2131	-	dof zinc finger protein DOF2.5-like isoform X1 [Olea europaea var. sylvestris]	Dof
gene_2019	scaffold11661	2365	4556	-	AP2-like ethylene-responsive transcription factor At1g16060 [Olea europaea var. sylvestris]	AP2
gene_20238	scaffold4007	1976	5330	+	NAC domain-containing protein 86-like [Olea europaea var. sylvestris]	NAC
gene_20262	scaffold4014	3280	5333	+	transcription factor ILR3-like [Olea europaea var. sylvestris]	bHLH
gene_20269	scaffold40166	1019	1948	-	protein BASIC PENTACYSTEINE2-like [Olea europaea var. sylvestris]	BBR-BPC
gene_20279	scaffold4017	7217	11767	+	homeobox-leucine zipper protein ANTHOCYANINLESS 2 isoform X2 [Sesamum indicum]	HD-ZIP
gene_20282	scaffold4018	10028	10621	+	nuclear transcription factor Y subunit B-3-like [Olea europaea var. sylvestris]	NF-YB
gene_20292	scaffold40207	4492	5511	+	ethylene-responsive transcription factor CRF6-like [Olea europaea var. sylvestris]	ERF
gene_20318	scaffold402	4821	8661	+	BEL1-like homeodomain protein 4, partial [Olea europaea var. sylvestris]	TALE
gene_20326	scaffold40323	1242	2748	-	uncharacterized protein LOC111377274 [Olea europaea var. sylvestris]	ERF
gene_20352	scaffold40384	1367	3897	+	transcription factor bHLH154-like [Olea europaea var. sylvestris]	bHLH
gene_20366	scaffold40427	1102	3590	+	transcription factor bHLH49-like [Olea europaea var. sylvestris]	bHLH
gene_20374	scaffold4044	946	5315	-	AP2-like ethylene-responsive transcription factor At1g16060 [Olea europaea var. sylvestris]	AP2
gene_20400	scaffold4051	2460	4623	+	probable WRKY transcription factor 40 [Olea europaea var. sylvestris]	WRKY
gene_20407	scaffold40541	1624	2857	+	dof zinc finger protein DOF2.5-like isoform X1 [Olea europaea var. sylvestris]	Dof
gene_20424	scaffold40588	253	866	-	transcription factor PRE6-like [Olea europaea var. sylvestris]	bHLH
gene_20430	scaffold405	16640	19509	+	auxin response factor 18-like [Olea europaea var. sylvestris]	ARF
gene_20435	scaffold40615	2498	3692	+	NAC domain-containing protein 43-like [Olea europaea var. sylvestris]	NAC
gene_20442	scaffold40653	994	3047	-	NAC transcription factor 29-like [Olea europaea var. sylvestris]	NAC
gene_20458	scaffold4067	1204	5268	-	SUPPRESSOR OF GAMMA RESPONSE 1-like isoform X3 [Olea europaea var. sylvestris]	NAC
gene_2047	scaffold11688	2379	4502	-	homeobox-leucine zipper protein ATHB-54-like [Olea europaea var. sylvestris]	HD-ZIP
gene_20473	scaffold40708	3358	3828	-	ethylene-responsive transcription factor 1B-like [Olea europaea var. sylvestris]	ERF
gene_20476	scaffold4070	12208	13047	+	LOB domain-containing protein 6-like [Olea europaea var. sylvestris]	LBD
gene_20485	scaffold40745	2743	4516	+	homeobox-leucine zipper protein ATHB-13-like [Olea europaea var. sylvestris]	HD-ZIP
gene_20539	scaffold40890	1779	2703	-	NAC domain-containing protein 90-like [Olea europaea var. sylvestris]	NAC
gene_20563	scaffold4094	930	2206	+	ethylene-responsive transcription factor ERF113-like [Olea europaea var. sylvestris]	ERF
gene_20573	scaffold4096	10659	10907	-	mini zinc finger protein 3-like [Olea europaea var. sylvestris]	ZF-HD
gene_20581	scaffold409	9946	19299	-	calmodulin-binding transcription activator 4-like isoform X3 [Olea europaea var. sylvestris]	CAMTA
gene_20589	scaffold41026	2303	3331	+	zinc-finger homeodomain protein 6-like [Olea europaea var. sylvestris]	ZF-HD
gene_20618	scaffold41103	1291	2279	+	ethylene-responsive transcription factor ERF003-like [Olea europaea var. sylvestris]	ERF
gene_20632	scaffold4114	5440	7426	-	zinc finger protein WIP2-like [Olea europaea var. sylvestris]	C2H2
gene_20655	scaffold41207	635	2434	+	LOB domain-containing protein 1-like [Olea europaea var. sylvestris]	LBD
gene_20676	scaffold41252	4772	5959	-	ethylene-responsive transcription factor ESR2-like [Olea europaea var. sylvestris]	ERF
gene_20693	scaffold41296	765	1948	-	transcription factor WER-like [Olea europaea var. sylvestris]	MYB
gene_20711	scaffold41334	2046	4138	+	PREDICTED: myb-like protein J [Juglans regia]	MYB_related
gene_20726	scaffold41378	1289	2571	+	NAC domain-containing protein 72-like [Olea europaea var. sylvestris]	NAC
gene_20729	scaffold41380	555	1604	+	transcription factor MYB44-like [Olea europaea var. sylvestris]	MYB
gene_20736	scaffold413	1760	5052	+	BES1/BZR1 homolog protein 4-like [Olea europaea var. sylvestris]	BES1
gene_20764	scaffold41483	1965	3591	-	zinc finger CCCH domain-containing protein 14-like isoform X5 [Olea europaea var. sylvestris]	C3H
gene_20766	scaffold4148	945	3035	-	zinc finger protein WIP2-like [Olea europaea var. sylvestris]	C2H2
gene_20767	scaffold4148	7978	10956	-	protein CUP-SHAPED COTYLEDON 3-like [Olea europaea var. sylvestris]	NAC
gene_20915	scaffold41887	1439	2059	+	ethylene-responsive transcription factor TINY-like [Olea europaea var. sylvestris]	ERF
gene_20985	scaffold42055	2809	3610	+	LOB domain-containing protein 15-like [Olea europaea var. sylvestris]	LBD
gene_20998	scaffold4209	5842	7252	+	transcription factor SRM1-like [Olea europaea var. sylvestris]	MYB_related
gene_21000	scaffold42102	2094	3315	-	homeobox-leucine zipper protein HAT5-like isoform X1 [Olea europaea var. sylvestris]	HD-ZIP
gene_21001	scaffold42109	3133	4224	+	hypothetical protein CDL12_13097 [Handroanthus impetiginosus]	BBR-BPC
gene_21030	scaffold42185	700	3155	-	B-box zinc finger protein 19-like isoform X4 [Olea europaea var. sylvestris]	DBB
gene_21051	scaffold42237	1222	2019	+	nuclear transcription factor Y subunit C-2-like [Olea europaea var. sylvestris]	NF-YC
gene_21072	scaffold4229	3314	7791	+	putative axial regulator YABBY 2 isoform X1 [Olea europaea var. sylvestris]	YABBY
gene_21076	scaffold42309	873	2382	-	NAC domain-containing protein 73-like isoform X1 [Olea europaea var. sylvestris]	NAC
gene_21101	scaffold42388	892	3634	-	myb-related protein 305-like [Olea europaea var. sylvestris]	MYB
gene_21102	scaffold4238	497	7311	-	auxin response factor 19-like [Olea europaea var. sylvestris]	ARF
gene_21127	scaffold42453	1207	2835	-	scarecrow-like protein 13 [Olea europaea var. sylvestris]	GRAS
gene_21131	scaffold42462	701	3209	-	probable WRKY transcription factor 12 [Olea europaea var. sylvestris]	WRKY
gene_21146	scaffold42496	7102	10000	+	homeobox protein BEL1 homolog [Olea europaea var. sylvestris]	TALE
gene_21149	scaffold424	6672	10295	+	PREDICTED: protein FAR1-RELATED SEQUENCE 5-like [Juglans regia]	FAR1
gene_21150	scaffold424	777	2021	-	transcription factor bHLH93-like [Olea europaea var. sylvestris]	bHLH
gene_21166	scaffold42531	3614	4808	+	squamosa promoter-binding-like protein 7 [Olea europaea var. sylvestris]	SBP
gene_21195	scaffold425	12371	16276	-	protein NLP6-like [Olea europaea var. sylvestris]	Nin-like
gene_21200	scaffold4260	4855	10479	-	heat stress transcription factor A-8 [Olea europaea var. sylvestris]	HSF
gene_21217	scaffold4265	3842	8603	-	protein tesmin/TSO1-like CXC 5 [Olea europaea var. sylvestris]	CPP
gene_21225	scaffold4268	8567	10785	+	GATA transcription factor 8-like [Olea europaea var. sylvestris]	GATA
gene_21252	scaffold42758	1248	2100	-	transcription factor PRE5-like [Olea europaea var. sylvestris]	bHLH
gene_21290	scaffold42844	78	2887	+	ethylene-responsive transcription factor RAP2-7-like isoform X1 [Olea europaea var. sylvestris]	AP2
gene_21313	scaffold4290	3995	11375	+	transcription factor SRM1-like [Olea europaea var. sylvestris]	MYB
gene_2132	scaffold11758	3699	7317	-	BEL1-like homeodomain protein 1 [Olea europaea var. sylvestris]	TALE
gene_21418	scaffold43176	1351	4282	+	bZIP transcription factor 46-like [Olea europaea var. sylvestris]	bZIP
gene_21451	scaffold43251	5702	6406	+	dof zinc finger protein DOF1.7-like [Olea europaea var. sylvestris]	Dof
gene_21470	scaffold4330	1925	7703	+	heat stress transcription factor A-5-like [Olea europaea var. sylvestris]	HSF
gene_21483	scaffold43339	532	1616	-	transcription factor RAX2-like [Olea europaea var. sylvestris]	MYB
gene_21496	scaffold43373	824	1825	+	transcription factor MYB62-like [Olea europaea var. sylvestris]	MYB
gene_21509	scaffold43428	829	2625	+	AP2 domain-containing protein [Cephalotus follicularis]	ERF
gene_21512	scaffold4342	8351	16610	-	homeobox-leucine zipper protein REVOLUTA-like isoform X1 [Olea europaea var. sylvestris]	HD-ZIP
gene_21540	scaffold43487	1656	2829	-	ethylene-responsive transcription factor ERF110-like [Olea europaea var. sylvestris]	ERF
gene_21544	scaffold4349	3419	4135	-	dehydration-responsive element-binding protein 1E-like [Olea europaea var. sylvestris]	ERF
gene_21545	scaffold4349	16208	16882	-	C-repeat binding facor [Fraxinus americana]	ERF
gene_21564	scaffold4356	9758	11440	-	CAMTA transcription factor [Fraxinus velutina]	CAMTA
gene_21573	scaffold43594	2428	3111	-	transcription factor HEC3-like [Olea europaea var. sylvestris]	bHLH
gene_21588	scaffold43636	1044	1781	-	zinc finger protein ZAT10-like [Olea europaea var. sylvestris]	C2H2
gene_2162	scaffold11780	3116	4810	+	scarecrow-like protein 1 [Olea europaea var. sylvestris]	GRAS
gene_2163	scaffold117854	336	1181	-	GATA transcription factor 18-like [Olea europaea var. sylvestris]	GATA
gene_21639	scaffold43778	1424	3674	-	hypothetical protein CDL12_24833 [Handroanthus impetiginosus]	NAC
gene_21659	scaffold4383	6744	8581	+	transcription factor MYB98-like [Olea europaea var. sylvestris]	MYB
gene_21675	scaffold43874	1363	2361	+	transcription factor TCP15-like [Olea europaea var. sylvestris]	TCP
gene_21681	scaffold43895	320	1036	-	ethylene-responsive transcription factor ERF027-like [Olea europaea var. sylvestris]	ERF
gene_21684	scaffold438	7381	9564	-	transcription factor SRM1-like [Olea europaea var. sylvestris]	MYB
gene_21691	scaffold43916	947	4295	+	AP2-like ethylene-responsive transcription factor BBM isoform X2 [Olea europaea var. sylvestris]	AP2
gene_2170	scaffold11787	5272	6628	+	transcription factor MYB36-like [Coffea arabica]	MYB
gene_21706	scaffold43967	1046	1921	+	ethylene-responsive transcription factor 5-like [Olea europaea var. sylvestris]	ERF
gene_21763	scaffold44083	2502	3641	+	probable WRKY transcription factor 30 [Olea europaea var. sylvestris]	WRKY
gene_21794	scaffold44152	789	3579	-	AP2-like ethylene-responsive transcription factor PLT2 [Olea europaea var. sylvestris]	AP2
gene_21821	scaffold44262	810	2243	-	GATA transcription factor 9-like [Olea europaea var. sylvestris]	GATA
gene_21871	scaffold44415	2650	3042	+	ethylene-responsive transcription factor ERF095-like [Olea europaea var. sylvestris]	ERF
gene_2190	scaffold117	22346	23868	-	transcription factor MYB98-like [Coffea eugenioides]	MYB
gene_21919	scaffold4454	9196	11173	+	transcription factor WER-like [Olea europaea var. sylvestris]	MYB
gene_21941	scaffold44625	1140	2258	+	dehydration-responsive element-binding protein 2C-like [Olea europaea var. sylvestris]	ERF
gene_2196	scaffold11807	414	2710	+	cyclic dof factor 1-like [Olea europaea var. sylvestris]	Dof
gene_2197	scaffold11808	753	4067	+	transcription factor ALC-like [Olea europaea var. sylvestris]	bHLH
gene_2200	scaffold11810	4994	6179	+	dof zinc finger protein DOF2.4-like [Olea europaea var. sylvestris]	Dof
gene_22036	scaffold44945	9858	11711	+	transcription factor MYB14-like [Olea europaea var. sylvestris]	MYB
gene_22052	scaffold44982	910	3136	-	transcription factor TCP23-like [Olea europaea var. sylvestris]	TCP
gene_22062	scaffold44	14362	21312	+	protein REVEILLE 6-like [Olea europaea var. sylvestris]	MYB_related
gene_22089	scaffold4504	862	7215	-	auxin response factor 4 isoform X2 [Olea europaea var. sylvestris]	ARF
gene_22105	scaffold45109	824	2314	+	transcription factor bHLH3-like [Olea europaea var. sylvestris]	bHLH
gene_22106	scaffold4510	5713	9173	-	uncharacterized protein LOC111403907 [Olea europaea var. sylvestris]	Trihelix
gene_22119	scaffold45156	3909	4851	+	LOB domain-containing protein 41-like [Olea europaea var. sylvestris]	LBD
gene_22144	scaffold45211	1391	4490	-	NAC domain-containing protein 86-like [Olea europaea var. sylvestris]	NAC
gene_22147	scaffold4521	2347	9937	-	squamosa promoter-binding-like protein 7 isoform X2 [Olea europaea var. sylvestris]	SBP
gene_2217	scaffold11824	5754	6401	-	transcription factor HEC3-like [Olea europaea var. sylvestris]	bHLH
gene_22170	scaffold452	12914	16826	-	two-component response regulator ARR2-like isoform X2 [Olea europaea var. sylvestris]	ARR-B
gene_22171	scaffold45305	1820	2497	+	ethylene-responsive transcription factor 1B-like, partial [Olea europaea var. sylvestris]	ERF
gene_22175	scaffold45322	1651	3450	-	transcription factor bHLH123-like isoform X1 [Olea europaea var. sylvestris]	bHLH
gene_22189	scaffold45360	2628	3437	-	zinc finger protein 10-like [Olea europaea var. sylvestris]	C2H2
gene_22221	scaffold45458	449	1752	+	R2R3 MYB domain transcription factor [Fraxinus velutina]	MYB
gene_22233	scaffold45489	1316	1795	-	ethylene-responsive transcription factor 12-like [Olea europaea var. sylvestris]	ERF
gene_22255	scaffold45560	280	2771	-	NAC domain-containing protein 45 isoform X1 [Olea europaea var. sylvestris]	NAC
gene_22266	scaffold45599	615	2800	-	protein indeterminate-domain 2-like isoform X1 [Olea europaea var. sylvestris]	C2H2
gene_22289	scaffold45660	491	2560	+	zinc finger CCCH domain-containing protein 30-like [Olea europaea var. sylvestris]	C3H
gene_22299	scaffold45693	236	1255	+	transcription factor bHLH93-like [Olea europaea var. sylvestris]	bHLH
gene_22301	scaffold4569	2893	4143	+	B3 domain-containing protein Os03g0120900-like [Olea europaea var. sylvestris]	B3
gene_22322	scaffold45754	2832	4654	-	dof zinc finger protein DOF5.6 [Olea europaea var. sylvestris]	Dof
gene_22329	scaffold45777	2272	3463	-	nuclear transcription factor Y subunit B-1-like [Olea europaea var. sylvestris]	NF-YB
gene_22352	scaffold45868	3992	5245	+	transcription factor TCP8-like [Olea europaea var. sylvestris]	TCP
gene_22353	scaffold45870	15	941	+	transcription factor PRE6-like [Olea europaea var. sylvestris]	bHLH
gene_22358	scaffold45880	419	2259	+	transcription factor MYB1R1-like [Olea europaea var. sylvestris]	MYB_related
gene_2236	scaffold11843	5191	6240	-	transcription factor AS1 [Olea europaea var. sylvestris]	MYB
gene_22378	scaffold45929	1170	2681	-	transcription factor bHLH3-like [Olea europaea var. sylvestris]	bHLH
gene_22380	scaffold4593	6568	10493	+	transcription factor RF2b-like [Olea europaea var. sylvestris]	bZIP
gene_22415	scaffold46051	4045	4530	+	ethylene-responsive transcription factor ERF011-like [Olea europaea var. sylvestris]	ERF
gene_2243	scaffold11850	564	1212	-	ethylene-responsive transcription factor WIN1-like [Olea europaea var. sylvestris]	ERF
gene_22431	scaffold46089	1743	3264	+	transcription factor SRM1-like [Olea europaea var. sylvestris]	MYB_related
gene_22449	scaffold4613	3960	5415	-	WUSCHEL-related homeobox 11-like [Olea europaea var. sylvestris]	WOX
gene_22488	scaffold46283	989	2728	+	homeobox-leucine zipper protein HAT5-like [Olea europaea var. sylvestris]	HD-ZIP
gene_22500	scaffold46324	593	1846	-	transcription factor bHLH27-like [Olea europaea var. sylvestris]	bHLH
gene_22510	scaffold46376	145	1137	-	protein BASIC PENTACYSTEINE6-like [Olea europaea var. sylvestris]	BBR-BPC
gene_22533	scaffold46440	1158	5615	+	transcription factor bHLH68-like [Olea europaea var. sylvestris]	bHLH
gene_2254	scaffold1185	3387	5114	-	scarecrow-like protein 14 [Olea europaea var. sylvestris]	GRAS
gene_2255	scaffold1185	6498	10075	-	telomere repeat-binding protein 2-like isoform X4 [Olea europaea var. sylvestris]	MYB_related
gene_22552	scaffold464	3986	7369	+	protein FAR1-RELATED SEQUENCE 3 isoform X1 [Olea europaea var. sylvestris]	FAR1
gene_22561	scaffold46531	3804	5668	+	transcription repressor MYB6-like [Olea europaea var. sylvestris]	MYB
gene_22566	scaffold46549	2129	2586	+	transcription factor MYB36-like [Sesamum indicum]	MYB_related
gene_22620	scaffold4669	6998	8771	+	probable WRKY transcription factor 21 [Olea europaea var. sylvestris]	WRKY
gene_22645	scaffold46775	1105	1950	-	transcription factor TCP3-like [Olea europaea var. sylvestris]	TCP
gene_2265	scaffold1186	4613	7005	-	transcription factor bHLH130-like [Olea europaea var. sylvestris]	bHLH
gene_22654	scaffold46804	2194	5117	+	PREDICTED: transcription factor RF2b-like isoform X1 [Ipomoea nil]	bZIP
gene_22663	scaffold46843	573	2056	+	homeobox-leucine zipper protein ATHB-13-like [Olea europaea var. sylvestris]	HD-ZIP
gene_22664	scaffold46845	1194	1778	-	unnamed protein product [Coffea canephora]	bZIP
gene_22665	scaffold46847	5103	7008	+	probable WRKY transcription factor 69 [Olea europaea var. sylvestris]	WRKY
gene_22721	scaffold47027	1246	9452	+	MADS-box transcription factor 23-like isoform X1 [Olea europaea var. sylvestris]	MIKC_MADS
gene_22747	scaffold47096	398	3191	+	NAC domain-containing protein 30-like [Olea europaea var. sylvestris]	NAC
gene_22771	scaffold47187	1452	3148	+	probable WRKY transcription factor 71 [Olea europaea var. sylvestris]	WRKY
gene_22777	scaffold47218	686	1411	-	transcription factor TCP7-like [Olea europaea var. sylvestris]	TCP
gene_22782	scaffold4722	808	4385	-	probable WRKY transcription factor 61 [Olea europaea var. sylvestris]	WRKY
gene_22792	scaffold4726	8005	9960	+	transcription factor MYB16-like [Olea europaea var. sylvestris]	MYB
gene_22851	scaffold47431	1244	2755	+	transcription factor bHLH3-like isoform X1 [Olea europaea var. sylvestris]	bHLH
gene_22878	scaffold47520	756	2919	-	myb family transcription factor EFM-like [Olea europaea var. sylvestris]	G2-like
gene_22892	scaffold4755	8281	10503	+	protein indeterminate-domain 2-like [Olea europaea var. sylvestris]	C2H2
gene_22896	scaffold4757	2200	8303	+	protein NLP9-like [Olea europaea var. sylvestris]	Nin-like
gene_22914	scaffold47621	1925	3298	+	protein WUSCHEL-like [Olea europaea var. sylvestris]	WOX
gene_22946	scaffold4769	5659	7132	+	transcription factor MYB83-like [Olea europaea var. sylvestris]	MYB
gene_22951	scaffold47719	4572	5801	+	probable WRKY transcription factor 15 [Olea europaea var. sylvestris]	WRKY
gene_22976	scaffold47808	522	3186	+	growth-regulating factor 8-like isoform X1 [Olea europaea var. sylvestris]	GRF
gene_22978	scaffold47812	235	2154	-	transcription factor FAMA-like isoform X2 [Olea europaea var. sylvestris]	bHLH
gene_22980	scaffold47818	1262	2904	+	myb family transcription factor APL-like isoform X3 [Olea europaea var. sylvestris]	G2-like
gene_23045	scaffold48006	723	3312	-	uncharacterized protein LOC111395205 [Olea europaea var. sylvestris]	G2-like
gene_23064	scaffold48052	812	2548	+	myb family transcription factor PHL5-like [Olea europaea var. sylvestris]	G2-like
gene_23099	scaffold48184	2702	5821	-	transcription factor ALC-like [Olea europaea var. sylvestris]	bHLH
gene_23109	scaffold48211	982	2145	-	homeobox-leucine zipper protein ATHB-40 [Olea europaea var. sylvestris]	HD-ZIP
gene_23120	scaffold4825	4738	8903	-	transcription factor bHLH104 [Sesamum indicum]	bHLH
gene_23121	scaffold4825	18430	18861	-	ethylene-responsive transcription factor ERF098-like [Olea europaea var. sylvestris]	ERF
gene_23132	scaffold4828	6273	6701	-	nuclear transcription factor Y subunit B-5-like [Olea europaea var. sylvestris]	NF-YB
gene_23136	scaffold482	10603	15396	+	homeobox protein SBH1-like [Olea europaea var. sylvestris]	TALE
gene_23138	scaffold48303	724	2516	+	zinc finger protein WIP2-like [Olea europaea var. sylvestris]	C2H2
gene_23147	scaffold48341	4925	7781	-	GATA transcription factor 11-like isoform X1 [Olea europaea var. sylvestris]	GATA
gene_23186	scaffold4847	1795	4631	+	BEL1-like homeodomain protein 1 [Olea europaea var. sylvestris]	TALE
gene_23215	scaffold48580	1539	2524	-	transcription factor MYBS1-like [Olea europaea var. sylvestris]	MYB
gene_23226	scaffold4861	3045	6410	+	NF-X1-type zinc finger protein NFXL1 [Olea europaea var. sylvestris]	NF-X1
gene_23237	scaffold48665	340	2560	+	LOB domain-containing protein 30-like [Olea europaea var. sylvestris]	LBD
gene_23267	scaffold487	1854	3743	+	probable WRKY transcription factor 3 [Olea europaea var. sylvestris]	WRKY
gene_23270	scaffold4880	539	1782	+	probable WRKY transcription factor 65 [Olea europaea var. sylvestris]	WRKY
gene_23279	scaffold48843	288	1980	-	heat stress transcription factor C-1-like isoform X1 [Olea europaea var. sylvestris]	HSF
gene_23281	scaffold48849	2310	3373	+	homeobox-leucine zipper protein HAT22-like isoform X1 [Olea europaea var. sylvestris]	HD-ZIP
gene_23283	scaffold48850	1202	2591	+	transcription factor JUNGBRUNNEN 1-like [Olea europaea var. sylvestris]	NAC
gene_23285	scaffold48857	3931	5451	-	ethylene-responsive transcription factor SHINE 2 [Glycine max]	ERF
gene_23317	scaffold48944	3189	6469	-	NAC domain-containing protein 17-like [Olea europaea var. sylvestris]	NAC
gene_23328	scaffold4896	1397	2413	-	transcription factor TCP15-like [Olea europaea var. sylvestris]	TCP
gene_23336	scaffold4899	841	1125	+	mini zinc finger protein 2-like [Olea europaea var. sylvestris]	ZF-HD
gene_23379	scaffold4911	2668	6344	-	AP2-like ethylene-responsive transcription factor AIL6 [Olea europaea var. sylvestris]	AP2
gene_23389	scaffold4915	8596	9907	+	myb-related protein 308-like isoform X1 [Olea europaea var. sylvestris]	MYB
gene_23391	scaffold49167	2640	3504	-	ethylene-responsive transcription factor ERF061 [Olea europaea var. sylvestris]	ERF
gene_23414	scaffold49224	3743	4651	-	transcription factor MYBC1-like [Olea europaea var. sylvestris]	G2-like
gene_23437	scaffold492	6011	7858	-	protein ETHYLENE INSENSITIVE 3-like [Olea europaea var. sylvestris]	EIL
gene_23438	scaffold49306	2625	4184	-	transcription factor TCP8-like [Olea europaea var. sylvestris]	TCP
gene_23451	scaffold4932	5023	5955	-	LOB domain-containing protein 15-like [Olea europaea var. sylvestris]	LBD
gene_23468	scaffold49374	4289	6008	+	probable WRKY transcription factor 71 [Olea europaea var. sylvestris]	WRKY
gene_23513	scaffold49501	3448	4431	+	hypothetical protein CDL12_21162 [Handroanthus impetiginosus]	Dof
gene_23514	scaffold49504	1097	1707	-	transcription factor MYB106-like isoform X2 [Olea europaea var. sylvestris]	MYB_related
gene_23561	scaffold49637	1883	2568	+	GATA transcription factor 16-like isoform X1 [Olea europaea var. sylvestris]	GATA
gene_23568	scaffold4965	3707	8241	-	homeobox-leucine zipper protein GLABRA 2 [Olea europaea var. sylvestris]	HD-ZIP
gene_23579	scaffold4968	5808	7458	-	transcription factor MYB61-like [Olea europaea var. sylvestris]	MYB
gene_23598	scaffold49741	151	2734	-	transcription factor MYBS3-like isoform X2 [Olea europaea var. sylvestris]	MYB_related
gene_23642	scaffold498	1818	3357	+	LOB domain-containing protein 22 [Olea europaea var. sylvestris]	LBD
gene_23650	scaffold49906	1715	2542	-	LOB domain-containing protein 1-like [Olea europaea var. sylvestris]	LBD
gene_23665	scaffold4994	558	2130	-	WRKY transcription factor 22-like [Olea europaea var. sylvestris]	WRKY
gene_23667	scaffold49950	49	1807	+	transcription factor bHLH18-like isoform X2 [Olea europaea var. sylvestris]	bHLH
gene_23676	scaffold4998	699	4716	-	auxin response factor 9-like isoform X1 [Olea europaea var. sylvestris]	ARF
gene_23677	scaffold49990	1150	2142	-	transcription factor TCP5-like [Olea europaea var. sylvestris]	TCP
gene_23714	scaffold50062	1515	2672	+	NAC domain-containing protein 66-like [Olea europaea var. sylvestris]	NAC
gene_23740	scaffold50140	1534	2589	+	MADS-box protein SVP-like, partial [Olea europaea var. sylvestris]	M-type_MADS
gene_23758	scaffold501	17241	18580	-	B3 domain-containing protein Os01g0234100-like [Olea europaea var. sylvestris]	B3
gene_23759	scaffold50202	4815	7567	+	protein CUP-SHAPED COTYLEDON 3-like [Olea europaea var. sylvestris]	NAC
gene_23784	scaffold5028	18	2037	-	zinc finger protein JACKDAW-like [Olea europaea var. sylvestris]	C2H2
gene_23795	scaffold50315	753	1685	-	homeobox-leucine zipper protein ATHB-22-like [Olea europaea var. sylvestris]	HD-ZIP
gene_23808	scaffold50367	975	1826	+	dof zinc finger protein 1-like [Olea europaea var. sylvestris]	Dof
gene_23810	scaffold50374	1573	2697	+	transcription factor MYB59-like [Olea europaea var. sylvestris]	MYB
gene_23819	scaffold5039	485	1584	-	LOB domain-containing protein 15 [Olea europaea var. sylvestris]	LBD
gene_23823	scaffold50418	1512	1952	+	PREDICTED: ocs element-binding factor 1 [Erythranthe guttata]	bZIP
gene_23851	scaffold50507	1427	2392	-	AP2/ERF and B3 domain-containing transcription factor RAV1-like [Olea europaea var. sylvestris]	RAV
gene_23855	scaffold50522	397	1538	-	transcription factor HHO3-like [Olea europaea var. sylvestris]	G2-like
gene_23857	scaffold50525	1164	1838	-	dehydration-responsive element-binding protein 3-like [Olea europaea var. sylvestris]	ERF
gene_23863	scaffold50545	442	1359	+	transcription factor TCP4-like [Olea europaea var. sylvestris]	TCP
gene_23893	scaffold50626	1272	2645	-	transcription factor MYC4-like [Olea europaea var. sylvestris]	bHLH
gene_23900	scaffold5064	8713	10067	-	NAC domain-containing protein 71-like isoform X1 [Olea europaea var. sylvestris]	NAC
gene_23908	scaffold50677	3336	4540	+	homeobox-leucine zipper protein ATHB-20-like [Olea europaea var. sylvestris]	HD-ZIP
gene_23930	scaffold50741	2248	3026	-	squamosa promoter-binding-like protein 1 [Olea europaea var. sylvestris]	SBP
gene_23940	scaffold5077	1156	2226	-	transcription factor MYB44-like [Olea europaea var. sylvestris]	MYB
gene_23948	scaffold5079	6452	7919	-	transcription factor CSA-like [Olea europaea var. sylvestris]	MYB
gene_23970	scaffold50879	1391	2521	-	transcription factor JUNGBRUNNEN 1-like [Olea europaea var. sylvestris]	NAC
gene_23986	scaffold5092	6944	9092	+	cyclic dof factor 1-like [Olea europaea var. sylvestris]	Dof
gene_23990	scaffold50943	274	1507	+	transcription factor FER-LIKE IRON DEFICIENCY-INDUCED TRANSCRIPTION FACTOR [Olea europaea var. sylvestris]	bHLH
gene_24005	scaffold5098	4491	6350	-	protein ETHYLENE INSENSITIVE 3-like [Olea europaea var. sylvestris]	EIL
gene_2401	scaffold11	15753	16612	+	heat stress transcription factor B-2a-like isoform X1 [Olea europaea var. sylvestris]	HSF
gene_24014	scaffold51000	151	4005	+	transcription factor LUX [Sesamum indicum]	G2-like
gene_24015	scaffold51008	1864	3240	-	zinc finger CCCH domain-containing protein 30-like [Olea europaea var. sylvestris]	C3H
gene_24017	scaffold5101	329	2379	+	nuclear transcription factor Y subunit A-1-like isoform X3 [Olea europaea var. sylvestris]	NF-YA
gene_24034	scaffold5106	6170	8604	-	probable WRKY transcription factor 35 [Olea europaea var. sylvestris]	WRKY
gene_24036	scaffold51079	1295	3208	+	transcription factor MYB63 [Olea europaea var. sylvestris]	MYB
gene_24053	scaffold51133	545	1705	+	ethylene-responsive transcription factor ESR2-like [Olea europaea var. sylvestris]	ERF
gene_24054	scaffold51140	852	3224	-	growth-regulating factor 7-like [Olea europaea var. sylvestris]	GRF
gene_24058	scaffold51155	1731	2072	+	nuclear transcription factor Y subunit C-4-like [Olea europaea var. sylvestris]	NF-YC
gene_24063	scaffold51168	85	1186	+	transcription factor MYB52-like [Olea europaea var. sylvestris]	MYB_related
gene_24072	scaffold5119	7261	9842	-	WUSCHEL-related homeobox 1-like [Olea europaea var. sylvestris]	WOX
gene_24085	scaffold5125	5827	7611	-	protein ETHYLENE INSENSITIVE 3-like [Olea europaea var. sylvestris]	EIL
gene_24092	scaffold51288	229	2045	+	LOB domain-containing protein 27-like [Olea europaea var. sylvestris]	LBD
gene_24123	scaffold5137	3492	9390	-	auxin response factor 19-like isoform X1 [Olea europaea var. sylvestris]	ARF
gene_24128	scaffold5139	17913	19933	+	nuclear transcription factor Y subunit C-1 [Olea europaea var. sylvestris]	NF-YC
gene_2413	scaffold120073	815	1192	+	MADS-box protein SVP-like [Olea europaea var. sylvestris]	M-type_MADS
gene_2414	scaffold12009	616	4965	+	auxin response factor 18 isoform X1 [Olea europaea var. sylvestris]	ARF
gene_24141	scaffold51436	1899	2324	+	ethylene-responsive transcription factor ERF008-like [Olea europaea var. sylvestris]	ERF
gene_24175	scaffold51535	955	3416	-	transcription factor TCP12-like [Olea europaea var. sylvestris]	TCP
gene_24190	scaffold51588	1381	3933	+	agamous-like MADS-box protein AGL12 isoform X1 [Olea europaea var. sylvestris]	MIKC_MADS
gene_24214	scaffold51677	57	1616	+	hypothetical protein CDL12_19346 [Handroanthus impetiginosus]	LBD
gene_24218	scaffold51683	1706	2692	+	trihelix transcription factor ASR3-like [Olea europaea var. sylvestris]	Trihelix
gene_24226	scaffold516	10133	10939	-	ethylene-responsive transcription factor 5-like [Olea europaea var. sylvestris]	ERF
gene_24238	scaffold5172	9682	10536	-	protein BASIC PENTACYSTEINE2-like isoform X1 [Olea europaea var. sylvestris]	BBR-BPC
gene_2424	scaffold12014	785	2059	-	transcription factor bHLH87 isoform X1 [Olea europaea var. sylvestris]	bHLH
gene_24257	scaffold5182	11905	13861	+	transcription factor MYB16-like [Olea europaea var. sylvestris]	MYB
gene_24295	scaffold51925	940	1416	-	transcription factor MYB61-like [Olea europaea var. sylvestris]	MYB_related
gene_24299	scaffold51934	3801	5264	-	probable WRKY transcription factor 28 isoform X1 [Olea europaea var. sylvestris]	WRKY
gene_24300	scaffold51935	432	2359	+	zinc finger protein MAGPIE [Herrania umbratica]	C2H2
gene_24301	scaffold5193	4495	6120	-	transcription factor bHLH94-like [Olea europaea var. sylvestris]	bHLH
gene_24308	scaffold5196	1606	4092	-	protein indeterminate-domain 2-like [Olea europaea var. sylvestris]	C2H2
gene_24313	scaffold51999	142	2027	+	transcription factor MYB1R1-like [Olea europaea var. sylvestris]	MYB_related
gene_24334	scaffold52060	1955	3001	+	NAC domain-containing protein 92-like [Olea europaea var. sylvestris]	NAC
gene_24355	scaffold52114	52	2850	-	transcription factor MYB105-like [Olea europaea var. sylvestris]	MYB
gene_24361	scaffold52138	204	2158	+	transcription factor bHLH104-like [Olea europaea var. sylvestris]	bHLH
gene_24375	scaffold5218	3420	4094	+	ethylene-responsive transcription factor 3-like [Olea europaea var. sylvestris]	ERF
gene_24380	scaffold5220	6226	10503	+	protein tesmin/TSO1-like CXC 2 [Olea europaea var. sylvestris]	CPP
gene_24388	scaffold5224	634	9410	-	protein PHR1-LIKE 3-like [Olea europaea var. sylvestris]	G2-like
gene_24409	scaffold52319	202	1836	-	scarecrow-like protein 4 [Olea europaea var. sylvestris]	GRAS
gene_24413	scaffold52327	1425	2318	+	transcription factor TCP9-like isoform X1 [Olea europaea var. sylvestris]	TCP
gene_24416	scaffold52333	795	1796	-	ethylene-responsive transcription factor RAP2-13-like [Olea europaea var. sylvestris]	ERF
gene_24431	scaffold52377	1725	3002	-	scarecrow-like protein 18 [Olea europaea var. sylvestris]	GRAS
gene_24444	scaffold5240	2466	3914	+	transcription factor MYB61-like [Olea europaea var. sylvestris]	MYB
gene_24464	scaffold5245	7356	9218	-	GATA transcription factor 24-like isoform X2 [Olea europaea var. sylvestris]	GATA
gene_24475	scaffold5250	4335	8832	-	auxin response factor 19-like isoform X2 [Olea europaea var. sylvestris]	ARF
gene_2449	scaffold12040	2029	5121	-	transcription factor bHLH68-like isoform X1 [Olea europaea var. sylvestris]	bHLH
gene_24539	scaffold52754	914	2140	+	homeobox-leucine zipper protein ATHB-54-like isoform X1 [Olea europaea var. sylvestris]	HD-ZIP
gene_24544	scaffold52777	1435	2043	+	ethylene-responsive transcription factor 1B-like [Olea europaea var. sylvestris]	ERF
gene_24546	scaffold52786	3417	4674	+	transcription factor MYB102-like isoform X1 [Olea europaea var. sylvestris]	MYB
gene_24597	scaffold5295	7692	11087	+	auxin response factor 9-like [Olea europaea var. sylvestris]	ARF
gene_24601	scaffold52979	315	3067	+	transcription factor BHLH094-like isoform X2 [Olea europaea var. sylvestris]	bHLH
gene_24635	scaffold5309	4135	6042	+	transcription factor bHLH123-like [Olea europaea var. sylvestris]	bHLH
gene_24665	scaffold5321	7403	9316	-	probable WRKY transcription factor 33 [Olea europaea var. sylvestris]	WRKY
gene_24669	scaffold5324	10607	11511	+	transcription factor MYB113-like [Olea europaea var. sylvestris]	MYB
gene_24684	scaffold53317	1887	3366	+	uncharacterized protein LOC111396191 [Olea europaea var. sylvestris]	MYB
gene_24694	scaffold53331	1315	2921	-	NAC domain-containing protein 30-like [Olea europaea var. sylvestris]	NAC
gene_2470	scaffold1205	13237	15258	+	scarecrow-like protein 28 [Olea europaea var. sylvestris]	GRAS
gene_24729	scaffold53426	1563	2282	+	ethylene-responsive transcription factor ERF039-like [Olea europaea var. sylvestris]	ERF
gene_24783	scaffold53678	475	1912	-	transcription factor MYB52-like [Olea europaea var. sylvestris]	MYB
gene_24817	scaffold53775	4194	5561	+	transcription factor PRE1 [Olea europaea var. sylvestris]	bHLH
gene_24820	scaffold53780	1635	2485	-	GATA transcription factor 4-like [Olea europaea var. sylvestris]	GATA
gene_24830	scaffold5380	3898	5880	-	NAC domain-containing protein 35-like [Olea europaea var. sylvestris]	NAC
gene_24833	scaffold53818	360	2682	-	myb family transcription factor PHL6-like [Olea europaea var. sylvestris]	G2-like
gene_2488	scaffold12076	831	2750	-	transcription factor MYB113-like [Olea europaea var. sylvestris]	MYB
gene_24884	scaffold5398	7831	8667	+	zinc finger protein 10-like [Olea europaea var. sylvestris]	C2H2
gene_2489	scaffold12079	2553	5274	-	NAC domain-containing protein 86-like [Olea europaea var. sylvestris]	NAC
gene_24903	scaffold5405	1114	4041	-	probable transcription factor KAN4 [Olea europaea var. sylvestris]	G2-like
gene_24906	scaffold5406	554	1288	-	dof zinc finger protein DOF3.1-like [Olea europaea var. sylvestris]	Dof
gene_24914	scaffold54095	579	2926	+	ethylene-responsive transcription factor RAP2-7-like isoform X3 [Olea europaea var. sylvestris]	AP2
gene_24922	scaffold54126	3729	5754	-	scarecrow-like protein 14 [Sesamum indicum]	GRAS
gene_24945	scaffold541	2296	4661	-	transcription factor bHLH112-like isoform X1 [Olea europaea var. sylvestris]	bHLH
gene_24957	scaffold54234	1471	2346	+	transcription factor TCP4-like [Olea europaea var. sylvestris]	TCP
gene_2496	scaffold12086	3361	4835	+	transcription factor MYBS3-like [Olea europaea var. sylvestris]	MYB_related
gene_24966	scaffold5425	1347	3210	-	transcription factor bHLH123-like isoform X1 [Olea europaea var. sylvestris]	bHLH
gene_24979	scaffold5428	4750	6798	-	transcription factor MYC4-like [Olea europaea var. sylvestris]	bHLH
gene_24981	scaffold5429	5340	8059	-	myb-related protein 2-like isoform X1 [Olea europaea var. sylvestris]	G2-like
gene_2500	scaffold1208	8318	11668	-	homeobox-leucine zipper protein MERISTEM L1-like [Olea europaea var. sylvestris]	HD-ZIP
gene_25001	scaffold54381	3800	5077	+	transcription factor RAX2-like [Olea europaea var. sylvestris]	MYB
gene_25016	scaffold54441	1140	2576	+	putative homeobox-leucine zipper protein ATHB-51 [Olea europaea var. sylvestris]	HD-ZIP
gene_25084	scaffold5471	966	9564	+	ribosomal RNA small subunit methyltransferase, chloroplastic [Olea europaea var. sylvestris]	G2-like
gene_25108	scaffold5481	6209	7749	+	dof zinc finger protein DOF2.5-like [Olea europaea var. sylvestris]	Dof
gene_25116	scaffold54859	2896	4330	+	NAC domain-containing protein 73-like [Olea europaea var. sylvestris]	NAC
gene_25161	scaffold549	17185	18356	-	transcription factor RAX2-like [Olea europaea var. sylvestris]	MYB
gene_25194	scaffold5511	2506	5781	+	AP2-like ethylene-responsive transcription factor At1g16060 [Sesamum indicum]	AP2
gene_25209	scaffold5514	9334	10486	+	heat stress transcription factor B-2a-like isoform X1 [Olea europaea var. sylvestris]	HSF
gene_25215	scaffold5517	5616	10173	+	homeobox-leucine zipper protein ANTHOCYANINLESS 2-like isoform X2 [Olea europaea var. sylvestris]	HD-ZIP
gene_25259	scaffold552	589	3956	+	E2F transcription factor-like E2FE [Olea europaea var. sylvestris]	E2F/DP
gene_2526	scaffold12121	2858	3628	-	dof zinc finger protein DOF5.4-like [Olea europaea var. sylvestris]	Dof
gene_2527	scaffold12123	2810	4168	-	scarecrow-like protein 3 [Olea europaea var. sylvestris]	GRAS
gene_253	scaffold1019	4470	6955	+	MADS-box transcription factor 23-like [Olea europaea var. sylvestris]	MIKC_MADS
gene_25301	scaffold55411	520	2048	-	myb family transcription factor PHL8-like isoform X1 [Olea europaea var. sylvestris]	G2-like
gene_25312	scaffold5546	6776	7924	-	uncharacterized protein LOC105170049 isoform X2 [Sesamum indicum]	C2H2
gene_2532	scaffold12130	1681	6939	-	two-component response regulator ARR12-like isoform X2 [Olea europaea var. sylvestris]	ARR-B
gene_25335	scaffold55579	796	2381	+	transcription factor DIVARICATA-like isoform X1 [Olea europaea var. sylvestris]	MYB
gene_25340	scaffold55590	1494	2479	-	NAC domain-containing protein 83-like [Olea europaea var. sylvestris]	NAC
gene_25346	scaffold5560	7524	8260	-	ethylene-responsive transcription factor ERF021-like [Olea europaea var. sylvestris]	ERF
gene_25351	scaffold5562	14870	15837	-	LOB domain-containing protein 41-like [Coffea arabica]	LBD
gene_25384	scaffold55733	305	1079	-	transcription factor MYB106-like isoform X2 [Olea europaea var. sylvestris]	MYB_related
gene_25395	scaffold55780	650	2169	+	protein ODORANT1-like [Olea europaea var. sylvestris]	MYB
gene_25427	scaffold55903	1717	2837	+	protein SHOOT GRAVITROPISM 5-like isoform X1 [Olea europaea var. sylvestris]	C2H2
gene_25429	scaffold55909	766	2587	+	zinc finger protein WIP2-like [Olea europaea var. sylvestris]	C2H2
gene_25465	scaffold56062	1162	2513	-	transcription factor WER-like [Olea europaea var. sylvestris]	MYB
gene_25471	scaffold56083	926	4107	-	auxin response factor 18-like [Olea europaea var. sylvestris]	ARF
gene_25508	scaffold56230	2428	2823	-	ethylene-responsive transcription factor ERF098-like [Sesamum indicum]	ERF
gene_25518	scaffold5627	3835	4332	-	cyclic dof factor 4-like [Olea europaea var. sylvestris]	Dof
gene_25521	scaffold56296	23	2812	-	transcription factor PCL1-like [Olea europaea var. sylvestris]	G2-like
gene_25526	scaffold5630	1615	3245	+	NAC transcription factor 29-like [Olea europaea var. sylvestris]	NAC
gene_25550	scaffold56388	1204	2363	+	probable WRKY transcription factor 7 [Olea europaea var. sylvestris]	WRKY
gene_25566	scaffold5643	499	1922	-	heat stress transcription factor B-4-like [Olea europaea var. sylvestris]	HSF
gene_25574	scaffold56463	1241	2807	-	homeobox protein knotted-1-like 1 isoform X1 [Olea europaea var. sylvestris]	TALE
gene_25576	scaffold56470	685	2272	-	GATA transcription factor 1-like [Olea europaea var. sylvestris]	GATA
gene_25595	scaffold5654	16564	20540	+	probable transcription factor KAN2 isoform X2 [Olea europaea var. sylvestris]	G2-like
gene_25613	scaffold56631	1286	1720	-	nuclear transcription factor Y subunit B-4-like [Olea europaea var. sylvestris]	NF-YB
gene_25615	scaffold5663	231	4219	-	GATA transcription factor 28 isoform X1 [Olea europaea var. sylvestris]	GATA
gene_25626	scaffold56680	1095	2654	+	NAC domain-containing protein 90-like [Olea europaea var. sylvestris]	NAC
gene_25650	scaffold56766	657	2090	+	transcription factor RAX2-like [Olea europaea var. sylvestris]	MYB
gene_25671	scaffold5683	24741	30841	-	probable transcription factor KAN4 [Olea europaea var. sylvestris]	G2-like
gene_25681	scaffold5688	4696	5412	+	LOB domain-containing protein 39-like [Olea europaea var. sylvestris]	LBD
gene_25693	scaffold56910	425	982	+	transcription factor MYB44-like [Olea europaea var. sylvestris]	MYB
gene_257	scaffold10202	1004	7494	+	uncharacterized protein LOC111365390 [Olea europaea var. sylvestris]	MYB_related
gene_25703	scaffold56945	1135	2833	+	transcription factor bHLH35-like [Olea europaea var. sylvestris]	bHLH
gene_25726	scaffold57025	3868	5672	+	NAC domain-containing protein 2-like [Olea europaea var. sylvestris]	NAC
gene_25735	scaffold5704	8575	10947	-	BEL1-like homeodomain protein 1 [Olea europaea var. sylvestris]	TALE
gene_25742	scaffold57075	2494	3185	+	MADS17 protein [Dendrocalamus latiflorus]	M-type_MADS
gene_25745	scaffold5708	7154	7570	-	nuclear transcription factor Y subunit B-5-like [Olea europaea var. sylvestris]	NF-YB
gene_25756	scaffold57125	1747	2097	+	nuclear transcription factor Y subunit C-4-like [Olea europaea var. sylvestris]	NF-YC
gene_25769	scaffold57193	2084	2806	+	dof zinc finger protein DOF1.4-like [Sesamum indicum]	Dof
gene_25785	scaffold57245	707	1331	-	dof zinc finger protein DOF3.1-like [Olea europaea var. sylvestris]	Dof
gene_2584	scaffold12173	1960	4670	+	auxin response factor 18-like [Olea europaea var. sylvestris]	ARF
gene_25845	scaffold5747	2936	7138	+	telomere repeat-binding factor 1 isoform X1 [Olea europaea var. sylvestris]	MYB_related
gene_25857	scaffold57558	875	4533	+	cyclic dof factor 2-like [Olea europaea var. sylvestris]	Dof
gene_25880	scaffold5763	3747	5260	+	probable WRKY transcription factor 11 [Olea europaea var. sylvestris]	WRKY
gene_25957	scaffold5792	698	4775	+	auxin response factor 9-like [Olea europaea var. sylvestris]	ARF
gene_25984	scaffold5800	2950	7380	+	squamosa promoter-binding-like protein 14 isoform X2 [Olea europaea var. sylvestris]	SBP
gene_25997	scaffold58074	797	2581	-	transcription factor SPEECHLESS-like [Olea europaea var. sylvestris]	bHLH
gene_25998	scaffold58078	868	2722	-	zinc finger protein NUTCRACKER [Sesamum indicum]	C2H2
gene_26020	scaffold5815	11989	16688	+	G-box-binding factor 1 [Olea europaea var. sylvestris]	bZIP
gene_26027	scaffold5817	3431	10055	+	protein ALF [Olea europaea var. sylvestris]	LFY
gene_26059	scaffold582	356	3461	+	protein indeterminate-domain 5, chloroplastic-like [Olea europaea var. sylvestris]	C2H2
gene_26098	scaffold5847	766	10440	+	MADS-box protein SOC1-like isoform X2 [Olea europaea var. sylvestris]	M-type_MADS
gene_26104	scaffold584	7434	8801	+	teosinte branched 1 cycloidea and PCF transcription factor 2 [Fraxinus mandshurica]	TCP
gene_26105	scaffold584	20802	22697	+	protein RADIALIS-like 3 [Olea europaea var. sylvestris]	MYB_related
gene_26123	scaffold5857	6795	7265	+	bZIP transcription factor 11-like [Olea europaea var. sylvestris]	bZIP
gene_26129	scaffold58594	1579	2742	-	protein SENSITIVE TO PROTON RHIZOTOXICITY 2-like [Olea europaea var. sylvestris]	C2H2
gene_26161	scaffold5869	2706	5025	+	putative protein FAR1-RELATED SEQUENCE 10 [Sesamum indicum]	FAR1
gene_26183	scaffold5876	12331	16781	+	probable WRKY transcription factor 4 isoform X1 [Olea europaea var. sylvestris]	WRKY
gene_2621	scaffold12206	8210	12167	+	transcription factor HBP-1b(c38)-like isoform X2 [Olea europaea var. sylvestris]	bZIP
gene_26212	scaffold5885	5919	7281	-	ethylene-responsive transcription factor ABR1-like [Olea europaea var. sylvestris]	ERF
gene_26235	scaffold58968	1016	1984	-	pathogenesis-related genes transcriptional activator PTI6-like [Olea europaea var. sylvestris]	ERF
gene_2625	scaffold1220	11042	15199	+	transcription factor-like protein DPB isoform X2 [Olea europaea var. sylvestris]	E2F/DP
gene_26251	scaffold59009	678	1708	-	transcription factor PRE6-like [Sesamum indicum]	bHLH
gene_26255	scaffold5901	93	8543	-	calmodulin-binding transcription activator 3-like isoform X1 [Olea europaea var. sylvestris]	CAMTA
gene_26283	scaffold59186	6407	8088	+	agamous-like MADS-box protein AGL12 [Olea europaea var. sylvestris]	MIKC_MADS
gene_26286	scaffold5918	13042	15785	+	transcription factor MUTE-like [Olea europaea var. sylvestris]	bHLH
gene_26290	scaffold59199	2597	4031	+	basic leucine zipper 19-like [Olea europaea var. sylvestris]	bZIP
gene_26303	scaffold59235	2468	3121	+	agamous-like MADS-box protein AGL62 [Olea europaea var. sylvestris]	M-type_MADS
gene_26330	scaffold5935	4547	5849	-	transcription factor MYB80 [Olea europaea var. sylvestris]	MYB
gene_26338	scaffold59398	268	2421	+	transcription factor bHLH78-like [Olea europaea var. sylvestris]	bHLH
gene_26354	scaffold59455	372	2539	-	probable WRKY transcription factor 31 [Olea europaea var. sylvestris]	WRKY
gene_26363	scaffold59483	777	1829	+	transcription factor MYB102-like [Olea europaea var. sylvestris]	MYB
gene_26364	scaffold59493	2794	3690	+	WUSCHEL-related homeobox 4-like [Olea europaea var. sylvestris]	WOX
gene_26388	scaffold59554	1980	2766	+	uncharacterized protein LOC111389474 [Olea europaea var. sylvestris]	G2-like
gene_26393	scaffold5956	4057	7176	+	AP2-like ethylene-responsive transcription factor BBM isoform X2 [Olea europaea var. sylvestris]	AP2
gene_26419	scaffold59681	4787	5766	+	WUSCHEL-related homeobox 5-like [Olea europaea var. sylvestris]	WOX
gene_2643	scaffold12225	7155	10583	+	protein indeterminate-domain 12-like isoform X2 [Olea europaea var. sylvestris]	C2H2
gene_26434	scaffold5971	3206	4880	-	nuclear transcription factor Y subunit B-1-like isoform X1 [Olea europaea var. sylvestris]	NF-YB
gene_26520	scaffold60097	3505	3951	+	bZIP transcription factor 11-like [Olea europaea var. sylvestris]	bZIP
gene_26526	scaffold600	17655	20165	-	probable WRKY transcription factor 72 [Olea europaea var. sylvestris]	WRKY
gene_26534	scaffold6012	7276	8650	+	putative NAC domain-containing protein 94 [Olea europaea var. sylvestris]	NAC
gene_26549	scaffold601	23921	25957	+	transcription factor bHLH154-like [Olea europaea var. sylvestris]	bHLH
gene_2660	scaffold1223	13058	15119	-	transcription factor MYB52-like [Olea europaea var. sylvestris]	MYB
gene_26602	scaffold6038	4848	6602	+	scarecrow-like protein 21 [Olea europaea var. sylvestris]	GRAS
gene_26625	scaffold60482	1278	2045	+	LOB domain-containing protein 1-like [Olea europaea var. sylvestris]	LBD
gene_26653	scaffold60600	525	1249	+	ethylene-responsive transcription factor 1B-like [Olea europaea var. sylvestris]	ERF
gene_26684	scaffold6073	659	3168	+	myb family transcription factor PHL7-like [Olea europaea var. sylvestris]	G2-like
gene_26694	scaffold60766	796	3668	+	protein Dr1 homolog [Olea europaea var. sylvestris]	NF-YB
gene_26721	scaffold6082	6774	9049	+	ethylene-responsive transcription factor ABR1-like, partial [Olea europaea var. sylvestris]	ERF
gene_26738	scaffold608	10111	14720	+	squamosa promoter-binding-like protein 14 [Olea europaea var. sylvestris]	SBP
gene_26776	scaffold61060	1447	1734	+	mini zinc finger protein 2-like [Olea europaea var. sylvestris]	ZF-HD
gene_26787	scaffold61113	412	1957	+	myb family transcription factor PHL8-like isoform X1 [Olea europaea var. sylvestris]	G2-like
gene_26815	scaffold61218	2038	2598	-	lateral organ boundaries [Fraxinus mandshurica]	LBD
gene_26826	scaffold6126	503	5735	-	protein tesmin/TSO1-like CXC 2 isoform X1 [Olea europaea var. sylvestris]	CPP
gene_26846	scaffold61341	925	1461	+	ethylene-responsive transcription factor 1B-like [Olea europaea var. sylvestris]	ERF
gene_26848	scaffold61361	346	1764	+	scarecrow-like protein 3 isoform X1 [Olea europaea var. sylvestris]	GRAS
gene_26876	scaffold61435	823	2163	+	transcription factor MYB61-like [Olea europaea var. sylvestris]	MYB
gene_26889	scaffold61492	2133	2828	+	transcription factor MYB1-like [Olea europaea var. sylvestris]	MYB
gene_26895	scaffold6150	5918	6898	+	dof zinc finger protein DOF5.3-like [Olea europaea var. sylvestris]	Dof
gene_26911	scaffold61588	138	2674	+	growth-regulating factor 1-like isoform X2 [Olea europaea var. sylvestris]	GRF
gene_26914	scaffold615	2872	7773	+	protein PHOSPHATE STARVATION RESPONSE 1-like [Olea europaea var. sylvestris]	G2-like
gene_26936	scaffold6166	6843	8621	+	protein SOMBRERO-like [Olea europaea var. sylvestris]	NAC
gene_26944	scaffold61704	777	1546	+	protein RADIALIS-like 2 isoform X1 [Olea europaea var. sylvestris]	MYB_related
gene_2695	scaffold1227	3082	5318	+	NAC domain-containing protein 92-like [Olea europaea var. sylvestris]	NAC
gene_26981	scaffold6184	1004	3988	+	transcription factor MYB35-like, partial [Olea europaea var. sylvestris]	MYB
gene_26989	scaffold61897	986	1606	+	transcription factor HEC2-like [Olea europaea var. sylvestris]	bHLH
gene_27008	scaffold6199	2294	8290	-	squamosa promoter-binding-like protein 2 [Fraxinus mandshurica]	SBP
gene_2701	scaffold12288	4376	5768	-	transcription factor bHLH35-like [Olea europaea var. sylvestris]	bHLH
gene_27012	scaffold61	12219	12980	+	ethylene-responsive transcription factor LEP-like [Olea europaea var. sylvestris]	ERF
gene_2702	scaffold12289	2118	5503	+	probable WRKY transcription factor 61 isoform X1 [Olea europaea var. sylvestris]	WRKY
gene_27020	scaffold62037	4128	6222	-	probable WRKY transcription factor 9 isoform X2 [Olea europaea var. sylvestris]	WRKY
gene_27022	scaffold6203	2599	7104	-	zinc finger CCCH domain-containing protein 14-like [Olea europaea var. sylvestris]	C3H
gene_27033	scaffold6211	2489	3838	-	uncharacterized protein LOC111402062 isoform X1 [Olea europaea var. sylvestris]	Trihelix
gene_2704	scaffold12290	292	2279	+	DNA polymerase epsilon subunit 3-like [Olea europaea var. sylvestris]	NF-YB
gene_27086	scaffold6234	4647	9269	-	B-box zinc finger protein 22-like [Olea europaea var. sylvestris]	DBB
gene_27130	scaffold6253	1560	6349	+	uncharacterized protein LOC111367031 [Olea europaea var. sylvestris]	MYB_related
gene_27149	scaffold625	7076	11661	-	transcription factor MYB124-like isoform X1 [Olea europaea var. sylvestris]	MYB
gene_27151	scaffold6260	2373	3419	+	trihelix transcription factor ASIL1-like [Olea europaea var. sylvestris]	Trihelix
gene_27165	scaffold62697	775	2181	-	transcription factor bHLH35-like [Olea europaea var. sylvestris]	bHLH
gene_27178	scaffold6273	6784	9020	+	nuclear transcription factor Y subunit A-1-like [Olea europaea var. sylvestris]	NF-YA
gene_27208	scaffold6290	1411	4278	+	uncharacterized protein LOC111374744 [Olea europaea var. sylvestris]	MYB_related
gene_2722	scaffold1230	2792	4289	+	protein BRASSINAZOLE-RESISTANT 1-like [Olea europaea var. sylvestris]	BES1
gene_27228	scaffold62	16829	17743	+	transcription factor MYBC1-like [Olea europaea var. sylvestris]	G2-like
gene_27270	scaffold63193	718	1830	+	transcription factor TCP14-like [Olea europaea var. sylvestris]	TCP
gene_2728	scaffold12314	1436	6757	+	zinc finger transcription factor YY1 [Olea europaea var. sylvestris]	C2H2
gene_27280	scaffold6321	3278	6956	-	uncharacterized protein At4g06598-like [Olea europaea var. sylvestris]	bZIP
gene_27308	scaffold63335	56	1888	-	transcription factor MYB41-like [Olea europaea var. sylvestris]	MYB
gene_27312	scaffold6334	2682	4053	-	transcription factor MYB26-like [Olea europaea var. sylvestris]	MYB
gene_27313	scaffold63351	1259	1903	+	ethylene-responsive transcription factor ERF107 [Sesamum indicum]	ERF
gene_27315	scaffold6335	7700	8389	+	ethylene-responsive transcription factor TINY-like [Olea europaea var. sylvestris]	ERF
gene_27317	scaffold6337	4941	11649	-	uncharacterized protein LOC111382490 [Olea europaea var. sylvestris]	CPP
gene_27339	scaffold63475	890	1621	+	ethylene-responsive transcription factor ERF014-like [Olea europaea var. sylvestris]	ERF
gene_27358	scaffold6353	1249	9030	+	zinc finger CCCH domain-containing protein 5 isoform X3 [Olea europaea var. sylvestris]	C3H
gene_27363	scaffold6355	3330	4343	-	transcription factor MYB8-like [Olea europaea var. sylvestris]	MYB
gene_27370	scaffold6357	2074	3453	+	transcription factor TCP2-like [Olea europaea var. sylvestris]	TCP
gene_27372	scaffold6358	5526	6626	-	zinc-finger homeodomain protein 9-like [Olea europaea var. sylvestris]	ZF-HD
gene_27399	scaffold636	4846	8964	-	protein OVEREXPRESSOR OF CATIONIC PEROXIDASE 3 isoform X3 [Olea europaea var. sylvestris]	HB-other
gene_27414	scaffold63767	1457	1954	-	ethylene-responsive transcription factor ERF022 [Olea europaea var. sylvestris]	ERF
gene_27419	scaffold63791	456	989	+	basic leucine zipper 43-like [Olea europaea var. sylvestris]	bZIP
gene_27443	scaffold6390	5583	6689	+	transcription factor MYB44-like [Olea europaea var. sylvestris]	MYB
gene_27458	scaffold639	5518	7253	+	homeobox-leucine zipper protein HAT3-like [Olea europaea var. sylvestris]	HD-ZIP
gene_27486	scaffold64125	4253	5605	+	zinc finger protein CONSTANS-LIKE 4-like [Olea europaea var. sylvestris]	CO-like
gene_27496	scaffold64160	325	1296	-	transcription factor PRE6-like [Sesamum indicum]	bHLH
gene_27510	scaffold6420	4683	8016	+	zinc finger protein 511-like [Olea europaea var. sylvestris]	C2H2
gene_27522	scaffold64271	1084	2477	-	transcription factor MYBS3-like isoform X1 [Olea europaea var. sylvestris]	MYB_related
gene_27525	scaffold6427	215	3276	+	uncharacterized protein LOC111411033 isoform X1 [Olea europaea var. sylvestris]	C2H2
gene_27537	scaffold64340	100	1301	-	transcription factor bHLH18-like [Olea europaea var. sylvestris]	bHLH
gene_27548	scaffold6439	1795	3042	+	protein RKD3-like [Olea europaea var. sylvestris]	Nin-like
gene_27558	scaffold64452	106	849	-	putative ethylene-responsive transcription factor ERF109-like protein [Olea europaea subsp. europaea]	ERF
gene_27594	scaffold6458	8542	9477	-	hypothetical protein CDL12_06299 [Handroanthus impetiginosus]	ERF
gene_27597	scaffold645	4858	7592	+	myb-related protein 2-like [Olea europaea var. sylvestris]	G2-like
gene_27614	scaffold6469	584	9229	-	protein tesmin/TSO1-like CXC 5 isoform X4 [Olea europaea var. sylvestris]	CPP
gene_27625	scaffold64762	1817	2919	+	LOB domain-containing protein 12-like isoform X1 [Olea europaea var. sylvestris]	LBD
gene_2763	scaffold1233	12042	13226	+	transcription factor UNE10-like [Olea europaea var. sylvestris]	bHLH
gene_27638	scaffold6481	5667	8739	-	transcription factor bHLH68-like isoform X1 [Olea europaea var. sylvestris]	bHLH
gene_27661	scaffold64961	368	2540	-	BES1/BZR1 homolog protein 4-like isoform X1 [Olea europaea var. sylvestris]	BES1
gene_27677	scaffold64	5256	6682	-	ethylene-responsive transcription factor RAP2-12-like [Olea europaea var. sylvestris]	ERF
gene_27680	scaffold6500	636	1603	+	homeobox-leucine zipper protein ATHB-12 [Olea europaea var. sylvestris]	HD-ZIP
gene_27695	scaffold65066	676	2607	+	AP2-like ethylene-responsive transcription factor [Actinidia chinensis var. chinensis]	AP2
gene_27706	scaffold65137	3372	4867	+	NAC domain-containing protein 92-like [Olea europaea var. sylvestris]	NAC
gene_27716	scaffold6517	4198	9352	+	protein tesmin/TSO1-like CXC 2 [Olea europaea var. sylvestris]	CPP
gene_27730	scaffold65231	82	786	-	ethylene-responsive transcription factor 4-like [Olea europaea var. sylvestris]	ERF
gene_27740	scaffold65275	543	2709	-	LOB domain-containing protein 1-like [Olea europaea var. sylvestris]	LBD
gene_27747	scaffold65305	3860	4420	-	putative dehydration-responsive element-binding protein 2H [Olea europaea var. sylvestris]	ERF
gene_27769	scaffold6536	1962	6653	-	homeobox protein knotted-1-like LET12 isoform X2 [Olea europaea var. sylvestris]	TALE
gene_27821	scaffold65613	13	1893	-	hypothetical protein CDL12_14341 [Handroanthus impetiginosus]	GRF
gene_27822	scaffold6561	3797	4504	-	zinc-finger homeodomain protein 2-like [Olea europaea var. sylvestris]	ZF-HD
gene_27846	scaffold6575	3477	9163	+	heat shock factor protein HSF8-like [Olea europaea var. sylvestris]	HSF
gene_27849	scaffold65768	1340	2135	-	ethylene-responsive transcription factor ERF003-like [Olea europaea var. sylvestris]	ERF
gene_27859	scaffold657	6729	8208	-	transcription factor DIVARICATA-like [Olea europaea var. sylvestris]	MYB
gene_27880	scaffold658	14342	17688	-	receptor protein kinase-like protein ZAR1 [Olea europaea var. sylvestris]	S1Fa-like
gene_27908	scaffold659	34405	35624	-	NAC domain-containing protein 100-like [Olea europaea var. sylvestris]	NAC
gene_2793	scaffold1236	12305	15942	-	BEL1-like homeodomain protein 3 [Olea europaea var. sylvestris]	TALE
gene_27934	scaffold6609	1813	3210	-	GATA transcription factor 9-like [Olea europaea var. sylvestris]	GATA
gene_27935	scaffold660	9976	10903	-	transcription factor MYB8-like [Olea europaea var. sylvestris]	MYB
gene_2797	scaffold12374	1763	2807	-	transcription factor PRE3-like [Olea europaea var. sylvestris]	bHLH
gene_27983	scaffold6633	11816	14795	-	AP2-like ethylene-responsive transcription factor ANT isoform X2 [Olea europaea var. sylvestris]	AP2
gene_28000	scaffold66408	2178	3155	-	dof zinc finger protein DOF5.7-like [Olea europaea var. sylvestris]	Dof
gene_28034	scaffold6651	8961	13572	+	BEL1-like homeodomain protein 2 isoform X1 [Olea europaea var. sylvestris]	TALE
gene_28062	scaffold66655	2321	4838	+	single-stranded DNA-binding protein WHY2, mitochondrial-like [Olea europaea var. sylvestris]	Whirly
gene_28067	scaffold66693	725	1426	-	ethylene-responsive transcription factor ERF014-like [Olea europaea var. sylvestris]	ERF
gene_2807	scaffold12382	2877	5794	-	hypothetical protein DVH24_023514 [Malus domestica]	MYB
gene_28083	scaffold66750	461	1516	+	AP2/ERF and B3 domain-containing transcription factor RAV1 [Olea europaea var. sylvestris]	RAV
gene_28128	scaffold6691	8845	10103	+	myb-related protein 306-like [Olea europaea var. sylvestris]	MYB
gene_28132	scaffold6692	5051	6694	-	dof zinc finger protein DOF5.6 [Olea europaea var. sylvestris]	Dof
gene_28139	scaffold6695	2048	4583	+	transcription factor bHLH112-like [Olea europaea var. sylvestris]	bHLH
gene_28157	scaffold67025	293	1377	+	dof zinc finger protein DOF1.4-like isoform X1 [Olea europaea var. sylvestris]	Dof
gene_28162	scaffold6706	6114	7763	-	transcription factor bHLH154-like isoform X1 [Olea europaea var. sylvestris]	bHLH
gene_28186	scaffold67175	471	1355	-	transcription factor MYBC1-like [Olea europaea var. sylvestris]	G2-like
gene_28259	scaffold6754	4764	5921	-	heat stress transcription factor B-4-like [Olea europaea var. sylvestris]	HSF
gene_28269	scaffold6759	7965	9290	+	protein WUSCHEL-like [Olea europaea var. sylvestris]	WOX
gene_28283	scaffold67648	2231	4131	+	transcription factor MYB52-like [Olea europaea var. sylvestris]	MYB
gene_28294	scaffold67713	224	1664	-	B3 domain-containing protein At2g36080-like [Olea europaea var. sylvestris]	B3
gene_2830	scaffold12412	2970	5636	-	transcription factor HHO3-like [Olea europaea var. sylvestris]	G2-like
gene_28337	scaffold678	3882	6032	-	zinc finger protein WIP2-like [Olea europaea var. sylvestris]	C2H2
gene_28374	scaffold6806	17838	21270	+	NAC domain containing protein 50-like isoform X2 [Olea europaea var. sylvestris]	NAC
gene_28375	scaffold6806	23774	27533	+	NAC domain-containing protein 53-like isoform X1 [Olea europaea var. sylvestris]	NAC
gene_28399	scaffold6817	6376	8337	+	uncharacterized protein LOC111390310 [Olea europaea var. sylvestris]	C2H2
gene_28439	scaffold68396	565	2130	+	LOB domain-containing protein 1-like [Olea europaea var. sylvestris]	LBD
gene_28456	scaffold6846	5617	8160	+	protein indeterminate-domain 12-like [Olea europaea var. sylvestris]	C2H2
gene_28457	scaffold68473	1407	2285	-	transcription factor TCP14-like [Olea europaea var. sylvestris]	TCP
gene_28460	scaffold6849	5509	6420	+	homeobox-leucine zipper protein HAT9-like [Olea europaea var. sylvestris]	HD-ZIP
gene_28475	scaffold68576	1206	2283	+	transcription factor MYB16-like [Olea europaea var. sylvestris]	MYB
gene_2851	scaffold12439	4651	7922	-	AP2-like ethylene-responsive transcription factor ANT [Olea europaea var. sylvestris]	AP2
gene_28511	scaffold6875	5633	6667	-	zinc finger CCCH domain-containing protein 20-like [Olea europaea var. sylvestris]	C3H
gene_28517	scaffold6878	541	9559	-	calmodulin-binding transcription activator 5-like [Olea europaea var. sylvestris]	CAMTA
gene_28527	scaffold68841	894	3930	-	heat stress transcription factor A-6b-like [Olea europaea var. sylvestris]	HSF
gene_28534	scaffold68881	1298	2042	-	dehydration-responsive element-binding protein 2D-like [Olea europaea var. sylvestris]	ERF
gene_28573	scaffold6901	15229	16637	-	dof zinc finger protein DOF4.6-like isoform X2 [Olea europaea var. sylvestris]	Dof
gene_28578	scaffold6903	4500	5285	+	transcription factor CYCLOIDEA-like [Olea europaea var. sylvestris]	TCP
gene_28585	scaffold69072	185	875	+	ethylene-responsive transcription factor WIN1-like [Olea europaea var. sylvestris]	ERF
gene_28605	scaffold6915	2624	7735	+	ethylene-responsive transcription factor RAP2-7-like isoform X3 [Olea europaea var. sylvestris]	AP2
gene_28671	scaffold69464	961	2214	-	ethylene-responsive transcription factor ERF062-like [Olea europaea var. sylvestris]	ERF
gene_28679	scaffold6950	4283	5044	-	transcription factor HEC2-like [Olea europaea var. sylvestris]	bHLH
gene_2868	scaffold12450	3869	6112	+	scarecrow-like protein 30 [Olea europaea var. sylvestris]	GRAS
gene_28680	scaffold6951	1161	5152	-	agamous-like MADS-box protein AGL12 isoform X1 [Olea europaea var. sylvestris]	MIKC_MADS
gene_28693	scaffold69580	7	2546	-	growth-regulating factor 3-like isoform X1 [Olea europaea var. sylvestris]	GRF
gene_28704	scaffold69613	30	626	+	transcription factor HEC2-like [Olea europaea var. sylvestris]	bHLH
gene_2875	scaffold12456	2816	5129	-	floral homeotic protein APETALA 2-like isoform X2 [Olea europaea var. sylvestris]	AP2
gene_28752	scaffold6983	9186	9968	-	dehydration-responsive element-binding protein 3-like [Olea europaea var. sylvestris]	ERF
gene_28770	scaffold69910	577	1267	-	GATA transcription factor 16-like [Olea europaea var. sylvestris]	GATA
gene_28800	scaffold70008	1502	2166	+	NAC domain-containing protein 2-like [Olea europaea var. sylvestris]	NAC
gene_28811	scaffold70064	1764	2713	+	transcription factor MYB48-like [Olea europaea var. sylvestris]	MYB
gene_28848	scaffold7019	14794	16431	+	scarecrow-like protein 21 isoform X1 [Olea europaea var. sylvestris]	GRAS
gene_28874	scaffold7031	2785	4252	-	myb family transcription factor PHL8-like isoform X1 [Olea europaea var. sylvestris]	G2-like
gene_28887	scaffold7042	4527	6553	+	protein FAR1-RELATED SEQUENCE 5 isoform X1 [Olea europaea var. sylvestris]	FAR1
gene_28904	scaffold7049	3115	8742	+	two-component response regulator ARR12-like isoform X2 [Olea europaea var. sylvestris]	ARR-B
gene_28906	scaffold70524	1014	1893	-	ethylene-responsive transcription factor ABR1-like isoform X2 [Olea europaea var. sylvestris]	ERF
gene_28908	scaffold7052	13619	21185	+	zinc finger CCCH domain-containing protein 37 [Olea europaea var. sylvestris]	C3H
gene_28940	scaffold70675	217	1473	-	NAC transcription factor 56-like isoform X1 [Olea europaea var. sylvestris]	NAC
gene_28945	scaffold7068	8090	9859	-	transcription factor bHLH13-like [Olea europaea var. sylvestris]	bHLH
gene_2895	scaffold1247	8510	10613	-	protein indeterminate-domain 11-like [Olea europaea var. sylvestris]	C2H2
gene_28954	scaffold70728	182	756	+	dof zinc finger protein DOF3.4-like [Olea europaea var. sylvestris]	Dof
gene_28958	scaffold7074	5774	7843	-	uncharacterized protein LOC111389315 [Olea europaea var. sylvestris]	bHLH
gene_28965	scaffold7078	3772	4401	+	putative ethylene-responsive transcription factor 4 [Olea europaea subsp. europaea]	ERF
gene_28987	scaffold7086	22438	22948	-	homeobox-leucine zipper protein ATHB-40-like [Olea europaea var. sylvestris]	HD-ZIP
gene_28995	scaffold7090	5905	8098	+	transcription factor bHLH66-like [Olea europaea var. sylvestris]	bHLH
gene_29011	scaffold709	12950	13894	+	trihelix transcription factor ASIL2-like isoform X1 [Olea europaea var. sylvestris]	Trihelix
gene_29025	scaffold71076	746	1259	-	homeobox-leucine zipper protein ATHB-40-like [Olea europaea var. sylvestris]	HD-ZIP
gene_29108	scaffold71476	184	2220	-	transcription factor TCP12-like [Olea europaea var. sylvestris]	TCP
gene_29109	scaffold7147	13012	15247	+	transcription factor bHLH130-like isoform X1 [Olea europaea var. sylvestris]	bHLH
gene_29116	scaffold7151	6121	7071	-	transcription factor PRE3-like [Olea europaea var. sylvestris]	bHLH
gene_2914	scaffold12503	4364	5059	+	ethylene-responsive transcription factor WIN1-like [Olea europaea var. sylvestris]	ERF
gene_29154	scaffold71766	520	1863	-	uncharacterized protein LOC111393267 isoform X1 [Olea europaea var. sylvestris]	Trihelix
gene_29180	scaffold71882	294	1487	-	transcription factor CYCLOIDEA-like [Olea europaea var. sylvestris]	TCP
gene_29186	scaffold7192	3494	6552	+	transcription factor UNE10-like isoform X3 [Olea europaea var. sylvestris]	bHLH
gene_29199	scaffold719	2489	4134	+	transcription factor MYB41-like [Olea europaea var. sylvestris]	MYB
gene_292	scaffold10233	724	12334	-	transcription factor bHLH110-like [Olea europaea var. sylvestris]	bHLH
gene_29248	scaffold7220	13742	17309	-	hypothetical protein F511_14554 [Dorcoceras hygrometricum]	AP2
gene_29260	scaffold72260	738	1721	+	dof zinc finger protein DOF5.3-like [Olea europaea var. sylvestris]	Dof
gene_29281	scaffold7236	7040	8209	-	transcription factor TCP19-like [Olea europaea var. sylvestris]	TCP
gene_29282	scaffold72378	1244	2132	+	LOB domain-containing protein 40-like [Olea europaea var. sylvestris]	LBD
gene_29291	scaffold7240	1046	11435	-	uncharacterized protein LOC111378211 isoform X1 [Olea europaea var. sylvestris]	MYB_related
gene_29305	scaffold72516	1476	2689	+	heat stress transcription factor B-2b-like [Olea europaea var. sylvestris]	HSF
gene_29325	scaffold7263	6700	9654	-	probable WRKY transcription factor 2 isoform X1 [Olea europaea var. sylvestris]	WRKY
gene_29330	scaffold72650	10	2911	+	squamosa promoter-binding-like protein 12 isoform X1 [Olea europaea var. sylvestris]	SBP
gene_29338	scaffold7271	6777	9752	-	protein PHR1-LIKE 1-like [Olea europaea var. sylvestris]	G2-like
gene_29364	scaffold7285	3872	6135	+	NAC domain-containing protein 43-like [Olea europaea var. sylvestris]	NAC
gene_29365	scaffold72867	1390	1869	-	ethylene-responsive transcription factor 12-like [Olea europaea var. sylvestris]	ERF
gene_29367	scaffold7287	5462	8541	-	protein FAR1-RELATED SEQUENCE 4-like isoform X2 [Olea europaea var. sylvestris]	FAR1
gene_29371	scaffold7290	2486	13146	-	aspartyl protease family protein 1 isoform X1 [Olea europaea var. sylvestris]	bHLH
gene_29372	scaffold7291	3028	9968	+	hypothetical protein CDL12_11669 [Handroanthus impetiginosus]	FAR1
gene_29378	scaffold7294	15161	15976	+	transcription factor MYB44-like [Olea europaea var. sylvestris]	MYB
gene_29433	scaffold7323	3050	5024	-	transcription factor BHLH094-like isoform X2 [Olea europaea var. sylvestris]	bHLH
gene_29448	scaffold73295	692	1558	+	LOB domain-containing protein 37-like [Olea europaea var. sylvestris]	LBD
gene_29456	scaffold73329	2159	3118	+	ethylene-responsive transcription factor RAP2-12-like [Olea europaea var. sylvestris]	ERF
gene_29482	scaffold7344	8203	10660	+	ethylene-responsive transcription factor ERF113-like isoform X1 [Olea europaea var. sylvestris]	ERF
gene_29485	scaffold7346	5660	8435	+	auxin response factor 18-like [Olea europaea var. sylvestris]	ARF
gene_29525	scaffold7365	2137	5698	-	homeobox-leucine zipper protein MERISTEM L1-like [Olea europaea var. sylvestris]	HD-ZIP
gene_29543	scaffold7375	331	3313	-	homeobox protein ATH1-like [Olea europaea var. sylvestris]	TALE
gene_29594	scaffold74027	305	849	-	ethylene-responsive transcription factor ERF025 [Olea europaea var. sylvestris]	ERF
gene_29603	scaffold74061	376	900	-	nuclear transcription factor Y subunit B-3-like [Olea europaea var. sylvestris]	NF-YB
gene_29627	scaffold7417	8982	10351	+	transcription factor MYB113-like [Olea europaea var. sylvestris]	MYB
gene_29644	scaffold7427	7114	7857	+	dof zinc finger protein DOF1.6-like [Olea europaea var. sylvestris]	Dof
gene_29650	scaffold742	12578	13513	-	NAC domain-containing protein 2-like, partial [Olea europaea var. sylvestris]	NAC
gene_29663	scaffold74334	489	1148	+	ethylene-responsive transcription factor 1B-like [Olea europaea var. sylvestris]	ERF
gene_29681	scaffold7443	3401	7996	+	uncharacterized protein LOC111382622 [Olea europaea var. sylvestris]	Trihelix
gene_29682	scaffold74454	274	997	+	transcription factor MYB114-like [Olea europaea var. sylvestris]	MYB
gene_29737	scaffold74722	512	1870	+	scarecrow-like protein 3 [Olea europaea var. sylvestris]	GRAS
gene_29775	scaffold7490	1532	2688	+	probable WRKY transcription factor 69 [Olea europaea var. sylvestris]	WRKY
gene_2979	scaffold12575	1166	1954	-	ethylene-responsive transcription factor LEP-like [Olea europaea var. sylvestris]	ERF
gene_29790	scaffold74972	1953	2893	+	transcription factor MYB48-like [Olea europaea var. sylvestris]	MYB_related
gene_29791	scaffold74973	42	1925	+	nuclear transcription factor Y subunit B-6-like [Olea europaea var. sylvestris]	NF-YB
gene_29804	scaffold7501	2406	9079	+	probable WRKY transcription factor 20 isoform X1 [Olea europaea var. sylvestris]	WRKY
gene_29815	scaffold7506	70	3570	-	GATA transcription factor 28-like [Olea europaea var. sylvestris]	GATA
gene_29841	scaffold7521	3747	6298	+	AP2-like ethylene-responsive transcription factor TOE3 [Olea europaea var. sylvestris]	AP2
gene_29844	scaffold75276	83	1321	-	ethylene-responsive transcription factor ERF062-like [Olea europaea var. sylvestris]	ERF
gene_29855	scaffold7533	641	5046	-	growth-regulating factor 4-like [Olea europaea var. sylvestris]	GRF
gene_29865	scaffold753	12618	13618	+	NAC domain-containing protein 104 [Olea europaea var. sylvestris]	NAC
gene_29889	scaffold7551	14378	15496	-	transcription factor MYB63-like [Olea europaea var. sylvestris]	MYB
gene_29892	scaffold75531	938	2867	-	BEL1-like homeodomain protein 9 [Olea europaea var. sylvestris]	TALE
gene_29894	scaffold7554	1590	3937	-	myb-related protein 2-like isoform X1 [Olea europaea var. sylvestris]	G2-like
gene_29920	scaffold756	7035	11013	-	AP2-like ethylene-responsive transcription factor AIL6 isoform X1 [Olea europaea var. sylvestris]	AP2
gene_29947	scaffold75874	678	1274	+	nuclear transcription factor Y subunit B-3-like [Olea europaea var. sylvestris]	NF-YB
gene_29965	scaffold75948	644	2033	-	transcription factor MYB63-like [Olea europaea var. sylvestris]	MYB
gene_29966	scaffold75954	186	1039	+	transcription factor DIVARICATA-like [Olea europaea var. sylvestris]	MYB_related
gene_29993	scaffold76056	369	1665	-	dof zinc finger protein DOF2.5-like isoform X1 [Olea europaea var. sylvestris]	Dof
gene_30022	scaffold7623	8327	9539	-	trihelix transcription factor ASR3 isoform X1 [Sesamum indicum]	Trihelix
gene_3003	scaffold12608	9054	9914	+	dof zinc finger protein DOF3.5-like [Olea europaea var. sylvestris]	Dof
gene_30032	scaffold762	1087	1764	+	C-repeat binding facor [Fraxinus americana]	ERF
gene_30033	scaffold762	10227	10946	+	C-repeat binding facor [Fraxinus americana]	ERF
gene_30118	scaffold7681	6696	7277	+	ethylene-responsive transcription factor ERF023-like [Olea europaea var. sylvestris]	ERF
gene_30148	scaffold7697	4706	9053	-	auxin response factor 9-like isoform X1 [Olea europaea var. sylvestris]	ARF
gene_30150	scaffold76983	22	1230	+	transcription factor TCP23-like [Olea europaea var. sylvestris]	TCP
gene_30244	scaffold7748	2673	9349	+	transcription factor MYB3R-1-like [Olea europaea var. sylvestris]	MYB
gene_30246	scaffold774	17952	20733	-	nuclear transcription factor Y subunit C-1-like [Olea europaea var. sylvestris]	NF-YC
gene_30249	scaffold7752	5962	7311	-	GATA transcription factor 9-like [Olea europaea var. sylvestris]	GATA
gene_3025	scaffold126272	228	1105	+	trihelix transcription factor GT-4-like isoform X1 [Olea europaea var. sylvestris]	Trihelix
gene_30260	scaffold77598	779	1435	-	putative dehydration-responsive element-binding protein 2H, partial [Olea europaea var. sylvestris]	ERF
gene_30286	scaffold77772	1013	2424	-	myb-related protein 330-like [Olea europaea var. sylvestris]	MYB
gene_30310	scaffold7789	6864	9708	+	NAC domain-containing protein 92-like isoform X1 [Olea europaea var. sylvestris]	NAC
gene_30361	scaffold7812	4026	9894	-	zinc finger CCCH domain-containing protein 46 isoform X1 [Olea europaea var. sylvestris]	C3H
gene_3037	scaffold12641	1643	8209	-	transcription factor VIP1 [Olea europaea var. sylvestris]	bZIP
gene_30377	scaffold7826	2341	3659	+	protein SHI RELATED SEQUENCE 1-like [Olea europaea var. sylvestris]	SRS
gene_30391	scaffold78349	1142	1603	+	transcription factor bHLH140-like [Olea europaea var. sylvestris]	bHLH
gene_30392	scaffold7834	3962	8574	-	homeobox protein SBH1-like [Olea europaea var. sylvestris]	TALE
gene_30407	scaffold78433	965	1945	-	NAC domain-containing protein 83-like [Olea europaea var. sylvestris]	NAC
gene_30427	scaffold7855	8926	13783	-	protein FAR1-RELATED SEQUENCE 5 [Olea europaea var. sylvestris]	FAR1
gene_30428	scaffold78561	1698	2862	-	AT-rich interactive domain-containing protein 2-like [Olea europaea var. sylvestris]	MYB_related
gene_30436	scaffold78580	801	2186	-	Transcription factor, Myb superfamily [Handroanthus impetiginosus]	MYB
gene_30464	scaffold7873	6651	7558	-	dof zinc finger protein DOF5.7-like [Olea europaea var. sylvestris]	Dof
gene_30478	scaffold7880	8124	9618	-	transcription factor bHLH30-like [Olea europaea var. sylvestris]	bHLH
gene_30487	scaffold7885	1110	1949	+	dof zinc finger protein DOF1.4-like [Olea europaea var. sylvestris]	Dof
gene_30585	scaffold7936	584	3361	+	transcription factor ILR3-like isoform X1 [Olea europaea var. sylvestris]	bHLH
gene_306	scaffold10244	4830	8762	+	NAC domain containing protein 50-like isoform X1 [Olea europaea var. sylvestris]	NAC
gene_30618	scaffold7954	2758	4703	+	transcription factor bHLH123-like [Olea europaea var. sylvestris]	bHLH
gene_30690	scaffold79936	396	1040	+	basic leucine zipper 19-like [Olea europaea var. sylvestris]	bZIP
gene_30703	scaffold7999	3027	3788	-	basic leucine zipper 19-like [Olea europaea var. sylvestris]	bZIP
gene_3072	scaffold12673	1575	3401	-	transcription factor ABA-INDUCIBLE bHLH-TYPE-like isoform X2 [Olea europaea var. sylvestris]	bHLH
gene_3074	scaffold12679	948	4002	+	BES1/BZR1 homolog protein 4-like [Olea europaea var. sylvestris]	BES1
gene_30762	scaffold8032	1225	4183	+	zinc finger CCCH domain-containing protein 12 isoform X2 [Sesamum indicum]	C3H
gene_30770	scaffold8035	1036	3451	+	transcription factor HHO5-like [Olea europaea var. sylvestris]	G2-like
gene_30775	scaffold8038	1986	6292	-	uncharacterized protein LOC111399823 [Olea europaea var. sylvestris]	NAC
gene_30780	scaffold80417	288	1105	-	protein BASIC PENTACYSTEINE1-like [Olea europaea var. sylvestris]	BBR-BPC
gene_30787	scaffold8047	6939	9035	-	transcription factor SRM1-like [Olea europaea var. sylvestris]	MYB
gene_308	scaffold10247	4293	6713	+	agamous-like MADS-box protein AGL104 isoform X2 [Olea europaea var. sylvestris]	M-type_MADS
gene_30827	scaffold806	10924	12476	-	probable WRKY transcription factor 9 [Olea europaea var. sylvestris]	WRKY
gene_30828	scaffold80701	546	1748	+	NAC domain-containing protein 2-like [Olea europaea var. sylvestris]	NAC
gene_30867	scaffold8094	8464	15559	+	ethylene-responsive transcription factor-like protein At4g13040 [Olea europaea var. sylvestris]	ERF
gene_30900	scaffold8113	4695	8571	+	NAC domain-containing protein 60-like [Olea europaea var. sylvestris]	NAC
gene_30912	scaffold81191	1670	2559	-	nuclear transcription factor Y subunit B-6-like [Olea europaea var. sylvestris]	NF-YB
gene_30993	scaffold81681	241	1273	+	probable WRKY transcription factor 23 [Olea europaea var. sylvestris]	WRKY
gene_31033	scaffold81910	637	1158	-	ethylene-responsive transcription factor 1B-like [Olea europaea var. sylvestris]	ERF
gene_31036	scaffold8192	5244	6277	+	transcription factor TCP3-like isoform X1 [Olea europaea var. sylvestris]	TCP
gene_31056	scaffold82040	20	655	-	hypothetical protein CDL12_08092 [Handroanthus impetiginosus]	GATA
gene_3108	scaffold1270	13150	14391	-	stress response protein NST1, partial [Olea europaea var. sylvestris]	Trihelix
gene_3109	scaffold12710	4303	7139	+	homeobox protein BEL1 homolog [Olea europaea var. sylvestris]	TALE
gene_31106	scaffold8238	982	5479	+	uncharacterized protein LOC105175200 [Sesamum indicum]	G2-like
gene_31109	scaffold823	4427	5533	-	dehydration-responsive element-binding protein 2C-like [Olea europaea var. sylvestris]	ERF
gene_31115	scaffold8243	5154	7227	+	transcription factor bHLH112-like isoform X1 [Olea europaea var. sylvestris]	bHLH
gene_3113	scaffold12716	3450	5733	-	probable WRKY transcription factor 14 [Olea europaea var. sylvestris]	WRKY
gene_31135	scaffold8254	5804	13356	-	transcription factor TGA2.2-like [Olea europaea var. sylvestris]	bZIP
gene_31137	scaffold8255	15244	15888	+	ethylene-responsive transcription factor 1B-like [Olea europaea var. sylvestris]	ERF
gene_3114	scaffold12717	182	853	+	transcription factor TCP11 [Olea europaea var. sylvestris]	TCP
gene_3118	scaffold1271	11249	12325	-	transcription factor SRM1-like [Olea europaea var. sylvestris]	MYB_related
gene_31235	scaffold8307	961	6003	+	two-component response regulator ARR18-like [Olea europaea var. sylvestris]	ARR-B
gene_31274	scaffold83293	1591	1866	+	protein RADIALIS-like 2 isoform X1 [Olea europaea var. sylvestris]	MYB_related
gene_31276	scaffold832	8388	11218	+	transcription factor ILR3-like [Olea europaea var. sylvestris]	bHLH
gene_31284	scaffold8333	671	5366	-	heat shock factor protein HSF8-like [Olea europaea var. sylvestris]	HSF
gene_31298	scaffold8340	238	988	+	ethylene-responsive transcription factor ERF038-like [Olea europaea var. sylvestris]	ERF
gene_31300	scaffold8344	3573	5591	-	scarecrow-like protein 28 [Olea europaea var. sylvestris]	GRAS
gene_31311	scaffold83496	763	1614	-	protein BASIC PENTACYSTEINE2-like [Olea europaea var. sylvestris]	BBR-BPC
gene_31338	scaffold8365	6715	8109	+	protein RKD3 [Olea europaea var. sylvestris]	Nin-like
gene_31359	scaffold8381	4509	9879	-	transcription factor bHLH48 [Sesamum indicum]	bHLH
gene_31363	scaffold83847	28	1392	-	PREDICTED: protein SCARECROW-like [Nicotiana tabacum]	GRAS
gene_31424	scaffold84258	256	1747	-	B3 domain-containing transcription factor FUS3-like [Durio zibethinus]	B3
gene_31433	scaffold8431	2316	3066	-	ethylene-responsive transcription factor ERF060-like [Olea europaea var. sylvestris]	ERF
gene_31438	scaffold84346	972	1639	+	GATA transcription factor 5-like [Olea europaea var. sylvestris]	GATA
gene_3146	scaffold12748	9047	10303	+	transcription factor bHLH93-like [Olea europaea var. sylvestris]	bHLH
gene_31467	scaffold844	990	2975	+	NAC domain-containing protein 35-like [Olea europaea var. sylvestris]	NAC
gene_3150	scaffold12752	5471	7481	+	trihelix transcription factor GT-2-like [Olea europaea var. sylvestris]	Trihelix
gene_31526	scaffold84860	1613	2541	+	LOB domain-containing protein 29-like [Olea europaea var. sylvestris]	LBD
gene_31559	scaffold84	32687	35756	-	AP2-like ethylene-responsive transcription factor At1g16060 [Olea europaea var. sylvestris]	ERF
gene_31563	scaffold85064	2263	2703	+	nuclear transcription factor Y subunit B-4-like [Olea europaea var. sylvestris]	NF-YB
gene_31572	scaffold8511	17906	18445	-	ethylene-responsive transcription factor 1B-like [Olea europaea var. sylvestris]	ERF
gene_31580	scaffold8518	616	1814	-	transcription factor bHLH96-like [Olea europaea var. sylvestris]	bHLH
gene_316	scaffold10254	2894	5879	+	MADS-box protein SOC1-like isoform X1 [Olea europaea var. sylvestris]	MIKC_MADS
gene_31603	scaffold8536	4344	6698	+	homeobox-leucine zipper protein HAT5-like [Olea europaea var. sylvestris]	HD-ZIP
gene_31605	scaffold8537	3379	4126	+	LOB domain-containing protein 16 [Olea europaea var. sylvestris]	LBD
gene_3168	scaffold12764	6263	7240	+	LOB domain-containing protein 36-like [Olea europaea var. sylvestris]	LBD
gene_31710	scaffold859	866	2527	-	ethylene-responsive transcription factor ERF113-like [Olea europaea var. sylvestris]	ERF
gene_31712	scaffold859	12969	16314	-	probable WRKY transcription factor 13 [Olea europaea var. sylvestris]	WRKY
gene_31742	scaffold8613	5439	6164	+	ethylene-responsive transcription factor LEP-like [Olea europaea var. sylvestris]	ERF
gene_31779	scaffold8633	4792	6101	+	NAC transcription factor 32-like [Olea europaea var. sylvestris]	NAC
gene_31835	scaffold8669	5660	6869	-	protein RADIALIS-like 3 [Olea europaea var. sylvestris]	MYB_related
gene_31838	scaffold86706	305	1026	-	transcription factor MYB106-like isoform X2 [Olea europaea var. sylvestris]	MYB_related
gene_31845	scaffold8674	2839	3585	+	zinc finger protein 4-like [Olea europaea var. sylvestris]	C2H2
gene_31871	scaffold868	11385	18067	-	agamous-like MADS-box protein AGL8 homolog [Nicotiana sylvestris]	MIKC_MADS
gene_31896	scaffold8706	1781	8021	+	auxin response factor 4 isoform X2 [Olea europaea var. sylvestris]	ARF
gene_31922	scaffold8721	1532	3297	-	transcription factor bHLH122-like isoform X1 [Olea europaea var. sylvestris]	bHLH
gene_31925	scaffold87237	1489	3111	+	probable WRKY transcription factor 21 [Olea europaea var. sylvestris]	WRKY
gene_31940	scaffold87300	244	3432	+	single-stranded DNA-binding protein WHY1, chloroplastic [Sesamum indicum]	Whirly
gene_31952	scaffold87364	294	1465	+	probable WRKY transcription factor 65 isoform X1 [Olea europaea var. sylvestris]	WRKY
gene_31976	scaffold87541	1487	1900	-	ethylene-responsive transcription factor ERF098-like [Olea europaea var. sylvestris]	ERF
gene_31981	scaffold8756	6638	8620	+	zinc finger CCCH domain-containing protein 30-like [Olea europaea var. sylvestris]	C3H
gene_31997	scaffold8769	2345	4580	-	ethylene-responsive transcription factor RAP2-12 [Fraxinus mandshurica]	ERF
gene_32011	scaffold877	11445	17189	+	homeobox protein SBH1-like [Olea europaea var. sylvestris]	TALE
gene_32063	scaffold8818	2814	7679	+	transcription factor MYB25-like [Olea europaea var. sylvestris]	MYB
gene_32073	scaffold8824	3102	8104	-	light-inducible protein CPRF2-like [Olea europaea var. sylvestris]	bZIP
gene_32076	scaffold8828	2752	3846	-	transcription factor AS1 [Olea europaea var. sylvestris]	MYB
gene_32093	scaffold8834	4109	6118	+	protein indeterminate-domain 9-like [Olea europaea var. sylvestris]	C2H2
gene_32099	scaffold8836	5919	7409	+	scarecrow-like protein 3 isoform X1 [Olea europaea var. sylvestris]	GRAS
gene_32110	scaffold8848	930	8366	+	auxin response factor 8-like isoform X2 [Olea europaea var. sylvestris]	ARF
gene_32112	scaffold884	3217	3627	-	ethylene-responsive transcription factor ERF020 [Olea europaea var. sylvestris]	ERF
gene_32120	scaffold8856	4986	5659	+	probable WRKY transcription factor 50 isoform X1 [Olea europaea var. sylvestris]	WRKY
gene_32122	scaffold88578	39	1121	+	dehydration-responsive element-binding protein 2C-like [Olea europaea var. sylvestris]	ERF
gene_32143	scaffold8868	4975	6656	+	NAC transcription factor 29-like [Olea europaea var. sylvestris]	NAC
gene_32154	scaffold88738	388	1734	-	NAC transcription factor 29-like [Olea europaea var. sylvestris]	NAC
gene_32162	scaffold88754	55	585	-	PREDICTED: MADS-box transcription factor 23 isoform X2 [Cucumis sativus]	M-type_MADS
gene_32180	scaffold88894	654	1437	-	LOB domain-containing protein 19-like [Olea europaea var. sylvestris]	LBD
gene_32193	scaffold8896	3390	5138	-	protein indeterminate-domain 9-like [Olea europaea var. sylvestris]	C2H2
gene_3221	scaffold12819	4562	6152	+	probable WRKY transcription factor 9 [Olea europaea var. sylvestris]	WRKY
gene_32213	scaffold89062	419	1561	-	WUSCHEL-related homeobox 2-like [Olea europaea var. sylvestris]	WOX
gene_3223	scaffold12821	6887	8468	-	GATA transcription factor 8-like [Olea europaea var. sylvestris]	GATA
gene_32233	scaffold8920	2423	6547	-	zinc finger CCCH domain-containing protein 14-like [Olea europaea var. sylvestris]	C3H
gene_32256	scaffold8937	7015	8920	-	transcription factor bHLH71-like [Olea europaea var. sylvestris]	bHLH
gene_32259	scaffold89391	1175	1681	-	ethylene-responsive transcription factor 1-like [Olea europaea var. sylvestris]	ERF
gene_3226	scaffold12826	5117	6295	+	transcription factor TCP23-like [Olea europaea var. sylvestris]	TCP
gene_32260	scaffold89393	525	2218	-	probable WRKY transcription factor 75 [Olea europaea var. sylvestris]	WRKY
gene_32290	scaffold8958	5847	6128	+	mini zinc finger protein 2-like [Olea europaea var. sylvestris]	ZF-HD
gene_32299	scaffold8964	4543	7704	+	homeobox-leucine zipper protein HDG11 [Sesamum indicum]	HD-ZIP
gene_3230	scaffold12834	6763	8472	-	GRAS family transcription factor family protein [Fraxinus mandshurica]	GRAS
gene_32304	scaffold8967	4126	7379	+	homeobox-leucine zipper protein MERISTEM L1-like [Olea europaea var. sylvestris]	HD-ZIP
gene_32320	scaffold897	2992	5991	-	transcription factor SPEECHLESS-like [Olea europaea var. sylvestris]	bHLH
gene_32344	scaffold8997	1879	6966	-	squamosa promoter-binding-like protein 2 [Fraxinus mandshurica]	SBP
gene_32363	scaffold9000	2145	6869	+	auxin response factor 2B [Olea europaea var. sylvestris]	ARF
gene_3237	scaffold12840	4350	5024	+	dehydration-responsive element-binding protein 3-like [Olea europaea var. sylvestris]	ERF
gene_32388	scaffold9015	5257	6087	-	ethylene-responsive transcription factor RAP2-3-like [Olea europaea var. sylvestris]	ERF
gene_32401	scaffold90280	217	1497	-	ethylene-responsive transcription factor ERF062-like [Olea europaea var. sylvestris]	ERF
gene_32416	scaffold9036	4491	8993	-	zinc finger CCCH domain-containing protein 11 [Olea europaea var. sylvestris]	C3H
gene_32430	scaffold9043	3080	7921	+	BEL1-like homeodomain protein 4 isoform X2 [Olea europaea var. sylvestris]	TALE
gene_32438	scaffold9047	123	4173	+	probable WRKY transcription factor 20 isoform X1 [Olea europaea var. sylvestris]	WRKY
gene_32458	scaffold9064	8378	11756	-	homeobox-leucine zipper protein MERISTEM L1-like [Olea europaea var. sylvestris]	HD-ZIP
gene_3250	scaffold12857	357	1358	-	AP2/ERF and B3 domain-containing transcription factor At1g51120-like [Olea europaea var. sylvestris]	RAV
gene_32527	scaffold91147	452	1400	-	myb-related protein 308-like [Olea europaea var. sylvestris]	MYB
gene_32592	scaffold91521	255	1677	+	trihelix transcription factor ASIL2-like isoform X2 [Olea europaea var. sylvestris]	Trihelix
gene_32597	scaffold91558	855	1734	-	transcription factor MYB114-like [Olea europaea var. sylvestris]	MYB
gene_32607	scaffold91631	261	1631	-	transcription factor MYB113-like [Olea europaea var. sylvestris]	MYB
gene_32612	scaffold9167	955	2238	-	ethylene-responsive transcription factor ERF062-like [Olea europaea var. sylvestris]	ERF
gene_32615	scaffold91681	426	1106	+	ethylene-responsive transcription factor 4-like [Olea europaea var. sylvestris]	ERF
gene_32637	scaffold91848	1168	2258	+	heat stress transcription factor A-6b-like [Olea europaea var. sylvestris]	HSF
gene_32645	scaffold918	2431	3198	-	LOB domain-containing protein 16 [Olea europaea var. sylvestris]	LBD
gene_3268	scaffold12874	2415	4169	+	scarecrow-like protein 21 [Olea europaea var. sylvestris]	GRAS
gene_32682	scaffold921	1111	2458	+	hypothetical protein CDL12_22916 [Handroanthus impetiginosus]	LBD
gene_32715	scaffold923	10252	11442	+	transcription factor TCP4-like [Olea europaea var. sylvestris]	TCP
gene_32717	scaffold92408	1586	2669	-	homeobox-leucine zipper protein HAT22-like [Olea europaea var. sylvestris]	HD-ZIP
gene_32724	scaffold9248	5060	6467	-	putative transcription factor bHLH086 [Olea europaea var. sylvestris]	bHLH
gene_32730	scaffold9251	5656	8524	-	AP2-like ethylene-responsive transcription factor At1g16060 [Sesamum indicum]	AP2
gene_32766	scaffold926	10734	17426	-	transcription factor MYB87-like [Olea europaea var. sylvestris]	MYB_related
gene_3277	scaffold12882	680	1414	+	transcription factor MYB44-like [Olea europaea var. sylvestris]	MYB
gene_3278	scaffold12882	3169	3642	-	LOB domain-containing protein 21-like [Olea europaea var. sylvestris]	LBD
gene_32799	scaffold92896	1491	2829	-	deficiens, partial [Syringa vulgaris]	MIKC_MADS
gene_32801	scaffold928	8217	9430	-	transcription factor DIVARICATA-like [Olea europaea var. sylvestris]	MYB
gene_32802	scaffold9290	2178	3887	+	transcription factor MYB118-like [Olea europaea var. sylvestris]	MYB
gene_32803	scaffold9290	4602	7199	-	transcription factor MYB118-like [Olea europaea var. sylvestris]	MYB
gene_32804	scaffold9291	4533	5912	-	myb-related protein 306-like [Olea europaea var. sylvestris]	MYB
gene_32818	scaffold9299	3123	3845	+	ethylene-responsive transcription factor 4-like [Olea europaea var. sylvestris]	ERF
gene_32819	scaffold9299	14310	14789	-	ethylene-responsive transcription factor 12-like [Olea europaea var. sylvestris]	ERF
gene_3283	scaffold1288	10485	12960	+	calmodulin-binding transcription activator 3-like isoform X1 [Olea europaea var. sylvestris]	CAMTA
gene_32832	scaffold9308	2548	3906	-	protein SENSITIVE TO PROTON RHIZOTOXICITY 1-like [Olea europaea var. sylvestris]	C2H2
gene_32833	scaffold9309	3081	5509	-	probable WRKY transcription factor 43 [Olea europaea var. sylvestris]	WRKY
gene_32836	scaffold930	21707	23859	-	zinc finger protein WIP2-like [Olea europaea var. sylvestris]	C2H2
gene_3284	scaffold1288	18874	28396	+	calmodulin-binding transcription activator 3-like isoform X1 [Olea europaea var. sylvestris]	CAMTA
gene_32868	scaffold9337	3760	6218	-	AP2-like ethylene-responsive transcription factor At1g16060 [Olea europaea var. sylvestris]	AP2
gene_32882	scaffold93464	1267	2610	-	transcription factor MYB26-like [Olea europaea var. sylvestris]	MYB
gene_329	scaffold10263	768	5052	-	ethylene-responsive transcription factor RAP2-7-like isoform X3 [Olea europaea var. sylvestris]	AP2
gene_32909	scaffold9362	307	3666	-	NF-X1-type zinc finger protein NFXL1 [Olea europaea var. sylvestris]	NF-X1
gene_32985	scaffold9410	3023	4170	-	protein RADIALIS-like 2 [Olea europaea var. sylvestris]	MYB_related
gene_3305	scaffold1290	8389	9000	+	ethylene-responsive transcription factor 1B-like [Olea europaea var. sylvestris]	ERF
gene_33129	scaffold950	140	2427	-	probable WRKY transcription factor 31 [Olea europaea var. sylvestris]	WRKY
gene_33137	scaffold9517	3667	7736	-	transcription factor E2FA-like isoform X2 [Olea europaea var. sylvestris]	E2F/DP
gene_33138	scaffold95183	335	1141	+	NAC domain-containing protein 104-like [Olea europaea var. sylvestris]	NAC
gene_33160	scaffold9531	6888	13899	-	probable WRKY transcription factor 3 isoform X1 [Sesamum indicum]	WRKY
gene_33168	scaffold953	5340	8584	+	probable WRKY transcription factor 2 isoform X2 [Olea europaea var. sylvestris]	WRKY
gene_33176	scaffold9546	4943	6296	+	myb-related protein 315 [Quercus suber]	MYB
gene_33178	scaffold9547	2758	7090	-	PREDICTED: myb family transcription factor APL isoform X2 [Prunus mume]	G2-like
gene_3318	scaffold1291	10075	11367	+	PREDICTED: probable WRKY transcription factor 35 [Erythranthe guttata]	WRKY
gene_33192	scaffold95603	803	1570	+	ethylene-responsive transcription factor ERF109-like [Olea europaea var. sylvestris]	ERF
gene_3321	scaffold12921	4960	8009	-	WUSCHEL-related homeobox 1-like [Olea europaea var. sylvestris]	WOX
gene_33226	scaffold95800	229	963	+	ethylene-responsive transcription factor TINY-like [Olea europaea var. sylvestris]	ERF
gene_33233	scaffold95874	390	1277	-	NAC domain-containing protein 104-like [Olea europaea var. sylvestris]	NAC
gene_33252	scaffold95	21813	24077	-	light-inducible protein CPRF2-like isoform X1 [Olea europaea var. sylvestris]	bZIP
gene_33268	scaffold9613	12579	14147	-	uncharacterized protein LOC111405960 isoform X1 [Olea europaea var. sylvestris]	G2-like
gene_33275	scaffold961	16368	19169	-	protein indeterminate-domain 12-like isoform X3 [Olea europaea var. sylvestris]	C2H2
gene_33290	scaffold9631	624	2865	-	AP2-like ethylene-responsive transcription factor At1g16060 [Olea europaea var. sylvestris]	AP2
gene_333	scaffold10266	6854	8268	+	hypothetical protein CDL12_19346 [Handroanthus impetiginosus]	LBD
gene_33313	scaffold964	7339	8133	+	dof zinc finger protein DOF3.1-like [Olea europaea var. sylvestris]	Dof
gene_33331	scaffold9658	8958	9520	-	zinc-finger homeodomain protein 2-like [Olea europaea var. sylvestris]	ZF-HD
gene_33335	scaffold965	10990	12389	-	homeobox-leucine zipper protein HOX11-like isoform X1 [Olea europaea var. sylvestris]	HD-ZIP
gene_33368	scaffold968	4392	4826	-	nuclear transcription factor Y subunit B-4-like [Olea europaea var. sylvestris]	NF-YB
gene_33372	scaffold9695	6724	7864	-	transcription factor MYB108-like [Olea europaea var. sylvestris]	MYB
gene_33377	scaffold96	4111	5428	+	PREDICTED: NAC domain-containing protein 18-like [Gossypium hirsutum]	NAC
gene_3338	scaffold12937	2185	3647	+	SUPPRESSOR OF GAMMA RESPONSE 1-like [Olea europaea var. sylvestris]	NAC
gene_33397	scaffold9712	2135	3221	+	GATA transcription factor 5-like [Olea europaea var. sylvestris]	GATA
gene_33411	scaffold9720	4880	10521	+	calmodulin-binding transcription activator 4-like isoform X3 [Olea europaea var. sylvestris]	CAMTA
gene_33517	scaffold9796	10010	11406	+	zinc finger protein CONSTANS-LIKE 5-like [Olea europaea var. sylvestris]	CO-like
gene_33530	scaffold98026	432	1435	-	probable WRKY transcription factor 40 [Olea europaea var. sylvestris]	WRKY
gene_33538	scaffold9814	9862	12381	+	protein FAR1-RELATED SEQUENCE 4-like isoform X2 [Olea europaea var. sylvestris]	FAR1
gene_33554	scaffold9825	4933	5574	-	PREDICTED: ethylene-responsive transcription factor ERF024 [Nicotiana tomentosiformis]	ERF
gene_33557	scaffold9827	266	4902	+	probable WRKY transcription factor 20 [Olea europaea var. sylvestris]	WRKY
gene_33558	scaffold9827	7167	8768	-	scarecrow-like protein 21 [Olea europaea var. sylvestris]	GRAS
gene_33569	scaffold98355	446	1423	-	hypothetical protein CDL12_21162 [Handroanthus impetiginosus]	Dof
gene_3357	scaffold12958	4857	7230	+	auxin response factor 18-like [Olea europaea var. sylvestris]	ARF
gene_33589	scaffold985	11828	15804	-	bZIP transcription factor TGA10-like isoform X1 [Olea europaea var. sylvestris]	bZIP
gene_33590	scaffold98603	1203	2063	-	ethylene-responsive transcription factor ERF104-like [Olea europaea var. sylvestris]	ERF
gene_33597	scaffold9863	4021	6122	-	uncharacterized protein LOC111395636 [Olea europaea var. sylvestris]	C2H2
gene_33632	scaffold9887	6707	8500	-	GRAS family transcription factor family protein [Fraxinus mandshurica]	GRAS
gene_33655	scaffold99035	367	1365	-	homeobox-leucine zipper protein HAT22-like [Olea europaea var. sylvestris]	HD-ZIP
gene_33668	scaffold9912	2783	7371	+	zinc finger CCCH domain-containing protein 55 [Olea europaea var. sylvestris]	C3H
gene_33686	scaffold9929	2781	6745	+	uncharacterized protein LOC105164125 [Sesamum indicum]	MYB
gene_33691	scaffold9931	3617	6587	+	zinc finger CCCH domain-containing protein 15-like [Olea europaea var. sylvestris]	C3H
gene_33723	scaffold9953	737	1472	-	LOW QUALITY PROTEIN: LOB domain-containing protein 38-like [Sesamum indicum]	LBD
gene_33752	scaffold9976	6379	8009	+	transcription factor bHLH18-like isoform X2 [Olea europaea var. sylvestris]	bHLH
gene_33764	scaffold9984	6056	6580	+	LOB domain-containing protein 25-like [Olea europaea var. sylvestris]	LBD
gene_33777	scaffold99913	55	1519	-	transcription factor bHLH137-like [Olea europaea var. sylvestris]	bHLH
gene_33789	scaffold9997	550	1982	+	WRKY transcription factor 22-like [Olea europaea var. sylvestris]	WRKY
gene_33792	scaffold9999	5228	5860	+	basic leucine zipper 43-like [Olea europaea var. sylvestris]	bZIP
gene_33800	scaffold99	16983	21144	+	transcription factor TGA9-like [Olea europaea var. sylvestris]	bZIP
gene_33804	scaffold9	23882	27875	+	protein NLP6-like [Olea europaea var. sylvestris]	Nin-like
gene_340	scaffold10269	14939	15609	-	probable WRKY transcription factor 50 isoform X1 [Olea europaea var. sylvestris]	WRKY
gene_3426	scaffold13007	1407	3134	-	probable WRKY transcription factor 28 [Olea europaea var. sylvestris]	WRKY
gene_3432	scaffold1300	23435	26756	+	protein PHR1-LIKE 3-like [Olea europaea var. sylvestris]	G2-like
gene_3444	scaffold13020	5631	8160	+	hypothetical protein CDL12_08367 [Handroanthus impetiginosus]	EIL
gene_3474	scaffold13053	4172	5988	-	probable WRKY transcription factor 11 [Olea europaea var. sylvestris]	WRKY
gene_3484	scaffold130649	527	1523	+	trihelix transcription factor ASR3-like [Olea europaea var. sylvestris]	Trihelix
gene_3489	scaffold1306	7440	8702	-	transcription factor DIVARICATA-like [Olea europaea var. sylvestris]	MYB
gene_3498	scaffold13083	2496	6103	+	telomere repeat-binding protein 4-like isoform X2 [Olea europaea var. sylvestris]	MYB_related
gene_3556	scaffold1313	5804	11991	-	MADS-box protein SOC1-like isoform X9 [Olea europaea var. sylvestris]	MIKC_MADS
gene_3580	scaffold13158	12273	12950	-	ethylene-responsive transcription factor WIN1-like [Olea europaea var. sylvestris]	ERF
gene_3588	scaffold13167	2132	4896	+	auxin response factor 18-like [Olea europaea var. sylvestris]	ARF
gene_3591	scaffold13169	1998	2885	-	ethylene-responsive transcription factor ERF087-like [Sesamum indicum]	ERF
gene_3596	scaffold13179	117	3964	+	SUPPRESSOR OF GAMMA RESPONSE 1-like [Olea europaea var. sylvestris]	NAC
gene_360	scaffold10285	3378	5491	+	heat stress transcription factor A-2-like [Olea europaea var. sylvestris]	HSF
gene_3604	scaffold13185	2215	3585	+	NAC domain-containing protein 7 [Olea europaea var. sylvestris]	NAC
gene_3611	scaffold13196	3871	5320	-	probable WRKY transcription factor 7 [Olea europaea var. sylvestris]	WRKY
gene_3618	scaffold131	10052	10759	+	zinc-finger homeodomain protein 2-like [Olea europaea var. sylvestris]	ZF-HD
gene_3620	scaffold13200	15761	16471	+	ethylene-responsive transcription factor ERF027-like [Olea europaea var. sylvestris]	ERF
gene_3648	scaffold13230	3518	5686	+	protein indeterminate-domain 2-like isoform X1 [Olea europaea var. sylvestris]	C2H2
gene_3676	scaffold13257	1315	5504	+	ethylene-responsive transcription factor WRI1-like [Olea europaea var. sylvestris]	AP2
gene_3681	scaffold13260	5413	5805	+	bZIP transcription factor 11-like [Olea europaea var. sylvestris]	bZIP
gene_3765	scaffold1334	13038	14999	-	AP2-like ethylene-responsive transcription factor At2g41710 isoform X2 [Olea europaea var. sylvestris]	AP2
gene_3793	scaffold13377	2889	4520	+	scarecrow-like protein 13 [Olea europaea var. sylvestris]	GRAS
gene_3812	scaffold13397	4097	5002	-	transcription factor TCP20-like [Olea europaea var. sylvestris]	TCP
gene_3813	scaffold13399	3023	3943	-	dof zinc finger protein DOF3.2-like [Olea europaea var. sylvestris]	Dof
gene_3826	scaffold134097	86	844	+	hypothetical protein CDL12_24660 [Handroanthus impetiginosus]	C2H2
gene_3864	scaffold13443	9128	11794	-	transcription factor bHLH121-like [Olea europaea var. sylvestris]	bHLH
gene_3916	scaffold1348	597	4231	+	ethylene-responsive transcription factor-like protein At4g13040 [Olea europaea var. sylvestris]	ERF
gene_3923	scaffold13499	2879	3885	+	protein BASIC PENTACYSTEINE4-like [Olea europaea var. sylvestris]	BBR-BPC
gene_3962	scaffold13532	2503	2997	-	ethylene-responsive transcription factor ERF011-like [Olea europaea var. sylvestris]	ERF
gene_4018	scaffold13586	3945	6045	+	WRKY transcription factor 6-like [Olea europaea var. sylvestris]	WRKY
gene_4037	scaffold13601	805	4866	+	transcription factor HBP-1b(c38)-like isoform X1 [Olea europaea var. sylvestris]	bZIP
gene_405	scaffold10328	4752	6039	-	protein SHI RELATED SEQUENCE 1-like isoform X1 [Olea europaea var. sylvestris]	SRS
gene_4063	scaffold13625	3316	5115	+	protein SHOOT GRAVITROPISM 5-like [Olea europaea var. sylvestris]	C2H2
gene_4069	scaffold1362	10633	11682	+	hypothetical protein F511_36023 [Dorcoceras hygrometricum]	TCP
gene_4082	scaffold13636	2965	4044	-	GATA transcription factor 5-like [Olea europaea var. sylvestris]	GATA
gene_409	scaffold10330	320	2525	+	probable WRKY transcription factor 40 [Olea europaea var. sylvestris]	WRKY
gene_4105	scaffold13650	7123	8518	-	transcription factor bHLH62-like [Olea europaea var. sylvestris]	bHLH
gene_4118	scaffold1366	10920	16661	+	auxin response factor 6 [Olea europaea var. sylvestris]	ARF
gene_4145	scaffold13695	7171	10591	-	transcription factor RF2b-like [Olea europaea var. sylvestris]	bZIP
gene_4149	scaffold13705	794	3542	-	growth-regulating factor 1-like isoform X2 [Olea europaea var. sylvestris]	GRF
gene_4171	scaffold1373	16187	16804	-	ethylene-responsive transcription factor ERF017-like [Olea europaea var. sylvestris]	ERF
gene_4182	scaffold13749	8992	10381	+	homeobox-leucine zipper protein HOX11-like isoform X4 [Olea europaea var. sylvestris]	HD-ZIP
gene_4236	scaffold137	15495	23334	-	calmodulin-binding transcription activator 4-like isoform X3 [Olea europaea var. sylvestris]	CAMTA
gene_4253	scaffold138216	783	1473	-	LOB domain-containing protein 38-like [Olea europaea var. sylvestris]	LBD
gene_4268	scaffold13836	2206	5172	+	protein SCARECROW-like [Olea europaea var. sylvestris]	GRAS
gene_4284	scaffold1384	12100	13374	-	transcription factor LAF1-like [Olea europaea var. sylvestris]	MYB
gene_4300	scaffold13864	14023	15825	+	transcription factor bHLH154-like [Olea europaea var. sylvestris]	bHLH
gene_4311	scaffold13874	3426	4759	+	putative NAC domain-containing protein 94 [Olea europaea var. sylvestris]	NAC
gene_4318	scaffold1387	5126	5668	-	ethylene-responsive transcription factor ERF027-like [Olea europaea var. sylvestris]	ERF
gene_4346	scaffold13907	1303	2827	+	protein FAR1-RELATED SEQUENCE 6, partial [Olea europaea var. sylvestris]	FAR1
gene_4358	scaffold13921	2940	4763	-	transcription factor bHLH13-like isoform X1 [Olea europaea var. sylvestris]	bHLH
gene_4363	scaffold13930	5691	6408	-	LOB domain-containing protein 1-like [Olea europaea var. sylvestris]	LBD
gene_4389	scaffold13956	2993	5650	-	transcription factor bHLH30-like [Olea europaea var. sylvestris]	bHLH
gene_4393	scaffold1395	6354	14210	+	transcription factor MYB3R-1-like [Olea europaea var. sylvestris]	MYB
gene_4402	scaffold13966	3384	6074	-	uncharacterized protein LOC111395636 [Olea europaea var. sylvestris]	C2H2
gene_4422	scaffold13989	5434	6738	-	protein SHI RELATED SEQUENCE 1-like [Olea europaea var. sylvestris]	SRS
gene_4443	scaffold14010	12838	13954	+	hypothetical protein CDL12_10283 [Handroanthus impetiginosus]	NAC
gene_4445	scaffold14012	2340	8358	-	nuclear transcription factor Y subunit A-4-like isoform X2 [Olea europaea var. sylvestris]	NF-YA
gene_4451	scaffold1401	2909	6170	+	probable WRKY transcription factor 2 isoform X1 [Olea europaea var. sylvestris]	WRKY
gene_4502	scaffold14075	3926	4672	+	transcription factor TCP20-like [Olea europaea var. sylvestris]	TCP
gene_4512	scaffold14082	4840	6098	-	transcription factor MYB108-like [Olea europaea var. sylvestris]	MYB
gene_4518	scaffold1408	7410	8672	-	PREDICTED: uncharacterized protein LOC105765014 isoform X2 [Gossypium raimondii]	LSD
gene_4525	scaffold140	7614	10540	+	transcription factor MYB3R-5 [Sesamum indicum]	MYB
gene_4544	scaffold14113	2022	3079	-	ethylene-responsive transcription factor ERF110-like [Olea europaea var. sylvestris]	ERF
gene_4548	scaffold14116	273	8764	+	calmodulin-binding transcription activator 4-like [Olea europaea var. sylvestris]	CAMTA
gene_4549	scaffold14118	1192	2717	+	B-box zinc finger protein 21-like [Olea europaea var. sylvestris]	DBB
gene_4556	scaffold14123	2437	9077	-	probable lysine-specific demethylase ELF6 [Olea europaea var. sylvestris]	C2H2
gene_4560	scaffold14129	6895	8893	-	transcription factor ILR3-like [Olea europaea var. sylvestris]	bHLH
gene_4567	scaffold14140	1719	5421	-	transcription factor UNE12 isoform X1 [Coffea arabica]	bHLH
gene_4575	scaffold1414	14323	15231	-	trihelix transcription factor ASIL2-like isoform X1 [Olea europaea var. sylvestris]	Trihelix
gene_4601	scaffold14172	3718	5302	-	protein CUP-SHAPED COTYLEDON 2-like [Olea europaea var. sylvestris]	NAC
gene_464	scaffold10374	2232	5522	+	homeobox-leucine zipper protein HDG11-like [Olea europaea var. sylvestris]	HD-ZIP
gene_4644	scaffold14220	4373	5621	-	transcription factor MYB87-like [Olea europaea var. sylvestris]	MYB
gene_4645	scaffold14222	3483	5935	+	uncharacterized protein LOC111411033 isoform X1 [Olea europaea var. sylvestris]	C2H2
gene_4647	scaffold14224	1029	6507	+	transcription factor MYB3R-3-like [Olea europaea var. sylvestris]	MYB
gene_4670	scaffold14244	1729	2370	-	ethylene-responsive transcription factor ERF017-like [Olea europaea var. sylvestris]	ERF
gene_4678	scaffold14253	3465	5301	-	WRKY transcription factor 1 [Osmanthus fragrans]	WRKY
gene_4683	scaffold1425	18674	22520	+	probable transcription factor PosF21 [Olea europaea var. sylvestris]	bZIP
gene_4685	scaffold14263	1761	5118	-	probable WRKY transcription factor 61 [Olea europaea var. sylvestris]	WRKY
gene_4690	scaffold14267	16324	17085	-	ethylene-responsive transcription factor ERF003-like [Olea europaea var. sylvestris]	ERF
gene_4699	scaffold14278	3603	6782	+	agamous-like MADS-box protein AGL15 [Olea europaea var. sylvestris]	MIKC_MADS
gene_4703	scaffold14287	2526	3566	+	zinc finger CCCH domain-containing protein 2-like [Olea europaea var. sylvestris]	C3H
gene_4732	scaffold14335	3871	5169	-	transcription factor MYB82-like [Olea europaea var. sylvestris]	MYB
gene_475	scaffold10384	4906	5820	+	WUSCHEL-related homeobox 4-like [Olea europaea var. sylvestris]	WOX
gene_4756	scaffold14362	1649	2900	-	homeobox-leucine zipper protein ATHB-22-like [Olea europaea var. sylvestris]	HD-ZIP
gene_4758	scaffold14365	461	5009	-	TGACG-sequence-specific DNA-binding protein TGA-1A-like isoform X2 [Olea europaea var. sylvestris]	bZIP
gene_477	scaffold10388	10091	15937	+	uncharacterized protein LOC111365390 [Olea europaea var. sylvestris]	MYB_related
gene_4783	scaffold14393	1876	6042	+	probable transcription factor KAN2 isoform X2 [Olea europaea var. sylvestris]	G2-like
gene_4785	scaffold14397	3582	5797	-	protein indeterminate-domain 1-like [Olea europaea var. sylvestris]	C2H2
gene_4795	scaffold14404	8475	9148	-	ethylene-responsive transcription factor ERF003-like [Olea europaea var. sylvestris]	ERF
gene_4808	scaffold14423	2976	4031	+	growth-regulating factor 6-like, partial [Olea europaea var. sylvestris]	GRF
gene_4819	scaffold14435	13035	14722	+	heat stress transcription factor B-3-like [Olea europaea var. sylvestris]	HSF
gene_4870	scaffold1450	5450	6618	+	transcription factor MYB62-like isoform X1 [Olea europaea var. sylvestris]	MYB
gene_4896	scaffold14541	1117	2896	-	heat stress transcription factor A-4b-like isoform X1 [Olea europaea var. sylvestris]	HSF
gene_4897	scaffold14542	3995	4741	+	dof zinc finger protein DOF3.1-like [Olea europaea var. sylvestris]	Dof
gene_4906	scaffold14551	4021	4977	+	ethylene-responsive transcription factor ABI4 [Fraxinus mandshurica]	ERF
gene_4943	scaffold14586	3325	5847	-	protein REVEILLE 1-like isoform X1 [Olea europaea var. sylvestris]	MYB_related
gene_4957	scaffold145	6888	8018	-	myb-related protein 306-like [Olea europaea var. sylvestris]	MYB
gene_4981	scaffold14624	1463	4590	-	transcription factor VOZ1 isoform X2 [Olea europaea var. sylvestris]	VOZ
gene_5024	scaffold14660	3760	4437	+	ethylene-responsive transcription factor 1B-like [Olea europaea var. sylvestris]	ERF
gene_5081	scaffold1471	11384	13102	-	protein ABSCISIC ACID-INSENSITIVE 5-like [Olea europaea var. sylvestris]	bZIP
gene_5082	scaffold14721	2039	3965	-	putative NAC domain-containing protein 94 [Olea europaea var. sylvestris]	NAC
gene_51	scaffold1003	23094	24617	+	protein SENSITIVE TO PROTON RHIZOTOXICITY 1-like [Olea europaea var. sylvestris]	C2H2
gene_5118	scaffold14757	146	3614	+	single-stranded DNA-binding protein WHY2, mitochondrial-like [Olea europaea var. sylvestris]	Whirly
gene_5126	scaffold14763	1496	2404	-	LOB domain-containing protein 41-like [Olea europaea var. sylvestris]	LBD
gene_5130	scaffold14768	314	2615	+	WUSCHEL-related homeobox 8-like [Olea europaea var. sylvestris]	WOX
gene_5135	scaffold14776	6185	7837	+	protein SHOOT GRAVITROPISM 5-like isoform X1 [Olea europaea var. sylvestris]	C2H2
gene_5142	scaffold14783	3548	4543	-	LOB domain-containing protein 36-like [Olea europaea var. sylvestris]	LBD
gene_5166	scaffold148128	217	690	+	nuclear transcription factor Y subunit B-7-like [Olea europaea var. sylvestris]	NF-YB
gene_5203	scaffold14850	4175	5623	-	homeobox-leucine zipper protein ATHB-54-like [Olea europaea var. sylvestris]	HD-ZIP
gene_5221	scaffold14871	2735	4246	+	transcription factor bHLH153-like [Olea europaea var. sylvestris]	bHLH
gene_5245	scaffold14895	11130	11977	+	MADS-box transcription factor [Medicago truncatula]	M-type_MADS
gene_5249	scaffold1489	7445	10889	+	transcription factor VOZ1 isoform X2 [Olea europaea var. sylvestris]	VOZ
gene_525	scaffold10421	3175	6710	+	uncharacterized protein LOC111408860 [Olea europaea var. sylvestris]	bZIP
gene_5259	scaffold14908	5837	7435	-	transcription factor TCP8-like [Olea europaea var. sylvestris]	TCP
gene_5262	scaffold14910	3736	4422	-	ethylene-responsive transcription factor 3-like [Olea europaea var. sylvestris]	ERF
gene_5271	scaffold14921	5063	6395	-	probable WRKY transcription factor 48 [Olea europaea var. sylvestris]	WRKY
gene_5290	scaffold14946	47	1123	+	zinc finger CCCH domain-containing protein 20-like [Olea europaea var. sylvestris]	C3H
gene_5306	scaffold14959	3595	6262	-	transcription factor bHLH66-like [Olea europaea var. sylvestris]	bHLH
gene_5314	scaffold1496	219	821	-	ethylene-responsive transcription factor 2-like [Olea europaea var. sylvestris]	ERF
gene_5315	scaffold14970	3131	5153	+	homeobox-leucine zipper protein ATHB-13-like [Olea europaea var. sylvestris]	HD-ZIP
gene_5350	scaffold15009	1454	5151	+	protein PHR1-LIKE 3-like [Olea europaea var. sylvestris]	G2-like
gene_538	scaffold104348	225	1309	-	LOB domain-containing protein 15 [Manihot esculenta]	LBD
gene_5384	scaffold15038	3531	5540	-	probable WRKY transcription factor 43 [Olea europaea var. sylvestris]	WRKY
gene_5395	scaffold15049	8302	9156	+	dehydration-responsive element-binding protein 2F [Olea europaea var. sylvestris]	ERF
gene_5399	scaffold15051	787	2760	-	transcription factor bHLH153-like isoform X3 [Olea europaea var. sylvestris]	bHLH
gene_5404	scaffold15059	2049	3815	-	homeobox-leucine zipper protein HOX11-like isoform X2 [Olea europaea var. sylvestris]	HD-ZIP
gene_5406	scaffold15063	470	3346	+	axial regulator YABBY 1 [Olea europaea var. sylvestris]	YABBY
gene_5410	scaffold15069	2333	5847	-	homeobox-leucine zipper protein ATHB-12-like [Olea europaea var. sylvestris]	HD-ZIP
gene_5412	scaffold1506	10932	12235	-	NAC transcription factor 29-like [Olea europaea var. sylvestris]	NAC
gene_5439	scaffold150	35183	37701	-	AP2-like ethylene-responsive transcription factor TOE3 isoform X8 [Olea europaea var. sylvestris]	AP2
gene_5449	scaffold15116	4779	10711	-	transcription factor TGA2.2-like isoform X3 [Olea europaea var. sylvestris]	bZIP
gene_5459	scaffold15131	1568	4945	+	probable transcription factor PosF21 isoform X1 [Olea europaea var. sylvestris]	bZIP
gene_5479	scaffold15155	3101	3661	-	protein LATERAL ORGAN BOUNDARIES-like [Olea europaea var. sylvestris]	LBD
gene_5490	scaffold15164	2774	3214	+	MADS-box protein AGL24-like [Olea europaea var. sylvestris]	M-type_MADS
gene_5500	scaffold15176	355	2465	+	WRKY transcription factor 6-like isoform X2 [Olea europaea var. sylvestris]	WRKY
gene_552	scaffold10443	3913	4906	-	protein BASIC PENTACYSTEINE4-like [Olea europaea var. sylvestris]	BBR-BPC
gene_5530	scaffold15206	1065	2010	-	transcription factor MYB8-like [Olea europaea var. sylvestris]	MYB
gene_5540	scaffold15219	6082	8280	-	MADS-box protein SVP-like isoform X1 [Olea europaea var. sylvestris]	M-type_MADS
gene_5548	scaffold15225	2221	4491	-	scarecrow-like protein 33 [Olea europaea var. sylvestris]	GRAS
gene_555	scaffold10446	2737	5037	+	probable transcription factor At5g61620 [Olea europaea var. sylvestris]	MYB_related
gene_56	scaffold10040	13333	15232	-	nuclear transcription factor Y subunit A-7-like isoform X4 [Olea europaea var. sylvestris]	NF-YA
gene_561	scaffold10450	2949	6013	-	two-component response regulator ARR18-like isoform X1 [Olea europaea var. sylvestris]	G2-like
gene_5630	scaffold15318	4647	5543	-	transcription factor TCP9-like isoform X1 [Olea europaea var. sylvestris]	TCP
gene_5631	scaffold15321	4209	5387	+	transcription factor TCP14-like [Olea europaea var. sylvestris]	TCP
gene_5635	scaffold15333	2708	5130	+	WUSCHEL-related homeobox 1-like [Olea europaea var. sylvestris]	WOX
gene_5667	scaffold1536	7687	8817	+	ethylene-responsive transcription factor ERF013-like [Olea europaea var. sylvestris]	ERF
gene_5680	scaffold1538	4646	5806	+	B-box zinc finger protein 20-like [Olea europaea var. sylvestris]	DBB
gene_5692	scaffold15401	1931	4198	+	scarecrow-like protein 14 [Olea europaea var. sylvestris]	GRAS
gene_5706	scaffold15412	2104	3934	-	NAC domain-containing protein 7-like [Olea europaea var. sylvestris]	NAC
gene_5728	scaffold15438	3325	4466	+	GATA transcription factor 9-like [Olea europaea var. sylvestris]	GATA
gene_5763	scaffold15485	2589	5349	+	myb family transcription factor PHL13-like [Olea europaea var. sylvestris]	G2-like
gene_5764	scaffold15486	3988	5994	-	protein FAR1-RELATED SEQUENCE 6-like [Olea europaea var. sylvestris]	FAR1
gene_581	scaffold104651	1079	2165	+	uncharacterized protein LOC111402454 isoform X1 [Olea europaea var. sylvestris]	MYB_related
gene_5811	scaffold15542	2214	3776	-	transcription factor MYB52-like [Olea europaea var. sylvestris]	MYB
gene_5815	scaffold15546	1163	3617	-	hypothetical protein CCACVL1_16793 [Corchorus capsularis]	TALE
gene_5834	scaffold15565	5046	6306	+	dof zinc finger protein DOF4.6-like [Olea europaea var. sylvestris]	Dof
gene_5835	scaffold15566	1344	3075	-	transcription factor IIIA-like isoform X1 [Olea europaea var. sylvestris]	C2H2
gene_5838	scaffold1556	2255	4985	-	BEL1-like homeodomain protein 1 [Olea europaea var. sylvestris]	TALE
gene_5841	scaffold15575	1933	5208	+	zinc finger protein CONSTANS-LIKE 14-like isoform X2 [Olea europaea var. sylvestris]	CO-like
gene_5851	scaffold1558	7092	9615	+	transcription factor bHLH62-like isoform X1 [Olea europaea var. sylvestris]	bHLH
gene_5913	scaffold15668	4039	5257	-	transcription factor MYB14-like [Olea europaea var. sylvestris]	MYB
gene_5922	scaffold1567	8630	12681	-	TGACG-sequence-specific DNA-binding protein TGA-1A-like isoform X2 [Olea europaea var. sylvestris]	bZIP
gene_5925	scaffold15687	982	3089	-	trihelix transcription factor GT-2-like [Olea europaea var. sylvestris]	Trihelix
gene_5962	scaffold15734	229	2191	-	protein PHOSPHATE STARVATION RESPONSE 1-like [Olea europaea var. sylvestris]	G2-like
gene_60	scaffold10044	2870	4134	+	NAC transcription factor 32-like [Olea europaea var. sylvestris]	NAC
gene_6006	scaffold1577	17979	23565	+	CCCH-type Zn-finger protein [Handroanthus impetiginosus]	C3H
gene_6007	scaffold15780	2922	6772	-	zinc finger CCCH domain-containing protein 14-like [Olea europaea var. sylvestris]	C3H
gene_6010	scaffold15787	3920	5147	+	probable WRKY transcription factor 7 [Olea europaea var. sylvestris]	WRKY
gene_6017	scaffold15794	9945	11200	-	teosinte branched 1 cycloidea and PCF transcription factor 15 [Fraxinus mandshurica]	TCP
gene_6046	scaffold1581	1425	6364	-	homeobox-leucine zipper protein HDG5 [Olea europaea var. sylvestris]	HD-ZIP
gene_6047	scaffold15821	2175	4382	-	myb-related protein 306-like isoform X2 [Olea europaea var. sylvestris]	MYB
gene_6075	scaffold15856	988	1821	+	zinc finger protein 10-like [Olea europaea var. sylvestris]	C2H2
gene_6088	scaffold15867	234	757	-	PREDICTED: myb-related protein Myb4-like [Juglans regia]	MYB_related
gene_6100	scaffold15879	2895	4913	-	protein FAR1-RELATED SEQUENCE 6 [Olea europaea var. sylvestris]	FAR1
gene_6131	scaffold15908	3303	4187	-	transcription factor MYBC1-like [Olea europaea var. sylvestris]	G2-like
gene_6148	scaffold15931	2242	5093	-	protein FAR1-RELATED SEQUENCE 6, partial [Olea europaea var. sylvestris]	FAR1
gene_6153	scaffold15936	5124	7370	+	transcription factor HBI1-like [Olea europaea var. sylvestris]	bHLH
gene_6160	scaffold15943	730	6507	-	transcription factor E2FB-like [Olea europaea var. sylvestris]	E2F/DP
gene_6194	scaffold15985	10098	11865	-	transcription factor MYB4-like [Olea europaea var. sylvestris]	MYB
gene_6230	scaffold16018	8883	10562	+	GATA transcription factor 8-like [Olea europaea var. sylvestris]	GATA
gene_6231	scaffold16019	2198	3866	-	heat stress transcription factor A-4b-like [Olea europaea var. sylvestris]	HSF
gene_6288	scaffold160	13553	19107	-	basic helix-loop-helix protein A [Olea europaea var. sylvestris]	bHLH
gene_6303	scaffold1611	2407	2922	-	bZIP transcription factor 44-like [Olea europaea var. sylvestris]	bZIP
gene_6319	scaffold16134	299	988	+	ethylene-responsive transcription factor 3-like [Olea europaea var. sylvestris]	ERF
gene_6320	scaffold16136	2904	5331	+	scarecrow-like protein 22 isoform X1 [Olea europaea var. sylvestris]	GRAS
gene_6329	scaffold1614	8432	9436	+	ethylene-responsive transcription factor RAP2-13-like [Olea europaea var. sylvestris]	ERF
gene_6339	scaffold1616	485	1632	+	light-inducible protein CPRF2-like [Olea europaea var. sylvestris]	bZIP
gene_6379	scaffold16218	9256	10337	-	Homeobox-leucine zipper protein like [Actinidia chinensis var. chinensis]	HD-ZIP
gene_6383	scaffold16225	3632	6063	-	ethylene-responsive transcription factor RAP2-7-like isoform X3 [Olea europaea var. sylvestris]	AP2
gene_6389	scaffold16234	8712	10600	-	transcription factor JUNGBRUNNEN 1-like isoform X1 [Olea europaea var. sylvestris]	NAC
gene_6402	scaffold16253	2537	4583	-	agamous-like MADS-box protein AGL104 isoform X2 [Olea europaea var. sylvestris]	M-type_MADS
gene_6403	scaffold16254	2971	3680	+	LOB domain-containing protein 12-like [Olea europaea var. sylvestris]	LBD
gene_6418	scaffold16269	16136	19617	-	protein FAR-RED IMPAIRED RESPONSE 1-like [Olea europaea var. sylvestris]	FAR1
gene_6438	scaffold16292	1982	2662	-	ethylene-responsive transcription factor ERF107-like [Olea europaea var. sylvestris]	ERF
gene_6439	scaffold16292	6744	7442	-	ethylene-responsive transcription factor 5-like [Olea europaea var. sylvestris]	ERF
gene_6468	scaffold1633	10973	13446	+	transcription factor bHLH130-like [Olea europaea var. sylvestris]	bHLH
gene_6470	scaffold16340	1461	4554	-	growth-regulating factor 7-like [Olea europaea var. sylvestris]	GRF
gene_6480	scaffold16351	4956	5732	+	nuclear transcription factor Y subunit C-3-like [Olea europaea var. sylvestris]	NF-YC
gene_6494	scaffold16380	10979	11752	+	transcription factor MYB44-like [Olea europaea var. sylvestris]	MYB
gene_6518	scaffold16410	2012	3374	+	heat shock factor protein HSF30-like [Olea europaea var. sylvestris]	HSF
gene_6529	scaffold16429	607	3433	+	uncharacterized protein LOC105176765 [Sesamum indicum]	MYB
gene_6553	scaffold164542	320	827	-	MADS-box protein SVP-like isoform X2 [Durio zibethinus]	M-type_MADS
gene_6566	scaffold16467	5136	5672	+	basic leucine zipper 43-like [Olea europaea var. sylvestris]	bZIP
gene_6595	scaffold16502	5427	5963	-	basic leucine zipper 43-like [Olea europaea var. sylvestris]	bZIP
gene_6605	scaffold16510	3691	5426	+	transcription factor MYB4-like [Olea europaea var. sylvestris]	MYB
gene_6608	scaffold16514	6604	7786	+	homeobox-leucine zipper protein ATHB-6-like [Olea europaea var. sylvestris]	HD-ZIP
gene_6638	scaffold16559	5407	6604	+	transcription factor MYB20-like isoform X2 [Olea europaea var. sylvestris]	MYB
gene_6639	scaffold1655	11697	13496	+	protein indeterminate-domain 9-like [Olea europaea var. sylvestris]	C2H2
gene_6640	scaffold1655	1717	3309	-	NAC transcription factor 29-like [Olea europaea var. sylvestris]	NAC
gene_6641	scaffold16560	2109	3950	-	homeobox-leucine zipper protein HOX11-like isoform X2 [Olea europaea var. sylvestris]	HD-ZIP
gene_6644	scaffold1656	4656	8353	+	NAC domain containing protein 50-like isoform X2 [Olea europaea var. sylvestris]	NAC
gene_6645	scaffold1656	10020	14013	+	NAC domain-containing protein 53-like isoform X1 [Olea europaea var. sylvestris]	NAC
gene_6655	scaffold1657	16926	17963	+	transcription factor MYB86-like [Olea europaea var. sylvestris]	MYB_related
gene_6670	scaffold16598	805	2740	+	WUSCHEL-related homeobox 6 [Olea europaea var. sylvestris]	WOX
gene_6686	scaffold1661	12005	13063	+	zinc finger CCCH domain-containing protein 2-like [Olea europaea var. sylvestris]	C3H
gene_6697	scaffold1662	24420	26885	+	transcription factor VIP1-like isoform X2 [Olea europaea var. sylvestris]	bZIP
gene_6704	scaffold16637	5056	5775	+	ethylene-responsive transcription factor 5-like [Olea europaea var. sylvestris]	ERF
gene_6721	scaffold16655	3178	5211	+	transcription factor bHLH137-like [Olea europaea var. sylvestris]	bHLH
gene_6722	scaffold16656	1324	4657	+	zinc finger CCCH domain-containing protein 12 isoform X2 [Sesamum indicum]	C3H
gene_6749	scaffold16696	6880	7959	+	zinc finger CCCH domain-containing protein 20-like [Olea europaea var. sylvestris]	C3H
gene_6790	scaffold16734	3656	7429	+	dof zinc finger protein DOF5.7-like [Olea europaea var. sylvestris]	Dof
gene_6793	scaffold1673	6329	7172	+	GATA transcription factor 4-like [Olea europaea var. sylvestris]	GATA
gene_6807	scaffold16757	10133	12022	-	zinc finger CCCH domain-containing protein 29-like [Olea europaea var. sylvestris]	C3H
gene_6811	scaffold16767	3940	8151	-	transcription factor GAMYB-like isoform X1 [Olea europaea var. sylvestris]	MYB
gene_6814	scaffold16770	1682	4539	-	two-component response regulator ARR18-like isoform X2 [Olea europaea var. sylvestris]	G2-like
gene_6815	scaffold16774	3045	6212	-	PREDICTED: zinc finger protein WIP2 [Theobroma cacao]	C2H2
gene_6835	scaffold167	20210	21322	+	transcription factor RAX2-like [Olea europaea var. sylvestris]	MYB
gene_6863	scaffold16838	3193	5631	-	transcription factor ILR3-like [Olea europaea var. sylvestris]	bHLH
gene_6881	scaffold16853	5410	6452	+	transcription factor MYB62-like [Olea europaea var. sylvestris]	MYB
gene_6890	scaffold16862	1465	6232	+	nuclear transcription factor Y subunit B-1-like isoform X2 [Olea europaea var. sylvestris]	NF-YB
gene_6904	scaffold1687	6348	7758	+	uncharacterized protein LOC111397257 [Olea europaea var. sylvestris]	C2H2
gene_6905	scaffold16880	1651	6338	+	probable WRKY transcription factor 20 isoform X1 [Olea europaea var. sylvestris]	WRKY
gene_6916	scaffold16890	4708	5729	+	GATA transcription factor 5-like [Olea europaea var. sylvestris]	GATA
gene_6936	scaffold16919	315	5608	-	homeobox-leucine zipper protein ANTHOCYANINLESS 2-like isoform X2 [Olea europaea var. sylvestris]	HD-ZIP
gene_6938	scaffold16920	1307	3030	+	heat stress transcription factor C-1-like [Olea europaea var. sylvestris]	HSF
gene_694	scaffold105581	47	1081	+	dof zinc finger protein DOF4.7-like [Olea europaea var. sylvestris]	Dof
gene_695	scaffold10558	932	2860	+	protein BRASSINAZOLE-RESISTANT 1-like [Olea europaea var. sylvestris]	BES1
gene_6959	scaffold16952	3719	5698	-	transcription factor HHO5-like [Olea europaea var. sylvestris]	G2-like
gene_6964	scaffold16956	167	3656	-	homeotic protein knotted-1 isoform X1 [Olea europaea var. sylvestris]	TALE
gene_6970	scaffold16962	276	1376	+	zinc finger CCCH domain-containing protein 2-like [Olea europaea var. sylvestris]	C3H
gene_6978	scaffold16969	4771	7613	-	transcription factor bHLH110-like [Olea europaea var. sylvestris]	bHLH
gene_6982	scaffold16973	1131	3503	+	cyclic dof factor 1-like [Olea europaea var. sylvestris]	Dof
gene_6983	scaffold16976	3620	5756	+	transcriptional regulator STERILE APETALA-like isoform X2 [Olea europaea var. sylvestris]	SAP
gene_6999	scaffold16992	2521	5493	+	nuclear transcription factor Y subunit A-7-like [Olea europaea var. sylvestris]	NF-YA
gene_7018	scaffold17010	4543	6657	+	nuclear transcription factor Y subunit A-7-like isoform X1 [Olea europaea var. sylvestris]	NF-YA
gene_7033	scaffold1701	14015	20126	-	auxin response factor 19-like [Olea europaea var. sylvestris]	ARF
gene_7086	scaffold17103	929	3054	-	protein indeterminate-domain 1-like [Olea europaea var. sylvestris]	C2H2
gene_7095	scaffold17116	2381	4789	+	probable WRKY transcription factor 65 [Olea europaea var. sylvestris]	WRKY
gene_7104	scaffold1712	8352	11547	+	transcription factor TGA4-like isoform X3 [Olea europaea var. sylvestris]	bZIP
gene_7131	scaffold1716	938	2225	+	probable WRKY transcription factor 23 [Olea europaea var. sylvestris]	WRKY
gene_7137	scaffold17173	6455	7767	-	homeobox-leucine zipper protein ATHB-6-like isoform X1 [Olea europaea var. sylvestris]	HD-ZIP
gene_7140	scaffold17178	3359	5406	+	WRKY transcription factor 6-like [Olea europaea var. sylvestris]	WRKY
gene_7155	scaffold17195	861	1679	-	LOB domain-containing protein 1-like [Olea europaea var. sylvestris]	LBD
gene_7173	scaffold17219	1715	4274	+	heat stress transcription factor C-1-like [Olea europaea var. sylvestris]	HSF
gene_7211	scaffold17267	2168	4019	+	transcription factor bHLH75-like [Olea europaea var. sylvestris]	bHLH
gene_7214	scaffold1726	6129	14761	+	ethylene-responsive transcription factor RAP2-7-like isoform X1 [Olea europaea var. sylvestris]	AP2
gene_725	scaffold105856	979	1772	-	myb-related protein Myb4 [Jatropha curcas]	MYB_related
gene_7263	scaffold1731	27091	28302	-	protein SENSITIVE TO PROTON RHIZOTOXICITY 2-like [Olea europaea var. sylvestris]	C2H2
gene_7333	scaffold1740	2994	5390	+	GATA transcription factor 11-like [Olea europaea var. sylvestris]	GATA
gene_735	scaffold10593	1446	9768	-	protein LHY-like [Olea europaea var. sylvestris]	MYB_related
gene_7355	scaffold17436	285	1822	+	growth-regulating factor 7-like [Olea europaea var. sylvestris]	GRF
gene_7430	scaffold1752	10446	11581	-	heat stress transcription factor B-2a-like [Olea europaea var. sylvestris]	HSF
gene_7463	scaffold1757	150	5066	+	heat stress transcription factor A-5-like [Olea europaea var. sylvestris]	HSF
gene_7468	scaffold17585	4548	6744	-	protein indeterminate-domain 2-like [Olea europaea var. sylvestris]	C2H2
gene_7479	scaffold175	8476	10843	+	BEL1-like homeodomain protein 7 [Olea europaea var. sylvestris]	TALE
gene_7480	scaffold175	13486	15809	+	BEL1-like homeodomain protein 11 [Olea europaea var. sylvestris]	TALE
gene_7499	scaffold17624	1212	4177	-	single myb histone 5-like isoform X2 [Olea europaea var. sylvestris]	MYB_related
gene_7520	scaffold17641	3102	4988	-	squamosa promoter-binding-like protein 16 [Olea europaea var. sylvestris]	SBP
gene_7524	scaffold17647	2173	3132	+	hypothetical protein CDL12_21162 [Handroanthus impetiginosus]	Dof
gene_7525	scaffold17649	4058	6293	+	protein indeterminate-domain 9-like [Olea europaea var. sylvestris]	C2H2
gene_7531	scaffold17656	1683	6317	+	NAC domain-containing protein 82-like isoform X2 [Olea europaea var. sylvestris]	NAC
gene_7570	scaffold17700	2429	4032	-	probable WRKY transcription factor 43 [Olea europaea var. sylvestris]	WRKY
gene_7577	scaffold17710	3775	5046	+	protein BASIC PENTACYSTEINE6-like isoform X1 [Olea europaea var. sylvestris]	BBR-BPC
gene_7579	scaffold17712	1232	3582	+	BEL1-like homeodomain protein 1 [Olea europaea var. sylvestris]	TALE
gene_7581	scaffold17716	2703	5754	+	transcription factor bHLH66-like [Olea europaea var. sylvestris]	bHLH
gene_7616	scaffold17768	612	1412	+	dof zinc finger protein DOF1.6-like [Olea europaea var. sylvestris]	Dof
gene_7617	scaffold17768	7243	8402	-	dof zinc finger protein DOF1.4-like isoform X1 [Olea europaea var. sylvestris]	Dof
gene_7627	scaffold17777	1988	5247	+	homeobox-leucine zipper protein HDG11 [Sesamum indicum]	HD-ZIP
gene_7639	scaffold17794	1618	2721	+	transcription factor TCP14-like [Olea europaea var. sylvestris]	TCP
gene_7667	scaffold17836	814	1904	-	transcription factor MYB74-like [Olea europaea var. sylvestris]	MYB
gene_7669	scaffold17838	2032	3339	-	protein BASIC PENTACYSTEINE6-like isoform X1 [Olea europaea var. sylvestris]	BBR-BPC
gene_7681	scaffold1785	3514	4636	+	transcription factor DIVARICATA-like [Olea europaea var. sylvestris]	MYB
gene_771	scaffold10614	3363	4038	+	ethylene-responsive transcription factor ERF003-like [Olea europaea var. sylvestris]	ERF
gene_7714	scaffold17899	8678	9198	+	protein REVEILLE 8-like isoform X1 [Abrus precatorius]	MYB_related
gene_7725	scaffold17908	10757	12012	-	GATA transcription factor 5-like [Olea europaea var. sylvestris]	GATA
gene_7731	scaffold17916	3828	4232	-	nuclear transcription factor Y subunit B-5-like [Olea europaea var. sylvestris]	NF-YB
gene_7739	scaffold17922	1074	4951	-	zinc finger CCCH domain-containing protein 14-like [Olea europaea var. sylvestris]	C3H
gene_7769	scaffold1795	8151	10932	-	NAC domain-containing protein 17-like [Olea europaea var. sylvestris]	NAC
gene_777	scaffold106217	350	1042	+	transcription factor MYB25-like [Olea europaea var. sylvestris]	MYB
gene_7772	scaffold17965	2490	3683	+	transcription factor MYB14-like [Olea europaea var. sylvestris]	MYB
gene_7787	scaffold17984	4287	5591	-	protein SHORT-ROOT-like [Olea europaea var. sylvestris]	GRAS
gene_7788	scaffold17985	1799	2830	+	transcription factor PCL1-like [Olea europaea var. sylvestris]	G2-like
gene_7790	scaffold17986	1955	3287	-	constans-like protein [Olea europaea]	CO-like
gene_780	scaffold10622	7374	12331	-	auxin response factor 3-like isoform X2 [Olea europaea var. sylvestris]	ARF
gene_7804	scaffold179	6031	13759	+	homeobox-leucine zipper protein REVOLUTA-like isoform X1 [Olea europaea var. sylvestris]	HD-ZIP
gene_7816	scaffold18012	4712	5839	+	ethylene-responsive transcription factor RAP2-13-like [Olea europaea var. sylvestris]	ERF
gene_7823	scaffold1801	1631	6491	+	light-inducible protein CPRF2-like [Olea europaea var. sylvestris]	bZIP
gene_788	scaffold10630	3794	4282	-	dof zinc finger protein DOF1.5-like [Olea europaea var. sylvestris]	Dof
gene_7904	scaffold18114	7267	7959	-	dof zinc finger protein DOF3.4-like [Olea europaea var. sylvestris]	Dof
gene_791	scaffold10634	3168	8099	+	homeobox-leucine zipper protein HDG5 [Olea europaea var. sylvestris]	HD-ZIP
gene_7922	scaffold18144	2268	5235	+	ethylene-responsive transcription factor RAP2-7-like isoform X1 [Olea europaea var. sylvestris]	AP2
gene_7926	scaffold1814	1636	2614	-	transcription factor DICHOTOMA-like [Olea europaea var. sylvestris]	TCP
gene_794	scaffold10636	1896	4773	+	protein PHR1-LIKE 3-like [Olea europaea var. sylvestris]	G2-like
gene_7940	scaffold18174	4469	5182	+	LOB domain-containing protein 38-like [Olea europaea var. sylvestris]	LBD
gene_7949	scaffold18181	1452	4064	+	axial regulator YABBY 1 [Olea europaea var. sylvestris]	YABBY
gene_7976	scaffold1820	3439	9290	+	two-component response regulator ARR2-like isoform X1 [Olea europaea var. sylvestris]	ARR-B
gene_7995	scaffold18231	1201	3447	+	scarecrow-like protein 14 [Olea europaea var. sylvestris]	GRAS
gene_80	scaffold10058	1284	2636	+	scarecrow-like protein 23 [Olea europaea var. sylvestris]	GRAS
gene_800	scaffold10639	2987	3691	+	ethylene-responsive transcription factor 1-like [Olea europaea var. sylvestris]	ERF
gene_8005	scaffold18244	1083	3728	-	transcription factor MYBS3-like [Olea europaea var. sylvestris]	MYB_related
gene_8021	scaffold18265	6276	7449	-	dof zinc finger protein DOF2.4-like [Olea europaea var. sylvestris]	Dof
gene_8039	scaffold18299	4146	5531	+	squamosa promoter-binding-like protein 8 [Olea europaea var. sylvestris]	SBP
gene_8042	scaffold182	12605	15291	+	B3 domain-containing transcription factor ABI3-like [Olea europaea var. sylvestris]	B3
gene_8051	scaffold18310	1925	3779	+	probable WRKY transcription factor 71 [Olea europaea var. sylvestris]	WRKY
gene_8059	scaffold18319	1872	5459	-	protein PHOSPHATE STARVATION RESPONSE 1-like [Olea europaea var. sylvestris]	G2-like
gene_8060	scaffold1831	4250	9159	+	transcription factor TGA9-like [Olea europaea var. sylvestris]	bZIP
gene_8074	scaffold18337	3861	5403	+	scarecrow-like protein 3 [Olea europaea var. sylvestris]	GRAS
gene_8085	scaffold18356	1219	2623	+	transcription factor RAX2-like [Olea europaea var. sylvestris]	MYB
gene_8097	scaffold18369	9283	11074	+	dof zinc finger protein DOF2.1-like [Olea europaea var. sylvestris]	Dof
gene_8117	scaffold1839	2461	3651	+	NAC domain-containing protein 43-like isoform X1 [Olea europaea var. sylvestris]	NAC
gene_8126	scaffold18405	4833	6731	-	heat stress transcription factor A-6b-like [Olea europaea var. sylvestris]	HSF
gene_8142	scaffold18431	1349	5555	+	NAC domain-containing protein 68-like isoform X2 [Olea europaea var. sylvestris]	NAC
gene_8168	scaffold1845	28750	29621	+	NAC domain-containing protein 104-like isoform X1 [Olea europaea var. sylvestris]	NAC
gene_8206	scaffold18512	7957	8427	-	ethylene-responsive transcription factor 12-like [Olea europaea var. sylvestris]	ERF
gene_8231	scaffold18546	1961	4026	-	WRKY transcription factor 6-like isoform X2 [Olea europaea var. sylvestris]	WRKY
gene_8253	scaffold18575	1264	3203	-	NAC042 transcription factor [Fraxinus mandshurica]	NAC
gene_8287	scaffold18619	5642	6265	+	ethylene-responsive transcription factor ERF017-like [Olea europaea var. sylvestris]	ERF
gene_8291	scaffold18621	2699	5726	+	GATA transcription factor 11-like isoform X1 [Olea europaea var. sylvestris]	GATA
gene_8307	scaffold18654	4547	6400	+	transcription factor bHLH62-like [Olea europaea var. sylvestris]	bHLH
gene_8319	scaffold18669	1129	2300	+	protein LATERAL ROOT PRIMORDIUM 1-like [Olea europaea var. sylvestris]	SRS
gene_8338	scaffold1869	8419	9486	+	zinc finger protein CONSTANS-LIKE 2-like [Olea europaea var. sylvestris]	CO-like
gene_8347	scaffold18703	94	4576	+	transcription factor UNE12-like [Olea europaea var. sylvestris]	bHLH
gene_8351	scaffold18708	1062	3295	-	trihelix transcription factor PTL-like [Olea europaea var. sylvestris]	Trihelix
gene_8386	scaffold18756	615	2145	-	uncharacterized protein LOC111389315 [Olea europaea var. sylvestris]	bHLH
gene_8417	scaffold187	13941	15606	-	nuclear transcription factor Y subunit C-1-like isoform X1 [Olea europaea var. sylvestris]	NF-YC
gene_8443	scaffold18844	1954	4203	+	scarecrow-like protein 14 [Olea europaea var. sylvestris]	GRAS
gene_8464	scaffold18872	328	5904	-	BES1/BZR1 homolog protein 4-like isoform X1 [Olea europaea var. sylvestris]	BES1
gene_8483	scaffold18891	3474	6866	-	transcription factor GLABRA 3-like isoform X1 [Olea europaea var. sylvestris]	bHLH
gene_8484	scaffold18893	3099	4067	+	LOB domain-containing protein 36-like [Olea europaea var. sylvestris]	LBD
gene_8486	scaffold18897	5906	8335	-	AP2-like ethylene-responsive transcription factor At1g16060 [Olea europaea var. sylvestris]	AP2
gene_8489	scaffold18902	7640	8621	+	homeobox-leucine zipper protein HAT22-like [Olea europaea var. sylvestris]	HD-ZIP
gene_8507	scaffold1892	10806	14494	+	transcription factor E2FB-like isoform X1 [Olea europaea var. sylvestris]	E2F/DP
gene_8521	scaffold18948	1588	5621	+	Transcription factor MEIS1 [Handroanthus impetiginosus]	TALE
gene_8534	scaffold18969	3835	5192	-	basic leucine zipper 61-like [Olea europaea var. sylvestris]	bZIP
gene_854	scaffold10681	1551	2243	+	AP2/ERF domain-containing transcription factor [Vernicia montana]	ERF
gene_8548	scaffold18991	2501	4093	+	zinc finger protein WIP6 [Olea europaea var. sylvestris]	C2H2
gene_8599	scaffold1903	2243	6123	-	zinc finger protein CONSTANS-LIKE 10-like [Olea europaea var. sylvestris]	CO-like
gene_8641	scaffold19094	10028	11703	+	myb family transcription factor PHL11 [Olea europaea var. sylvestris]	G2-like
gene_8642	scaffold19095	1317	4597	+	zinc finger protein WIP3-like [Olea europaea var. sylvestris]	C2H2
gene_8675	scaffold1913	4781	6052	+	B3 domain-containing protein Os03g0120900-like [Olea europaea var. sylvestris]	B3
gene_8677	scaffold19142	4510	5580	-	ethylene-responsive transcription factor CRF4-like [Olea europaea var. sylvestris]	ERF
gene_8679	scaffold19146	2345	5712	-	transcription factor bHLH104-like [Olea europaea var. sylvestris]	bHLH
gene_8680	scaffold19148	6989	7864	-	LOB domain-containing protein 42-like [Olea europaea var. sylvestris]	LBD
gene_869	scaffold10690	391	6043	-	AGAMOUS [Fraxinus pennsylvanica]	MIKC_MADS
gene_8708	scaffold19189	4827	6124	-	transcription factor BEE 1-like [Olea europaea var. sylvestris]	bHLH
gene_8756	scaffold19245	4964	7429	+	transcription factor bHLH78-like [Olea europaea var. sylvestris]	bHLH
gene_8785	scaffold19288	1726	5468	+	NAC domain-containing protein 82-like [Olea europaea var. sylvestris]	NAC
gene_8812	scaffold19331	2153	4648	+	transcription factor bHLH49-like isoform X1 [Olea europaea var. sylvestris]	bHLH
gene_8817	scaffold19335	2054	5685	-	growth-regulating factor 1-like [Olea europaea var. sylvestris]	GRF
gene_8830	scaffold19356	1286	3746	-	transcription factor TCP23-like [Olea europaea var. sylvestris]	TCP
gene_8839	scaffold19367	1643	2137	-	ethylene-responsive transcription factor ERF011-like [Olea europaea var. sylvestris]	ERF
gene_890	scaffold10710	2512	5604	+	AP2-like ethylene-responsive transcription factor ANT [Olea europaea var. sylvestris]	AP2
gene_8902	scaffold19459	2215	6081	-	transcription factor ILR3-like isoform X1 [Olea europaea var. sylvestris]	bHLH
gene_8911	scaffold19469	9334	10566	-	transcription factor bHLH106-like [Olea europaea var. sylvestris]	bHLH
gene_8922	scaffold19483	1904	4117	-	B3 domain-containing protein At2g36080-like [Olea europaea var. sylvestris]	B3
gene_8926	scaffold19490	5995	8115	+	probable WRKY transcription factor 26 [Olea europaea var. sylvestris]	WRKY
gene_8930	scaffold19494	4091	5987	+	transcription factor bHLH85-like [Olea europaea var. sylvestris]	bHLH
gene_8952	scaffold19516	2303	3223	-	transcription factor MYB21-like [Olea europaea var. sylvestris]	MYB
gene_8953	scaffold1951	6146	14089	+	protein tesmin/TSO1-like CXC 5 isoform X1 [Olea europaea var. sylvestris]	CPP
gene_8954	scaffold19521	4612	5805	-	squamosa promoter-binding protein 1-like isoform X2 [Olea europaea var. sylvestris]	SBP
gene_8960	scaffold19531	603	2210	+	transcription factor MYB119-like [Olea europaea var. sylvestris]	MYB
gene_8981	scaffold19553	2591	3800	+	transcription factor MYB102-like [Olea europaea var. sylvestris]	MYB
gene_8995	scaffold19574	1392	3448	+	trihelix transcription factor ASIL2-like [Olea europaea var. sylvestris]	Trihelix
gene_9003	scaffold19584	2062	5432	-	transcription factor UNE12 isoform X1 [Coffea eugenioides]	bHLH
gene_9028	scaffold19613	5322	9677	+	homeobox protein SBH1-like [Olea europaea var. sylvestris]	TALE
gene_9048	scaffold19648	3575	5329	-	scarecrow-like protein 4 [Olea europaea var. sylvestris]	GRAS
gene_9064	scaffold19676	2268	3849	+	transcription factor MYB41-like [Olea europaea var. sylvestris]	MYB
gene_9078	scaffold19693	1361	3576	-	ethylene-responsive transcription factor ERF113-like isoform X2 [Olea europaea var. sylvestris]	ERF
gene_9103	scaffold19735	514	3028	-	transcription factor GAMYB-like isoform X2 [Olea europaea var. sylvestris]	MYB
gene_912	scaffold1072	1646	5611	+	transcription factor E2FA-like isoform X5 [Olea europaea var. sylvestris]	E2F/DP
gene_9140	scaffold19785	1979	5427	+	protein PHR1-LIKE 3-like [Olea europaea var. sylvestris]	G2-like
gene_9159	scaffold19817	4997	7502	-	transcription factor bHLH35 [Sesamum indicum]	bHLH
gene_9166	scaffold19831	3360	5061	-	transcription factor DIVARICATA-like [Olea europaea var. sylvestris]	MYB
gene_9167	scaffold19834	751	2221	-	transcription factor RAX2-like [Olea europaea var. sylvestris]	MYB
gene_9182	scaffold19861	3650	5361	+	transcription factor bHLH30-like [Olea europaea var. sylvestris]	bHLH
gene_9191	scaffold19870	2902	3492	+	nuclear transcription factor Y subunit B-3-like [Olea europaea var. sylvestris]	NF-YB
gene_9192	scaffold19873	3282	5649	-	trihelix transcription factor PTL-like [Olea europaea var. sylvestris]	Trihelix
gene_9194	scaffold19876	6698	10398	-	transcription factor GLABRA 3-like [Olea europaea var. sylvestris]	bHLH
gene_9211	scaffold19900	853	2407	+	transcription factor MYB83-like [Olea europaea var. sylvestris]	MYB
gene_9220	scaffold19917	759	2660	-	WUSCHEL-related homeobox 9-like [Olea europaea var. sylvestris]	WOX
gene_9254	scaffold19975	827	4075	+	transcription factor MYB1 [Olea europaea var. sylvestris]	MYB
gene_9265	scaffold19989	2015	6967	-	zinc finger CCCH domain-containing protein 32-like [Olea europaea var. sylvestris]	C3H
gene_9271	scaffold19996	4393	7291	-	NAC domain-containing protein 35-like [Olea europaea var. sylvestris]	NAC
gene_9364	scaffold20085	3337	4748	+	protein FEZ-like [Coffea eugenioides]	NAC
gene_9367	scaffold20088	7820	12064	+	transcription factor ICE1-like [Olea europaea var. sylvestris]	bHLH
gene_9376	scaffold20094	438	2404	+	transcription factor DUO1-like [Olea europaea var. sylvestris]	MYB
gene_9378	scaffold20095	798	3076	+	uncharacterized protein LOC111394460 isoform X2 [Olea europaea var. sylvestris]	C2H2
gene_9394	scaffold20115	5987	7158	+	myb-related protein 308-like [Olea europaea var. sylvestris]	MYB_related
gene_9433	scaffold20169	447	2274	-	WUSCHEL-related homeobox 4-like [Olea europaea var. sylvestris]	WOX
gene_9445	scaffold2018	1668	4612	+	teosinte glume architecture 1-like [Olea europaea var. sylvestris]	SBP
gene_9446	scaffold2018	12237	14007	+	developmental protein SEPALLATA 3 [Olea europaea var. sylvestris]	M-type_MADS
gene_9447	scaffold20190	3682	5042	+	uncharacterized protein LOC111408263 [Olea europaea var. sylvestris]	G2-like
gene_9450	scaffold20195	6361	9289	-	transcription factor LAF1-like [Olea europaea var. sylvestris]	MYB
gene_9452	scaffold20198	1569	2246	+	ethylene-responsive transcription factor 1B-like [Olea europaea var. sylvestris]	ERF
gene_9454	scaffold201	5400	6329	-	protein BASIC PENTACYSTEINE2-like [Olea europaea var. sylvestris]	BBR-BPC
gene_946	scaffold10757	6504	9200	-	transcription factor bHLH25-like [Olea europaea var. sylvestris]	bHLH
gene_9462	scaffold20212	3231	3998	-	zinc-finger homeodomain protein 5-like [Olea europaea var. sylvestris]	ZF-HD
gene_9477	scaffold20232	12237	13022	+	ethylene-responsive transcription factor ERF039-like [Olea europaea var. sylvestris]	ERF
gene_9492	scaffold20260	1373	4917	-	telomere repeat-binding protein 4-like isoform X2 [Olea europaea var. sylvestris]	MYB_related
gene_9506	scaffold20286	4638	7350	+	PREDICTED: probable transcription factor PosF21 [Nicotiana sylvestris]	bZIP
gene_952	scaffold10761	3181	4885	-	Myb-related protein R1 [Fraxinus velutina]	MYB_related
gene_9521	scaffold20300	2338	4669	-	WUSCHEL-related homeobox 9-like [Olea europaea var. sylvestris]	WOX
gene_9532	scaffold20321	1529	2664	-	B3 domain-containing protein At5g42700-like [Olea europaea var. sylvestris]	B3
gene_9546	scaffold2034	4355	8653	-	uncharacterized protein LOC105164125 [Sesamum indicum]	MYB
gene_9576	scaffold20397	3244	4150	+	transcription factor MYB8-like [Olea europaea var. sylvestris]	MYB
gene_9581	scaffold20401	6956	8652	+	transcription factor bHLH30-like [Olea europaea var. sylvestris]	bHLH
gene_9593	scaffold20420	1204	6862	+	transcription factor E2FB-like isoform X1 [Olea europaea var. sylvestris]	E2F/DP
gene_9595	scaffold20425	3915	5678	-	scarecrow-like protein 23 [Olea europaea var. sylvestris]	GRAS
gene_960	scaffold10769	761	3719	-	protein indeterminate-domain 12-like isoform X2 [Olea europaea var. sylvestris]	C2H2
gene_9614	scaffold20454	2408	4902	-	agamous-like MADS-box protein AGL15 [Sesamum indicum]	MIKC_MADS
gene_9622	scaffold20464	100	3829	+	auxin response factor 11-like [Olea europaea var. sylvestris]	ARF
gene_9632	scaffold20482	559	3714	-	trihelix transcription factor ASR3 [Olea europaea var. sylvestris]	Trihelix
gene_9633	scaffold20485	5170	6192	-	dof zinc finger protein DOF5.7-like [Olea europaea var. sylvestris]	Dof
gene_9674	scaffold20543	2304	4505	-	zinc finger CCCH domain-containing protein 30-like [Olea europaea var. sylvestris]	C3H
gene_9683	scaffold20558	3659	4669	+	NAC domain-containing protein 2-like [Olea europaea var. sylvestris]	NAC
gene_9691	scaffold20565	1343	3163	+	transcription factor MYB1R1-like [Olea europaea var. sylvestris]	MYB_related
gene_9692	scaffold20571	3467	5405	+	zinc finger protein NUTCRACKER-like [Olea europaea var. sylvestris]	C2H2
gene_9710	scaffold20605	804	2625	+	basic leucine zipper 61-like, partial [Olea europaea var. sylvestris]	bZIP
gene_9713	scaffold20610	1452	3154	-	transcription factor FAMA-like isoform X2 [Olea europaea var. sylvestris]	bHLH
gene_9733	scaffold20640	4037	5343	+	AP2/ERF and B3 domain-containing transcription factor At1g51120-like [Olea europaea var. sylvestris]	RAV
gene_9740	scaffold20654	1955	3853	-	transcription factor MYB62-like isoform X1 [Olea europaea var. sylvestris]	MYB
gene_9741	scaffold20662	5495	6761	+	NAC domain-containing protein 79-like [Olea europaea var. sylvestris]	NAC
gene_9791	scaffold20727	1719	2924	-	MADS-box protein JOINTLESS-like [Olea europaea var. sylvestris]	M-type_MADS
gene_9799	scaffold20738	881	2046	+	transcription factor HY5 [Olea europaea var. sylvestris]	bZIP
gene_9827	scaffold20781	3007	5003	+	transcription factor bHLH35-like [Olea europaea var. sylvestris]	bHLH
gene_9828	scaffold20781	8807	10274	+	transcription factor bHLH35-like [Olea europaea var. sylvestris]	bHLH
gene_983	scaffold10789	5343	7282	+	SUPPRESSOR OF GAMMA RESPONSE 1-like [Olea europaea var. sylvestris]	NAC
gene_9845	scaffold20807	2871	3686	-	ethylene-responsive transcription factor 5-like [Olea europaea var. sylvestris]	ERF
gene_9856	scaffold2082	3048	5158	+	NAC domain-containing protein 30-like isoform X2 [Olea europaea var. sylvestris]	NAC
gene_9862	scaffold20835	129	3053	+	transcription factor bHLH121 isoform X2 [Olea europaea var. sylvestris]	bHLH
gene_989	scaffold10793	16486	19307	+	zinc finger protein WIP2-like [Olea europaea var. sylvestris]	C2H2
gene_9929	scaffold20931	1118	3455	-	GATA transcription factor 8-like [Olea europaea var. sylvestris]	GATA
[truncated: 5 more rows]
