# Supplementary material for: Comparative Transcriptome Analysis Unravels Defense Pathways of Fraxinus velutina Torr Against Salt Stress
Source: Front Plant Sci. 2022 Mar 4;13:842726. doi: 10.3389/fpls.2022.842726 (PMC8931533; doi:10.3389/fpls.2022.842726)
Supplement: Supplementary file 14 [file Table_10.XLSX]

## Sheet: R7CL vs. S4CL
Table S10 The differentially expressed transcription factors between R7 and S4
Transcripts	GeneName	GeneDescription	TF family	log2FC	pvalue	FDR	regulations	R7CL_1	R7CL_2	R7CL_3	S4CL_1	S4CL_2	S4CL_3	transcriptType	chromosome	start	end	strand
gene_10575	gene_10575	transcription factor bHLH71-like [Olea europaea var. sylvestris]	ERF	-2.43487	1.70323e-47	2.93993e-46	down	180	231	206	829	840	756	NA	scaffold21902	2638	4577	+
gene_10780	gene_10780	ethylene-responsive transcription factor ERF087-like [Sesamum indicum]	GRF	4.05235	1.73147e-12	9.32581e-12	up	117	157	137	3	11	4	NA	scaffold22192	2135	2968	-
gene_11360	gene_11360	growth-regulating factor 1-like [Olea europaea var. sylvestris]	C3H	-7.26703	6.62605e-06	2.07407e-05	down	0	0	0	18	36	8	NA	scaffold23076	2496	5394	-
gene_11378	gene_11378	zinc finger CCCH domain-containing protein 15-like [Olea europaea var. sylvestris]	bHLH	-2.4624	1.10496e-44	1.79204e-43	down	157	173	165	682	744	556	NA	scaffold23114	663	3080	-
gene_11455	gene_11455	transcription factor BHLH089-like isoform X1 [Olea europaea var. sylvestris]	BBR-BPC	-2.49015	4.02154e-15	2.5182e-14	down	46	98	72	327	290	274	NA	scaffold2323	1020	4052	+
gene_11660	gene_11660	protein BASIC PENTACYSTEINE2-like [Olea europaea var. sylvestris]	ERF	-2.38962	2.52396e-53	4.83998e-52	down	265	180	223	967	781	778	NA	scaffold23567	3834	4694	-
gene_11705	gene_11705	ethylene-responsive transcription factor ERF017-like [Olea europaea var. sylvestris]	HD-ZIP	6.69429	5.00343e-05	0.000141424	up	9	42	26	0	0	0	NA	scaffold23630	2098	2842	-
gene_11795	gene_11795	homeobox-leucine zipper protein HOX11-like [Olea europaea var. sylvestris]	ERF	-4.91406	8.06009e-215	8.84435e-213	down	77	57	67	1525	1582	1273	NA	scaffold23758	3233	4874	-
gene_11805	gene_11805	ethylene-responsive transcription factor TINY-like [Olea europaea var. sylvestris]	Dof	-2.68781	6.17991e-44	9.83804e-43	down	114	127	121	572	647	475	NA	scaffold23770	9459	10184	+
gene_11845	gene_11845	hypothetical protein CDL12_14326 [Handroanthus impetiginosus]	EIL	-2.3823	4.41996e-09	1.87945e-08	down	43	18	31	143	104	98	NA	scaffold23815	5054	5533	-
gene_11968	gene_11968	protein ETHYLENE INSENSITIVE 3-like [Olea europaea var. sylvestris]	WRKY	13.4331	7.34815e-30	8.24639e-29	up	3223	2429	2826	0	0	0	NA	scaffold23999	3213	5045	-
gene_12121	gene_12121	probable WRKY transcription factor 33 [Olea europaea var. sylvestris]	WRKY	2.55883	5.32814e-189	4.83062e-187	up	3390	3015	3203	419	410	351	NA	scaffold2424	12764	15394	+
gene_12422	gene_12422	probable WRKY transcription factor 33 [Olea europaea var. sylvestris]	bHLH	2.29949	2.92612e-80	8.67235e-79	up	3880	3059	3470	618	421	490	NA	scaffold24743	2635	4529	-
gene_1299	gene_1299	transcription factor bHLH68-like isoform X1 [Olea europaea var. sylvestris]	MYB_related	-2.96687	0.000333759	0.000841994	down	34	0	17	120	91	70	NA	scaffold1105	13320	16234	-
gene_13102	gene_13102	transcription factor MYBS3-like [Olea europaea var. sylvestris]	ERF	-3.0583	5.42786e-94	1.89989e-92	down	155	178	167	1062	1068	895	NA	scaffold25878	3674	5116	-
gene_13163	gene_13163	ethylene-responsive transcription factor ERF017-like [Olea europaea var. sylvestris]	ERF	4.07629	5.30227e-10	2.41586e-09	up	146	184	165	0	13	8	NA	scaffold25994	2368	3031	+
gene_1359	gene_1359	ethylene-responsive transcription factor ERF038-like [Olea europaea var. sylvestris]	ERF	-3.33346	3.50586e-14	2.09654e-13	down	14	41	28	231	256	133	NA	scaffold11115	2257	2973	+
gene_14134	gene_14134	ethylene-responsive transcription factor ERF114-like [Olea europaea var. sylvestris]	B3	4.2849	4.11584e-05	0.000117525	up	50	54	52	6	0	0	NA	scaffold27535	2050	3269	+
gene_14338	gene_14338	B3 domain-containing protein At2g36080-like isoform X1 [Olea europaea var. sylvestris]	NAC	-2.31846	1.78533e-37	2.47707e-36	down	147	108	128	464	475	437	NA	scaffold278	1107	2811	+
gene_14366	gene_14366	NAC domain-containing protein 53-like [Olea europaea var. sylvestris]	ARF	2.00581	1.9044e-97	6.99344e-96	up	3767	3172	3470	725	554	596	NA	scaffold27956	305	4762	+
gene_14571	gene_14571	auxin response factor 18-like [Olea europaea var. sylvestris]	ERF	2.31882	3.10608e-06	1.01023e-05	up	190	131	161	11	19	38	NA	scaffold2831	12131	14864	-
gene_14591	gene_14591	ethylene-responsive transcription factor ERF061 [Olea europaea var. sylvestris]	HB-other	-2.144	3.67102e-27	3.77786e-26	down	139	125	132	391	484	388	NA	scaffold28354	1390	2269	-
gene_14827	gene_14827	homeobox protein knotted-1-like 6 [Olea europaea var. sylvestris]	NAC	-6.64975	0.00251691	0.00551399	down	0	0	0	0	23	16	NA	scaffold2874	5573	12471	+
gene_15498	gene_15498	NAC domain-containing protein 73-like [Olea europaea var. sylvestris]	WRKY	-6.44397	0.0046727	0.00973842	down	0	0	0	0	23	11	NA	scaffold29943	719	2138	-
gene_15565	gene_15565	probable WRKY transcription factor 40 [Olea europaea var. sylvestris]	GRAS	3.33154	3.51822e-05	0.000101245	up	72	61	67	0	6	8	NA	scaffold3003	8055	10658	-
gene_15765	gene_15765	scarecrow-like protein 21 [Olea europaea var. sylvestris]	G2-like	2.09521	5.4661e-15	3.39431e-14	up	1120	951	1036	258	97	174	NA	scaffold3044	2577	4280	-
gene_15855	gene_15855	transcription factor HHO3-like [Olea europaea var. sylvestris]	LSD	-2.33462	1.57832e-19	1.23532e-18	down	63	58	61	248	192	224	NA	scaffold30628	893	3068	-
gene_15954	gene_15954	protein LSD1-like isoform X2 [Olea europaea var. sylvestris]	ERF	-2.65305	1.21863e-10	5.8109e-10	down	39	16	28	148	137	91	NA	scaffold30806	1586	4250	-
gene_15969	gene_15969	ethylene-responsive transcription factor ERF011-like [Olea europaea var. sylvestris]	NF-YC	-2.67708	1.52166e-56	3.06459e-55	down	211	268	240	1209	1236	910	NA	scaffold30843	2279	2764	-
gene_16146	gene_16146	PREDICTED: chromatin accessibility complex protein 1-like [Ipomoea nil]	bZIP	-2.22692	3.61608e-09	1.55171e-08	down	45	38	42	132	197	95	NA	scaffold31142	1859	2257	+
gene_16936	gene_16936	transcription factor TGA2.2-like isoform X3 [Olea europaea var. sylvestris]	NAC	2.09576	7.08114e-15	4.38048e-14	up	635	481	558	63	102	114	NA	scaffold32823	166	2723	-
gene_17008	gene_17008	NAC domain-containing protein 83-like isoform X2 [Olea europaea var. sylvestris]	MYB_related	5.57998	0.00326216	0.00699754	up	8	16	12	0	0	0	NA	scaffold32981	513	2473	-
gene_17046	gene_17046	protein REVEILLE 8 [Olea europaea var. sylvestris]	ERF	2.99449	0.000651978	0.00157166	up	82	81	82	19	0	4	NA	scaffold3304	8293	13422	+
gene_17086	gene_17086	ethylene-responsive transcription factor ERF109-like [Olea europaea var. sylvestris]	ARF	2.69561	2.49562e-11	1.25061e-10	up	194	192	193	12	25	27	NA	scaffold33140	3769	4638	-
gene_17368	gene_17368	auxin response factor 3-like isoform X1 [Olea europaea var. sylvestris]	NF-YA	-2.98086	2.02718e-17	1.43328e-16	down	29	48	39	312	187	176	NA	scaffold3374	5311	10003	-
gene_17633	gene_17633	nuclear transcription factor Y subunit A-10-like [Olea europaea var. sylvestris]	bHLH	2.15062	1.63943e-05	4.90093e-05	up	95	83	89	9	16	18	NA	scaffold34322	4555	5455	+
gene_17719	gene_17719	transcription factor bHLH87-like [Olea europaea var. sylvestris]	ERF	4.37344	0.000883309	0.00208799	up	18	40	29	0	0	3	NA	scaffold34492	4376	5768	-
gene_18353	gene_18353	ethylene-responsive transcription factor ERF003-like [Olea europaea var. sylvestris]	MYB	-3.05169	1.85862e-38	2.64376e-37	down	134	65	100	657	645	481	NA	scaffold35890	3502	4230	+
gene_18476	gene_18476	myb-related protein 305-like [Olea europaea var. sylvestris]	WRKY	7.1583	8.21381e-07	2.83698e-06	up	46	27	37	0	0	0	NA	scaffold36155	1669	2606	-
gene_18619	gene_18619	probable WRKY transcription factor 75 [Olea europaea var. sylvestris]	bZIP	2.85814	6.22516e-11	3.03274e-10	up	618	482	550	23	104	36	NA	scaffold36467	1069	3745	+
gene_18893	gene_18893	basic leucine zipper 61-like [Olea europaea var. sylvestris]	bHLH	-5.30401	5.42108e-113	2.34959e-111	down	26	34	30	1087	782	726	NA	scaffold37002	2524	4072	-
gene_18970	gene_18970	transcription factor HBI1-like [Olea europaea var. sylvestris]	Dof	-2.37515	1.58761e-19	1.24223e-18	down	57	62	60	240	249	186	NA	scaffold37188	588	2306	-
gene_19030	gene_19030	dof zinc finger protein DOF1.7-like [Olea europaea var. sylvestris]	ZF-HD	2.16982	9.89975e-05	0.000269399	up	134	110	122	32	23	5	NA	scaffold372	20480	21211	-
gene_19219	gene_19219	zinc-finger homeodomain protein 9 [Sesamum indicum]	ERF	-3.13617	7.9036e-182	6.64286e-180	down	248	233	241	1600	1577	1416	NA	scaffold37726	2251	3147	+
gene_20	gene_20	ethylene-responsive transcription factor RAP2-9-like [Olea europaea var. sylvestris]	WRKY	3.4534	4.93761e-66	1.16597e-64	up	903	1014	959	58	62	70	NA	scaffold10018	5491	6021	-
gene_20400	gene_20400	probable WRKY transcription factor 40 [Olea europaea var. sylvestris]	NAC	3.80867	6.26249e-31	7.2517e-30	up	396	295	346	13	18	22	NA	scaffold4051	2460	4623	+
gene_20435	gene_20435	NAC domain-containing protein 43-like [Olea europaea var. sylvestris]	HD-ZIP	-2.22073	0.000268497	0.000686752	down	34	6	20	79	50	69	NA	scaffold40615	2498	3692	+
gene_20485	gene_20485	homeobox-leucine zipper protein ATHB-13-like [Olea europaea var. sylvestris]	NAC	-4.15658	2.66191e-09	1.15462e-08	down	13	0	7	87	92	73	NA	scaffold40745	2743	4516	+
gene_20539	gene_20539	NAC domain-containing protein 90-like [Olea europaea var. sylvestris]	CAMTA	4.12118	8.73223e-50	1.57203e-48	up	539	454	497	27	16	19	NA	scaffold40890	1779	2703	-
gene_20581	gene_20581	calmodulin-binding transcription activator 4-like isoform X3 [Olea europaea var. sylvestris]	C3H	2.04485	2.28734e-22	1.99904e-21	up	1021	912	967	133	160	210	NA	scaffold409	9946	19299	-
gene_20764	gene_20764	zinc finger CCCH domain-containing protein 14-like isoform X5 [Olea europaea var. sylvestris]	NAC	-3.63766	1.40574e-58	2.93814e-57	down	45	42	44	395	391	391	NA	scaffold41483	1965	3591	-
gene_20767	gene_20767	protein CUP-SHAPED COTYLEDON 3-like [Olea europaea var. sylvestris]	ERF	2.50136	5.81959e-06	1.83347e-05	up	175	88	132	12	30	8	NA	scaffold4148	7978	10956	-
gene_20915	gene_20915	ethylene-responsive transcription factor TINY-like [Olea europaea var. sylvestris]	bHLH	-2.64181	5.17252e-15	3.21779e-14	down	38	38	38	145	222	147	NA	scaffold41887	1439	2059	+
gene_21252	gene_21252	transcription factor PRE5-like [Olea europaea var. sylvestris]	ERF	-7.89721	3.81264e-08	1.49297e-07	down	0	0	0	38	19	38	NA	scaffold42758	1248	2100	-
gene_21544	gene_21544	dehydration-responsive element-binding protein 1E-like [Olea europaea var. sylvestris]	TCP	3.34585	9.81564e-35	1.2636e-33	up	962	931	947	84	35	83	NA	scaffold4349	3419	4135	-
gene_21675	gene_21675	transcription factor TCP15-like [Olea europaea var. sylvestris]	ERF	-2.28412	5.51163e-23	4.93068e-22	down	103	153	128	488	497	382	NA	scaffold43874	1363	2361	+
gene_21681	gene_21681	ethylene-responsive transcription factor ERF027-like [Olea europaea var. sylvestris]	GATA	3.22931	4.22423e-44	6.75584e-43	up	992	800	896	57	57	91	NA	scaffold43895	320	1036	-
gene_21821	gene_21821	GATA transcription factor 9-like [Olea europaea var. sylvestris]	MYB_related	-2.64411	9.35356e-162	6.51498e-160	down	449	456	453	2124	2022	1997	NA	scaffold44262	810	2243	-
gene_22062	gene_22062	protein REVEILLE 6-like [Olea europaea var. sylvestris]	MYB	2.05483	5.51736e-16	3.62045e-15	up	340	276	308	65	48	48	NA	scaffold44	14362	21312	+
gene_2236	gene_2236	transcription factor AS1 [Olea europaea var. sylvestris]	GRAS	-2.9493	1.11978e-10	5.3534e-10	down	26	9	18	111	90	92	NA	scaffold11843	5191	6240	-
gene_2254	gene_2254	scarecrow-like protein 14 [Olea europaea var. sylvestris]	MYB	-2.14387	1.38702e-17	9.90288e-17	down	95	117	106	343	417	264	NA	scaffold1185	3387	5114	-
gene_22792	gene_22792	transcription factor MYB16-like [Olea europaea var. sylvestris]	bHLH	-2.03203	8.09969e-06	2.51175e-05	down	66	19	43	124	155	94	NA	scaffold4726	8005	9960	+
gene_23120	gene_23120	transcription factor bHLH104 [Sesamum indicum]	MYB	-8.08893	1.74691e-08	7.03933e-08	down	0	0	0	29	59	21	NA	scaffold4825	4738	8903	-
gene_23215	gene_23215	transcription factor MYBS1-like [Olea europaea var. sylvestris]	NAC	-2.20071	2.22731e-83	6.89694e-82	down	475	351	413	1485	1393	1234	NA	scaffold48580	1539	2524	-
gene_23283	gene_23283	transcription factor JUNGBRUNNEN 1-like [Olea europaea var. sylvestris]	ZF-HD	4.32616	0.000191553	0.000501166	up	38	36	37	0	4	0	NA	scaffold48850	1202	2591	+
gene_23336	gene_23336	mini zinc finger protein 2-like [Olea europaea var. sylvestris]	AP2	-2.80498	4.76845e-06	1.5212e-05	down	12	11	12	67	86	26	NA	scaffold4899	841	1125	+
gene_23379	gene_23379	AP2-like ethylene-responsive transcription factor AIL6 [Olea europaea var. sylvestris]	Dof	2.01197	1.93888e-21	1.63607e-20	up	529	604	567	93	105	107	NA	scaffold4911	2668	6344	-
gene_23513	gene_23513	hypothetical protein CDL12_21162 [Handroanthus impetiginosus]	ERF	-2.24507	1.76674e-31	2.0736e-30	down	411	213	312	1177	1129	883	NA	scaffold49501	3448	4431	+
gene_32832	gene_32832	protein SENSITIVE TO PROTON RHIZOTOXICITY 1-like [Olea europaea var. sylvestris]	NAC	2.45217	2.31724e-10	1.08182e-09	up	176	201	189	38	22	16	NA	scaffold9308	2548	3906	-
gene_23857	gene_23857	dehydration-responsive element-binding protein 3-like [Olea europaea var. sylvestris]	MIKC_MADS	-2.42065	1.19847e-11	6.12455e-11	down	44	28	36	172	105	140	NA	scaffold50525	1164	1838	-
gene_23970	gene_23970	transcription factor JUNGBRUNNEN 1-like [Olea europaea var. sylvestris]	bHLH	3.85114	0.00024807	0.000639235	up	66	61	64	10	0	0	NA	scaffold50879	1391	2521	-
gene_24190	gene_24190	agamous-like MADS-box protein AGL12 isoform X1 [Olea europaea var. sylvestris]	WRKY	6.48263	4.40869e-05	0.000125498	up	21	24	23	0	0	0	NA	scaffold51588	1381	3933	+
gene_2424	gene_2424	transcription factor bHLH87 isoform X1 [Olea europaea var. sylvestris]	GATA	-2.14716	8.97844e-18	6.46878e-17	down	75	69	72	219	224	246	NA	scaffold12014	785	2059	-
gene_24665	gene_24665	probable WRKY transcription factor 33 [Olea europaea var. sylvestris]	MYB	2.72601	2.02588e-73	5.38132e-72	up	1404	1259	1332	157	122	157	NA	scaffold5321	7403	9316	-
gene_24820	gene_24820	GATA transcription factor 4-like [Olea europaea var. sylvestris]	LBD	-2.7603	0.00241828	0.00531392	down	0	26	13	54	92	52	NA	scaffold53780	1635	2485	-
gene_25465	gene_25465	transcription factor WER-like [Olea europaea var. sylvestris]	bHLH	6.93787	3.24412e-06	1.05351e-05	up	27	35	31	0	0	0	NA	scaffold56062	1162	2513	-
gene_25681	gene_25681	LOB domain-containing protein 39-like [Olea europaea var. sylvestris]	ERF	-7.92356	2.24582e-08	8.95993e-08	down	0	0	0	29	43	25	NA	scaffold5688	4696	5412	+
gene_26251	gene_26251	transcription factor PRE6-like [Sesamum indicum]	G2-like	-4.53553	5.41745e-12	2.82062e-11	down	20	0	10	237	131	127	NA	scaffold59009	678	1708	-
gene_26721	gene_26721	ethylene-responsive transcription factor ABR1-like, partial [Olea europaea var. sylvestris]	CPP	5.01992	1.13689e-06	3.87398e-06	up	50	71	61	0	0	4	NA	scaffold6082	6774	9049	+
gene_26787	gene_26787	myb family transcription factor PHL8-like isoform X1 [Olea europaea var. sylvestris]	GRF	6.6618	1.74693e-05	5.20539e-05	up	33	19	26	0	0	0	NA	scaffold61113	412	1957	+
gene_26826	gene_26826	protein tesmin/TSO1-like CXC 2 isoform X1 [Olea europaea var. sylvestris]	MYB	-2.03245	5.25034e-21	4.3546e-20	down	132	194	163	518	468	472	NA	scaffold6126	503	5735	-
gene_4149	gene_4149	growth-regulating factor 1-like isoform X2 [Olea europaea var. sylvestris]	HD-ZIP	-2.82558	1.63403e-08	6.60589e-08	down	19	12	16	53	94	90	NA	scaffold13705	794	3542	-
gene_26911	gene_26911	growth-regulating factor 1-like isoform X2 [Olea europaea var. sylvestris]	GRF	-8.7359	2.49324e-10	1.16105e-09	down	0	0	0	104	32	38	NA	scaffold61588	138	2674	+
gene_26981	gene_26981	transcription factor MYB35-like, partial [Olea europaea var. sylvestris]	GATA	-2.07134	1.31121e-06	4.44332e-06	down	32	26	29	124	62	80	NA	scaffold6184	1004	3988	+
gene_27680	gene_27680	homeobox-leucine zipper protein ATHB-12 [Olea europaea var. sylvestris]	Dof	-6.08918	5.04237e-12	2.63277e-11	down	0	4	2	129	33	137	NA	scaffold6500	636	1603	+
gene_27821	gene_27821	hypothetical protein CDL12_14341 [Handroanthus impetiginosus]	bHLH	-4.68978	4.31329e-07	1.53108e-06	down	4	0	2	32	47	31	NA	scaffold65613	13	1893	-
gene_27934	gene_27934	GATA transcription factor 9-like [Olea europaea var. sylvestris]	C2H2	-2.15919	4.9623e-07	1.75291e-06	down	26	22	24	97	59	77	NA	scaffold6609	1813	3210	-
gene_28132	gene_28132	dof zinc finger protein DOF5.6 [Olea europaea var. sylvestris]	MYB	-2.21688	0.00026481	0.000678263	down	21	11	16	32	84	43	NA	scaffold6692	5051	6694	-
gene_28139	gene_28139	transcription factor bHLH112-like [Olea europaea var. sylvestris]	AP2	2.20353	3.00194e-07	1.08072e-06	up	303	259	281	27	79	26	NA	scaffold6695	2048	4583	+
gene_28399	gene_28399	uncharacterized protein LOC111390310 [Olea europaea var. sylvestris]	GRF	2.66097	1.76907e-08	7.12474e-08	up	275	248	262	12	54	23	NA	scaffold6817	6376	8337	+
gene_28475	gene_28475	transcription factor MYB16-like [Olea europaea var. sylvestris]	HD-ZIP	-5.60547	8.41487e-22	7.19951e-21	down	8	0	4	139	150	128	NA	scaffold68576	1206	2283	+
gene_28605	gene_28605	ethylene-responsive transcription factor RAP2-7-like isoform X3 [Olea europaea var. sylvestris]	ERF	4.13038	0.00104048	0.00242799	up	51	17	34	0	0	4	NA	scaffold6915	2624	7735	+
gene_28693	gene_28693	growth-regulating factor 3-like isoform X1 [Olea europaea var. sylvestris]	bHLH	-6.64129	0.00294632	0.00637594	down	0	0	0	0	10	28	NA	scaffold69580	7	2546	-
gene_28987	gene_28987	homeobox-leucine zipper protein ATHB-40-like [Olea europaea var. sylvestris]	bHLH	-2.32994	2.3517e-09	1.02425e-08	down	28	47	38	136	109	167	NA	scaffold7086	22438	22948	-
gene_2914	gene_2914	ethylene-responsive transcription factor WIN1-like [Olea europaea var. sylvestris]	AP2	-3.48088	3.59248e-05	0.000103285	down	0	18	9	78	102	47	NA	scaffold12503	4364	5059	+
gene_29186	gene_29186	transcription factor UNE10-like isoform X3 [Olea europaea var. sylvestris]	ERF	-2.29038	1.67524e-96	6.09524e-95	down	633	458	546	2006	1832	1924	NA	scaffold7192	3494	6552	+
gene_29433	gene_29433	transcription factor BHLH094-like isoform X2 [Olea europaea var. sylvestris]	Dof	-3.15564	1.09314e-09	4.86362e-09	down	9	17	13	60	95	96	NA	scaffold7323	3050	5024	-
gene_29841	gene_29841	AP2-like ethylene-responsive transcription factor TOE3 [Olea europaea var. sylvestris]	ERF	2.29186	3.4727e-10	1.60152e-09	up	563	521	542	46	60	129	NA	scaffold7521	3747	6298	+
gene_29844	gene_29844	ethylene-responsive transcription factor ERF062-like [Olea europaea var. sylvestris]	ERF	7.42188	1.38906e-07	5.1606e-07	up	55	33	44	0	0	0	NA	scaffold75276	83	1321	-
gene_3003	gene_3003	dof zinc finger protein DOF3.5-like [Olea europaea var. sylvestris]	NAC	-2.84954	6.11493e-07	2.13876e-06	down	12	8	10	55	38	62	NA	scaffold12608	9054	9914	+
gene_30032	gene_30032	C-repeat binding facor [Fraxinus americana]	MYB	3.29139	0	0	up	6758	5579	6169	486	499	382	NA	scaffold762	1087	1764	+
gene_30033	gene_30033	C-repeat binding facor [Fraxinus americana]	NF-YB	2.38021	1.11862e-35	1.47506e-34	up	1127	1119	1123	168	194	109	NA	scaffold762	10227	10946	+
gene_30310	gene_30310	NAC domain-containing protein 92-like isoform X1 [Olea europaea var. sylvestris]	MIKC_MADS	6.3363	0.000172005	0.000453153	up	33	9	21	0	0	0	NA	scaffold7789	6864	9708	+
gene_30436	gene_30436	Transcription factor, Myb superfamily [Handroanthus impetiginosus]	WRKY	-5.51128	3.02765e-10	1.40025e-09	down	4	0	2	48	105	42	NA	scaffold78580	801	2186	-
gene_31563	gene_31563	nuclear transcription factor Y subunit B-4-like [Olea europaea var. sylvestris]	NAC	8.33792	1.4154e-10	6.71564e-10	up	94	71	83	0	0	0	NA	scaffold85064	2263	2703	+
gene_31871	gene_31871	agamous-like MADS-box protein AGL8 homolog [Nicotiana sylvestris]	HD-ZIP	-2.93155	1.16463e-09	5.17254e-09	down	18	12	15	88	58	100	NA	scaffold868	11385	18067	-
gene_32120	gene_32120	probable WRKY transcription factor 50 isoform X1 [Olea europaea var. sylvestris]	C2H2	2.76036	1.58706e-06	5.33756e-06	up	60	131	96	8	13	10	NA	scaffold8856	4986	5659	+
gene_32154	gene_32154	NAC transcription factor 29-like [Olea europaea var. sylvestris]	ERF	8.01568	1.6691e-09	7.34818e-09	up	63	68	66	0	0	0	NA	scaffold88738	388	1734	-
gene_32299	gene_32299	homeobox-leucine zipper protein HDG11 [Sesamum indicum]	AP2	3.95589	0.000221449	0.000574331	up	71	49	60	0	0	8	NA	scaffold8964	4543	7704	+
gene_33192	gene_33192	ethylene-responsive transcription factor ERF109-like [Olea europaea var. sylvestris]	MYB	2.49956	1.57983e-43	2.48213e-42	up	920	840	880	121	91	125	NA	scaffold95603	803	1570	+
gene_33290	gene_33290	AP2-like ethylene-responsive transcription factor At1g16060 [Olea europaea var. sylvestris]	NAC	2.29255	0.000249044	0.000641029	up	91	74	83	14	20	3	NA	scaffold9631	624	2865	-
gene_33372	gene_33372	transcription factor MYB108-like [Olea europaea var. sylvestris]	bZIP	2.15129	6.31675e-33	7.73565e-32	up	1285	1289	1287	169	218	238	NA	scaffold9695	6724	7864	-
gene_3338	gene_3338	SUPPRESSOR OF GAMMA RESPONSE 1-like [Olea europaea var. sylvestris]	GRAS	2.26128	0.000179558	0.000471522	up	86	85	86	7	8	23	NA	scaffold12937	2185	3647	+
gene_33589	gene_33589	bZIP transcription factor TGA10-like isoform X1 [Olea europaea var. sylvestris]	C2H2	2.64151	7.03022e-23	6.26894e-22	up	674	471	573	47	87	63	NA	scaffold985	11828	15804	-
gene_3793	gene_3793	scarecrow-like protein 13 [Olea europaea var. sylvestris]	bZIP	2.19487	0	0	up	19666	17599	18633	3101	2988	2741	NA	scaffold13377	2889	4520	+
gene_4063	gene_4063	protein SHOOT GRAVITROPISM 5-like [Olea europaea var. sylvestris]	GRF	-3.30579	2.32598e-76	6.50335e-75	down	135	85	110	794	857	698	NA	scaffold13625	3316	5115	+
gene_4145	gene_4145	transcription factor RF2b-like [Olea europaea var. sylvestris]	NAC	-2.23751	0.00186559	0.00417577	down	41	6	24	29	118	85	NA	scaffold13695	7171	10591	-
gene_4311	gene_4311	putative NAC domain-containing protein 94 [Olea europaea var. sylvestris]	ERF	2.54002	4.24986e-16	2.81007e-15	up	349	359	354	65	43	26	NA	scaffold13874	3426	4759	+
gene_4318	gene_4318	ethylene-responsive transcription factor ERF027-like [Olea europaea var. sylvestris]	C2H2	3.32317	1.37634e-05	4.15939e-05	up	172	109	141	23	0	8	NA	scaffold1387	5126	5668	-
gene_4402	gene_4402	uncharacterized protein LOC111395636 [Olea europaea var. sylvestris]	LSD	-2.50422	4.13179e-32	4.93957e-31	down	106	79	93	453	338	350	NA	scaffold13966	3384	6074	-
gene_4518	gene_4518	PREDICTED: uncharacterized protein LOC105765014 isoform X2 [Gossypium raimondii]	DBB	-2.23276	1.77786e-05	5.29244e-05	down	22	11	17	70	43	56	NA	scaffold1408	7410	8672	-
gene_4549	gene_4549	B-box zinc finger protein 21-like [Olea europaea var. sylvestris]	ERF	-2.44332	3.11874e-07	1.12057e-06	down	15	23	19	99	56	72	NA	scaffold14118	1192	2717	+
gene_4795	gene_4795	ethylene-responsive transcription factor ERF003-like [Olea europaea var. sylvestris]	MYB	-2.7225	2.51704e-37	3.46792e-36	down	137	82	110	620	524	425	NA	scaffold14404	8475	9148	-
gene_4870	gene_4870	transcription factor MYB62-like isoform X1 [Olea europaea var. sylvestris]	ERF	5.77583	0.00131229	0.00301066	up	16	12	14	0	0	0	NA	scaffold1450	5450	6618	+
gene_5024	gene_5024	ethylene-responsive transcription factor 1B-like [Olea europaea var. sylvestris]	ERF	3.18286	8.68934e-17	5.95779e-16	up	344	255	300	39	12	21	NA	scaffold14660	3760	4437	+
gene_5667	gene_5667	ethylene-responsive transcription factor ERF013-like [Olea europaea var. sylvestris]	HD-ZIP	4.39897	1.8323e-05	5.44512e-05	up	94	39	67	7	0	0	NA	scaffold1536	7687	8817	+
gene_6046	gene_6046	homeobox-leucine zipper protein HDG5 [Olea europaea var. sylvestris]	C2H2	-3.26415	1.07265e-13	6.21433e-13	down	12	20	16	149	103	87	NA	scaffold1581	1425	6364	-
gene_6075	gene_6075	zinc finger protein 10-like [Olea europaea var. sylvestris]	MYB	2.88419	3.3292e-22	2.89039e-21	up	293	252	273	29	23	28	NA	scaffold15856	988	1821	+
gene_6605	gene_6605	transcription factor MYB4-like [Olea europaea var. sylvestris]	bZIP	2.41736	2.45292e-09	1.06732e-08	up	162	237	200	36	16	30	NA	scaffold16510	3691	5426	+
gene_7104	gene_7104	transcription factor TGA4-like isoform X3 [Olea europaea var. sylvestris]	Dof	2.41051	4.20598e-41	6.2833e-40	up	921	755	838	126	93	122	NA	scaffold1712	8352	11547	+
gene_7904	gene_7904	dof zinc finger protein DOF3.4-like [Olea europaea var. sylvestris]	LBD	-2.65938	0.000257944	0.000662272	down	6	8	7	37	18	41	NA	scaffold18114	7267	7959	-
gene_7940	gene_7940	LOB domain-containing protein 38-like [Olea europaea var. sylvestris]	SBP	-2.14909	2.56718e-40	3.76392e-39	down	655	750	703	2773	2465	1612	NA	scaffold18174	4469	5182	+
gene_8954	gene_8954	squamosa promoter-binding protein 1-like isoform X2 [Olea europaea var. sylvestris]	ZF-HD	-2.36461	0.00129001	0.0029625	down	4	23	14	63	27	66	NA	scaffold19521	4612	5805	-
gene_9462	gene_9462	zinc-finger homeodomain protein 5-like [Olea europaea var. sylvestris]	B3	-2.68542	0.000110833	0.000299613	down	13	6	10	62	56	18	NA	scaffold20212	3231	3998	-
gene_9532	gene_9532	B3 domain-containing protein At5g42700-like [Olea europaea var. sylvestris]	ARF	2.89041	0.000419365	0.00104133	up	81	47	64	10	9	0	NA	scaffold20321	1529	2664	-
gene_9622	gene_9622	auxin response factor 11-like [Olea europaea var. sylvestris]	M-type_MADS	2.12801	9.87234e-14	5.73027e-13	up	484	500	492	52	93	97	NA	scaffold20464	100	3829	+
gene_9791	gene_9791	MADS-box protein JOINTLESS-like [Olea europaea var. sylvestris]		3.09795	0.000123364	0.000331254	up	87	66	77	0	12	7	NA	scaffold20727	1719	2924	-

## Sheet: R7SL vs. R7CL
Transcripts	GeneName	GeneDescription	TF family	log2FC	pvalue	FDR	regulations	R7SL_1	R7SL_2	R7SL_3	R7CL_1	R7CL_2	R7CL_3	transcriptType	chromosome	start	end	strand
gene_10009	gene_10009	myb family transcription factor EFM-like [Olea europaea var. sylvestris]	G2-like	-2.2619	3.8056e-10	2.05878e-09	down	42	44	56	237	158	198	NA	scaffold21054	345	2392	-
gene_10043	gene_10043	transcription factor UNE12-like [Olea europaea var. sylvestris]	bHLH	-2.21488	2.92438e-11	1.74977e-10	down	22	87	78	249	200	225	NA	scaffold21098	468	3789	+
gene_10187	gene_10187	WUSCHEL-related homeobox 4-like [Olea europaea var. sylvestris]	WOX	-3.36034	0.00291771	0.00670214	down	3	26	0	76	71	74	NA	scaffold21310	13241	14265	-
gene_10283	gene_10283	NAC domain-containing protein 90-like [Olea europaea var. sylvestris]	NAC	-3.37366	1.18777e-18	1.18534e-17	down	233	188	590	3188	2721	2955	NA	scaffold21449	4952	5848	-
gene_10323	gene_10323	transcription factor TCP13-like [Olea europaea var. sylvestris]	TCP	2.38463	2.23388e-32	4.047e-31	up	530	1328	1228	192	124	158	NA	scaffold21517	4432	5466	-
gene_10458	gene_10458	dof zinc finger protein DOF4.6-like isoform X2 [Olea europaea var. sylvestris]	Dof	-2.34993	0.000145942	0.000419908	down	32	20	121	266	217	242	NA	scaffold21713	87	1431	+
gene_10752	gene_10752	basic leucine zipper 61-like [Olea europaea var. sylvestris]	bZIP	-9.71221	3.3205e-14	2.46596e-13	down	0	0	0	178	89	134	NA	scaffold22148	3558	4917	-
gene_10777	gene_10777	zinc finger CCCH domain-containing protein 29-like [Olea europaea var. sylvestris]	C3H	-2.80279	3.86611e-109	3.35971e-107	down	9921	20691	14981	91951	82982	87467	NA	scaffold22184	695	2638	-
gene_10780	gene_10780	ethylene-responsive transcription factor ERF087-like [Sesamum indicum]	ERF	-9.7754	9.90298e-15	7.62758e-14	down	0	0	0	117	157	137	NA	scaffold22192	2135	2968	-
gene_10919	gene_10919	uncharacterized protein LOC111386127 isoform X1 [Olea europaea var. sylvestris]	Trihelix	-6.1025	1.67134e-05	5.52684e-05	down	17	48	0	1330	1167	1249	NA	scaffold22407	2932	4338	-
gene_10965	gene_10965	NAC domain-containing protein 72-like [Olea europaea var. sylvestris]	NAC	4.29123	1.4716e-197	3.17194e-195	up	33309	64324	80221	2746	2171	2459	NA	scaffold22477	2516	3704	-
gene_10999	gene_10999	ABSCISIC ACID-INSENSITIVE 5-like protein 7 isoform X1 [Olea europaea var. sylvestris]	bZIP	3.38462	4.56118e-116	4.38098e-114	up	2138	3935	4462	264	285	275	NA	scaffold2251	8019	10809	-
gene_11037	gene_11037	transcription factor MYB108-like [Olea europaea var. sylvestris]	MYB	-4.9966	2.25467e-36	4.68991e-35	down	11	11	32	531	419	475	NA	scaffold2257	14890	16294	+
gene_11189	gene_11189	ethylene-responsive transcription factor ERF096-like [Olea europaea var. sylvestris]	ERF	3.43349	5.13752e-16	4.32588e-15	up	106	217	147	12	12	12	NA	scaffold22815	13867	14256	-
gene_11267	gene_11267	ethylene-responsive transcription factor ERF114-like [Olea europaea var. sylvestris]	ERF	-2.76232	0.00266781	0.00617683	down	0	29	21	81	77	79	NA	scaffold2292	11055	12018	-
gene_11288	gene_11288	homeobox-leucine zipper protein ATHB-12-like [Olea europaea var. sylvestris]	HD-ZIP	2.36651	1.28787e-130	1.49382e-128	up	3911	7995	7050	998	1005	1002	NA	scaffold22959	1254	2212	-
gene_11341	gene_11341	ethylene-responsive transcription factor 1B-like [Olea europaea var. sylvestris]	ERF	-2.48831	0.00385974	0.0086455	down	13	16	4	93	22	58	NA	scaffold2304	2275	2916	-
gene_11382	gene_11382	ethylene-responsive transcription factor TINY-like [Olea europaea var. sylvestris]	ERF	-2.34863	2.10965e-26	3.02354e-25	down	1930	2924	5022	14473	12967	13720	NA	scaffold23124	3503	4228	+
gene_11568	gene_11568	transcription factor bHLH78-like isoform X1 [Olea europaea var. sylvestris]	bHLH	8.09062	8.29575e-23	1.01742e-21	up	545	1085	296	0	4	2	NA	scaffold2341	10217	11802	+
gene_11660	gene_11660	protein BASIC PENTACYSTEINE2-like [Olea europaea var. sylvestris]	BBR-BPC	-2.72316	2.29353e-12	1.4874e-11	down	16	73	41	265	180	223	NA	scaffold23567	3834	4694	-
gene_11664	gene_11664	probable WRKY transcription factor 65 [Olea europaea var. sylvestris]	WRKY	-2.59716	8.42361e-08	3.6336e-07	down	30	279	228	886	685	786	NA	scaffold2356	5166	6335	-
gene_11685	gene_11685	protein SHORT-ROOT-like [Olea europaea var. sylvestris]	GRAS	-2.30256	4.45917e-30	7.38447e-29	down	75	125	151	483	467	475	NA	scaffold2359	6829	8214	-
gene_11698	gene_11698	scarecrow-like protein 22 isoform X1 [Olea europaea var. sylvestris]	GRAS	2.9458	8.5276e-18	8.04392e-17	up	957	2537	960	151	163	157	NA	scaffold23615	3314	5442	-
gene_11747	gene_11747	LOB domain-containing protein 1-like [Olea europaea var. sylvestris]	LBD	3.52461	6.2515e-08	2.74332e-07	up	498	1104	197	23	64	44	NA	scaffold23680	1852	3060	+
gene_11795	gene_11795	homeobox-leucine zipper protein HOX11-like [Olea europaea var. sylvestris]	HD-ZIP	-4.46038	2.48731e-09	1.25e-08	down	0	8	4	77	57	67	NA	scaffold23758	3233	4874	-
gene_11937	gene_11937	transcription factor bHLH78-like isoform X1 [Olea europaea var. sylvestris]	bHLH	3.98678	1.28156e-59	5.04768e-58	up	1642	3758	2169	161	102	132	NA	scaffold23950	2118	4065	-
gene_11966	gene_11966	growth-regulating factor 3-like isoform X1 [Olea europaea var. sylvestris]	GRF	-8.05177	6.88077e-08	3.00166e-07	down	0	0	0	23	59	41	NA	scaffold23993	38	2681	+
gene_12012	gene_12012	transcription factor SRM1-like [Olea europaea var. sylvestris]	MYB_related	3.56474	1.37448e-186	2.68749e-184	up	1982	3897	3807	217	229	223	NA	scaffold24052	6463	8600	+
gene_12095	gene_12095	transcription factor bHLH128-like isoform X1 [Olea europaea var. sylvestris]	bHLH	-3.04365	2.2676e-12	1.47163e-11	down	183	489	114	1810	1754	1782	NA	scaffold24207	2957	5134	-
gene_1225	gene_1225	NAC1 transcription factor family protein [Fraxinus mandshurica]	NAC	2.49505	8.89535e-76	4.68876e-74	up	1461	3280	2535	388	314	351	NA	scaffold10	10934	13982	-
gene_1254	gene_1254	NAC transcription factor 29-like [Olea europaea var. sylvestris]	NAC	2.74493	9.25333e-28	1.3956e-26	up	2458	5255	2755	513	359	436	NA	scaffold11021	1315	2570	+
gene_12545	gene_12545	ethylene-responsive transcription factor 5-like [Olea europaea var. sylvestris]	ERF	-3.6184	3.55974e-14	2.63363e-13	down	64	61	264	1407	1165	1286	NA	scaffold24966	2913	3779	-
gene_12569	gene_12569	myb family transcription factor PHL5-like [Olea europaea var. sylvestris]	G2-like	-2.50048	1.43186e-06	5.39961e-06	down	15	60	17	145	128	137	NA	scaffold2499	14043	15760	+
gene_12609	gene_12609	transcription factor MYB1R1-like [Olea europaea var. sylvestris]	MYB_related	-3.0301	5.91806e-49	1.77828e-47	down	81	121	167	894	771	833	NA	scaffold25055	1924	3961	-
gene_12864	gene_12864	WRKY transcription factor 22-like [Olea europaea var. sylvestris]	WRKY	-3.6514	2.85102e-84	1.71903e-82	down	137	193	247	1978	2057	2018	NA	scaffold2544	15305	16511	-
gene_12892	gene_12892	heat stress transcription factor A-3-like [Olea europaea var. sylvestris]	HSF	-2.10214	7.77729e-20	8.24537e-19	down	123	257	367	928	783	856	NA	scaffold254	4011	6391	+
gene_1306	gene_1306	ethylene-responsive transcription factor ERF014-like [Olea europaea var. sylvestris]	ERF	-6.23021	0.000894088	0.00225865	down	0	0	0	8	15	12	NA	scaffold110691	195	821	-
gene_13070	gene_13070	BES1/BZR1 homolog protein 4-like [Olea europaea var. sylvestris]	BES1	-4.30703	2.45156e-50	7.60011e-49	down	35	38	42	772	535	654	NA	scaffold25802	1707	4959	-
gene_13163	gene_13163	ethylene-responsive transcription factor ERF017-like [Olea europaea var. sylvestris]	ERF	-5.34989	6.33507e-15	4.96183e-14	down	0	4	12	146	184	165	NA	scaffold25994	2368	3031	+
gene_13227	gene_13227	NAC domain-containing protein 72-like [Olea europaea var. sylvestris]	NAC	5.23358	2.4105e-195	5.03703e-193	up	6277	12557	16161	245	253	249	NA	scaffold26079	1876	3197	-
gene_1363	gene_1363	homeobox-leucine zipper protein ATHB-12-like isoform X1 [Olea europaea var. sylvestris]	HD-ZIP	6.27696	8.28422e-15	6.42779e-14	up	139	290	132	0	4	2	NA	scaffold111197	110	954	-
gene_13807	gene_13807	probable WRKY transcription factor 40 [Olea europaea var. sylvestris]	WRKY	2.20341	4.32935e-64	1.85755e-62	up	2438	4445	4512	800	567	684	NA	scaffold269	1856	3702	+
gene_13914	gene_13914	zinc finger protein WIP3-like [Olea europaea var. sylvestris]	C2H2	-3.72284	0.000122765	0.000357053	down	0	36	8	102	162	132	NA	scaffold27177	1847	4940	-
gene_1392	gene_1392	NAC domain-containing protein 21/22-like [Olea europaea var. sylvestris]	NAC	2.24656	1.88733e-69	8.93837e-68	up	1455	3469	2955	502	391	447	NA	scaffold11138	4564	7040	+
gene_13927	gene_13927	heat stress transcription factor B-2b-like [Olea europaea var. sylvestris]	HSF	-2.16787	4.30856e-15	3.41664e-14	down	240	259	272	1165	884	1025	NA	scaffold271	3248	4337	+
gene_14338	gene_14338	B3 domain-containing protein At2g36080-like isoform X1 [Olea europaea var. sylvestris]	B3	4.28922	2.5318e-39	5.79962e-38	up	2342	4460	1929	147	108	128	NA	scaffold278	1107	2811	+
gene_14560	gene_14560	trihelix transcription factor GTL2 [Olea europaea var. sylvestris]	Trihelix	6.50426	3.92468e-73	1.96048e-71	up	966	1749	1131	16	8	12	NA	scaffold28292	742	2637	+
gene_14571	gene_14571	auxin response factor 18-like [Olea europaea var. sylvestris]	ARF	2.32657	9.31826e-18	8.76255e-17	up	456	1108	1496	190	131	161	NA	scaffold2831	12131	14864	-
gene_14659	gene_14659	probable WRKY transcription factor 43 [Olea europaea var. sylvestris]	WRKY	-7.47238	8.94283e-07	3.4552e-06	down	0	0	0	21	34	28	NA	scaffold28454	1023	3217	-
gene_14672	gene_14672	dof zinc finger protein DOF2.4-like [Olea europaea var. sylvestris]	Dof	-2.3709	3.60271e-13	2.47852e-12	down	62	69	132	392	370	381	NA	scaffold28479	74	1146	+
gene_14805	gene_14805	transcription factor HHO5-like isoform X2 [Olea europaea var. sylvestris]	G2-like	2.46822	3.89615e-11	2.30452e-10	up	276	721	297	66	61	64	NA	scaffold28710	740	2876	+
gene_14837	gene_14837	NAC domain-containing protein 104-like isoform X1 [Olea europaea var. sylvestris]	NAC	3.43442	4.69428e-31	8.11245e-30	up	176	359	382	26	20	23	NA	scaffold2876	3140	4220	-
gene_14926	gene_14926	LOB domain-containing protein 19-like [Olea europaea var. sylvestris]	LBD	-4.63881	0.000581501	0.00151716	down	0	28	68	548	562	555	NA	scaffold28949	1771	3883	+
gene_14946	gene_14946	GRAS family transcription factor family protein [Fraxinus mandshurica]	GRAS	-3.09219	4.0968e-58	1.55975e-56	down	69	212	187	1115	989	1052	NA	scaffold2897	894	2720	+
gene_1498	gene_1498	WUSCHEL-related homeobox 7-like [Olea europaea var. sylvestris]	WOX	-9.41011	1.6783e-13	1.18437e-12	down	0	0	0	134	82	108	NA	scaffold112300	839	1470	+
gene_15330	gene_15330	ethylene-responsive transcription factor ABR1-like [Olea europaea var. sylvestris]	ERF	-2.06565	3.65028e-06	1.31184e-05	down	42	47	135	279	233	256	NA	scaffold29620	93	1760	+
gene_15526	gene_15526	transcription factor MYB36-like [Olea europaea var. sylvestris]	MYB_related	-5.82626	0.00350298	0.00790981	down	0	0	0	11	7	9	NA	scaffold29988	3110	4394	-
gene_15565	gene_15565	probable WRKY transcription factor 40 [Olea europaea var. sylvestris]	WRKY	4.95977	8.81362e-138	1.10166e-135	up	1769	2648	2960	72	61	67	NA	scaffold3003	8055	10658	-
gene_15661	gene_15661	LOB domain-containing protein 1-like [Olea europaea var. sylvestris]	LBD	3.46171	2.97772e-18	2.90078e-17	up	240	394	242	20	25	23	NA	scaffold3020	9741	10937	-
gene_15689	gene_15689	ethylene-responsive transcription factor 2-like [Olea europaea var. sylvestris]	ERF	-11.8629	3.8847e-23	4.84023e-22	down	0	0	0	586	585	586	NA	scaffold3026	12715	13320	-
gene_15821	gene_15821	LOB domain-containing protein 41-like [Olea europaea var. sylvestris]	LBD	-3.05758	2.12236e-16	1.82869e-15	down	725	1514	461	6962	5824	6393	NA	scaffold30553	3501	4457	+
gene_15836	gene_15836	homeobox-leucine zipper protein HOX11-like [Olea europaea var. sylvestris]	HD-ZIP	-2.13581	1.88989e-22	2.28204e-21	down	53	124	98	372	284	328	NA	scaffold30581	1753	3226	+
gene_15855	gene_15855	transcription factor HHO3-like [Olea europaea var. sylvestris]	G2-like	2.69919	1.56894e-06	5.88816e-06	up	357	885	167	63	58	61	NA	scaffold30628	893	3068	-
gene_1590	gene_1590	ethylene-responsive transcription factor ERF014-like [Olea europaea var. sylvestris]	ERF	-6.49824	5.00345e-13	3.40369e-12	down	0	12	0	282	246	264	NA	scaffold11309	6196	6885	-
gene_16319	gene_16319	LOB domain-containing protein 39-like [Olea europaea var. sylvestris]	LBD	-8.37971	4.88257e-10	2.61813e-09	down	0	0	0	60	45	53	NA	scaffold31513	4967	5706	-
gene_16491	gene_16491	probable WRKY transcription factor 50 [Olea europaea var. sylvestris]	WRKY	-3.20106	1.85945e-17	1.71498e-16	down	17	43	23	179	232	206	NA	scaffold31870	58	2896	+
gene_16536	gene_16536	axial regulator YABBY 1 [Sesamum indicum]	YABBY	-7.20737	5.2842e-06	1.85949e-05	down	0	0	0	17	29	23	NA	scaffold31971	443	1844	-
gene_16619	gene_16619	transcription factor DIVARICATA-like [Olea europaea var. sylvestris]	MYB	-3.60043	3.40527e-44	8.98033e-43	down	53	134	69	949	742	846	NA	scaffold32133	2696	3463	+
gene_16799	gene_16799	protein PHOSPHATE STARVATION RESPONSE 1-like [Olea europaea var. sylvestris]	G2-like	-5.02287	1.93733e-07	8.04495e-07	down	21	10	0	407	322	365	NA	scaffold32485	4025	6375	+
gene_16824	gene_16824	transcription factor MYC2-like [Olea europaea var. sylvestris]	bHLH	-2.24306	2.41133e-189	4.74875e-187	down	3241	7247	6188	22607	20099	21353	NA	scaffold32554	2204	4216	-
gene_17008	gene_17008	NAC domain-containing protein 83-like isoform X2 [Olea europaea var. sylvestris]	NAC	-6.27283	0.000787962	0.00200704	down	0	0	0	8	16	12	NA	scaffold32981	513	2473	-
gene_17088	gene_17088	protein indeterminate-domain 1-like isoform X2 [Olea europaea var. sylvestris]	C2H2	3.02109	3.762e-06	1.34986e-05	up	98	230	258	35	4	20	NA	scaffold33146	55	2480	-
gene_17341	gene_17341	transcription factor MYB108-like [Olea europaea var. sylvestris]	MYB	-2.68884	2.88166e-177	5.25884e-175	down	693	1238	1279	5981	5406	5694	NA	scaffold33695	2319	3638	-
gene_175	gene_175	homeobox-leucine zipper protein ATHB-15-like isoform X1 [Olea europaea var. sylvestris]	HD-ZIP	-6.95296	8.1803e-05	0.000244436	down	0	0	0	33	7	20	NA	scaffold10132	2036	8349	+
gene_17633	gene_17633	nuclear transcription factor Y subunit A-10-like [Olea europaea var. sylvestris]	NF-YA	-3.61564	0.000737725	0.00188998	down	4	0	23	95	83	89	NA	scaffold34322	4555	5455	+
gene_17719	gene_17719	transcription factor bHLH87-like [Olea europaea var. sylvestris]	bHLH	2.00759	0.00016678	0.000475319	up	61	154	241	18	40	29	NA	scaffold34492	4376	5768	-
gene_17778	gene_17778	trihelix transcription factor GT-2-like [Olea europaea var. sylvestris]	Trihelix	-2.67969	1.17559e-14	8.99655e-14	down	250	801	262	2458	2039	2249	NA	scaffold3462	9489	11907	+
gene_17854	gene_17854	transcription factor MYB25-like [Olea europaea var. sylvestris]	MYB	-5.62588	5.30986e-23	6.57404e-22	down	0	8	5	166	168	167	NA	scaffold3476	8654	9388	+
gene_17881	gene_17881	CBF/DREB1 transcription factor 1 [Fraxinus mandshurica]	ERF	-6.12425	0.0012125	0.00299423	down	0	0	19	302	330	316	NA	scaffold34836	99	687	+
gene_18100	gene_18100	trihelix transcription factor GT-3b-like [Olea europaea var. sylvestris]	Trihelix	2.80671	8.00866e-33	1.47728e-31	up	1371	1721	2419	214	231	223	NA	scaffold3531	9816	10764	+
gene_18366	gene_18366	transcription factor bHLH130-like [Olea europaea var. sylvestris]	bHLH	3.76127	3.51018e-80	1.97711e-78	up	3475	7215	4491	351	271	311	NA	scaffold35916	3035	5099	+
gene_18476	gene_18476	myb-related protein 305-like [Olea europaea var. sylvestris]	MYB	-7.85057	4.36092e-08	1.94107e-07	down	0	0	0	46	27	37	NA	scaffold36155	1669	2606	-
gene_18585	gene_18585	LOB domain-containing protein 33-like [Olea europaea var. sylvestris]	LBD	-7.91733	7.16387e-08	3.1182e-07	down	0	0	0	55	22	39	NA	scaffold3639	3339	4067	+
gene_18619	gene_18619	probable WRKY transcription factor 75 [Olea europaea var. sylvestris]	WRKY	2.43724	6.00782e-16	5.03238e-15	up	2583	5690	2373	618	482	550	NA	scaffold36467	1069	3745	+
gene_18959	gene_18959	B-box zinc finger protein 21-like [Olea europaea var. sylvestris]	DBB	-6.96544	8.62414e-05	0.000257109	down	0	0	15	504	401	453	NA	scaffold37160	4076	5305	+
gene_19087	gene_19087	transcription factor RF2b-like [Olea europaea var. sylvestris]	bZIP	-3.6007	0.000912735	0.00230193	down	5	0	29	142	81	112	NA	scaffold37415	4102	7652	+
gene_19192	gene_19192	NAC domain-containing protein 83-like [Olea europaea var. sylvestris]	NAC	2.66622	1.86272e-217	4.5937e-215	up	22755	50540	43892	5559	4446	5003	NA	scaffold37620	3661	4585	+
gene_19219	gene_19219	zinc-finger homeodomain protein 9 [Sesamum indicum]	ZF-HD	-2.00175	9.30483e-15	7.18911e-14	down	35	103	89	248	233	241	NA	scaffold37726	2251	3147	+
gene_19231	gene_19231	zinc finger protein ZAT12-like [Olea europaea var. sylvestris]	C2H2	-4.96517	1.42598e-193	2.93494e-191	down	36	99	83	2028	1641	1835	NA	scaffold3775	2652	3185	-
gene_19254	gene_19254	NAC domain-containing protein 72-like [Olea europaea var. sylvestris]	NAC	3.32366	8.73296e-31	1.49503e-29	up	1238	2422	4343	212	209	211	NA	scaffold37801	2248	3459	+
gene_19302	gene_19302	myb-related protein 306-like isoform X2 [Olea europaea var. sylvestris]	MYB	3.20162	3.53978e-75	1.84568e-73	up	2644	6728	7263	469	481	475	NA	scaffold37917	2523	3976	-
gene_19612	gene_19612	probable WRKY transcription factor 48 [Olea europaea var. sylvestris]	WRKY	3.75218	2.82345e-36	5.85524e-35	up	686	1275	761	51	62	57	NA	scaffold38640	156	1503	+
gene_19694	gene_19694	protein RADIALIS-like 3 [Sesamum indicum]	MYB_related	-3.52866	0.000107814	0.000316019	down	0	23	7	98	65	82	NA	scaffold38834	670	1711	+
gene_19846	gene_19846	transcription factor MYB44-like [Olea europaea var. sylvestris]	MYB_related	2.13875	2.13004e-10	1.17794e-09	up	8204	19128	6465	2104	2160	2132	NA	scaffold39188	2361	3137	-
gene_19861	gene_19861	heat shock factor protein HSF30-like [Olea europaea var. sylvestris]	HSF	2.76537	1.38564e-27	2.0761e-26	up	333	618	477	70	47	59	NA	scaffold39217	1542	3740	+
gene_19921	gene_19921	LOB domain-containing protein 37-like [Olea europaea var. sylvestris]	LBD	3.00355	9.00958e-23	1.10299e-21	up	165	411	289	29	29	29	NA	scaffold3937	10422	11124	+
gene_20081	gene_20081	probable WRKY transcription factor 53 [Olea europaea var. sylvestris]	WRKY	-2.33984	8.46349e-34	1.61112e-32	down	119	227	162	737	686	712	NA	scaffold39798	1637	2938	+
gene_20163	gene_20163	pathogenesis-related genes transcriptional activator PTI5-like [Olea europaea var. sylvestris]	ERF	2.72442	3.61719e-51	1.15674e-49	up	7985	19209	11473	1744	1443	1594	NA	scaffold3999	290	757	-
gene_20269	gene_20269	protein BASIC PENTACYSTEINE2-like [Olea europaea var. sylvestris]	BBR-BPC	2.04813	1.58568e-10	8.86748e-10	up	313	582	1038	125	123	124	NA	scaffold40166	1019	1948	-
gene_20326	gene_20326	uncharacterized protein LOC111377274 [Olea europaea var. sylvestris]	ERF	3.6167	1.06235e-29	1.72996e-28	up	1757	2443	5401	199	223	211	NA	scaffold40323	1242	2748	-
gene_20400	gene_20400	probable WRKY transcription factor 40 [Olea europaea var. sylvestris]	WRKY	-2.07686	1.40859e-13	1.00048e-12	down	72	89	129	396	295	346	NA	scaffold4051	2460	4623	+
gene_2047	gene_2047	homeobox-leucine zipper protein ATHB-54-like [Olea europaea var. sylvestris]	HD-ZIP	2.21727	2.11684e-24	2.79799e-23	up	7015	16763	8995	1872	1968	1920	NA	scaffold11688	2379	4502	-
gene_20539	gene_20539	NAC domain-containing protein 90-like [Olea europaea var. sylvestris]	NAC	-3.78036	1.70459e-20	1.86571e-19	down	47	37	34	539	454	497	NA	scaffold40890	1779	2703	-
gene_20563	gene_20563	ethylene-responsive transcription factor ERF113-like [Olea europaea var. sylvestris]	ERF	-2.73057	4.13076e-30	6.84475e-29	down	88	119	105	621	560	591	NA	scaffold4094	930	2206	+
gene_20573	gene_20573	mini zinc finger protein 3-like [Olea europaea var. sylvestris]	ZF-HD	-8.56145	1.88786e-09	9.59671e-09	down	0	0	0	92	29	61	NA	scaffold4096	10659	10907	-
gene_20655	gene_20655	LOB domain-containing protein 1-like [Olea europaea var. sylvestris]	LBD	-4.42673	0.000558601	0.00146101	down	0	7	0	32	40	36	NA	scaffold41207	635	2434	+
gene_20729	gene_20729	transcription factor MYB44-like [Olea europaea var. sylvestris]	MYB	-2.7453	1.59849e-150	2.27902e-148	down	319	592	533	2855	2477	2666	NA	scaffold41380	555	1604	+
gene_20998	gene_20998	transcription factor SRM1-like [Olea europaea var. sylvestris]	MYB_related	-2.03508	8.9789e-30	1.46915e-28	down	72	162	147	436	408	422	NA	scaffold4209	5842	7252	+
gene_21150	gene_21150	transcription factor bHLH93-like [Olea europaea var. sylvestris]	bHLH	-9.06671	2.42891e-12	1.57147e-11	down	0	0	0	76	92	84	NA	scaffold424	777	2021	-
gene_21418	gene_21418	bZIP transcription factor 46-like [Olea europaea var. sylvestris]	bZIP	2.14457	3.51788e-29	5.6118e-28	up	1419	2503	1810	381	348	365	NA	scaffold43176	1351	4282	+
gene_21483	gene_21483	transcription factor RAX2-like [Olea europaea var. sylvestris]	MYB	-2.82381	1.28833e-05	4.32032e-05	down	16	7	23	131	66	99	NA	scaffold43339	532	1616	-
gene_21496	gene_21496	transcription factor MYB62-like [Olea europaea var. sylvestris]	MYB	4.21337	7.07708e-179	1.30897e-176	up	4156	7910	6351	320	232	276	NA	scaffold43373	824	1825	+
gene_21588	gene_21588	zinc finger protein ZAT10-like [Olea europaea var. sylvestris]	C2H2	-3.77231	1.54964e-27	2.31675e-26	down	2946	7837	2368	51371	47096	49234	NA	scaffold43636	1044	1781	-
gene_21639	gene_21639	hypothetical protein CDL12_24833 [Handroanthus impetiginosus]	NAC	2.13681	8.60528e-09	4.11245e-08	up	144	310	305	31	61	46	NA	scaffold43778	1424	3674	-
gene_21871	gene_21871	ethylene-responsive transcription factor ERF095-like [Olea europaea var. sylvestris]	ERF	3.3564	1.82598e-06	6.79782e-06	up	95	104	346	24	5	15	NA	scaffold44415	2650	3042	+
gene_22105	gene_22105	transcription factor bHLH3-like [Olea europaea var. sylvestris]	bHLH	4.7502	7.35465e-257	2.4552e-254	up	5125	11773	8639	279	236	258	NA	scaffold45109	824	2314	+
gene_22119	gene_22119	LOB domain-containing protein 41-like [Olea europaea var. sylvestris]	LBD	-6.60272	2.63634e-13	1.83585e-12	down	93	167	14	8272	7586	7929	NA	scaffold45156	3909	4851	+
gene_22358	gene_22358	transcription factor MYB1R1-like [Olea europaea var. sylvestris]	MYB_related	-2.32968	3.24284e-17	2.93647e-16	down	389	782	1418	3741	3123	3432	NA	scaffold45880	419	2259	+
gene_22449	gene_22449	WUSCHEL-related homeobox 11-like [Olea europaea var. sylvestris]	WOX	-8.42534	6.38104e-10	3.39174e-09	down	0	0	0	70	39	55	NA	scaffold4613	3960	5415	-
gene_2254	gene_2254	scarecrow-like protein 14 [Olea europaea var. sylvestris]	GRAS	-2.19976	0.00213028	0.00503563	down	37	20	12	95	117	106	NA	scaffold1185	3387	5114	-
gene_22664	gene_22664	unnamed protein product [Coffea canephora]	bZIP	-7.09187	7.52027e-06	2.5999e-05	down	0	0	0	27	16	22	NA	scaffold46845	1194	1778	-
gene_22665	gene_22665	probable WRKY transcription factor 69 [Olea europaea var. sylvestris]	WRKY	-2.88863	1.19105e-28	1.85882e-27	down	67	261	226	1166	945	1056	NA	scaffold46847	5103	7008	+
gene_22771	gene_22771	probable WRKY transcription factor 71 [Olea europaea var. sylvestris]	WRKY	5.15616	1.30922e-140	1.68257e-138	up	1666	4256	3380	89	51	70	NA	scaffold47187	1452	3148	+
gene_22792	gene_22792	transcription factor MYB16-like [Olea europaea var. sylvestris]	MYB	-8.05183	8.24709e-08	3.56138e-07	down	0	0	0	66	19	43	NA	scaffold4726	8005	9960	+
gene_23109	gene_23109	homeobox-leucine zipper protein ATHB-40 [Olea europaea var. sylvestris]	HD-ZIP	-3.46758	0.000178903	0.000507753	down	0	31	9	111	94	103	NA	scaffold48211	982	2145	-
gene_23120	gene_23120	transcription factor bHLH104 [Sesamum indicum]	bHLH	10.6141	7.89919e-18	7.4795e-17	up	272	350	382	0	0	0	NA	scaffold4825	4738	8903	-
gene_23215	gene_23215	transcription factor MYBS1-like [Olea europaea var. sylvestris]	MYB	-2.40415	8.47423e-11	4.8591e-10	down	67	64	144	475	351	413	NA	scaffold48580	1539	2524	-
gene_23336	gene_23336	mini zinc finger protein 2-like [Olea europaea var. sylvestris]	ZF-HD	-6.21079	0.000715193	0.00183552	down	0	0	0	12	11	12	NA	scaffold4899	841	1125	+
gene_23379	gene_23379	AP2-like ethylene-responsive transcription factor AIL6 [Olea europaea var. sylvestris]	AP2	-5.65391	2.29616e-05	7.43936e-05	down	8	35	0	529	604	567	NA	scaffold4911	2668	6344	-
gene_23391	gene_23391	ethylene-responsive transcription factor ERF061 [Olea europaea var. sylvestris]	ERF	2.49828	8.08321e-09	3.87784e-08	up	153	181	316	44	21	33	NA	scaffold49167	2640	3504	-
gene_23568	gene_23568	homeobox-leucine zipper protein GLABRA 2 [Olea europaea var. sylvestris]	HD-ZIP	-2.02068	1.41447e-09	7.28909e-09	down	88	267	405	911	675	793	NA	scaffold4965	3707	8241	-
gene_23579	gene_23579	transcription factor MYB61-like [Olea europaea var. sylvestris]	MYB	4.18288	5.58887e-28	8.47588e-27	up	621	1215	1678	29	73	51	NA	scaffold4968	5808	7458	-
gene_23665	gene_23665	WRKY transcription factor 22-like [Olea europaea var. sylvestris]	WRKY	-4.46023	3.70294e-63	1.56185e-61	down	18	78	64	910	918	914	NA	scaffold4994	558	2130	-
gene_23667	gene_23667	transcription factor bHLH18-like isoform X2 [Olea europaea var. sylvestris]	bHLH	-2.32578	3.29666e-16	2.8113e-15	down	94	100	132	489	454	472	NA	scaffold49950	49	1807	+
gene_23863	gene_23863	transcription factor TCP4-like [Olea europaea var. sylvestris]	TCP	11.1184	3.71875e-20	4.00146e-19	up	306	694	506	0	0	0	NA	scaffold50545	442	1359	+
gene_23948	gene_23948	transcription factor CSA-like [Olea europaea var. sylvestris]	MYB	-7.85022	1.72882e-07	7.21522e-07	down	0	0	0	55	19	37	NA	scaffold5079	6452	7919	-
gene_24036	gene_24036	transcription factor MYB63 [Olea europaea var. sylvestris]	MYB	2.84844	2.68627e-09	1.34456e-08	up	80	299	298	16	31	24	NA	scaffold51079	1295	3208	+
gene_24413	gene_24413	transcription factor TCP9-like isoform X1 [Olea europaea var. sylvestris]	TCP	-4.66086	0.000195889	0.000552299	down	0	14	0	103	63	83	NA	scaffold52327	1425	2318	+
gene_24597	gene_24597	auxin response factor 9-like [Olea europaea var. sylvestris]	ARF	-2.84511	2.44797e-32	4.42607e-31	down	50	164	108	678	545	612	NA	scaffold5295	7692	11087	+
gene_24729	gene_24729	ethylene-responsive transcription factor ERF039-like [Olea europaea var. sylvestris]	ERF	-3.76491	9.94289e-10	5.19502e-09	down	21	7	45	279	298	289	NA	scaffold53426	1563	2282	+
gene_24830	gene_24830	NAC domain-containing protein 35-like [Olea europaea var. sylvestris]	NAC	-2.4841	7.17815e-62	2.92838e-60	down	145	349	350	1281	1242	1262	NA	scaffold5380	3898	5880	-
gene_24884	gene_24884	zinc finger protein 10-like [Olea europaea var. sylvestris]	C2H2	-13.0107	6.2496e-28	9.4622e-27	down	0	0	0	1385	1217	1301	NA	scaffold5398	7831	8667	+
gene_24945	gene_24945	transcription factor bHLH112-like isoform X1 [Olea europaea var. sylvestris]	bHLH	-3.07308	7.28877e-11	4.20668e-10	down	19	22	68	272	225	249	NA	scaffold541	2296	4661	-
gene_25209	gene_25209	heat stress transcription factor B-2a-like isoform X1 [Olea europaea var. sylvestris]	HSF	-4.22196	0.00198656	0.00472748	down	0	24	0	93	109	101	NA	scaffold5514	9334	10486	+
gene_25351	gene_25351	LOB domain-containing protein 41-like [Coffea arabica]	LBD	-5.18546	0.00223975	0.00527133	down	93	107	0	2540	2209	2375	NA	scaffold5562	14870	15837	-
gene_25465	gene_25465	transcription factor WER-like [Olea europaea var. sylvestris]	MYB	-7.6305	2.02398e-07	8.39334e-07	down	0	0	0	27	35	31	NA	scaffold56062	1162	2513	-
gene_25566	gene_25566	heat stress transcription factor B-4-like [Olea europaea var. sylvestris]	HSF	-2.34686	0.000534986	0.00140335	down	49	59	11	196	181	189	NA	scaffold5643	499	1922	-
gene_25726	gene_25726	NAC domain-containing protein 2-like [Olea europaea var. sylvestris]	NAC	4.24166	2.31768e-07	9.5563e-07	up	93	252	210	16	0	8	NA	scaffold57025	3868	5672	+
gene_26235	gene_26235	pathogenesis-related genes transcriptional activator PTI6-like [Olea europaea var. sylvestris]	ERF	4.46638	1.40336e-07	5.91281e-07	up	134	210	292	0	15	8	NA	scaffold58968	1016	1984	-
gene_26363	gene_26363	transcription factor MYB102-like [Olea europaea var. sylvestris]	MYB	2.1185	6.42638e-08	2.8142e-07	up	186	242	389	39	65	52	NA	scaffold59483	777	1829	+
gene_27033	gene_27033	uncharacterized protein LOC111402062 isoform X1 [Olea europaea var. sylvestris]	Trihelix	2.73995	1.50007e-62	6.18419e-61	up	895	1603	1413	185	141	163	NA	scaffold6211	2489	3838	-
gene_27339	gene_27339	ethylene-responsive transcription factor ERF014-like [Olea europaea var. sylvestris]	ERF	-4.00605	2.85282e-41	6.9293e-40	down	64	106	54	1036	1012	1024	NA	scaffold63475	890	1621	+
gene_27414	gene_27414	ethylene-responsive transcription factor ERF022 [Olea europaea var. sylvestris]	ERF	-7.01452	1.95045e-05	6.38197e-05	down	0	0	0	29	12	21	NA	scaffold63767	1457	1954	-
gene_27537	gene_27537	transcription factor bHLH18-like [Olea europaea var. sylvestris]	bHLH	-3.5779	2.34434e-37	5.01359e-36	down	161	305	575	3361	3212	3287	NA	scaffold64340	100	1301	-
gene_27558	gene_27558	putative ethylene-responsive transcription factor ERF109-like protein [Olea europaea subsp. europaea]	ERF	-3.02855	5.68864e-129	6.48837e-127	down	142	260	270	1594	1409	1502	NA	scaffold64452	106	849	-
gene_27680	gene_27680	homeobox-leucine zipper protein ATHB-12 [Olea europaea var. sylvestris]	HD-ZIP	3.887	0.000164551	0.000469601	up	23	52	36	0	4	2	NA	scaffold6500	636	1603	+
gene_27695	gene_27695	AP2-like ethylene-responsive transcription factor [Actinidia chinensis var. chinensis]	AP2	-3.64319	0.000255329	0.000707212	down	10	0	14	102	87	95	NA	scaffold65066	676	2607	+
gene_27908	gene_27908	NAC domain-containing protein 100-like [Olea europaea var. sylvestris]	NAC	3.18607	4.74398e-13	3.2328e-12	up	292	602	281	52	21	37	NA	scaffold659	34405	35624	-
gene_28067	gene_28067	ethylene-responsive transcription factor ERF014-like [Olea europaea var. sylvestris]	ERF	-9.96304	9.92333e-16	8.20917e-15	down	0	0	0	185	131	158	NA	scaffold66693	725	1426	-
gene_2807	gene_2807	hypothetical protein DVH24_023514 [Malus domestica]	MYB	3.55005	0.00023828	0.000663144	up	107	154	151	0	19	10	NA	scaffold12382	2877	5794	-
gene_28139	gene_28139	transcription factor bHLH112-like [Olea europaea var. sylvestris]	bHLH	-2.21117	2.4342e-18	2.38659e-17	down	48	74	98	303	259	281	NA	scaffold6695	2048	4583	+
gene_28162	gene_28162	transcription factor bHLH154-like isoform X1 [Olea europaea var. sylvestris]	bHLH	-2.35044	2.67171e-19	2.75566e-18	down	82	105	99	433	402	418	NA	scaffold6706	6114	7763	-
gene_28399	gene_28399	uncharacterized protein LOC111390310 [Olea europaea var. sylvestris]	C2H2	-2.48394	2.97232e-08	1.34754e-07	down	14	84	90	275	248	262	NA	scaffold6817	6376	8337	+
gene_2851	gene_2851	AP2-like ethylene-responsive transcription factor ANT [Olea europaea var. sylvestris]	AP2	-2.46102	5.12965e-05	0.000158023	down	12	98	148	475	221	348	NA	scaffold12439	4651	7922	-
gene_28511	gene_28511	zinc finger CCCH domain-containing protein 20-like [Olea europaea var. sylvestris]	C3H	-4.60136	7.40916e-294	3.32489e-291	down	92	209	209	3423	3256	3340	NA	scaffold6875	5633	6667	-
gene_28517	gene_28517	calmodulin-binding transcription activator 5-like [Olea europaea var. sylvestris]	CAMTA	2.51488	1.26672e-53	4.33982e-52	up	1998	3898	2843	474	376	425	NA	scaffold6878	541	9559	-
gene_28534	gene_28534	dehydration-responsive element-binding protein 2D-like [Olea europaea var. sylvestris]	ERF	8.70101	1.3384e-10	7.53699e-10	up	34	147	122	0	0	0	NA	scaffold68881	1298	2042	-
gene_28573	gene_28573	dof zinc finger protein DOF4.6-like isoform X2 [Olea europaea var. sylvestris]	Dof	-2.17528	1.2385e-54	4.36329e-53	down	273	554	428	1585	1523	1554	NA	scaffold6901	15229	16637	-
gene_28704	gene_28704	transcription factor HEC2-like [Olea europaea var. sylvestris]	bHLH	-6.45602	0.000305256	0.000834522	down	0	0	0	10	17	14	NA	scaffold69613	30	626	+
gene_28954	gene_28954	dof zinc finger protein DOF3.4-like [Olea europaea var. sylvestris]	Dof	-5.86405	0.00431666	0.00957803	down	0	0	0	5	13	9	NA	scaffold70728	182	756	+
gene_28987	gene_28987	homeobox-leucine zipper protein ATHB-40-like [Olea europaea var. sylvestris]	HD-ZIP	-5.16385	0.000148262	0.000426136	down	3	0	0	28	47	38	NA	scaffold7086	22438	22948	-
gene_29281	gene_29281	transcription factor TCP19-like [Olea europaea var. sylvestris]	TCP	-2.41206	8.0719e-19	8.10566e-18	down	87	249	125	726	592	659	NA	scaffold7236	7040	8209	-
gene_29365	gene_29365	ethylene-responsive transcription factor 12-like [Olea europaea var. sylvestris]	ERF	-2.94871	2.12118e-26	3.03848e-25	down	22	66	46	280	271	276	NA	scaffold72867	1390	1869	-
gene_29378	gene_29378	transcription factor MYB44-like [Olea europaea var. sylvestris]	MYB	2.25151	1.69451e-18	1.67517e-17	up	1663	3212	5114	499	611	555	NA	scaffold7294	15161	15976	+
gene_29482	gene_29482	ethylene-responsive transcription factor ERF113-like isoform X1 [Olea europaea var. sylvestris]	ERF	2.10163	7.57846e-49	2.27221e-47	up	781	1890	1681	277	265	271	NA	scaffold7344	8203	10660	+
gene_29594	gene_29594	ethylene-responsive transcription factor ERF025 [Olea europaea var. sylvestris]	ERF	-4.49119	5.26483e-20	5.63187e-19	down	47	113	383	3367	2797	3082	NA	scaffold74027	305	849	-
gene_29804	gene_29804	probable WRKY transcription factor 20 isoform X1 [Olea europaea var. sylvestris]	WRKY	-2.02884	6.34914e-48	1.84307e-46	down	148	349	302	956	804	880	NA	scaffold7501	2406	9079	+
gene_29844	gene_29844	ethylene-responsive transcription factor ERF062-like [Olea europaea var. sylvestris]	ERF	-8.11416	5.79419e-09	2.81531e-08	down	0	0	0	55	33	44	NA	scaffold75276	83	1321	-
gene_29920	gene_29920	AP2-like ethylene-responsive transcription factor AIL6 isoform X1 [Olea europaea var. sylvestris]	AP2	-7.95929	2.99973e-08	1.35839e-07	down	0	0	0	53	26	40	NA	scaffold756	7035	11013	-
gene_29966	gene_29966	transcription factor DIVARICATA-like [Olea europaea var. sylvestris]	MYB_related	-7.36761	0.000112954	0.000330026	down	0	22	0	835	790	813	NA	scaffold75954	186	1039	+
gene_30032	gene_30032	C-repeat binding facor [Fraxinus americana]	ERF	-5.21177	2.0111e-165	3.33647e-163	down	144	282	172	6758	5579	6169	NA	scaffold762	1087	1764	+
gene_30033	gene_30033	C-repeat binding facor [Fraxinus americana]	ERF	-2.54788	1.25141e-13	8.94179e-13	down	160	396	143	1127	1119	1123	NA	scaffold762	10227	10946	+
gene_30118	gene_30118	ethylene-responsive transcription factor ERF023-like [Olea europaea var. sylvestris]	ERF	-2.24032	0.000944618	0.00237621	down	4	12	31	56	57	57	NA	scaffold7681	6696	7277	+
gene_30150	gene_30150	transcription factor TCP23-like [Olea europaea var. sylvestris]	TCP	-2.74078	3.41481e-184	6.53685e-182	down	446	863	765	3953	3648	3801	NA	scaffold76983	22	1230	+
gene_30464	gene_30464	dof zinc finger protein DOF5.7-like [Olea europaea var. sylvestris]	Dof	-2.11242	5.38664e-12	3.40383e-11	down	77	82	105	374	288	331	NA	scaffold7873	6651	7558	-
gene_30585	gene_30585	transcription factor ILR3-like isoform X1 [Olea europaea var. sylvestris]	bHLH	-3.28193	1.87508e-07	7.79593e-07	down	22	49	7	251	181	216	NA	scaffold7936	584	3361	+
gene_30787	gene_30787	transcription factor SRM1-like [Olea europaea var. sylvestris]	MYB	2.04787	1.05281e-20	1.16868e-19	up	1948	4139	2369	572	559	566	NA	scaffold8047	6939	9035	-
gene_3108	gene_3108	stress response protein NST1, partial [Olea europaea var. sylvestris]	Trihelix	-4.50998	0.000267941	0.000739228	down	136	183	4	2429	2223	2326	NA	scaffold1270	13150	14391	-
gene_31363	gene_31363	PREDICTED: protein SCARECROW-like [Nicotiana tabacum]	GRAS	-11.2511	9.02183e-21	1.00555e-19	down	0	0	0	394	373	384	NA	scaffold83847	28	1392	-
gene_31563	gene_31563	nuclear transcription factor Y subunit B-4-like [Olea europaea var. sylvestris]	NF-YB	-9.03032	2.31025e-12	1.49718e-11	down	0	0	0	94	71	83	NA	scaffold85064	2263	2703	+
gene_31580	gene_31580	transcription factor bHLH96-like [Olea europaea var. sylvestris]	bHLH	2.23757	1.44695e-08	6.75416e-08	up	360	838	325	79	99	89	NA	scaffold8518	616	1814	-
gene_31605	gene_31605	LOB domain-containing protein 16 [Olea europaea var. sylvestris]	LBD	-7.45375	1.25157e-06	4.75642e-06	down	0	0	0	39	17	28	NA	scaffold8537	3379	4126	+
gene_31710	gene_31710	ethylene-responsive transcription factor ERF113-like [Olea europaea var. sylvestris]	ERF	6.0123	3.25178e-12	2.08464e-11	up	81	124	286	0	4	2	NA	scaffold859	866	2527	-
gene_31835	gene_31835	protein RADIALIS-like 3 [Olea europaea var. sylvestris]	MYB_related	-2.69989	1.44484e-13	1.0257e-12	down	17	23	28	127	119	123	NA	scaffold8669	5660	6869	-
gene_31845	gene_31845	zinc finger protein 4-like [Olea europaea var. sylvestris]	C2H2	-2.20944	2.03809e-57	7.68467e-56	down	215	488	412	1598	1201	1400	NA	scaffold8674	2839	3585	+
gene_31896	gene_31896	auxin response factor 4 isoform X2 [Olea europaea var. sylvestris]	ARF	-2.09378	0.000179586	0.000509535	down	25	52	15	94	126	110	NA	scaffold8706	1781	8021	+
gene_31952	gene_31952	probable WRKY transcription factor 65 isoform X1 [Olea europaea var. sylvestris]	WRKY	-6.39356	1.16358e-05	3.92868e-05	down	28	20	0	1483	1342	1413	NA	scaffold87364	294	1465	+
gene_32112	gene_32112	ethylene-responsive transcription factor ERF020 [Olea europaea var. sylvestris]	ERF	-2.20163	0.00344214	0.00778527	down	12	15	4	40	45	43	NA	scaffold884	3217	3627	-
gene_32122	gene_32122	dehydration-responsive element-binding protein 2C-like [Olea europaea var. sylvestris]	ERF	2.22536	9.84013e-12	6.08869e-11	up	152	488	394	74	42	58	NA	scaffold88578	39	1121	+
gene_32154	gene_32154	NAC transcription factor 29-like [Olea europaea var. sylvestris]	NAC	3.28005	5.82472e-45	1.56473e-43	up	412	920	1066	63	68	66	NA	scaffold88738	388	1734	-
gene_3223	gene_3223	GATA transcription factor 8-like [Olea europaea var. sylvestris]	GATA	-2.20012	3.94389e-20	4.24037e-19	down	1476	3129	5071	12534	10892	11713	NA	scaffold12821	6887	8468	-
gene_3226	gene_3226	transcription factor TCP23-like [Olea europaea var. sylvestris]	TCP	-4.58932	3.74981e-40	8.87185e-39	down	89	168	61	2262	2098	2180	NA	scaffold12826	5117	6295	+
gene_32299	gene_32299	homeobox-leucine zipper protein HDG11 [Sesamum indicum]	HD-ZIP	3.0039	8.55819e-36	1.74569e-34	up	320	683	785	71	49	60	NA	scaffold8964	4543	7704	+
gene_3237	gene_3237	dehydration-responsive element-binding protein 3-like [Olea europaea var. sylvestris]	ERF	-8.28023	9.83827e-10	5.14348e-09	down	0	0	0	52	46	49	NA	scaffold12840	4350	5024	+
gene_32430	gene_32430	BEL1-like homeodomain protein 4 isoform X2 [Olea europaea var. sylvestris]	TALE	-2.00328	4.06268e-131	4.73241e-129	down	1463	3251	2761	8500	7725	8113	NA	scaffold9043	3080	7921	+
gene_32458	gene_32458	homeobox-leucine zipper protein MERISTEM L1-like [Olea europaea var. sylvestris]	HD-ZIP	-2.22201	0.00150295	0.00365531	down	12	51	194	316	270	293	NA	scaffold9064	8378	11756	-
gene_3268	gene_3268	scarecrow-like protein 21 [Olea europaea var. sylvestris]	GRAS	-4.87705	8.79111e-72	4.24423e-70	down	264	304	637	10238	9451	9845	NA	scaffold12874	2415	4169	+
gene_32682	gene_32682	hypothetical protein CDL12_22916 [Handroanthus impetiginosus]	LBD	-4.81968	7.96683e-18	7.53572e-17	down	16	5	14	357	259	308	NA	scaffold921	1111	2458	+
gene_32801	gene_32801	transcription factor DIVARICATA-like [Olea europaea var. sylvestris]	MYB	-3.6971	4.24559e-17	3.81797e-16	down	8	46	26	344	191	268	NA	scaffold928	8217	9430	-
gene_32819	gene_32819	ethylene-responsive transcription factor 12-like [Olea europaea var. sylvestris]	ERF	-5.20361	7.37202e-35	1.46022e-33	down	15	116	42	1683	1487	1585	NA	scaffold9299	14310	14789	-
gene_32985	gene_32985	protein RADIALIS-like 2 [Olea europaea var. sylvestris]	MYB_related	-2.41554	3.30448e-11	1.96603e-10	down	473	492	1444	3524	3513	3519	NA	scaffold9410	3023	4170	-
gene_3305	gene_3305	ethylene-responsive transcription factor 1B-like [Olea europaea var. sylvestris]	ERF	2.39597	0.00369926	0.00831598	up	79	110	158	36	2	19	NA	scaffold1290	8389	9000	+
gene_33168	gene_33168	probable WRKY transcription factor 2 isoform X2 [Olea europaea var. sylvestris]	WRKY	2.91926	1.05553e-113	9.89523e-112	up	2285	4384	4941	425	408	417	NA	scaffold953	5340	8584	+
gene_33192	gene_33192	ethylene-responsive transcription factor ERF109-like [Olea europaea var. sylvestris]	ERF	3.05851	3.66421e-27	5.3869e-26	up	4587	7518	15359	920	840	880	NA	scaffold95603	803	1570	+
gene_33226	gene_33226	ethylene-responsive transcription factor TINY-like [Olea europaea var. sylvestris]	ERF	2.62477	1.29598e-10	7.31318e-10	up	410	574	1492	130	86	108	NA	scaffold95800	229	963	+
gene_33290	gene_33290	AP2-like ethylene-responsive transcription factor At1g16060 [Olea europaea var. sylvestris]	AP2	-9.03238	2.08009e-12	1.3554e-11	down	0	0	0	91	74	83	NA	scaffold9631	624	2865	-
gene_33313	gene_33313	dof zinc finger protein DOF3.1-like [Olea europaea var. sylvestris]	Dof	-2.71354	2.01936e-16	1.74324e-15	down	48	238	143	718	705	712	NA	scaffold964	7339	8133	+
gene_33368	gene_33368	nuclear transcription factor Y subunit B-4-like [Olea europaea var. sylvestris]	NF-YB	-8.38187	4.46673e-10	2.40173e-09	down	0	0	0	58	47	53	NA	scaffold968	4392	4826	-
gene_33590	gene_33590	ethylene-responsive transcription factor ERF104-like [Olea europaea var. sylvestris]	ERF	-4.35557	2.88521e-45	7.81979e-44	down	832	1960	719	20549	19286	19918	NA	scaffold98603	1203	2063	-
gene_33789	gene_33789	WRKY transcription factor 22-like [Olea europaea var. sylvestris]	WRKY	-3.02566	4.06887e-58	1.55127e-56	down	122	313	197	1489	1289	1389	NA	scaffold9997	550	1982	+
gene_33792	gene_33792	basic leucine zipper 43-like [Olea europaea var. sylvestris]	bZIP	-2.93668	0.00200233	0.00476085	down	0	11	23	78	47	63	NA	scaffold9999	5228	5860	+
gene_3426	gene_3426	probable WRKY transcription factor 28 [Olea europaea var. sylvestris]	WRKY	-2.55939	6.54238e-31	1.12142e-29	down	179	280	439	1473	1416	1445	NA	scaffold13007	1407	3134	-
gene_3596	gene_3596	SUPPRESSOR OF GAMMA RESPONSE 1-like [Olea europaea var. sylvestris]	NAC	2.16542	1.62911e-23	2.07227e-22	up	553	1047	782	137	157	147	NA	scaffold13179	117	3964	+
gene_3611	gene_3611	probable WRKY transcription factor 7 [Olea europaea var. sylvestris]	WRKY	-2.28202	6.32035e-159	9.77475e-157	down	828	1798	1742	5984	5488	5736	NA	scaffold13196	3871	5320	-
gene_3793	gene_3793	scarecrow-like protein 13 [Olea europaea var. sylvestris]	GRAS	-4.18917	6.61992e-97	4.92428e-95	down	658	1254	1906	19666	17599	18633	NA	scaffold13377	2889	4520	+
gene_3813	gene_3813	dof zinc finger protein DOF3.2-like [Olea europaea var. sylvestris]	Dof	-2.28304	0.000327327	0.000890416	down	22	111	17	187	187	187	NA	scaffold13399	3023	3943	-
gene_4082	gene_4082	GATA transcription factor 5-like [Olea europaea var. sylvestris]	GATA	-3.03844	1.09829e-190	2.21063e-188	down	1988	4426	3414	22911	20962	21937	NA	scaffold13636	2965	4044	-
gene_409	gene_409	probable WRKY transcription factor 40 [Olea europaea var. sylvestris]	WRKY	2.77024	4.68257e-07	1.87098e-06	up	96	205	187	8	30	19	NA	scaffold10330	320	2525	+
gene_4105	gene_4105	transcription factor bHLH62-like [Olea europaea var. sylvestris]	bHLH	4.49828	4.42223e-06	1.57418e-05	up	108	265	749	26	0	13	NA	scaffold13650	7123	8518	-
gene_4149	gene_4149	growth-regulating factor 1-like isoform X2 [Olea europaea var. sylvestris]	GRF	-6.62582	0.000103697	0.000304898	down	0	0	0	19	12	16	NA	scaffold13705	794	3542	-
gene_4182	gene_4182	homeobox-leucine zipper protein HOX11-like isoform X4 [Olea europaea var. sylvestris]	HD-ZIP	3.31009	1.29939e-14	9.90796e-14	up	168	245	395	32	13	23	NA	scaffold13749	8992	10381	+
gene_4253	gene_4253	LOB domain-containing protein 38-like [Olea europaea var. sylvestris]	LBD	-4.32648	0.00138636	0.00339297	down	0	25	0	103	123	113	NA	scaffold138216	783	1473	-
gene_4402	gene_4402	uncharacterized protein LOC111395636 [Olea europaea var. sylvestris]	C2H2	-4.81491	0.000421347	0.00112559	down	8	0	0	106	79	93	NA	scaffold13966	3384	6074	-
gene_4544	gene_4544	ethylene-responsive transcription factor ERF110-like [Olea europaea var. sylvestris]	ERF	-3.95515	1.19919e-36	2.51545e-35	down	23	64	102	801	728	765	NA	scaffold14113	2022	3079	-
gene_464	gene_464	homeobox-leucine zipper protein HDG11-like [Olea europaea var. sylvestris]	HD-ZIP	-5.78761	0.00393232	0.00879439	down	0	0	0	8	9	9	NA	scaffold10374	2232	5522	+
gene_4670	gene_4670	ethylene-responsive transcription factor ERF017-like [Olea europaea var. sylvestris]	ERF	-2.85334	7.10818e-05	0.0002142	down	848	2525	349	7400	7291	7346	NA	scaffold14244	1729	2370	-
gene_4678	gene_4678	WRKY transcription factor 1 [Osmanthus fragrans]	WRKY	2.25488	4.20673e-07	1.69122e-06	up	376	844	264	103	72	88	NA	scaffold14253	3465	5301	-
gene_4703	gene_4703	zinc finger CCCH domain-containing protein 2-like [Olea europaea var. sylvestris]	C3H	-2.90173	9.64471e-10	5.04615e-09	down	8	12	20	94	70	82	NA	scaffold14287	2526	3566	+
gene_4870	gene_4870	transcription factor MYB62-like isoform X1 [Olea europaea var. sylvestris]	MYB	8.33626	2.92365e-110	2.60691e-108	up	3837	8643	3785	16	12	14	NA	scaffold1450	5450	6618	+
gene_5024	gene_5024	ethylene-responsive transcription factor 1B-like [Olea europaea var. sylvestris]	ERF	2.27393	5.97194e-11	3.4723e-10	up	1072	3178	1117	344	255	300	NA	scaffold14660	3760	4437	+
gene_5203	gene_5203	homeobox-leucine zipper protein ATHB-54-like [Olea europaea var. sylvestris]	HD-ZIP	2.27153	1.51734e-22	1.84112e-21	up	19124	41104	20798	4876	4453	4665	NA	scaffold14850	4175	5623	-
gene_5259	gene_5259	transcription factor TCP8-like [Olea europaea var. sylvestris]	TCP	-2.19092	1.62828e-65	7.23582e-64	down	374	887	670	2477	2284	2381	NA	scaffold14908	5837	7435	-
gene_5314	gene_5314	ethylene-responsive transcription factor 2-like [Olea europaea var. sylvestris]	ERF	-11.5472	1.03984e-21	1.21126e-20	down	0	0	0	561	387	474	NA	scaffold1496	219	821	-
gene_5404	gene_5404	homeobox-leucine zipper protein HOX11-like isoform X2 [Olea europaea var. sylvestris]	HD-ZIP	-10.8854	2.40608e-19	2.4845e-18	down	0	0	0	330	267	299	NA	scaffold15059	2049	3815	-
gene_5410	gene_5410	homeobox-leucine zipper protein ATHB-12-like [Olea europaea var. sylvestris]	HD-ZIP	4.75349	4.04718e-45	1.09474e-43	up	895	1188	2180	58	30	44	NA	scaffold15069	2333	5847	-
gene_5630	gene_5630	transcription factor TCP9-like isoform X1 [Olea europaea var. sylvestris]	TCP	-4.5859	2.61674e-34	5.07299e-33	down	6	42	37	605	438	522	NA	scaffold15318	4647	5543	-
gene_5667	gene_5667	ethylene-responsive transcription factor ERF013-like [Olea europaea var. sylvestris]	ERF	-8.70396	2.1675e-10	1.19768e-09	down	0	0	0	94	39	67	NA	scaffold1536	7687	8817	+
gene_5680	gene_5680	B-box zinc finger protein 20-like [Olea europaea var. sylvestris]	DBB	-5.34832	0.000365704	0.000987062	down	6	55	0	592	615	604	NA	scaffold1538	4646	5806	+
gene_5838	gene_5838	BEL1-like homeodomain protein 1 [Olea europaea var. sylvestris]	TALE	2.15456	5.97208e-122	6.07731e-120	up	10362	23161	18715	3415	2950	3183	NA	scaffold1556	2255	4985	-
gene_5922	gene_5922	TGACG-sequence-specific DNA-binding protein TGA-1A-like isoform X2 [Olea europaea var. sylvestris]	bZIP	-2.35811	3.33451e-12	2.13668e-11	down	155	268	121	905	702	804	NA	scaffold1567	8630	12681	-
gene_6075	gene_6075	zinc finger protein 10-like [Olea europaea var. sylvestris]	C2H2	-7.01223	3.27684e-21	3.72664e-20	down	0	0	8	293	252	273	NA	scaffold15856	988	1821	+
gene_6153	gene_6153	transcription factor HBI1-like [Olea europaea var. sylvestris]	bHLH	-2.10268	3.75088e-07	1.51731e-06	down	22	128	109	305	251	278	NA	scaffold15936	5124	7370	+
gene_6231	gene_6231	heat stress transcription factor A-4b-like [Olea europaea var. sylvestris]	HSF	-2.89543	2.92533e-108	2.52612e-106	down	653	1120	947	6013	5305	5659	NA	scaffold16019	2198	3866	-
gene_6303	gene_6303	bZIP transcription factor 44-like [Olea europaea var. sylvestris]	bZIP	-3.51961	5.1242e-264	1.79833e-261	down	228	497	490	3930	3603	3767	NA	scaffold1611	2407	2922	-
gene_6438	gene_6438	ethylene-responsive transcription factor ERF107-like [Olea europaea var. sylvestris]	ERF	-3.66136	3.66695e-196	7.84212e-194	down	233	402	357	3658	3300	3479	NA	scaffold16292	1982	2662	-
gene_6439	gene_6439	ethylene-responsive transcription factor 5-like [Olea europaea var. sylvestris]	ERF	-3.6282	1.31687e-22	1.59929e-21	down	621	1198	379	8507	7122	7815	NA	scaffold16292	6744	7442	-
gene_6595	gene_6595	basic leucine zipper 43-like [Olea europaea var. sylvestris]	bZIP	5.64468	4.142e-10	2.23547e-09	up	113	325	55	1	4	3	NA	scaffold16502	5427	5963	-
gene_6605	gene_6605	transcription factor MYB4-like [Olea europaea var. sylvestris]	MYB	-10.3213	1.54842e-16	1.3456e-15	down	0	0	0	162	237	200	NA	scaffold16510	3691	5426	+
gene_6721	gene_6721	transcription factor bHLH137-like [Olea europaea var. sylvestris]	bHLH	-3.5235	1.68676e-08	7.822e-08	down	13	17	94	411	327	369	NA	scaffold16655	3178	5211	+
gene_6749	gene_6749	zinc finger CCCH domain-containing protein 20-like [Olea europaea var. sylvestris]	C3H	-3.20992	7.63123e-10	4.02965e-09	down	6	38	58	232	236	234	NA	scaffold16696	6880	7959	+
gene_6807	gene_6807	zinc finger CCCH domain-containing protein 29-like [Olea europaea var. sylvestris]	C3H	-4.32396	0	0	down	1269	2716	2034	35463	30526	32995	NA	scaffold16757	10133	12022	-
gene_6959	gene_6959	transcription factor HHO5-like [Olea europaea var. sylvestris]	G2-like	3.15843	4.2877e-23	5.33265e-22	up	257	609	345	38	36	37	NA	scaffold16952	3719	5698	-
gene_7104	gene_7104	transcription factor TGA4-like isoform X3 [Olea europaea var. sylvestris]	bZIP	-3.42393	7.59846e-36	1.55224e-34	down	44	164	90	921	755	838	NA	scaffold1712	8352	11547	+
gene_7579	gene_7579	BEL1-like homeodomain protein 1 [Olea europaea var. sylvestris]	TALE	2.24483	9.69576e-96	7.07764e-94	up	4228	8695	7002	1267	1041	1154	NA	scaffold17712	1232	3582	+
gene_777	gene_777	transcription factor MYB25-like [Olea europaea var. sylvestris]	MYB	-5.94927	2.48383e-23	3.12896e-22	down	0	7	4	215	143	179	NA	scaffold106217	350	1042	+
gene_7787	gene_7787	protein SHORT-ROOT-like [Olea europaea var. sylvestris]	GRAS	-3.27947	1.24428e-15	1.02255e-14	down	51	36	47	425	368	397	NA	scaffold17984	4287	5591	-
gene_788	gene_788	dof zinc finger protein DOF1.5-like [Olea europaea var. sylvestris]	Dof	-2.7006	6.26677e-07	2.46298e-06	down	28	75	16	245	182	214	NA	scaffold10630	3794	4282	-
gene_8074	gene_8074	scarecrow-like protein 3 [Olea europaea var. sylvestris]	GRAS	2.2807	6.57522e-59	2.53865e-57	up	1423	3451	2595	432	395	414	NA	scaffold18337	3861	5403	+
gene_8117	gene_8117	NAC domain-containing protein 43-like isoform X1 [Olea europaea var. sylvestris]	NAC	2.6868	1.09687e-25	1.53506e-24	up	239	392	454	51	42	47	NA	scaffold1839	2461	3651	+
gene_8168	gene_8168	NAC domain-containing protein 104-like isoform X1 [Olea europaea var. sylvestris]	NAC	-3.99386	0.00445193	0.00984466	down	0	12	0	64	26	45	NA	scaffold1845	28750	29621	+
gene_8206	gene_8206	ethylene-responsive transcription factor 12-like [Olea europaea var. sylvestris]	ERF	-6.58982	9.04595e-175	1.61846e-172	down	16	37	19	2090	1700	1895	NA	scaffold18512	7957	8427	-
gene_8287	gene_8287	ethylene-responsive transcription factor ERF017-like [Olea europaea var. sylvestris]	ERF	-2.39681	1.83155e-34	3.56847e-33	down	649	1349	807	4262	3923	4093	NA	scaffold18619	5642	6265	+
gene_8319	gene_8319	protein LATERAL ROOT PRIMORDIUM 1-like [Olea europaea var. sylvestris]	SRS	-3.88524	0.000127796	0.000370737	down	12	44	0	294	156	225	NA	scaffold18669	1129	2300	+
gene_8534	gene_8534	basic leucine zipper 61-like [Olea europaea var. sylvestris]	bZIP	-9.31459	3.57098e-13	2.45793e-12	down	0	0	0	88	111	100	NA	scaffold18969	3835	5192	-
gene_8677	gene_8677	ethylene-responsive transcription factor CRF4-like [Olea europaea var. sylvestris]	ERF	6.49054	0.00024101	0.000670469	up	15	33	11	0	0	0	NA	scaffold19142	4510	5580	-
gene_8680	gene_8680	LOB domain-containing protein 42-like [Olea europaea var. sylvestris]	LBD	-4.56676	8.09894e-81	4.59959e-79	down	58	215	220	3172	2844	3008	NA	scaffold19148	6989	7864	-
gene_8830	gene_8830	transcription factor TCP23-like [Olea europaea var. sylvestris]	TCP	-2.80971	7.33939e-20	7.79319e-19	down	61	282	247	1103	986	1045	NA	scaffold19356	1286	3746	-
gene_8839	gene_8839	ethylene-responsive transcription factor ERF011-like [Olea europaea var. sylvestris]	ERF	-2.83295	9.88194e-129	1.12244e-126	down	264	485	473	2396	2377	2387	NA	scaffold19367	1643	2137	-
gene_8902	gene_8902	transcription factor ILR3-like isoform X1 [Olea europaea var. sylvestris]	bHLH	-2.35739	3.5297e-14	2.61353e-13	down	157	400	164	1025	991	1008	NA	scaffold19459	2215	6081	-
gene_9064	gene_9064	transcription factor MYB41-like [Olea europaea var. sylvestris]	MYB	3.74968	2.93834e-16	2.51357e-15	up	278	585	496	12	42	27	NA	scaffold19676	2268	3849	+
gene_9078	gene_9078	ethylene-responsive transcription factor ERF113-like isoform X2 [Olea europaea var. sylvestris]	ERF	3.29349	1.84438e-32	3.35023e-31	up	797	1451	2414	149	106	128	NA	scaffold19693	1361	3576	-
gene_9194	gene_9194	transcription factor GLABRA 3-like [Olea europaea var. sylvestris]	bHLH	2.54883	1.00017e-85	6.2083e-84	up	5470	11010	8376	1185	1153	1169	NA	scaffold19876	6698	10398	-
gene_9378	gene_9378	uncharacterized protein LOC111394460 isoform X2 [Olea europaea var. sylvestris]	C2H2	-10.268	5.44474e-17	4.8517e-16	down	0	0	0	197	191	194	NA	scaffold20095	798	3076	+
gene_9532	gene_9532	B3 domain-containing protein At5g42700-like [Olea europaea var. sylvestris]	B3	-4.74154	9.78056e-05	0.000289022	down	0	10	0	81	47	64	NA	scaffold20321	1529	2664	-
gene_9740	gene_9740	transcription factor MYB62-like isoform X1 [Olea europaea var. sylvestris]	MYB	2.01279	2.38011e-11	1.43351e-10	up	2338	4267	1990	699	523	611	NA	scaffold20654	1955	3853	-
gene_9929	gene_9929	GATA transcription factor 8-like [Olea europaea var. sylvestris]	GATA	-3.36274	6.07601e-24	7.86033e-23	down	163	182	458	2301	2240	2271	NA	scaffold20931	1118	3455	-
gene_9949	gene_9949	squamosa promoter-binding protein 2-like [Olea europaea var. sylvestris]	SBP	2.1853	0.000211274	0.000592745	up	222	559	109	69	41	55	NA	scaffold20967	1464	2702	-

## Sheet: R7SL vs. S4SL
Transcripts	GeneName	GeneDescription	TF family	log2FC	pvalue	FDR	regulations	R7SL_1	R7SL_2	R7SL_3	S4SL_1	S4SL_2	S4SL_3	transcriptType	chromosome	start	end	strand
gene_10043	gene_10043	transcription factor UNE12-like [Olea europaea var. sylvestris]	bHLH	-4.03912	3.47742e-10	4.0264e-09	down	22	87	78	864	1302	425	NA	scaffold21098	468	3789	+
gene_10187	gene_10187	WUSCHEL-related homeobox 4-like [Olea europaea var. sylvestris]	WOX	-4.04605	0.000587229	0.00207738	down	3	26	0	150	115	185	NA	scaffold21310	13241	14265	-
gene_103	gene_103	transcription factor bHLH48 [Sesamum indicum]	bHLH	-2.39359	6.35071e-17	1.69805e-15	down	106	281	235	1066	999	1132	NA	scaffold10079	713	6670	+
gene_10458	gene_10458	dof zinc finger protein DOF4.6-like isoform X2 [Olea europaea var. sylvestris]	Dof	-3.53216	1.17538e-05	6.06268e-05	down	32	20	121	605	907	303	NA	scaffold21713	87	1431	+
gene_10575	gene_10575	transcription factor bHLH71-like [Olea europaea var. sylvestris]	bHLH	-2.93504	1.52486e-11	2.16578e-10	down	99	93	127	864	910	818	NA	scaffold21902	2638	4577	+
gene_10585	gene_10585	protein indeterminate-domain 9-like [Olea europaea var. sylvestris]	C2H2	2.84942	4.29452e-10	4.90426e-09	up	702	1965	1555	217	63	370	NA	scaffold21910	1584	3265	-
gene_10685	gene_10685	auxin response factor 5-like isoform X1 [Olea europaea var. sylvestris]	ARF	-4.06306	1.95024e-07	1.41286e-06	down	43	152	175	1660	2923	397	NA	scaffold22066	1366	5859	-
gene_10701	gene_10701	WRKY transcription factor 22-like [Olea europaea var. sylvestris]	WRKY	2.76755	2.00276e-19	6.88202e-18	up	2405	4149	7400	717	453	980	NA	scaffold22082	3037	4334	-
gene_10752	gene_10752	basic leucine zipper 61-like [Olea europaea var. sylvestris]	bZIP	-10.6366	1.37219e-13	2.52367e-12	down	0	0	0	279	408	149	NA	scaffold22148	3558	4917	-
gene_10802	gene_10802	homeobox protein ATH1-like [Olea europaea var. sylvestris]	TALE	-10.4733	2.23e-10	2.66549e-09	down	0	0	0	234	425	43	NA	scaffold22221	7378	9997	+
gene_11050	gene_11050	transcription factor bHLH49-like isoform X1 [Olea europaea var. sylvestris]	bHLH	-3.66136	0.00251476	0.0075596	down	0	45	33	243	402	84	NA	scaffold225	10309	12802	-
gene_11189	gene_11189	ethylene-responsive transcription factor ERF096-like [Olea europaea var. sylvestris]	ERF	6.03388	5.00681e-15	1.09292e-13	up	106	217	147	3	0	5	NA	scaffold22815	13867	14256	-
gene_11360	gene_11360	growth-regulating factor 1-like [Olea europaea var. sylvestris]	GRF	-11.6344	1.14382e-06	7.11704e-06	down	0	0	0	512	996	27	NA	scaffold23076	2496	5394	-
gene_11455	gene_11455	transcription factor BHLH089-like isoform X1 [Olea europaea var. sylvestris]	bHLH	-2.49067	5.05152e-10	5.69913e-09	down	95	86	94	592	447	736	NA	scaffold2323	1020	4052	+
gene_11553	gene_11553	hypothetical protein CDL12_22496 [Handroanthus impetiginosus]	DBB	2.40018	4.73037e-41	6.99859e-39	up	2613	4417	5101	803	629	976	NA	scaffold23394	1094	2495	+
gene_1156	gene_1156	AP2-like ethylene-responsive transcription factor ANT isoform X1 [Olea europaea var. sylvestris]	AP2	-12.4292	2.39949e-06	1.40751e-05	down	0	0	0	883	1748	17	NA	scaffold10944	3060	6014	+
gene_11568	gene_11568	transcription factor bHLH78-like isoform X1 [Olea europaea var. sylvestris]	bHLH	3.78844	0.00315466	0.00921182	up	545	1085	296	41	81	0	NA	scaffold2341	10217	11802	+
gene_11660	gene_11660	protein BASIC PENTACYSTEINE2-like [Olea europaea var. sylvestris]	BBR-BPC	-4.03538	6.35078e-20	2.30419e-18	down	16	73	41	664	662	666	NA	scaffold23567	3834	4694	-
gene_11685	gene_11685	protein SHORT-ROOT-like [Olea europaea var. sylvestris]	GRAS	-2.73924	2.25013e-05	0.000109689	down	75	125	151	705	1102	308	NA	scaffold2359	6829	8214	-
gene_11791	gene_11791	NAC domain containing protein 50-like [Olea europaea var. sylvestris]	NAC	-2.08243	5.49005e-08	4.3866e-07	down	78	226	239	721	753	688	NA	scaffold23749	711	4052	+
gene_11795	gene_11795	homeobox-leucine zipper protein HOX11-like [Olea europaea var. sylvestris]	HD-ZIP	-8.41951	1.21053e-24	6.59255e-23	down	0	8	4	1138	1665	610	NA	scaffold23758	3233	4874	-
gene_11805	gene_11805	ethylene-responsive transcription factor TINY-like [Olea europaea var. sylvestris]	ERF	-2.3654	1.63273e-09	1.70582e-08	down	90	81	101	538	377	698	NA	scaffold23770	9459	10184	+
gene_1185	gene_1185	auxin response factor 5-like isoform X4 [Olea europaea var. sylvestris]	ARF	-4.92732	1.49576e-08	1.31768e-07	down	42	99	97	1999	3749	248	NA	scaffold10965	1482	7199	-
gene_11937	gene_11937	transcription factor bHLH78-like isoform X1 [Olea europaea var. sylvestris]	bHLH	2.17028	2.03008e-18	6.24286e-17	up	1642	3758	2169	594	411	776	NA	scaffold23950	2118	4065	-
gene_11966	gene_11966	growth-regulating factor 3-like isoform X1 [Olea europaea var. sylvestris]	GRF	-10.4215	4.21454e-11	5.61468e-10	down	0	0	0	230	394	65	NA	scaffold23993	38	2681	+
gene_11968	gene_11968	protein ETHYLENE INSENSITIVE 3-like [Olea europaea var. sylvestris]	EIL	13.5021	1.9041e-28	1.38926e-26	up	1087	2274	3061	0	0	0	NA	scaffold23999	3213	5045	-
gene_12010	gene_12010	homeobox-leucine zipper protein ATHB-15-like isoform X1 [Olea europaea var. sylvestris]	HD-ZIP	-2.36278	3.16055e-08	2.63192e-07	down	276	603	894	2813	3337	2288	NA	scaffold2404	5826	12593	-
gene_12012	gene_12012	transcription factor SRM1-like [Olea europaea var. sylvestris]	MYB_related	2.6966	3.15836e-41	4.752e-39	up	1982	3897	3807	539	304	774	NA	scaffold24052	6463	8600	+
gene_12121	gene_12121	probable WRKY transcription factor 33 [Olea europaea var. sylvestris]	WRKY	2.2566	3.4437e-06	1.97097e-05	up	1568	3324	2983	636	153	1119	NA	scaffold2424	12764	15394	+
gene_12207	gene_12207	GATA transcription factor 9-like [Olea europaea var. sylvestris]	GATA	-2.94832	0.000694089	0.00241719	down	31	30	9	192	278	105	NA	scaffold24404	1494	2785	+
gene_12219	gene_12219	protein SCARECROW-like [Olea europaea var. sylvestris]	GRAS	-2.22919	3.41603e-05	0.000160022	down	233	397	310	1389	1976	801	NA	scaffold24421	1369	4259	-
gene_12259	gene_12259	zinc-finger homeodomain protein 2-like [Olea europaea var. sylvestris]	ZF-HD	-7.47328	3.00463e-06	1.73571e-05	down	0	23	9	1341	2507	174	NA	scaffold24495	3407	4111	-
gene_12352	gene_12352	trihelix transcription factor GT-3b-like [Olea europaea var. sylvestris]	Trihelix	2.89957	5.30789e-07	3.52417e-06	up	212	491	368	55	12	98	NA	scaffold2462	83	869	+
gene_12394	gene_12394	heat stress transcription factor B-4-like [Olea europaea var. sylvestris]	HSF	-5.90534	2.15345e-07	1.54895e-06	down	0	23	16	567	1026	108	NA	scaffold24699	1689	2874	-
gene_12435	gene_12435	heat stress transcription factor B-3-like [Olea europaea var. sylvestris]	HSF	2.02722	5.50741e-05	0.000246708	up	1734	3115	2907	752	171	1332	NA	scaffold24769	1741	3072	-
gene_12531	gene_12531	homeobox-leucine zipper protein HOX32-like [Olea europaea var. sylvestris]	HD-ZIP	-5.14313	7.325e-16	1.72783e-14	down	24	97	74	1925	2982	867	NA	scaffold2494	9472	16296	+
gene_1254	gene_1254	NAC transcription factor 29-like [Olea europaea var. sylvestris]	NAC	3.83505	3.51827e-23	1.70976e-21	up	2458	5255	2755	279	112	445	NA	scaffold11021	1315	2570	+
gene_12733	gene_12733	NAC domain-containing protein 86-like [Olea europaea var. sylvestris]	NAC	-4.38869	0.00315393	0.0092107	down	0	11	0	68	50	86	NA	scaffold25238	955	3616	-
gene_12752	gene_12752	putative homeobox-leucine zipper protein ATHB-51 [Olea europaea var. sylvestris]	HD-ZIP	-8.7557	0.000853121	0.00290865	down	0	0	0	69	138	0	NA	scaffold25267	2674	3918	+
gene_12892	gene_12892	heat stress transcription factor A-3-like [Olea europaea var. sylvestris]	HSF	-2.40488	4.44666e-16	1.07752e-14	down	123	257	367	1313	1126	1499	NA	scaffold254	4011	6391	+
gene_1299	gene_1299	transcription factor bHLH68-like isoform X1 [Olea europaea var. sylvestris]	bHLH	-4.65946	4.04892e-06	2.28592e-05	down	0	32	10	282	355	208	NA	scaffold1105	13320	16234	-
gene_13044	gene_13044	NAC transcription factor 32-like [Olea europaea var. sylvestris]	NAC	5.42293	5.8328e-45	1.01525e-42	up	2535	4495	9914	132	103	161	NA	scaffold25764	1178	2399	+
gene_13070	gene_13070	BES1/BZR1 homolog protein 4-like [Olea europaea var. sylvestris]	BES1	-4.09776	1.62368e-11	2.29635e-10	down	35	38	42	646	914	378	NA	scaffold25802	1707	4959	-
gene_13102	gene_13102	transcription factor MYBS3-like [Olea europaea var. sylvestris]	MYB_related	-4.99185	3.65866e-14	7.20132e-13	down	144	333	142	5885	9508	2261	NA	scaffold25878	3674	5116	-
gene_13163	gene_13163	ethylene-responsive transcription factor ERF017-like [Olea europaea var. sylvestris]	ERF	-4.41448	0.000437824	0.00159766	down	0	4	12	121	14	227	NA	scaffold25994	2368	3031	+
gene_13341	gene_13341	myb-related protein 308-like [Olea europaea var. sylvestris]	MYB_related	-3.55531	2.05806e-06	1.22394e-05	down	16	15	64	341	467	215	NA	scaffold26258	3296	4504	-
gene_13555	gene_13555	AP2-like ethylene-responsive transcription factor ANT [Olea europaea var. sylvestris]	AP2	-5.53457	0.000476671	0.00172429	down	0	20	0	220	391	48	NA	scaffold2657	12140	15278	-
gene_13579	gene_13579	transcription factor TCP7-like [Olea europaea var. sylvestris]	TCP	-2.40233	8.23612e-10	9.01876e-09	down	431	771	565	3071	3601	2541	NA	scaffold26607	4503	5327	+
gene_13668	gene_13668	zinc-finger homeodomain protein 10-like [Olea europaea var. sylvestris]	ZF-HD	2.00633	3.22613e-05	0.000151874	up	226	448	179	75	65	85	NA	scaffold26756	3266	3976	-
gene_13807	gene_13807	probable WRKY transcription factor 40 [Olea europaea var. sylvestris]	WRKY	2.39852	0.000155308	0.000631356	up	2438	4445	4512	869	110	1627	NA	scaffold269	1856	3702	+
gene_14134	gene_14134	ethylene-responsive transcription factor ERF114-like [Olea europaea var. sylvestris]	ERF	8.71499	3.76441e-09	3.68431e-08	up	50	120	56	0	0	0	NA	scaffold27535	2050	3269	+
gene_14146	gene_14146	transcription factor RAX2-like [Olea europaea var. sylvestris]	MYB	3.29957	5.71893e-09	5.41225e-08	up	409	682	415	62	15	108	NA	scaffold27555	4527	5958	-
gene_14184	gene_14184	transcription factor MYB41-like [Olea europaea var. sylvestris]	MYB	-3.37313	8.35156e-05	0.000359074	down	6	27	16	141	226	56	NA	scaffold27624	916	2673	-
gene_14215	gene_14215	uncharacterized protein LOC111377274 [Olea europaea var. sylvestris]	ERF	3.09231	4.55947e-13	7.89489e-12	up	551	1258	1887	156	60	252	NA	scaffold27679	11373	12984	-
gene_14263	gene_14263	squamosa promoter-binding protein 1 [Coffea eugenioides]	SBP	-2.9099	2.87041e-09	2.86514e-08	down	116	275	247	1457	1963	951	NA	scaffold27761	1054	3098	-
gene_14732	gene_14732	myb family transcription factor PHL8-like isoform X1 [Olea europaea var. sylvestris]	G2-like	-2.30269	0.000866896	0.00295259	down	15	34	40	167	38	295	NA	scaffold28563	3340	4782	+
gene_14805	gene_14805	transcription factor HHO5-like isoform X2 [Olea europaea var. sylvestris]	G2-like	2.31895	1.53024e-07	1.12854e-06	up	276	721	297	94	49	139	NA	scaffold28710	740	2876	+
gene_14837	gene_14837	NAC domain-containing protein 104-like isoform X1 [Olea europaea var. sylvestris]	NAC	3.34464	3.13895e-15	7.01286e-14	up	176	359	382	33	13	53	NA	scaffold2876	3140	4220	-
gene_14957	gene_14957	ABSCISIC ACID-INSENSITIVE 5-like protein 2 [Olea europaea var. sylvestris]	bZIP	-6.86554	1.08344e-06	6.77463e-06	down	0	0	11	334	586	81	NA	scaffold289	3197	7468	+
gene_15002	gene_15002	axial regulator YABBY 1 [Sesamum indicum]	YABBY	-3.88939	4.17229e-08	3.4073e-07	down	71	207	253	2171	3667	675	NA	scaffold2906	5303	8356	+
gene_15330	gene_15330	ethylene-responsive transcription factor ABR1-like [Olea europaea var. sylvestris]	ERF	2.54963	0.00042442	0.00155321	up	42	47	135	14	8	19	NA	scaffold29620	93	1760	+
gene_15339	gene_15339	ethylene-responsive transcription factor ERF015-like [Olea europaea var. sylvestris]	ERF	-7.76266	1.70186e-05	8.50004e-05	down	0	0	0	49	10	88	NA	scaffold29646	1753	3046	+
gene_15498	gene_15498	NAC domain-containing protein 73-like [Olea europaea var. sylvestris]	NAC	-8.07186	1.83487e-07	1.33655e-06	down	0	0	0	52	49	55	NA	scaffold29943	719	2138	-
gene_15565	gene_15565	probable WRKY transcription factor 40 [Olea europaea var. sylvestris]	WRKY	2.41636	6.15945e-06	3.35444e-05	up	1769	2648	2960	557	115	998	NA	scaffold3003	8055	10658	-
gene_15851	gene_15851	uncharacterized protein LOC111409094 isoform X1 [Olea europaea var. sylvestris]	C2H2	-5.92289	1.81377e-05	9.02007e-05	down	0	0	12	199	293	104	NA	scaffold30614	2864	5792	+
gene_15954	gene_15954	protein LSD1-like isoform X2 [Olea europaea var. sylvestris]	LSD	-4.71917	3.37557e-08	2.80046e-07	down	0	29	32	493	306	680	NA	scaffold30806	1586	4250	-
gene_15969	gene_15969	ethylene-responsive transcription factor ERF011-like [Olea europaea var. sylvestris]	ERF	-2.55709	1.30535e-07	9.72137e-07	down	131	90	203	899	897	900	NA	scaffold30843	2279	2764	-
gene_16069	gene_16069	homeobox-leucine zipper protein ATHB-13-like [Olea europaea var. sylvestris]	HD-ZIP	-4.35451	1.87872e-17	5.28323e-16	down	35	103	82	1345	1806	883	NA	scaffold3099	10179	11410	-
gene_16319	gene_16319	LOB domain-containing protein 39-like [Olea europaea var. sylvestris]	LBD	-7.47785	5.01286e-05	0.000226536	down	0	0	0	32	44	19	NA	scaffold31513	4967	5706	-
gene_16361	gene_16361	myb-related protein 2-like isoform X1 [Olea europaea var. sylvestris]	G2-like	3.3842	0.000453323	0.00164879	up	19	54	250	10	6	14	NA	scaffold31619	1950	4232	+
gene_16491	gene_16491	probable WRKY transcription factor 50 [Olea europaea var. sylvestris]	WRKY	3.97613	0.00115238	0.00380334	up	17	43	23	2	0	4	NA	scaffold31870	58	2896	+
gene_16852	gene_16852	probable WRKY transcription factor 75 [Olea europaea var. sylvestris]	WRKY	4.23044	4.57779e-06	2.55955e-05	up	68	118	94	6	0	12	NA	scaffold32611	3508	4457	+
gene_17008	gene_17008	NAC domain-containing protein 83-like isoform X2 [Olea europaea var. sylvestris]	NAC	-9.03988	2.22329e-08	1.90442e-07	down	0	0	0	91	140	42	NA	scaffold32981	513	2473	-
gene_17368	gene_17368	auxin response factor 3-like isoform X1 [Olea europaea var. sylvestris]	ARF	-4.35764	6.59051e-08	5.20035e-07	down	39	72	23	843	1430	256	NA	scaffold3374	5311	10003	-
gene_175	gene_175	homeobox-leucine zipper protein ATHB-15-like isoform X1 [Olea europaea var. sylvestris]	HD-ZIP	-8.84689	1.91546e-08	1.65888e-07	down	0	0	0	82	114	49	NA	scaffold10132	2036	8349	+
gene_17719	gene_17719	transcription factor bHLH87-like [Olea europaea var. sylvestris]	bHLH	3.20863	4.93522e-08	3.97069e-07	up	61	154	241	16	16	15	NA	scaffold34492	4376	5768	-
gene_17778	gene_17778	trihelix transcription factor GT-2-like [Olea europaea var. sylvestris]	Trihelix	-2.55343	7.12219e-10	7.86039e-09	down	250	801	262	2548	2244	2851	NA	scaffold3462	9489	11907	+
gene_17854	gene_17854	transcription factor MYB25-like [Olea europaea var. sylvestris]	MYB	-5.2935	2.28839e-07	1.63515e-06	down	0	8	5	137	204	70	NA	scaffold3476	8654	9388	+
gene_17881	gene_17881	CBF/DREB1 transcription factor 1 [Fraxinus mandshurica]	ERF	-5.92061	1.44966e-05	7.33671e-05	down	0	0	19	395	111	678	NA	scaffold34836	99	687	+
gene_18084	gene_18084	squamosa promoter-binding protein 2-like [Olea europaea var. sylvestris]	SBP	-4.33363	2.3751e-05	0.000115149	down	0	11	20	169	228	110	NA	scaffold35282	27	1389	+
gene_18100	gene_18100	trihelix transcription factor GT-3b-like [Olea europaea var. sylvestris]	Trihelix	2.87962	4.39814e-09	4.25143e-08	up	1371	1721	2419	300	80	520	NA	scaffold3531	9816	10764	+
gene_18619	gene_18619	probable WRKY transcription factor 75 [Olea europaea var. sylvestris]	WRKY	2.32453	1.50895e-05	7.61172e-05	up	2583	5690	2373	841	209	1473	NA	scaffold36467	1069	3745	+
gene_18893	gene_18893	basic leucine zipper 61-like [Olea europaea var. sylvestris]	bZIP	-5.92027	1.03088e-17	2.96794e-16	down	16	25	6	947	1281	612	NA	scaffold37002	2524	4072	-
gene_18970	gene_18970	transcription factor HBI1-like [Olea europaea var. sylvestris]	bHLH	-2.7412	6.63287e-06	3.58879e-05	down	63	74	56	434	592	276	NA	scaffold37188	588	2306	-
gene_19087	gene_19087	transcription factor RF2b-like [Olea europaea var. sylvestris]	bZIP	-4.57896	0.00140479	0.00452642	down	5	0	29	226	423	28	NA	scaffold37415	4102	7652	+
gene_19204	gene_19204	transcription factor HRS1-like [Olea europaea var. sylvestris]	G2-like	5.10653	2.89973e-36	3.31428e-34	up	426	1059	792	24	8	40	NA	scaffold3767	2776	4982	-
gene_19219	gene_19219	zinc-finger homeodomain protein 9 [Sesamum indicum]	ZF-HD	-2.00033	6.0313e-08	4.78604e-07	down	35	103	89	319	167	471	NA	scaffold37726	2251	3147	+
gene_19254	gene_19254	NAC domain-containing protein 72-like [Olea europaea var. sylvestris]	NAC	2.0452	2.40943e-05	0.000116601	up	1238	2422	4343	718	218	1218	NA	scaffold37801	2248	3459	+
gene_19407	gene_19407	squamosa promoter-binding-like protein 8 [Olea europaea var. sylvestris]	SBP	-3.24452	2.60543e-06	1.51794e-05	down	24	95	40	432	645	218	NA	scaffold38163	928	2312	-
gene_19421	gene_19421	dof zinc finger protein DOF5.7-like [Olea europaea var. sylvestris]	Dof	-2.58675	1.85102e-05	9.18986e-05	down	88	339	225	1112	1653	570	NA	scaffold38200	4109	5068	-
gene_19482	gene_19482	probable WRKY transcription factor 75 [Olea europaea var. sylvestris]	WRKY	9.29734	1.23127e-10	1.51805e-09	up	63	212	76	0	0	0	NA	scaffold3833	2551	3696	+
gene_19612	gene_19612	probable WRKY transcription factor 48 [Olea europaea var. sylvestris]	WRKY	4.22386	1.2268e-18	3.85893e-17	up	686	1275	761	57	17	97	NA	scaffold38640	156	1503	+
gene_20326	gene_20326	uncharacterized protein LOC111377274 [Olea europaea var. sylvestris]	ERF	3.2753	2.46229e-19	8.34265e-18	up	1757	2443	5401	351	220	482	NA	scaffold40323	1242	2748	-
gene_20407	gene_20407	dof zinc finger protein DOF2.5-like isoform X1 [Olea europaea var. sylvestris]	Dof	2.19397	1.26245e-07	9.4227e-07	up	134	418	518	75	65	85	NA	scaffold40541	1624	2857	+
gene_20476	gene_20476	LOB domain-containing protein 6-like [Olea europaea var. sylvestris]	LBD	-4.21736	0.000614193	0.00216443	down	0	19	10	133	229	36	NA	scaffold4070	12208	13047	+
gene_20589	gene_20589	zinc-finger homeodomain protein 6-like [Olea europaea var. sylvestris]	ZF-HD	-2.25349	1.43843e-06	8.81021e-06	down	89	259	155	740	903	577	NA	scaffold41026	2303	3331	+
gene_20729	gene_20729	transcription factor MYB44-like [Olea europaea var. sylvestris]	MYB	-2.77023	4.28018e-81	3.16626e-78	down	319	592	533	3468	2557	4379	NA	scaffold41380	555	1604	+
gene_20764	gene_20764	zinc finger CCCH domain-containing protein 14-like isoform X5 [Olea europaea var. sylvestris]	C3H	-2.77867	6.00066e-05	0.000266517	down	38	12	37	246	175	317	NA	scaffold41483	1965	3591	-
gene_21146	gene_21146	homeobox protein BEL1 homolog [Olea europaea var. sylvestris]	TALE	3.28142	7.02411e-21	2.77536e-19	up	1828	3793	2886	330	127	532	NA	scaffold42496	7102	10000	+
gene_21252	gene_21252	transcription factor PRE5-like [Olea europaea var. sylvestris]	bHLH	-10.1757	4.12028e-11	5.49736e-10	down	0	0	0	197	319	75	NA	scaffold42758	1248	2100	-
gene_2132	gene_2132	BEL1-like homeodomain protein 1 [Olea europaea var. sylvestris]	TALE	2.09146	0.000209845	0.000829136	up	3068	6900	3520	1256	244	2267	NA	scaffold11758	3699	7317	-
gene_21483	gene_21483	transcription factor RAX2-like [Olea europaea var. sylvestris]	MYB	6.57951	0.00267974	0.007981	up	16	7	23	0	0	0	NA	scaffold43339	532	1616	-
gene_21496	gene_21496	transcription factor MYB62-like [Olea europaea var. sylvestris]	MYB	4.07226	1.71946e-35	1.82434e-33	up	4156	7910	6351	415	167	663	NA	scaffold43373	824	1825	+
gene_21512	gene_21512	homeobox-leucine zipper protein REVOLUTA-like isoform X1 [Olea europaea var. sylvestris]	HD-ZIP	-2.88756	1.68565e-09	1.75217e-08	down	127	239	250	1420	1885	954	NA	scaffold4342	8351	16610	-
gene_21821	gene_21821	GATA transcription factor 9-like [Olea europaea var. sylvestris]	GATA	-3.35965	5.32886e-22	2.32263e-20	down	110	214	167	1662	1788	1535	NA	scaffold44262	810	2243	-
gene_21871	gene_21871	ethylene-responsive transcription factor ERF095-like [Olea europaea var. sylvestris]	ERF	3.71251	0.000902856	0.00306176	up	95	104	346	17	0	33	NA	scaffold44415	2650	3042	+
gene_22052	gene_22052	transcription factor TCP23-like [Olea europaea var. sylvestris]	TCP	-3.19367	1.02265e-08	9.2684e-08	down	190	407	231	2331	3390	1271	NA	scaffold44982	910	3136	-
gene_22089	gene_22089	auxin response factor 4 isoform X2 [Olea europaea var. sylvestris]	ARF	-4.05993	1.18687e-09	1.26938e-08	down	235	331	207	4076	6643	1509	NA	scaffold4504	862	7215	-
gene_2236	gene_2236	transcription factor AS1 [Olea europaea var. sylvestris]	MYB	-4.92043	4.04998e-07	2.75774e-06	down	12	82	8	814	1415	212	NA	scaffold11843	5191	6240	-
gene_2254	gene_2254	scarecrow-like protein 14 [Olea europaea var. sylvestris]	GRAS	-2.37273	0.002623	0.00783898	down	37	20	12	162	82	241	NA	scaffold1185	3387	5114	-
gene_22792	gene_22792	transcription factor MYB16-like [Olea europaea var. sylvestris]	MYB	-12.4894	2.05241e-09	2.10546e-08	down	0	0	0	940	1742	138	NA	scaffold4726	8005	9960	+
gene_23109	gene_23109	homeobox-leucine zipper protein ATHB-40 [Olea europaea var. sylvestris]	HD-ZIP	-7.1878	4.20174e-22	1.85567e-20	down	0	31	9	1825	988	2662	NA	scaffold48211	982	2145	-
gene_23147	gene_23147	GATA transcription factor 11-like isoform X1 [Olea europaea var. sylvestris]	GATA	-2.21248	1.45698e-05	7.37155e-05	down	327	626	767	2422	3400	1443	NA	scaffold48341	4925	7781	-
gene_23215	gene_23215	transcription factor MYBS1-like [Olea europaea var. sylvestris]	MYB	-2.79205	3.39373e-11	4.57149e-10	down	67	64	144	672	577	767	NA	scaffold48580	1539	2524	-
gene_23568	gene_23568	homeobox-leucine zipper protein GLABRA 2 [Olea europaea var. sylvestris]	HD-ZIP	-2.39879	0.000921451	0.00311727	down	88	267	405	1099	1818	380	NA	scaffold4965	3707	8241	-
gene_23579	gene_23579	transcription factor MYB61-like [Olea europaea var. sylvestris]	MYB	2.82479	2.47999e-14	4.98827e-13	up	621	1215	1678	181	76	286	NA	scaffold4968	5808	7458	-
gene_23667	gene_23667	transcription factor bHLH18-like isoform X2 [Olea europaea var. sylvestris]	bHLH	-3.17892	6.59438e-07	4.29902e-06	down	94	100	132	945	1446	444	NA	scaffold49950	49	1807	+
gene_23808	gene_23808	dof zinc finger protein 1-like [Olea europaea var. sylvestris]	Dof	-3.22805	1.6826e-19	5.81184e-18	down	56	189	255	1535	1103	1967	NA	scaffold50367	975	1826	+
gene_23855	gene_23855	transcription factor HHO3-like [Olea europaea var. sylvestris]	G2-like	2.33083	5.13024e-06	2.8404e-05	up	257	423	250	63	73	52	NA	scaffold50522	397	1538	-
gene_24017	gene_24017	nuclear transcription factor Y subunit A-1-like isoform X3 [Olea europaea var. sylvestris]	NF-YA	2.08505	3.23181e-11	4.37329e-10	up	537	1026	1644	263	167	358	NA	scaffold5101	329	2379	+
gene_24063	gene_24063	transcription factor MYB52-like [Olea europaea var. sylvestris]	MYB_related	8.0153	4.83393e-06	2.68921e-05	up	18	29	100	0	0	0	NA	scaffold51168	85	1186	+
gene_24072	gene_24072	WUSCHEL-related homeobox 1-like [Olea europaea var. sylvestris]	WOX	-9.31986	0.00022521	0.000883946	down	0	0	0	102	204	0	NA	scaffold5119	7261	9842	-
gene_24380	gene_24380	protein tesmin/TSO1-like CXC 2 [Olea europaea var. sylvestris]	CPP	-3.78086	0.00191168	0.00593841	down	0	92	41	447	724	169	NA	scaffold5220	6226	10503	+
gene_24413	gene_24413	transcription factor TCP9-like isoform X1 [Olea europaea var. sylvestris]	TCP	-5.24571	0.000428658	0.001567	down	0	14	0	134	203	64	NA	scaffold52327	1425	2318	+
gene_24597	gene_24597	auxin response factor 9-like [Olea europaea var. sylvestris]	ARF	-4.32678	8.58953e-09	7.92611e-08	down	50	164	108	1783	3112	453	NA	scaffold5295	7692	11087	+
gene_24817	gene_24817	transcription factor PRE1 [Olea europaea var. sylvestris]	bHLH	-11.4458	2.45451e-12	3.8701e-11	down	0	0	0	455	850	60	NA	scaffold53775	4194	5561	+
gene_24820	gene_24820	GATA transcription factor 4-like [Olea europaea var. sylvestris]	GATA	-9.50298	7.6763e-07	4.93548e-06	down	0	0	0	117	227	7	NA	scaffold53780	1635	2485	-
gene_25340	gene_25340	NAC domain-containing protein 83-like [Olea europaea var. sylvestris]	NAC	2.29591	9.08693e-07	5.75628e-06	up	2635	4399	4904	954	245	1663	NA	scaffold55590	1494	2479	-
gene_25726	gene_25726	NAC domain-containing protein 2-like [Olea europaea var. sylvestris]	NAC	3.74144	5.21371e-14	1.01126e-12	up	93	252	210	15	6	23	NA	scaffold57025	3868	5672	+
gene_25957	gene_25957	auxin response factor 9-like [Olea europaea var. sylvestris]	ARF	-4.66818	4.79668e-07	3.21764e-06	down	50	125	71	1742	3324	160	NA	scaffold5792	698	4775	+
gene_26105	gene_26105	protein RADIALIS-like 3 [Olea europaea var. sylvestris]	MYB_related	-4.7655	0.000107698	0.000452167	down	0	41	12	345	608	82	NA	scaffold584	20802	22697	+
gene_26212	gene_26212	ethylene-responsive transcription factor ABR1-like [Olea europaea var. sylvestris]	ERF	2.86073	3.12576e-60	1.00292e-57	up	901	1737	1747	210	162	257	NA	scaffold5885	5919	7281	-
gene_26251	gene_26251	transcription factor PRE6-like [Sesamum indicum]	bHLH	-3.58401	1.19335e-18	3.76094e-17	down	19	29	32	326	313	339	NA	scaffold59009	678	1708	-
gene_26354	gene_26354	probable WRKY transcription factor 31 [Olea europaea var. sylvestris]	WRKY	2.60288	1.2386e-09	1.32152e-08	up	5693	13178	10030	1811	521	3100	NA	scaffold59455	372	2539	-
gene_26364	gene_26364	WUSCHEL-related homeobox 4-like [Olea europaea var. sylvestris]	WOX	-6.4987	1.95647e-05	9.65941e-05	down	0	16	0	342	632	51	NA	scaffold59493	2794	3690	+
gene_26721	gene_26721	ethylene-responsive transcription factor ABR1-like, partial [Olea europaea var. sylvestris]	ERF	2.8419	0.000290485	0.001111	up	70	102	380	28	8	48	NA	scaffold6082	6774	9049	+
gene_26826	gene_26826	protein tesmin/TSO1-like CXC 2 isoform X1 [Olea europaea var. sylvestris]	CPP	-3.75696	1.17499e-10	1.45338e-09	down	80	86	82	1118	1578	657	NA	scaffold6126	503	5735	-
gene_26911	gene_26911	growth-regulating factor 1-like isoform X2 [Olea europaea var. sylvestris]	GRF	-12.6461	2.48152e-07	1.75946e-06	down	0	0	0	1030	2016	43	NA	scaffold61588	138	2674	+
gene_26914	gene_26914	protein PHOSPHATE STARVATION RESPONSE 1-like [Olea europaea var. sylvestris]	G2-like	2.01245	2.12477e-08	1.82472e-07	up	3862	7699	4951	1564	615	2512	NA	scaffold615	2872	7773	+
gene_27313	gene_27313	ethylene-responsive transcription factor ERF107 [Sesamum indicum]	ERF	2.18472	8.19551e-05	0.000353095	up	4661	10410	3395	1611	426	2796	NA	scaffold63351	1259	1903	+
gene_27317	gene_27317	uncharacterized protein LOC111382490 [Olea europaea var. sylvestris]	CPP	-2.88118	0.00317725	0.00926761	down	28	38	118	374	692	56	NA	scaffold6337	4941	11649	-
gene_27363	gene_27363	transcription factor MYB8-like [Olea europaea var. sylvestris]	MYB	-3.77564	8.05285e-10	8.83988e-09	down	15	12	11	190	195	184	NA	scaffold6355	3330	4343	-
gene_27537	gene_27537	transcription factor bHLH18-like [Olea europaea var. sylvestris]	bHLH	-3.44076	1.01345e-06	6.36537e-06	down	161	305	575	3197	5358	1035	NA	scaffold64340	100	1301	-
gene_27558	gene_27558	putative ethylene-responsive transcription factor ERF109-like protein [Olea europaea subsp. europaea]	ERF	-2.74772	4.87069e-09	4.66756e-08	down	142	260	270	1749	484	3013	NA	scaffold64452	106	849	-
gene_27680	gene_27680	homeobox-leucine zipper protein ATHB-12 [Olea europaea var. sylvestris]	HD-ZIP	-3.90834	2.07664e-12	3.31156e-11	down	23	52	36	642	169	1115	NA	scaffold6500	636	1603	+
gene_27695	gene_27695	AP2-like ethylene-responsive transcription factor [Actinidia chinensis var. chinensis]	AP2	-4.1152	0.00168794	0.00532677	down	10	0	14	142	239	45	NA	scaffold65066	676	2607	+
gene_27821	gene_27821	hypothetical protein CDL12_14341 [Handroanthus impetiginosus]	GRF	-3.7537	0.00210981	0.00647681	down	0	24	22	154	259	48	NA	scaffold65613	13	1893	-
gene_27934	gene_27934	GATA transcription factor 9-like [Olea europaea var. sylvestris]	GATA	-5.05278	0.00236041	0.00715376	down	0	30	0	233	418	48	NA	scaffold6609	1813	3210	-
gene_27983	gene_27983	AP2-like ethylene-responsive transcription factor ANT isoform X2 [Olea europaea var. sylvestris]	AP2	-10.5427	1.95407e-10	2.3545e-09	down	0	0	0	245	448	42	NA	scaffold6633	11816	14795	-
gene_28259	gene_28259	heat stress transcription factor B-4-like [Olea europaea var. sylvestris]	HSF	-6.62093	6.71213e-09	6.29404e-08	down	6	0	15	642	1116	167	NA	scaffold6754	4764	5921	-
gene_28399	gene_28399	uncharacterized protein LOC111390310 [Olea europaea var. sylvestris]	C2H2	-3.82063	0.000141766	0.000580647	down	14	84	90	672	1277	66	NA	scaffold6817	6376	8337	+
gene_28457	gene_28457	transcription factor TCP14-like [Olea europaea var. sylvestris]	TCP	-5.24951	2.14858e-05	0.000105259	down	0	4	27	302	510	93	NA	scaffold68473	1407	2285	-
gene_28475	gene_28475	transcription factor MYB16-like [Olea europaea var. sylvestris]	MYB	-5.21578	3.17841e-09	3.15249e-08	down	0	4	12	178	184	172	NA	scaffold68576	1206	2283	+
gene_2851	gene_2851	AP2-like ethylene-responsive transcription factor ANT [Olea europaea var. sylvestris]	AP2	-3.1115	0.000519825	0.00186494	down	12	98	148	572	975	169	NA	scaffold12439	4651	7922	-
gene_28534	gene_28534	dehydration-responsive element-binding protein 2D-like [Olea europaea var. sylvestris]	ERF	9.01952	4.72538e-10	5.36181e-09	up	34	147	122	0	0	0	NA	scaffold68881	1298	2042	-
gene_28578	gene_28578	transcription factor CYCLOIDEA-like [Olea europaea var. sylvestris]	TCP	-2.90267	0.000137931	0.000566594	down	60	19	30	335	365	304	NA	scaffold6903	4500	5285	+
gene_28693	gene_28693	growth-regulating factor 3-like isoform X1 [Olea europaea var. sylvestris]	GRF	-12.9445	0.000922038	0.00311886	down	0	0	0	1258	2515	0	NA	scaffold69580	7	2546	-
gene_28704	gene_28704	transcription factor HEC2-like [Olea europaea var. sylvestris]	bHLH	-7.88081	7.27834e-06	3.9047e-05	down	0	0	0	42	59	24	NA	scaffold69613	30	626	+
gene_28800	gene_28800	NAC domain-containing protein 2-like [Olea europaea var. sylvestris]	NAC	2.70799	3.80177e-16	9.26303e-15	up	3708	9490	7265	1147	458	1836	NA	scaffold70008	1502	2166	+
gene_28954	gene_28954	dof zinc finger protein DOF3.4-like [Olea europaea var. sylvestris]	Dof	-10.2302	6.93109e-11	8.92562e-10	down	0	0	0	203	339	66	NA	scaffold70728	182	756	+
gene_2914	gene_2914	ethylene-responsive transcription factor WIN1-like [Olea europaea var. sylvestris]	ERF	-4.61153	1.31511e-08	1.16898e-07	down	10	5	30	347	487	206	NA	scaffold12503	4364	5059	+
gene_29281	gene_29281	transcription factor TCP19-like [Olea europaea var. sylvestris]	TCP	-3.00365	0.000143915	0.000588453	down	87	249	125	1041	1840	241	NA	scaffold7236	7040	8209	-
gene_29330	gene_29330	squamosa promoter-binding-like protein 12 isoform X1 [Olea europaea var. sylvestris]	SBP	-3.14319	6.25137e-05	0.000276132	down	22	65	18	275	423	127	NA	scaffold72650	10	2911	+
gene_29365	gene_29365	ethylene-responsive transcription factor 12-like [Olea europaea var. sylvestris]	ERF	-2.76909	0.000218378	0.000859411	down	22	66	46	261	419	103	NA	scaffold72867	1390	1869	-
gene_29433	gene_29433	transcription factor BHLH094-like isoform X2 [Olea europaea var. sylvestris]	bHLH	-5.66458	3.29341e-05	0.000154713	down	0	0	19	276	317	235	NA	scaffold7323	3050	5024	-
gene_29482	gene_29482	ethylene-responsive transcription factor ERF113-like isoform X1 [Olea europaea var. sylvestris]	ERF	2.63325	6.56387e-17	1.74977e-15	up	781	1890	1681	254	112	396	NA	scaffold7344	8203	10660	+
gene_29525	gene_29525	homeobox-leucine zipper protein MERISTEM L1-like [Olea europaea var. sylvestris]	HD-ZIP	-4.60122	0.000121688	0.000505173	down	22	0	12	342	462	221	NA	scaffold7365	2137	5698	-
gene_29841	gene_29841	AP2-like ethylene-responsive transcription factor TOE3 [Olea europaea var. sylvestris]	AP2	2.41735	5.40286e-21	2.16692e-19	up	1071	1969	2838	375	296	454	NA	scaffold7521	3747	6298	+
gene_29855	gene_29855	growth-regulating factor 4-like [Olea europaea var. sylvestris]	GRF	-3.59808	5.50335e-07	3.64124e-06	down	26	137	126	943	1509	376	NA	scaffold7533	641	5046	-
gene_29920	gene_29920	AP2-like ethylene-responsive transcription factor AIL6 isoform X1 [Olea europaea var. sylvestris]	AP2	-8.64555	5.47078e-06	3.01266e-05	down	0	0	0	66	121	10	NA	scaffold756	7035	11013	-
gene_30032	gene_30032	C-repeat binding facor [Fraxinus americana]	ERF	-3.32054	0.000107229	0.000450446	down	144	282	172	2488	110	4865	NA	scaffold762	1087	1764	+
gene_30148	gene_30148	auxin response factor 9-like isoform X1 [Olea europaea var. sylvestris]	ARF	-8.09273	4.34105e-05	0.000198944	down	14	0	19	2976	5862	89	NA	scaffold7697	4706	9053	-
gene_30246	gene_30246	nuclear transcription factor Y subunit C-1-like [Olea europaea var. sylvestris]	NF-YC	-2.68391	2.33754e-10	2.78529e-09	down	85	138	183	843	978	708	NA	scaffold774	17952	20733	-
gene_30310	gene_30310	NAC domain-containing protein 92-like isoform X1 [Olea europaea var. sylvestris]	NAC	6.53094	0.00260099	0.00778806	up	9	34	9	0	0	0	NA	scaffold7789	6864	9708	+
gene_30377	gene_30377	protein SHI RELATED SEQUENCE 1-like [Olea europaea var. sylvestris]	SRS	-2.0243	0.00102441	0.00342038	down	30	51	44	162	216	108	NA	scaffold7826	2341	3659	+
gene_30436	gene_30436	Transcription factor, Myb superfamily [Handroanthus impetiginosus]	MYB	-10.111	7.07717e-10	7.81394e-09	down	0	0	0	184	324	43	NA	scaffold78580	801	2186	-
gene_30464	gene_30464	dof zinc finger protein DOF5.7-like [Olea europaea var. sylvestris]	Dof	-3.0103	2.18185e-06	1.2915e-05	down	77	82	105	686	1027	345	NA	scaffold7873	6651	7558	-
gene_30478	gene_30478	transcription factor bHLH30-like [Olea europaea var. sylvestris]	bHLH	-3.07911	0.000178963	0.00071863	down	32	27	31	249	409	89	NA	scaffold7880	8124	9618	-
gene_30828	gene_30828	NAC domain-containing protein 2-like [Olea europaea var. sylvestris]	NAC	-2.88346	2.34802e-13	4.20229e-12	down	41	112	46	508	372	644	NA	scaffold80701	546	1748	+
gene_31115	gene_31115	transcription factor bHLH112-like isoform X1 [Olea europaea var. sylvestris]	bHLH	-3.45959	5.54004e-08	4.42522e-07	down	11	50	19	263	324	202	NA	scaffold8243	5154	7227	+
gene_31438	gene_31438	GATA transcription factor 5-like [Olea europaea var. sylvestris]	GATA	-3.54278	6.53017e-05	0.000287494	down	37	10	29	323	497	149	NA	scaffold84346	972	1639	+
gene_31871	gene_31871	agamous-like MADS-box protein AGL8 homolog [Nicotiana sylvestris]	MIKC_MADS	-5.02165	0.00119905	0.00394171	down	13	0	0	245	115	375	NA	scaffold868	11385	18067	-
gene_31896	gene_31896	auxin response factor 4 isoform X2 [Olea europaea var. sylvestris]	ARF	-4.75925	1.36875e-08	1.21141e-07	down	25	52	15	749	1290	208	NA	scaffold8706	1781	8021	+
gene_32076	gene_32076	transcription factor AS1 [Olea europaea var. sylvestris]	MYB	-5.2527	1.15884e-08	1.0405e-07	down	42	57	15	1380	2510	249	NA	scaffold8828	2752	3846	-
gene_32110	gene_32110	auxin response factor 8-like isoform X2 [Olea europaea var. sylvestris]	ARF	-3.27038	2.2248e-07	1.59399e-06	down	146	259	164	1692	2656	728	NA	scaffold8848	930	8366	+
gene_32143	gene_32143	NAC transcription factor 29-like [Olea europaea var. sylvestris]	NAC	2.65784	4.75398e-09	4.57051e-08	up	241	361	415	54	62	45	NA	scaffold8868	4975	6656	+
gene_32154	gene_32154	NAC transcription factor 29-like [Olea europaea var. sylvestris]	NAC	4.82273	8.03697e-07	5.14749e-06	up	412	920	1066	34	0	67	NA	scaffold88738	388	1734	-
gene_32256	gene_32256	transcription factor bHLH71-like [Olea europaea var. sylvestris]	bHLH	-4.10932	1.34281e-05	6.83753e-05	down	76	27	69	1009	1840	177	NA	scaffold8937	7015	8920	-
gene_3226	gene_3226	transcription factor TCP23-like [Olea europaea var. sylvestris]	TCP	-2.31089	2.3247e-06	1.36786e-05	down	89	168	61	550	532	567	NA	scaffold12826	5117	6295	+
gene_32304	gene_32304	homeobox-leucine zipper protein MERISTEM L1-like [Olea europaea var. sylvestris]	HD-ZIP	-2.43964	3.5841e-06	2.04386e-05	down	145	185	388	1227	1588	865	NA	scaffold8967	4126	7379	+
gene_3237	gene_3237	dehydration-responsive element-binding protein 3-like [Olea europaea var. sylvestris]	ERF	-8.69078	3.3962e-09	3.34236e-08	down	0	0	0	78	83	73	NA	scaffold12840	4350	5024	+
gene_32458	gene_32458	homeobox-leucine zipper protein MERISTEM L1-like [Olea europaea var. sylvestris]	HD-ZIP	-3.45819	2.20125e-05	0.000107562	down	12	51	194	784	1049	519	NA	scaffold9064	8378	11756	-
gene_3268	gene_3268	scarecrow-like protein 21 [Olea europaea var. sylvestris]	GRAS	-2.24661	4.76594e-09	4.58036e-08	down	264	304	637	1948	1854	2042	NA	scaffold12874	2415	4169	+
gene_32717	gene_32717	homeobox-leucine zipper protein HAT22-like [Olea europaea var. sylvestris]	HD-ZIP	2.27922	1.21102e-16	3.14949e-15	up	441	742	952	159	92	225	NA	scaffold92408	1586	2669	-
gene_32801	gene_32801	transcription factor DIVARICATA-like [Olea europaea var. sylvestris]	MYB	-3.59793	1.6581e-14	3.39929e-13	down	8	46	26	314	237	391	NA	scaffold928	8217	9430	-
gene_32819	gene_32819	ethylene-responsive transcription factor 12-like [Olea europaea var. sylvestris]	ERF	-2.73788	0.000435735	0.00159091	down	15	116	42	313	466	159	NA	scaffold9299	14310	14789	-
gene_32832	gene_32832	protein SENSITIVE TO PROTON RHIZOTOXICITY 1-like [Olea europaea var. sylvestris]	C2H2	4.10815	8.2446e-35	8.57603e-33	up	228	446	477	23	19	27	NA	scaffold9308	2548	3906	-
gene_329	gene_329	ethylene-responsive transcription factor RAP2-7-like isoform X3 [Olea europaea var. sylvestris]	AP2	2.14939	6.14148e-23	2.92583e-21	up	1261	2524	2414	472	424	520	NA	scaffold10263	768	5052	-
gene_3305	gene_3305	ethylene-responsive transcription factor 1B-like [Olea europaea var. sylvestris]	ERF	2.82814	0.00258656	0.00775183	up	79	110	158	20	1	39	NA	scaffold1290	8389	9000	+
gene_33226	gene_33226	ethylene-responsive transcription factor TINY-like [Olea europaea var. sylvestris]	ERF	2.8925	2.58251e-09	2.60018e-08	up	410	574	1492	120	58	182	NA	scaffold95800	229	963	+
gene_33372	gene_33372	transcription factor MYB108-like [Olea europaea var. sylvestris]	MYB	2.31583	0.000323664	0.00122262	up	281	309	764	107	24	190	NA	scaffold9695	6724	7864	-
gene_33589	gene_33589	bZIP transcription factor TGA10-like isoform X1 [Olea europaea var. sylvestris]	bZIP	5.59919	1.03656e-76	6.27377e-74	up	1295	3110	2068	48	23	73	NA	scaffold985	11828	15804	-
gene_33590	gene_33590	ethylene-responsive transcription factor ERF104-like [Olea europaea var. sylvestris]	ERF	-2.28471	3.64439e-06	2.07557e-05	down	832	1960	719	5490	6777	4202	NA	scaffold98603	1203	2063	-
gene_3432	gene_3432	protein PHR1-LIKE 3-like [Olea europaea var. sylvestris]	G2-like	-3.22507	0.0026401	0.00788302	down	30	38	30	276	532	20	NA	scaffold1300	23435	26756	+
gene_3618	gene_3618	zinc-finger homeodomain protein 2-like [Olea europaea var. sylvestris]	ZF-HD	-2.36991	3.16136e-06	1.81915e-05	down	62	166	250	743	908	577	NA	scaffold131	10052	10759	+
gene_3813	gene_3813	dof zinc finger protein DOF3.2-like [Olea europaea var. sylvestris]	Dof	-3.49867	8.04881e-05	0.000347516	down	22	111	17	466	769	162	NA	scaffold13399	3023	3943	-
gene_4018	gene_4018	WRKY transcription factor 6-like [Olea europaea var. sylvestris]	WRKY	2.39994	5.82063e-14	1.12407e-12	up	21407	46360	42507	7760	3091	12428	NA	scaffold13586	3945	6045	+
gene_4063	gene_4063	protein SHOOT GRAVITROPISM 5-like [Olea europaea var. sylvestris]	C2H2	-4.5751	3.01039e-10	3.52394e-09	down	40	30	143	1539	2287	790	NA	scaffold13625	3316	5115	+
gene_4149	gene_4149	growth-regulating factor 1-like isoform X2 [Olea europaea var. sylvestris]	GRF	-14.6492	4.20929e-08	3.43436e-07	down	0	0	0	4110	8154	66	NA	scaffold13705	794	3542	-
gene_4268	gene_4268	protein SCARECROW-like [Olea europaea var. sylvestris]	GRAS	-3.92731	2.00502e-10	2.41173e-09	down	48	160	224	1851	2744	958	NA	scaffold13836	2206	5172	+
gene_4311	gene_4311	putative NAC domain-containing protein 94 [Olea europaea var. sylvestris]	NAC	10.8776	6.80987e-18	2.00612e-16	up	244	435	308	0	0	0	NA	scaffold13874	3426	4759	+
gene_4318	gene_4318	ethylene-responsive transcription factor ERF027-like [Olea europaea var. sylvestris]	ERF	6.33555	4.61286e-42	7.22619e-40	up	285	542	467	6	4	7	NA	scaffold1387	5126	5668	-
gene_4402	gene_4402	uncharacterized protein LOC111395636 [Olea europaea var. sylvestris]	C2H2	-6.77694	0.00280387	0.00829572	down	8	0	0	398	720	75	NA	scaffold13966	3384	6074	-
gene_4518	gene_4518	PREDICTED: uncharacterized protein LOC105765014 isoform X2 [Gossypium raimondii]	LSD	-3.55059	0.00317081	0.00925342	down	5	24	0	106	113	98	NA	scaffold1408	7410	8672	-
gene_4544	gene_4544	ethylene-responsive transcription factor ERF110-like [Olea europaea var. sylvestris]	ERF	4.73765	8.92902e-05	0.00038095	up	23	64	102	2	4	0	NA	scaffold14113	2022	3079	-
gene_464	gene_464	homeobox-leucine zipper protein HDG11-like [Olea europaea var. sylvestris]	HD-ZIP	-10.7898	7.22012e-09	6.73718e-08	down	0	0	0	284	559	9	NA	scaffold10374	2232	5522	+
gene_4690	gene_4690	ethylene-responsive transcription factor ERF003-like [Olea europaea var. sylvestris]	ERF	-8.5297	0.00141318	0.00455071	down	0	0	0	59	118	0	NA	scaffold14267	16324	17085	-
gene_4703	gene_4703	zinc finger CCCH domain-containing protein 2-like [Olea europaea var. sylvestris]	C3H	-4.59373	6.53176e-18	1.92846e-16	down	8	12	20	315	343	287	NA	scaffold14287	2526	3566	+
gene_4783	gene_4783	probable transcription factor KAN2 isoform X2 [Olea europaea var. sylvestris]	G2-like	-2.00449	4.00981e-13	6.9891e-12	down	111	210	143	652	530	774	NA	scaffold14393	1876	6042	+
gene_4795	gene_4795	ethylene-responsive transcription factor ERF003-like [Olea europaea var. sylvestris]	ERF	-2.15815	6.21466e-06	3.38105e-05	down	27	91	39	247	131	362	NA	scaffold14404	8475	9148	-
gene_5024	gene_5024	ethylene-responsive transcription factor 1B-like [Olea europaea var. sylvestris]	ERF	2.7186	5.1231e-09	4.88483e-08	up	1072	3178	1117	300	121	479	NA	scaffold14660	3760	4437	+
gene_5126	gene_5126	LOB domain-containing protein 41-like [Olea europaea var. sylvestris]	LBD	2.55596	1.61578e-05	8.10357e-05	up	5180	11096	8689	1684	251	3116	NA	scaffold14763	1496	2404	-
gene_5406	gene_5406	axial regulator YABBY 1 [Olea europaea var. sylvestris]	YABBY	-6.1425	3.48985e-05	0.000163135	down	34	125	48	3877	7687	66	NA	scaffold15063	470	3346	+
gene_5449	gene_5449	transcription factor TGA2.2-like isoform X3 [Olea europaea var. sylvestris]	bZIP	2.31454	1.67293e-26	1.07096e-24	up	3487	6308	6514	1200	649	1750	NA	scaffold15116	4779	10711	-
gene_5631	gene_5631	transcription factor TCP14-like [Olea europaea var. sylvestris]	TCP	-2.44205	0.000406504	0.00149649	down	82	93	117	501	791	210	NA	scaffold15321	4209	5387	+
gene_60	gene_60	NAC transcription factor 32-like [Olea europaea var. sylvestris]	NAC	2.83816	8.78521e-15	1.85829e-13	up	1654	3382	4473	422	470	374	NA	scaffold10044	2870	4134	+
gene_6017	gene_6017	teosinte branched 1 cycloidea and PCF transcription factor 15 [Fraxinus mandshurica]	TCP	-2.3642	0.000235903	0.000921568	down	122	483	235	1221	1881	560	NA	scaffold15794	9945	11200	-
gene_6046	gene_6046	homeobox-leucine zipper protein HDG5 [Olea europaea var. sylvestris]	HD-ZIP	-5.89453	2.28963e-10	2.73064e-09	down	7	16	22	735	1366	104	NA	scaffold1581	1425	6364	-
gene_6153	gene_6153	transcription factor HBI1-like [Olea europaea var. sylvestris]	bHLH	-2.16467	0.00035032	0.00131233	down	22	128	109	334	411	256	NA	scaffold15936	5124	7370	+
gene_6194	gene_6194	transcription factor MYB4-like [Olea europaea var. sylvestris]	MYB	2.01845	9.67956e-09	8.81588e-08	up	1836	3952	3722	875	328	1422	NA	scaffold15985	10098	11865	-
gene_6303	gene_6303	bZIP transcription factor 44-like [Olea europaea var. sylvestris]	bZIP	-2.27336	8.14193e-05	0.000350911	down	228	497	490	1740	2641	839	NA	scaffold1611	2407	2922	-
gene_6439	gene_6439	ethylene-responsive transcription factor 5-like [Olea europaea var. sylvestris]	ERF	-2.27201	1.49512e-05	7.55246e-05	down	621	1198	379	3560	4219	2900	NA	scaffold16292	6744	7442	-
gene_6468	gene_6468	transcription factor bHLH130-like [Olea europaea var. sylvestris]	bHLH	2.14868	1.93957e-05	9.57952e-05	up	298	683	807	123	160	86	NA	scaffold1633	10973	13446	+
gene_6470	gene_6470	growth-regulating factor 7-like [Olea europaea var. sylvestris]	GRF	-11.3157	8.4198e-06	4.46313e-05	down	0	0	0	409	805	12	NA	scaffold16340	1461	4554	-
gene_6641	gene_6641	homeobox-leucine zipper protein HOX11-like isoform X2 [Olea europaea var. sylvestris]	HD-ZIP	-4.1834	0.000555477	0.00197719	down	0	15	15	136	233	38	NA	scaffold16560	2109	3950	-
gene_6959	gene_6959	transcription factor HHO5-like [Olea europaea var. sylvestris]	G2-like	2.39438	2.25515e-05	0.000109914	up	257	609	345	72	97	46	NA	scaffold16952	3719	5698	-
gene_7131	gene_7131	probable WRKY transcription factor 23 [Olea europaea var. sylvestris]	WRKY	3.26451	1.74854e-39	2.38797e-37	up	5290	10189	12285	1045	542	1547	NA	scaffold1716	938	2225	+
gene_7333	gene_7333	GATA transcription factor 11-like [Olea europaea var. sylvestris]	GATA	-2.87441	0.00236427	0.00716465	down	57	8	15	290	186	394	NA	scaffold1740	2994	5390	+
gene_7639	gene_7639	transcription factor TCP14-like [Olea europaea var. sylvestris]	TCP	-2.3446	0.000973434	0.00327524	down	61	221	163	627	1026	228	NA	scaffold17794	1618	2721	+
gene_7787	gene_7787	protein SHORT-ROOT-like [Olea europaea var. sylvestris]	GRAS	-2.87383	9.83864e-05	0.000416091	down	51	36	47	336	506	165	NA	scaffold17984	4287	5591	-
gene_7904	gene_7904	dof zinc finger protein DOF3.4-like [Olea europaea var. sylvestris]	Dof	-8.61593	1.25756e-08	1.12215e-07	down	0	0	4	410	793	27	NA	scaffold18114	7267	7959	-
gene_791	gene_791	homeobox-leucine zipper protein HDG5 [Olea europaea var. sylvestris]	HD-ZIP	-3.65743	1.36682e-05	6.95316e-05	down	15	78	105	655	1129	181	NA	scaffold10634	3168	8099	+
gene_7949	gene_7949	axial regulator YABBY 1 [Olea europaea var. sylvestris]	YABBY	-12.8041	1.16263e-07	8.73156e-07	down	0	0	0	1150	2245	55	NA	scaffold18181	1452	4064	+
gene_8005	gene_8005	transcription factor MYBS3-like [Olea europaea var. sylvestris]	MYB_related	4.82442	2.1867e-16	5.50415e-15	up	177	414	701	14	18	10	NA	scaffold18244	1083	3728	-
gene_8039	gene_8039	squamosa promoter-binding-like protein 8 [Olea europaea var. sylvestris]	SBP	-4.53857	2.17208e-05	0.000106254	down	64	72	8	1112	2068	156	NA	scaffold18299	4146	5531	+
gene_8097	gene_8097	dof zinc finger protein DOF2.1-like [Olea europaea var. sylvestris]	Dof	-3.13758	3.23808e-06	1.85928e-05	down	26	53	23	283	398	167	NA	scaffold18369	9283	11074	+
gene_8231	gene_8231	WRKY transcription factor 6-like isoform X2 [Olea europaea var. sylvestris]	WRKY	2.25641	7.55651e-12	1.12048e-10	up	1825	4089	4920	821	353	1289	NA	scaffold18546	1961	4026	-
gene_8291	gene_8291	GATA transcription factor 11-like isoform X1 [Olea europaea var. sylvestris]	GATA	-2.94222	1.01932e-10	1.27324e-09	down	201	515	441	2702	3531	1872	NA	scaffold18621	2699	5726	+
gene_8489	gene_8489	homeobox-leucine zipper protein HAT22-like [Olea europaea var. sylvestris]	HD-ZIP	3.2914	5.36608e-12	8.16128e-11	up	1084	2534	1226	158	197	118	NA	scaffold18902	7640	8621	+
gene_8534	gene_8534	basic leucine zipper 61-like [Olea europaea var. sylvestris]	bZIP	-10.0319	7.78779e-11	9.93755e-10	down	0	0	0	179	286	72	NA	scaffold18969	3835	5192	-
gene_8680	gene_8680	LOB domain-containing protein 42-like [Olea europaea var. sylvestris]	LBD	4.56019	6.49047e-07	4.23543e-06	up	58	215	220	8	0	15	NA	scaffold19148	6989	7864	-
gene_8830	gene_8830	transcription factor TCP23-like [Olea europaea var. sylvestris]	TCP	-3.26179	2.06284e-09	2.11535e-08	down	61	282	247	1616	2152	1080	NA	scaffold19356	1286	3746	-
gene_8954	gene_8954	squamosa promoter-binding protein 1-like isoform X2 [Olea europaea var. sylvestris]	SBP	-3.36734	1.53609e-05	7.73154e-05	down	6	9	27	132	171	93	NA	scaffold19521	4612	5805	-
gene_9182	gene_9182	transcription factor bHLH30-like [Olea europaea var. sylvestris]	bHLH	-2.646	3.18629e-05	0.000150131	down	29	139	27	382	371	393	NA	scaffold19861	3650	5361	+
gene_9194	gene_9194	transcription factor GLABRA 3-like [Olea europaea var. sylvestris]	bHLH	2.69276	2.31688e-45	4.11339e-43	up	5470	11010	8376	1390	840	1940	NA	scaffold19876	6698	10398	-
gene_9220	gene_9220	WUSCHEL-related homeobox 9-like [Olea europaea var. sylvestris]	WOX	-10.21	5.67427e-10	6.35189e-09	down	0	0	0	196	350	42	NA	scaffold19917	759	2660	-
gene_9376	gene_9376	transcription factor DUO1-like [Olea europaea var. sylvestris]	MYB	3.1783	1.17741e-11	1.70411e-10	up	331	524	954	74	28	120	NA	scaffold20094	438	2404	+
gene_9378	gene_9378	uncharacterized protein LOC111394460 isoform X2 [Olea europaea var. sylvestris]	C2H2	-10.1926	8.93136e-12	1.31409e-10	down	0	0	0	203	309	96	NA	scaffold20095	798	3076	+
gene_9445	gene_9445	teosinte glume architecture 1-like [Olea europaea var. sylvestris]	SBP	-2.44663	2.83788e-05	0.000135294	down	105	221	80	712	932	492	NA	scaffold2018	1668	4612	+
gene_9452	gene_9452	ethylene-responsive transcription factor 1B-like [Olea europaea var. sylvestris]	ERF	2.55686	1.60876e-08	1.40884e-07	up	2669	6289	2914	774	253	1294	NA	scaffold20198	1569	2246	+
gene_9462	gene_9462	zinc-finger homeodomain protein 5-like [Olea europaea var. sylvestris]	ZF-HD	-7.59757	2.37904e-10	2.82841e-09	down	4	15	0	1020	1906	134	NA	scaffold20212	3231	3998	-
gene_9532	gene_9532	B3 domain-containing protein At5g42700-like [Olea europaea var. sylvestris]	B3	-6.587	8.86819e-06	4.68775e-05	down	0	10	0	233	424	41	NA	scaffold20321	1529	2664	-
gene_9576	gene_9576	transcription factor MYB8-like [Olea europaea var. sylvestris]	MYB	2.06932	9.6337e-08	7.37016e-07	up	510	1201	488	185	137	232	NA	scaffold20397	3244	4150	+
gene_9581	gene_9581	transcription factor bHLH30-like [Olea europaea var. sylvestris]	bHLH	-2.4201	4.78845e-08	3.86311e-07	down	122	198	207	912	1122	702	NA	scaffold20401	6956	8652	+
gene_960	gene_960	protein indeterminate-domain 12-like isoform X2 [Olea europaea var. sylvestris]	C2H2	-2.05459	4.26404e-06	2.39974e-05	down	50	97	188	493	249	736	NA	scaffold10769	761	3719	-
gene_9740	gene_9740	transcription factor MYB62-like isoform X1 [Olea europaea var. sylvestris]	MYB	2.96136	1.07856e-08	9.72681e-08	up	2338	4267	1990	445	121	768	NA	scaffold20654	1955	3853	-
gene_9791	gene_9791	MADS-box protein JOINTLESS-like [Olea europaea var. sylvestris]	M-type_MADS	9.13818	9.66703e-11	1.21607e-09	up	61	88	154	0	0	0	NA	scaffold20727	1719	2924	-
gene_9845	gene_9845	ethylene-responsive transcription factor 5-like [Olea europaea var. sylvestris]	ERF	2.22249	3.23466e-23	1.58059e-21	up	5929	12421	7650	1963	1474	2451	NA	scaffold20807	2871	3686	-
gene_9929	gene_9929	GATA transcription factor 8-like [Olea europaea var. sylvestris]	GATA	-3.29969	7.71435e-13	1.30026e-11	down	163	182	458	2595	2828	2361	NA	scaffold20931	1118	3455	-
gene_9997	gene_9997	transcription factor TGA3-like isoform X2 [Olea europaea var. sylvestris]	bZIP	-2.85008	3.23086e-11	4.37329e-10	down	40	106	55	471	489	452	NA	scaffold2102	5375	9021	-

## Sheet: S4SL vs. S4CL
Transcripts	GeneName	GeneDescription	TF family	log2FC	pvalue	FDR	regulations	S4SL_1	S4SL_2	S4SL_3	S4CL_1	S4CL_2	S4CL_3	transcriptType	chromosome	start	end	strand
gene_1025	gene_1025	ethylene-responsive transcription factor 1-like [Olea europaea var. sylvestris]	ERF	-2.99223	5.62903e-27	2.74397e-25	down	1146	518	1774	5354	4900	4111	NA	scaffold108241	491	1195	+
gene_10283	gene_10283	NAC domain-containing protein 90-like [Olea europaea var. sylvestris]	NAC	-2.01966	3.49382e-05	0.000202472	down	499	120	878	1076	1130	843	NA	scaffold21449	4952	5848	-
gene_10685	gene_10685	auxin response factor 5-like isoform X1 [Olea europaea var. sylvestris]	ARF	4.2976	8.10048e-09	8.67834e-08	up	1660	2923	397	40	64	62	NA	scaffold22066	1366	5859	-
gene_10701	gene_10701	WRKY transcription factor 22-like [Olea europaea var. sylvestris]	WRKY	-2.36466	2.26885e-44	2.22414e-42	down	717	453	980	2097	2185	1738	NA	scaffold22082	3037	4334	-
gene_10802	gene_10802	homeobox protein ATH1-like [Olea europaea var. sylvestris]	TALE	9.7296	1.60549e-09	1.89028e-08	up	234	425	43	0	0	0	NA	scaffold22221	7378	9997	+
gene_10919	gene_10919	uncharacterized protein LOC111386127 isoform X1 [Olea europaea var. sylvestris]	Trihelix	-3.05298	1.74077e-13	3.13082e-12	down	95	108	81	444	357	584	NA	scaffold22407	2932	4338	-
gene_10965	gene_10965	NAC domain-containing protein 72-like [Olea europaea var. sylvestris]	NAC	2.62125	3.55389e-17	8.94724e-16	up	17224	7022	27425	1432	1507	1404	NA	scaffold22477	2516	3704	-
gene_10999	gene_10999	ABSCISIC ACID-INSENSITIVE 5-like protein 7 isoform X1 [Olea europaea var. sylvestris]	bZIP	3.32293	1.25537e-14	2.52793e-13	up	2956	913	4998	173	121	156	NA	scaffold2251	8019	10809	-
gene_11037	gene_11037	transcription factor MYB108-like [Olea europaea var. sylvestris]	MYB	-5.03252	2.7367e-37	2.0458e-35	down	17	19	15	294	376	289	NA	scaffold2257	14890	16294	+
gene_11050	gene_11050	transcription factor bHLH49-like isoform X1 [Olea europaea var. sylvestris]	bHLH	3.28789	4.12911e-05	0.000235414	up	243	402	84	14	12	22	NA	scaffold225	10309	12802	-
gene_11183	gene_11183	transcription factor PIF3-like isoform X1 [Olea europaea var. sylvestris]	bHLH	2.1799	4.84406e-08	4.63651e-07	up	531	538	523	78	44	82	NA	scaffold2280	1895	6351	+
gene_11267	gene_11267	ethylene-responsive transcription factor ERF114-like [Olea europaea var. sylvestris]	ERF	-4.0405	8.87686e-06	5.84554e-05	down	10	0	19	96	79	61	NA	scaffold2292	11055	12018	-
gene_11360	gene_11360	growth-regulating factor 1-like [Olea europaea var. sylvestris]	GRF	4.08845	0.000193124	0.000939986	up	512	996	27	18	36	8	NA	scaffold23076	2496	5394	-
gene_11501	gene_11501	auxin response factor 10-like [Olea europaea var. sylvestris]	ARF	-2.00451	9.99921e-09	1.05687e-07	down	120	130	110	284	288	274	NA	scaffold2330	1750	4408	+
gene_1156	gene_1156	AP2-like ethylene-responsive transcription factor ANT isoform X1 [Olea europaea var. sylvestris]	AP2	6.95599	0.000338058	0.00154996	up	883	1748	17	0	4	10	NA	scaffold10944	3060	6014	+
gene_11664	gene_11664	probable WRKY transcription factor 65 [Olea europaea var. sylvestris]	WRKY	-2.68412	9.14312e-26	4.12628e-24	down	88	76	99	344	284	324	NA	scaffold2356	5166	6335	-
gene_11747	gene_11747	LOB domain-containing protein 1-like [Olea europaea var. sylvestris]	LBD	3.3127	2.55191e-06	1.86392e-05	up	258	81	435	11	6	22	NA	scaffold23680	1852	3060	+
gene_1185	gene_1185	auxin response factor 5-like isoform X4 [Olea europaea var. sylvestris]	ARF	3.63358	2.15322e-05	0.000130254	up	1999	3749	248	97	76	149	NA	scaffold10965	1482	7199	-
gene_11937	gene_11937	transcription factor bHLH78-like isoform X1 [Olea europaea var. sylvestris]	bHLH	3.1216	1.01679e-28	5.47514e-27	up	594	411	776	32	45	35	NA	scaffold23950	2118	4065	-
gene_12012	gene_12012	transcription factor SRM1-like [Olea europaea var. sylvestris]	MYB_related	2.44448	4.92559e-09	5.45281e-08	up	539	304	774	77	29	54	NA	scaffold24052	6463	8600	+
gene_12018	gene_12018	ethylene-responsive transcription factor RAP2-4-like [Olea europaea var. sylvestris]	ERF	-2.22099	1.21488e-17	3.17686e-16	down	2954	3057	2850	8253	8622	7291	NA	scaffold24067	1308	2387	-
gene_12023	gene_12023	SUPPRESSOR OF GAMMA RESPONSE 1-like isoform X3 [Olea europaea var. sylvestris]	NAC	2.91117	7.0123e-13	1.17879e-11	up	458	300	616	54	26	21	NA	scaffold24075	3735	7648	-
gene_12095	gene_12095	transcription factor bHLH128-like isoform X1 [Olea europaea var. sylvestris]	bHLH	-2.43182	2.14034e-18	5.89297e-17	down	284	293	275	934	885	858	NA	scaffold24207	2957	5134	-
gene_12207	gene_12207	GATA transcription factor 9-like [Olea europaea var. sylvestris]	GATA	2.77262	6.63085e-05	0.000361047	up	192	278	105	23	11	19	NA	scaffold24404	1494	2785	+
gene_12244	gene_12244	mini zinc finger protein 3-like [Olea europaea var. sylvestris]	ZF-HD	-2.52856	0.00150486	0.00575742	down	7	4	9	16	18	28	NA	scaffold24464	1100	1348	+
gene_1225	gene_1225	NAC1 transcription factor family protein [Fraxinus mandshurica]	NAC	2.48862	1.68963e-05	0.000104792	up	2507	416	4598	218	216	224	NA	scaffold10	10934	13982	-
gene_12259	gene_12259	zinc-finger homeodomain protein 2-like [Olea europaea var. sylvestris]	ZF-HD	5.2988	4.48156e-08	4.30185e-07	up	1341	2507	174	15	8	44	NA	scaffold24495	3407	4111	-
gene_12352	gene_12352	trihelix transcription factor GT-3b-like [Olea europaea var. sylvestris]	Trihelix	-2.97171	1.01452e-07	9.23497e-07	down	55	12	98	226	218	207	NA	scaffold2462	83	869	+
gene_12394	gene_12394	heat stress transcription factor B-4-like [Olea europaea var. sylvestris]	HSF	2.57951	0.00171207	0.00641894	up	567	1026	108	52	60	76	NA	scaffold24699	1689	2874	-
gene_12545	gene_12545	ethylene-responsive transcription factor 5-like [Olea europaea var. sylvestris]	ERF	-2.37706	1.01414e-12	1.68053e-11	down	221	242	199	778	713	546	NA	scaffold24966	2913	3779	-
gene_12609	gene_12609	transcription factor MYB1R1-like [Olea europaea var. sylvestris]	MYB_related	-3.08845	2.05378e-24	8.83653e-23	down	120	123	116	644	512	614	NA	scaffold25055	1924	3961	-
gene_12626	gene_12626	LOB domain-containing protein 6-like [Olea europaea var. sylvestris]	LBD	7.99455	0.000118891	0.000610001	up	69	135	2	0	0	0	NA	scaffold25080	4105	4746	+
gene_12752	gene_12752	putative homeobox-leucine zipper protein ATHB-51 [Olea europaea var. sylvestris]	HD-ZIP	8.00957	0.00152287	0.00581632	up	69	138	0	0	0	0	NA	scaffold25267	2674	3918	+
gene_12864	gene_12864	WRKY transcription factor 22-like [Olea europaea var. sylvestris]	WRKY	-3.45959	1.72587e-114	9.0564e-112	down	219	153	285	1426	1250	1299	NA	scaffold2544	15305	16511	-
gene_13044	gene_13044	NAC transcription factor 32-like [Olea europaea var. sylvestris]	NAC	-3.21384	1.48636e-70	3.42913e-68	down	132	103	161	704	717	623	NA	scaffold25764	1178	2399	+
gene_13227	gene_13227	NAC domain-containing protein 72-like [Olea europaea var. sylvestris]	NAC	3.58842	9.67314e-19	2.73072e-17	up	6091	1893	10288	278	235	258	NA	scaffold26079	1876	3197	-
gene_13515	gene_13515	homeobox-leucine zipper protein ATHB-40 [Olea europaea var. sylvestris]	HD-ZIP	4.43135	0.000558184	0.00241171	up	243	15	471	0	12	4	NA	scaffold26512	8945	10724	+
gene_13557	gene_13557	transcription factor RADIALIS-like [Olea europaea var. sylvestris]	MYB_related	-3.90587	7.34557e-05	0.000395538	down	7	0	14	72	32	52	NA	scaffold26580	3174	3401	+
gene_1363	gene_1363	homeobox-leucine zipper protein ATHB-12-like isoform X1 [Olea europaea var. sylvestris]	HD-ZIP	7.58828	3.76395e-07	3.13705e-06	up	68	29	107	0	0	0	NA	scaffold111197	110	954	-
gene_1392	gene_1392	NAC domain-containing protein 21/22-like [Olea europaea var. sylvestris]	NAC	2.94581	1.73066e-15	3.80888e-14	up	1957	741	3172	151	130	113	NA	scaffold11138	4564	7040	+
gene_14184	gene_14184	transcription factor MYB41-like [Olea europaea var. sylvestris]	MYB	5.08763	0.000291408	0.00136031	up	141	226	56	0	8	0	NA	scaffold27624	916	2673	-
gene_14215	gene_14215	uncharacterized protein LOC111377274 [Olea europaea var. sylvestris]	ERF	-2.77247	5.76124e-13	9.78314e-12	down	156	60	252	544	472	632	NA	scaffold27679	11373	12984	-
gene_14263	gene_14263	squamosa promoter-binding protein 1 [Coffea eugenioides]	SBP	2.01781	5.50521e-05	0.000305538	up	1457	1963	951	228	301	142	NA	scaffold27761	1054	3098	-
gene_14560	gene_14560	trihelix transcription factor GTL2 [Olea europaea var. sylvestris]	Trihelix	4.91026	2.11655e-31	1.27863e-29	up	1498	602	2393	33	28	17	NA	scaffold28292	742	2637	+
gene_14571	gene_14571	auxin response factor 18-like [Olea europaea var. sylvestris]	ARF	3.14831	2.4486e-09	2.81363e-08	up	370	280	460	11	19	38	NA	scaffold2831	12131	14864	-
gene_14659	gene_14659	probable WRKY transcription factor 43 [Olea europaea var. sylvestris]	WRKY	-7.06012	0.000136088	0.000688987	down	0	0	0	8	15	18	NA	scaffold28454	1023	3217	-
gene_14926	gene_14926	LOB domain-containing protein 19-like [Olea europaea var. sylvestris]	LBD	-3.57176	2.27106e-31	1.36888e-29	down	37	28	46	281	201	250	NA	scaffold28949	1771	3883	+
gene_14946	gene_14946	GRAS family transcription factor family protein [Fraxinus mandshurica]	GRAS	-2.74701	9.75382e-33	6.15641e-31	down	622	333	910	2521	2342	1836	NA	scaffold2897	894	2720	+
gene_14957	gene_14957	ABSCISIC ACID-INSENSITIVE 5-like protein 2 [Olea europaea var. sylvestris]	bZIP	2.50101	0.00279878	0.00981151	up	334	586	81	26	35	54	NA	scaffold289	3197	7468	+
gene_1498	gene_1498	WUSCHEL-related homeobox 7-like [Olea europaea var. sylvestris]	WOX	-8.87531	1.31356e-10	1.76918e-09	down	0	0	0	49	58	40	NA	scaffold112300	839	1470	+
gene_15002	gene_15002	axial regulator YABBY 1 [Sesamum indicum]	YABBY	2.27706	0.000569155	0.00245435	up	2171	3667	675	388	269	231	NA	scaffold2906	5303	8356	+
gene_15330	gene_15330	ethylene-responsive transcription factor ABR1-like [Olea europaea var. sylvestris]	ERF	-3.97374	1.81587e-19	5.4664e-18	down	14	8	19	135	95	121	NA	scaffold29620	93	1760	+
gene_15565	gene_15565	probable WRKY transcription factor 40 [Olea europaea var. sylvestris]	WRKY	5.84945	1.96005e-10	2.58909e-09	up	557	115	998	0	6	8	NA	scaffold3003	8055	10658	-
gene_15661	gene_15661	LOB domain-containing protein 1-like [Olea europaea var. sylvestris]	LBD	2.77695	1.01572e-09	1.23726e-08	up	610	233	986	65	37	37	NA	scaffold3020	9741	10937	-
gene_15689	gene_15689	ethylene-responsive transcription factor 2-like [Olea europaea var. sylvestris]	ERF	-10.9704	8.24374e-19	2.35452e-17	down	0	0	0	234	231	165	NA	scaffold3026	12715	13320	-
gene_15821	gene_15821	LOB domain-containing protein 41-like [Olea europaea var. sylvestris]	LBD	-4.30384	4.59111e-40	3.92547e-38	down	1343	516	2169	14932	14048	12159	NA	scaffold30553	3501	4457	+
gene_1590	gene_1590	ethylene-responsive transcription factor ERF014-like [Olea europaea var. sylvestris]	ERF	-4.90209	1.27942e-38	1.02208e-36	down	20	22	17	411	322	290	NA	scaffold11309	6196	6885	-
gene_16319	gene_16319	LOB domain-containing protein 39-like [Olea europaea var. sylvestris]	LBD	-2.19332	0.000335523	0.00153966	down	32	44	19	105	79	84	NA	scaffold31513	4967	5706	-
gene_16361	gene_16361	myb-related protein 2-like isoform X1 [Olea europaea var. sylvestris]	G2-like	-2.51405	0.0027587	0.00968875	down	10	6	14	11	43	37	NA	scaffold31619	1950	4232	+
gene_16491	gene_16491	probable WRKY transcription factor 50 [Olea europaea var. sylvestris]	WRKY	-5.98843	2.13904e-12	3.43196e-11	down	2	0	4	82	51	69	NA	scaffold31870	58	2896	+
gene_16593	gene_16593	NAC domain-containing protein 79-like [Olea europaea var. sylvestris]	NAC	-2.55688	1.39768e-05	8.83436e-05	down	14	15	13	38	53	51	NA	scaffold32075	2096	3959	+
gene_16799	gene_16799	protein PHOSPHATE STARVATION RESPONSE 1-like [Olea europaea var. sylvestris]	G2-like	-4.30883	7.35259e-18	1.97164e-16	down	8	5	11	85	91	84	NA	scaffold32485	4025	6375	+
gene_17008	gene_17008	NAC domain-containing protein 83-like isoform X2 [Olea europaea var. sylvestris]	NAC	8.3	1.27837e-07	1.14843e-06	up	91	140	42	0	0	0	NA	scaffold32981	513	2473	-
gene_17086	gene_17086	ethylene-responsive transcription factor ERF109-like [Olea europaea var. sylvestris]	ERF	3.56306	0.000379092	0.00171372	up	536	17	1055	12	25	27	NA	scaffold33140	3769	4638	-
gene_18084	gene_18084	squamosa promoter-binding protein 2-like [Olea europaea var. sylvestris]	SBP	2.95832	2.67427e-05	0.000158865	up	169	228	110	23	10	8	NA	scaffold35282	27	1389	+
gene_18366	gene_18366	transcription factor bHLH130-like [Olea europaea var. sylvestris]	bHLH	2.28836	7.76102e-09	8.33804e-08	up	2582	905	4259	293	217	300	NA	scaffold35916	3035	5099	+
gene_18460	gene_18460	zinc finger protein CONSTANS-LIKE 2-like [Olea europaea var. sylvestris]	CO-like	3.67925	7.46124e-05	0.00040104	up	174	277	71	19	4	4	NA	scaffold36115	3270	4373	-
gene_18619	gene_18619	probable WRKY transcription factor 75 [Olea europaea var. sylvestris]	WRKY	2.94482	2.70904e-05	0.000160681	up	841	209	1473	23	104	36	NA	scaffold36467	1069	3745	+
gene_18959	gene_18959	B-box zinc finger protein 21-like [Olea europaea var. sylvestris]	DBB	-4.03737	0.000323671	0.00149141	down	13	26	0	123	170	139	NA	scaffold37160	4076	5305	+
gene_19204	gene_19204	transcription factor HRS1-like [Olea europaea var. sylvestris]	G2-like	-2.36161	0.000172237	0.000850916	down	24	8	40	84	40	68	NA	scaffold3767	2776	4982	-
gene_19219	gene_19219	zinc-finger homeodomain protein 9 [Sesamum indicum]	ZF-HD	-3.17161	4.80394e-43	4.52687e-41	down	319	167	471	1600	1577	1416	NA	scaffold37726	2251	3147	+
gene_19231	gene_19231	zinc finger protein ZAT12-like [Olea europaea var. sylvestris]	C2H2	-4.26679	7.35401e-22	2.6524e-20	down	145	41	249	1680	1573	1029	NA	scaffold3775	2652	3185	-
gene_19254	gene_19254	NAC domain-containing protein 72-like [Olea europaea var. sylvestris]	NAC	2.76209	3.62035e-07	3.02585e-06	up	718	218	1218	67	30	64	NA	scaffold37801	2248	3459	+
gene_19280	gene_19280	transcription factor RADIALIS-like [Olea europaea var. sylvestris]	MYB_related	-2.40295	1.43475e-19	4.36326e-18	down	230	116	343	712	603	621	NA	scaffold37872	1375	2779	-
gene_19298	gene_19298	AP2/ERF and B3 domain-containing transcription factor RAV1-like [Olea europaea var. sylvestris]	RAV	-3.39581	9.96515e-27	4.78793e-25	down	619	256	981	3290	3888	2970	NA	scaffold37908	1062	2123	+
gene_19407	gene_19407	squamosa promoter-binding-like protein 8 [Olea europaea var. sylvestris]	SBP	3.23911	2.79269e-05	0.000165094	up	432	645	218	30	50	8	NA	scaffold38163	928	2312	-
gene_19482	gene_19482	probable WRKY transcription factor 75 [Olea europaea var. sylvestris]	WRKY	-8.61088	8.92727e-10	1.09392e-08	down	0	0	0	41	41	40	NA	scaffold3833	2551	3696	+
gene_19694	gene_19694	protein RADIALIS-like 3 [Sesamum indicum]	MYB_related	-2.11027	0.000720833	0.00302603	down	23	26	20	35	71	67	NA	scaffold38834	670	1711	+
gene_20	gene_20	ethylene-responsive transcription factor RAP2-9-like [Olea europaea var. sylvestris]	ERF	2.44897	1.7843e-08	1.81083e-07	up	677	246	1107	58	62	70	NA	scaffold10018	5491	6021	-
gene_20163	gene_20163	pathogenesis-related genes transcriptional activator PTI5-like [Olea europaea var. sylvestris]	ERF	2.20144	4.5522e-06	3.18001e-05	up	6115	1423	10807	731	595	666	NA	scaffold3999	290	757	-
gene_20435	gene_20435	NAC domain-containing protein 43-like [Olea europaea var. sylvestris]	NAC	-2.15359	0.000573997	0.00247404	down	29	8	50	79	50	69	NA	scaffold40615	2498	3692	+
gene_20563	gene_20563	ethylene-responsive transcription factor ERF113-like [Olea europaea var. sylvestris]	ERF	-3.97489	9.51052e-05	0.0004984	down	41	0	81	388	269	266	NA	scaffold4094	930	2206	+
gene_20573	gene_20573	mini zinc finger protein 3-like [Olea europaea var. sylvestris]	ZF-HD	-7.99512	6.00457e-06	4.09413e-05	down	0	0	0	48	7	26	NA	scaffold4096	10659	10907	-
gene_21146	gene_21146	homeobox protein BEL1 homolog [Olea europaea var. sylvestris]	TALE	-2.41794	4.59908e-12	7.12684e-11	down	330	127	532	1022	855	861	NA	scaffold42496	7102	10000	+
gene_21225	gene_21225	GATA transcription factor 8-like [Olea europaea var. sylvestris]	GATA	-2.06643	2.86336e-30	1.64794e-28	down	4469	2561	6376	10601	10027	9470	NA	scaffold4268	8567	10785	+
gene_21418	gene_21418	bZIP transcription factor 46-like [Olea europaea var. sylvestris]	bZIP	2.06274	0.000119171	0.000611203	up	830	260	1400	91	62	146	NA	scaffold43176	1351	4282	+
gene_21483	gene_21483	transcription factor RAX2-like [Olea europaea var. sylvestris]	MYB	-8.52436	3.37641e-09	3.79981e-08	down	0	0	0	46	43	27	NA	scaffold43339	532	1616	-
gene_21544	gene_21544	dehydration-responsive element-binding protein 1E-like [Olea europaea var. sylvestris]	ERF	2.80359	0.000772665	0.00321687	up	977	67	1886	84	35	83	NA	scaffold4349	3419	4135	-
gene_21588	gene_21588	zinc finger protein ZAT10-like [Olea europaea var. sylvestris]	C2H2	-3.78945	7.83711e-37	5.79383e-35	down	1794	1961	1626	16668	15811	11709	NA	scaffold43636	1044	1781	-
gene_21639	gene_21639	hypothetical protein CDL12_24833 [Handroanthus impetiginosus]	NAC	3.84107	1.72778e-19	5.21293e-18	up	412	285	539	9	23	15	NA	scaffold43778	1424	3674	-
gene_22105	gene_22105	transcription factor bHLH3-like [Olea europaea var. sylvestris]	bHLH	3.09668	3.4086e-07	2.86228e-06	up	3645	555	6735	165	263	196	NA	scaffold45109	824	2314	+
gene_22119	gene_22119	LOB domain-containing protein 41-like [Olea europaea var. sylvestris]	LBD	-8.00466	0	0	down	46	43	48	7402	6740	5731	NA	scaffold45156	3909	4851	+
gene_22322	gene_22322	dof zinc finger protein DOF5.6 [Olea europaea var. sylvestris]	Dof	2.06573	6.81822e-12	1.03663e-10	up	724	412	1035	85	81	110	NA	scaffold45754	2832	4654	-
gene_22358	gene_22358	transcription factor MYB1R1-like [Olea europaea var. sylvestris]	MYB_related	-2.27603	2.19158e-26	1.03078e-24	down	608	340	876	1537	1586	1592	NA	scaffold45880	419	2259	+
gene_2236	gene_2236	transcription factor AS1 [Olea europaea var. sylvestris]	MYB	2.4617	0.00072398	0.00303591	up	814	1415	212	111	90	92	NA	scaffold11843	5191	6240	-
gene_22449	gene_22449	WUSCHEL-related homeobox 11-like [Olea europaea var. sylvestris]	WOX	-8.88526	1.64665e-09	1.93619e-08	down	0	0	0	83	41	27	NA	scaffold4613	3960	5415	-
gene_22665	gene_22665	probable WRKY transcription factor 69 [Olea europaea var. sylvestris]	WRKY	-3.38309	9.93336e-34	6.53161e-32	down	172	172	171	1164	1141	818	NA	scaffold46847	5103	7008	+
gene_22771	gene_22771	probable WRKY transcription factor 71 [Olea europaea var. sylvestris]	WRKY	2.75387	4.11471e-10	5.2437e-09	up	967	373	1561	108	68	49	NA	scaffold47187	1452	3148	+
gene_23099	gene_23099	transcription factor ALC-like [Olea europaea var. sylvestris]	bHLH	2.37575	1.4647e-19	4.44929e-18	up	907	780	1034	106	79	111	NA	scaffold48184	2702	5821	-
gene_23109	gene_23109	homeobox-leucine zipper protein ATHB-40 [Olea europaea var. sylvestris]	HD-ZIP	2.39642	2.59419e-17	6.5744e-16	up	1825	988	2662	172	159	219	NA	scaffold48211	982	2145	-
gene_23336	gene_23336	mini zinc finger protein 2-like [Olea europaea var. sylvestris]	ZF-HD	-2.96367	6.15332e-06	4.18914e-05	down	14	10	17	67	86	26	NA	scaffold4899	841	1125	+
gene_23391	gene_23391	ethylene-responsive transcription factor ERF061 [Olea europaea var. sylvestris]	ERF	2.47966	5.92642e-10	7.38031e-09	up	520	257	782	54	33	60	NA	scaffold49167	2640	3504	-
gene_23451	gene_23451	LOB domain-containing protein 15-like [Olea europaea var. sylvestris]	LBD	-9.66069	1.00027e-12	1.65958e-11	down	0	0	0	123	84	50	NA	scaffold4932	5023	5955	-
gene_23665	gene_23665	WRKY transcription factor 22-like [Olea europaea var. sylvestris]	WRKY	-2.18218	3.10731e-07	2.62991e-06	down	82	95	69	195	263	203	NA	scaffold4994	558	2130	-
gene_23855	gene_23855	transcription factor HHO3-like [Olea europaea var. sylvestris]	G2-like	-2.38117	3.68799e-08	3.56954e-07	down	63	73	52	240	167	177	NA	scaffold50522	397	1538	-
gene_23863	gene_23863	transcription factor TCP4-like [Olea europaea var. sylvestris]	TCP	9.74837	1.74963e-14	3.47872e-13	up	299	154	443	0	0	0	NA	scaffold50545	442	1359	+
gene_23948	gene_23948	transcription factor CSA-like [Olea europaea var. sylvestris]	MYB	-8.58239	1.49486e-09	1.77016e-08	down	0	0	0	47	33	40	NA	scaffold5079	6452	7919	-
gene_24063	gene_24063	transcription factor MYB52-like [Olea europaea var. sylvestris]	MYB_related	-8.22339	7.46403e-08	6.96001e-07	down	0	0	0	23	44	26	NA	scaffold51168	85	1186	+
gene_24257	gene_24257	transcription factor MYB16-like [Olea europaea var. sylvestris]	MYB	2.29605	3.93179e-05	0.000225075	up	691	937	444	133	52	79	NA	scaffold5182	11905	13861	+
gene_24597	gene_24597	auxin response factor 9-like [Olea europaea var. sylvestris]	ARF	2.72474	0.000136423	0.00069042	up	1783	3112	453	196	133	204	NA	scaffold5295	7692	11087	+
gene_24729	gene_24729	ethylene-responsive transcription factor ERF039-like [Olea europaea var. sylvestris]	ERF	-3.7156	2.14044e-09	2.47976e-08	down	22	4	40	124	160	151	NA	scaffold53426	1563	2282	+
gene_24884	gene_24884	zinc finger protein 10-like [Olea europaea var. sylvestris]	C2H2	-11.6049	1.99441e-21	6.93173e-20	down	0	0	0	355	358	264	NA	scaffold5398	7831	8667	+
gene_24945	gene_24945	transcription factor bHLH112-like isoform X1 [Olea europaea var. sylvestris]	bHLH	-4.27268	2.08199e-06	1.54558e-05	down	6	0	12	59	73	42	NA	scaffold541	2296	4661	-
gene_25209	gene_25209	heat stress transcription factor B-2a-like isoform X1 [Olea europaea var. sylvestris]	HSF	-4.69628	8.36148e-09	8.94364e-08	down	8	0	16	95	97	115	NA	scaffold5514	9334	10486	+
gene_25351	gene_25351	LOB domain-containing protein 41-like [Coffea arabica]	LBD	-9.28939	4.17835e-82	1.15279e-79	down	4	4	4	1722	1421	1068	NA	scaffold5562	14870	15837	-
gene_25957	gene_25957	auxin response factor 9-like [Olea europaea var. sylvestris]	ARF	5.85147	0.00163659	0.00618884	up	1742	3324	160	0	41	19	NA	scaffold5792	698	4775	+
gene_26105	gene_26105	protein RADIALIS-like 3 [Olea europaea var. sylvestris]	MYB_related	3.1903	0.000138004	0.000697103	up	345	608	82	30	16	29	NA	scaffold584	20802	22697	+
gene_26235	gene_26235	pathogenesis-related genes transcriptional activator PTI6-like [Olea europaea var. sylvestris]	ERF	10.1463	1.0162e-12	1.68289e-11	up	422	77	767	0	0	0	NA	scaffold58968	1016	1984	-
gene_26787	gene_26787	myb family transcription factor PHL8-like isoform X1 [Olea europaea var. sylvestris]	G2-like	6.89067	2.75095e-05	0.000162806	up	37	42	31	0	0	0	NA	scaffold61113	412	1957	+
gene_27317	gene_27317	uncharacterized protein LOC111382490 [Olea europaea var. sylvestris]	CPP	2.97548	0.0013693	0.00531323	up	374	692	56	18	32	44	NA	scaffold6337	4941	11649	-
gene_27339	gene_27339	ethylene-responsive transcription factor ERF014-like [Olea europaea var. sylvestris]	ERF	-2.67394	3.2935e-36	2.36302e-34	down	139	99	179	459	543	461	NA	scaffold63475	890	1621	+
gene_27822	gene_27822	zinc-finger homeodomain protein 2-like [Olea europaea var. sylvestris]	ZF-HD	9.41996	9.53171e-07	7.47181e-06	up	184	364	4	0	0	0	NA	scaffold6561	3797	4504	-
gene_27983	gene_27983	AP2-like ethylene-responsive transcription factor ANT isoform X2 [Olea europaea var. sylvestris]	AP2	5.76798	8.16248e-05	0.000433765	up	245	448	42	0	9	0	NA	scaffold6633	11816	14795	-
gene_28067	gene_28067	ethylene-responsive transcription factor ERF014-like [Olea europaea var. sylvestris]	ERF	-3.21478	2.04584e-09	2.3784e-08	down	14	12	16	51	90	76	NA	scaffold66693	725	1426	-
gene_2807	gene_2807	hypothetical protein DVH24_023514 [Malus domestica]	MYB	2.84405	0.000137485	0.000695008	up	350	587	113	38	32	26	NA	scaffold12382	2877	5794	-
gene_28259	gene_28259	heat stress transcription factor B-4-like [Olea europaea var. sylvestris]	HSF	3.52889	0.000298932	0.00138986	up	642	1116	167	90	17	8	NA	scaffold6754	4764	5921	-
gene_28399	gene_28399	uncharacterized protein LOC111390310 [Olea europaea var. sylvestris]	C2H2	3.92379	9.54669e-05	0.000500075	up	672	1277	66	12	54	23	NA	scaffold6817	6376	8337	+
gene_28511	gene_28511	zinc finger CCCH domain-containing protein 20-like [Olea europaea var. sylvestris]	C3H	-4.7788	1.57391e-152	1.31628e-149	down	164	113	214	2930	2512	2005	NA	scaffold6875	5633	6667	-
gene_28704	gene_28704	transcription factor HEC2-like [Olea europaea var. sylvestris]	bHLH	3.71902	0.00248898	0.00884361	up	42	59	24	4	0	2	NA	scaffold69613	30	626	+
gene_28954	gene_28954	dof zinc finger protein DOF3.4-like [Olea europaea var. sylvestris]	Dof	2.51336	0.0015582	0.00593181	up	203	339	66	19	26	24	NA	scaffold70728	182	756	+
gene_28987	gene_28987	homeobox-leucine zipper protein ATHB-40-like [Olea europaea var. sylvestris]	HD-ZIP	-4.7612	4.01575e-06	2.83113e-05	down	8	15	0	136	109	167	NA	scaffold7086	22438	22948	-
gene_28995	gene_28995	transcription factor bHLH66-like [Olea europaea var. sylvestris]	bHLH	-2.24601	2.33192e-54	3.35521e-52	down	1364	944	1783	3747	3905	3018	NA	scaffold7090	5905	8098	+
gene_29330	gene_29330	squamosa promoter-binding-like protein 12 isoform X1 [Olea europaea var. sylvestris]	SBP	2.79627	3.68476e-05	0.000212388	up	275	423	127	28	27	21	NA	scaffold72650	10	2911	+
gene_29525	gene_29525	homeobox-leucine zipper protein MERISTEM L1-like [Olea europaea var. sylvestris]	HD-ZIP	2.76056	8.4393e-05	0.000447587	up	342	462	221	11	48	33	NA	scaffold7365	2137	5698	-
gene_29594	gene_29594	ethylene-responsive transcription factor ERF025 [Olea europaea var. sylvestris]	ERF	-2.36823	1.22361e-05	7.82652e-05	down	362	71	653	1103	947	750	NA	scaffold74027	305	849	-
gene_29855	gene_29855	growth-regulating factor 4-like [Olea europaea var. sylvestris]	GRF	2.13705	0.000673987	0.00285219	up	943	1509	376	128	126	158	NA	scaffold7533	641	5046	-
gene_30118	gene_30118	ethylene-responsive transcription factor ERF023-like [Olea europaea var. sylvestris]	ERF	-2.66773	3.3984e-05	0.000197541	down	33	23	42	220	88	45	NA	scaffold7681	6696	7277	+
gene_30148	gene_30148	auxin response factor 9-like isoform X1 [Olea europaea var. sylvestris]	ARF	6.70296	2.37757e-06	1.74707e-05	up	2976	5862	89	32	19	9	NA	scaffold7697	4706	9053	-
gene_30828	gene_30828	NAC domain-containing protein 2-like [Olea europaea var. sylvestris]	NAC	2.03918	2.32172e-07	2.00367e-06	up	508	372	644	95	79	34	NA	scaffold80701	546	1748	+
gene_3108	gene_3108	stress response protein NST1, partial [Olea europaea var. sylvestris]	Trihelix	-6.94168	3.15384e-171	3.24628e-168	down	27	23	31	1998	1624	1922	NA	scaffold1270	13150	14391	-
gene_3113	gene_3113	probable WRKY transcription factor 14 [Olea europaea var. sylvestris]	WRKY	-3.77201	0.00107352	0.00430017	down	8	16	0	100	70	53	NA	scaffold12716	3450	5733	-
gene_31363	gene_31363	PREDICTED: protein SCARECROW-like [Nicotiana tabacum]	GRAS	-12.3207	5.58417e-24	2.34974e-22	down	0	0	0	681	529	403	NA	scaffold83847	28	1392	-
gene_31605	gene_31605	LOB domain-containing protein 16 [Olea europaea var. sylvestris]	LBD	-7.85942	0.00265391	0.00936709	down	0	0	0	24	0	47	NA	scaffold8537	3379	4126	+
gene_31710	gene_31710	ethylene-responsive transcription factor ERF113-like [Olea europaea var. sylvestris]	ERF	3.96533	5.11034e-09	5.63738e-08	up	272	193	351	2	9	17	NA	scaffold859	866	2527	-
gene_31952	gene_31952	probable WRKY transcription factor 65 isoform X1 [Olea europaea var. sylvestris]	WRKY	-7.48666	2.06513e-53	2.92418e-51	down	8	0	15	838	736	593	NA	scaffold87364	294	1465	+
gene_32076	gene_32076	transcription factor AS1 [Olea europaea var. sylvestris]	MYB	2.85995	0.000236656	0.00112935	up	1380	2510	249	138	132	112	NA	scaffold8828	2752	3846	-
gene_3226	gene_3226	transcription factor TCP23-like [Olea europaea var. sylvestris]	TCP	-2.60242	7.11597e-30	4.00079e-28	down	550	532	567	2109	1936	1740	NA	scaffold12826	5117	6295	+
gene_32299	gene_32299	homeobox-leucine zipper protein HDG11 [Sesamum indicum]	HD-ZIP	7.13377	5.48615e-15	1.14435e-13	up	665	677	652	0	0	8	NA	scaffold8964	4543	7704	+
gene_3268	gene_3268	scarecrow-like protein 21 [Olea europaea var. sylvestris]	GRAS	-2.57961	1.06246e-34	7.14412e-33	down	1948	1854	2042	7091	6589	6431	NA	scaffold12874	2415	4169	+
gene_32717	gene_32717	homeobox-leucine zipper protein HAT22-like [Olea europaea var. sylvestris]	HD-ZIP	-2.28901	4.99374e-19	1.45264e-17	down	159	92	225	507	412	342	NA	scaffold92408	1586	2669	-
gene_33168	gene_33168	probable WRKY transcription factor 2 isoform X2 [Olea europaea var. sylvestris]	WRKY	2.86899	4.71807e-16	1.09037e-14	up	1494	613	2374	123	98	98	NA	scaffold953	5340	8584	+
gene_33192	gene_33192	ethylene-responsive transcription factor ERF109-like [Olea europaea var. sylvestris]	ERF	3.58822	9.92383e-12	1.48536e-10	up	2721	593	4848	121	91	125	NA	scaffold95603	803	1570	+
gene_33290	gene_33290	AP2-like ethylene-responsive transcription factor At1g16060 [Olea europaea var. sylvestris]	AP2	-6.86405	0.000891455	0.00365682	down	0	0	0	14	20	3	NA	scaffold9631	624	2865	-
gene_33368	gene_33368	nuclear transcription factor Y subunit B-4-like [Olea europaea var. sylvestris]	NF-YB	-9.73615	1.24297e-13	2.27838e-12	down	0	0	0	77	113	76	NA	scaffold968	4392	4826	-
gene_33777	gene_33777	transcription factor bHLH137-like [Olea europaea var. sylvestris]	bHLH	9.05487	3.73246e-12	5.81953e-11	up	170	164	175	0	0	0	NA	scaffold99913	55	1519	-
gene_3618	gene_3618	zinc-finger homeodomain protein 2-like [Olea europaea var. sylvestris]	ZF-HD	2.06592	1.97266e-06	1.46972e-05	up	743	908	577	104	131	87	NA	scaffold131	10052	10759	+
gene_3793	gene_3793	scarecrow-like protein 13 [Olea europaea var. sylvestris]	GRAS	-2.11682	2.26549e-39	1.88876e-37	down	1199	1032	1366	3101	2988	2741	NA	scaffold13377	2889	4520	+
gene_4082	gene_4082	GATA transcription factor 5-like [Olea europaea var. sylvestris]	GATA	-2.26251	4.10002e-23	1.64752e-21	down	2734	2556	2911	8816	8069	5848	NA	scaffold13636	2965	4044	-
gene_409	gene_409	probable WRKY transcription factor 40 [Olea europaea var. sylvestris]	WRKY	2.20335	0.000452718	0.00200947	up	460	109	810	65	27	58	NA	scaffold10330	320	2525	+
gene_4149	gene_4149	growth-regulating factor 1-like isoform X2 [Olea europaea var. sylvestris]	GRF	5.14034	0.000485434	0.0021346	up	4110	8154	66	53	94	90	NA	scaffold13705	794	3542	-
gene_4253	gene_4253	LOB domain-containing protein 38-like [Olea europaea var. sylvestris]	LBD	-8.68039	1.34264e-07	1.20053e-06	down	0	0	0	90	15	27	NA	scaffold138216	783	1473	-
gene_4311	gene_4311	putative NAC domain-containing protein 94 [Olea europaea var. sylvestris]	NAC	-8.72063	2.06882e-09	2.40199e-08	down	0	0	0	65	43	26	NA	scaffold13874	3426	4759	+
gene_4544	gene_4544	ethylene-responsive transcription factor ERF110-like [Olea europaea var. sylvestris]	ERF	-7.33486	4.83696e-22	1.77567e-20	down	2	4	0	160	204	200	NA	scaffold14113	2022	3079	-
gene_4549	gene_4549	B-box zinc finger protein 21-like [Olea europaea var. sylvestris]	DBB	-9.49651	1.09964e-12	1.81546e-11	down	0	0	0	99	56	72	NA	scaffold14118	1192	2717	+
gene_464	gene_464	homeobox-leucine zipper protein HDG11-like [Olea europaea var. sylvestris]	HD-ZIP	10.0445	6.46303e-05	0.000352843	up	284	559	9	0	0	0	NA	scaffold10374	2232	5522	+
gene_4870	gene_4870	transcription factor MYB62-like isoform X1 [Olea europaea var. sylvestris]	MYB	13.2486	1.17921e-15	2.63642e-14	up	3649	564	6733	0	0	0	NA	scaffold1450	5450	6618	+
gene_5024	gene_5024	ethylene-responsive transcription factor 1B-like [Olea europaea var. sylvestris]	ERF	2.71326	2.34042e-06	1.72193e-05	up	300	121	479	39	12	21	NA	scaffold14660	3760	4437	+
gene_5126	gene_5126	LOB domain-containing protein 41-like [Olea europaea var. sylvestris]	LBD	-3.97617	3.32462e-12	5.21839e-11	down	1684	251	3116	14680	13325	11140	NA	scaffold14763	1496	2404	-
gene_5314	gene_5314	ethylene-responsive transcription factor 2-like [Olea europaea var. sylvestris]	ERF	-10.0222	1.96597e-13	3.51223e-12	down	0	0	0	142	137	51	NA	scaffold1496	219	821	-
gene_5404	gene_5404	homeobox-leucine zipper protein HOX11-like isoform X2 [Olea europaea var. sylvestris]	HD-ZIP	-3.94155	0.000504084	0.00220538	down	17	34	0	183	167	182	NA	scaffold15059	2049	3815	-
gene_5406	gene_5406	axial regulator YABBY 1 [Olea europaea var. sylvestris]	YABBY	5.10575	0.00043312	0.00193222	up	3877	7687	66	75	94	63	NA	scaffold15063	470	3346	+
gene_5410	gene_5410	homeobox-leucine zipper protein ATHB-12-like [Olea europaea var. sylvestris]	HD-ZIP	3.71586	6.26952e-11	8.72407e-10	up	2491	537	4444	109	56	117	NA	scaffold15069	2333	5847	-
gene_5680	gene_5680	B-box zinc finger protein 20-like [Olea europaea var. sylvestris]	DBB	-3.52217	9.03731e-21	2.9822e-19	down	39	21	56	186	253	271	NA	scaffold1538	4646	5806	+
gene_6075	gene_6075	zinc finger protein 10-like [Olea europaea var. sylvestris]	C2H2	-8.00154	1.45066e-07	1.2915e-06	down	0	0	0	29	23	28	NA	scaffold15856	988	1821	+
gene_6303	gene_6303	bZIP transcription factor 44-like [Olea europaea var. sylvestris]	bZIP	-2.03754	0.000115173	0.000593311	down	1740	2641	839	5222	4949	3544	NA	scaffold1611	2407	2922	-
gene_6438	gene_6438	ethylene-responsive transcription factor ERF107-like [Olea europaea var. sylvestris]	ERF	-4.06478	4.17408e-82	1.15279e-79	down	386	363	409	4161	3784	3197	NA	scaffold16292	1982	2662	-
gene_6439	gene_6439	ethylene-responsive transcription factor 5-like [Olea europaea var. sylvestris]	ERF	-2.12192	3.6777e-10	4.71598e-09	down	3560	4219	2900	10300	9497	8208	NA	scaffold16292	6744	7442	-
gene_6468	gene_6468	transcription factor bHLH130-like [Olea europaea var. sylvestris]	bHLH	-2.70556	1.22204e-09	1.46656e-08	down	123	160	86	496	509	462	NA	scaffold1633	10973	13446	+
gene_6595	gene_6595	basic leucine zipper 43-like [Olea europaea var. sylvestris]	bZIP	5.36166	5.02399e-12	7.75833e-11	up	206	98	314	4	4	0	NA	scaffold16502	5427	5963	-
gene_6605	gene_6605	transcription factor MYB4-like [Olea europaea var. sylvestris]	MYB	-8.03145	3.33254e-07	2.80546e-06	down	0	0	0	36	16	30	NA	scaffold16510	3691	5426	+
gene_6704	gene_6704	ethylene-responsive transcription factor 5-like [Olea europaea var. sylvestris]	ERF	-2.76293	8.70436e-62	1.60652e-59	down	2687	1687	3687	11507	10064	8220	NA	scaffold16637	5056	5775	+
gene_6721	gene_6721	transcription factor bHLH137-like [Olea europaea var. sylvestris]	bHLH	-2.00562	5.94197e-09	6.48528e-08	down	118	120	116	303	221	299	NA	scaffold16655	3178	5211	+
gene_6916	gene_6916	GATA transcription factor 5-like [Olea europaea var. sylvestris]	GATA	-2.00869	2.18013e-22	8.21757e-21	down	2053	1139	2967	5089	4408	3795	NA	scaffold16890	4708	5729	+
gene_7095	gene_7095	probable WRKY transcription factor 65 [Olea europaea var. sylvestris]	WRKY	-2.45809	1.08899e-18	3.0645e-17	down	433	444	422	1623	1204	1341	NA	scaffold17116	2381	4789	+
gene_7104	gene_7104	transcription factor TGA4-like isoform X3 [Olea europaea var. sylvestris]	bZIP	-2.19783	1.7085e-09	2.00539e-08	down	46	28	63	126	93	122	NA	scaffold1712	8352	11547	+
gene_7131	gene_7131	probable WRKY transcription factor 23 [Olea europaea var. sylvestris]	WRKY	-2.94337	1.47181e-39	1.23089e-37	down	1045	542	1547	4539	4186	4069	NA	scaffold1716	938	2225	+
gene_7520	gene_7520	squamosa promoter-binding-like protein 16 [Olea europaea var. sylvestris]	SBP	2.14879	5.25388e-15	1.09761e-13	up	1076	918	1234	140	174	99	NA	scaffold17641	3102	4988	-
gene_7616	gene_7616	dof zinc finger protein DOF1.6-like [Olea europaea var. sylvestris]	Dof	-2.06072	1.9467e-09	2.26934e-08	down	94	98	90	263	213	210	NA	scaffold17768	612	1412	+
gene_777	gene_777	transcription factor MYB25-like [Olea europaea var. sylvestris]	MYB	-5.10515	1.10459e-33	7.20999e-32	down	18	6	29	388	258	320	NA	scaffold106217	350	1042	+
gene_7904	gene_7904	dof zinc finger protein DOF3.4-like [Olea europaea var. sylvestris]	Dof	3.11816	0.00260066	0.00919647	up	410	793	27	37	18	41	NA	scaffold18114	7267	7959	-
gene_7949	gene_7949	axial regulator YABBY 1 [Olea europaea var. sylvestris]	YABBY	6.2731	0.000707225	0.00297825	up	1150	2245	55	10	21	0	NA	scaffold18181	1452	4064	+
gene_8039	gene_8039	squamosa promoter-binding-like protein 8 [Olea europaea var. sylvestris]	SBP	4.48799	1.23695e-07	1.11234e-06	up	1112	2068	156	32	39	29	NA	scaffold18299	4146	5531	+
gene_8206	gene_8206	ethylene-responsive transcription factor 12-like [Olea europaea var. sylvestris]	ERF	-6.54367	1.48125e-20	4.78183e-19	down	55	98	11	3905	3477	2777	NA	scaffold18512	7957	8427	-
gene_854	gene_854	AP2/ERF domain-containing transcription factor [Vernicia montana]	ERF	2.33665	0.00235266	0.00842185	up	4692	275	9108	536	483	331	NA	scaffold10681	1551	2243	+
gene_8680	gene_8680	LOB domain-containing protein 42-like [Olea europaea var. sylvestris]	LBD	-7.70215	7.00509e-53	9.76407e-51	down	8	0	15	1056	694	758	NA	scaffold19148	6989	7864	-
gene_9064	gene_9064	transcription factor MYB41-like [Olea europaea var. sylvestris]	MYB	3.36834	1.32511e-05	8.41344e-05	up	557	970	143	33	31	42	NA	scaffold19676	2268	3849	+
gene_9220	gene_9220	WUSCHEL-related homeobox 9-like [Olea europaea var. sylvestris]	WOX	5.73263	7.05551e-05	0.000381069	up	196	350	42	0	0	7	NA	scaffold19917	759	2660	-
gene_9462	gene_9462	zinc-finger homeodomain protein 5-like [Olea europaea var. sylvestris]	ZF-HD	3.9485	1.28348e-05	8.17628e-05	up	1020	1906	134	62	56	18	NA	scaffold20212	3231	3998	-
gene_9532	gene_9532	B3 domain-containing protein At5g42700-like [Olea europaea var. sylvestris]	B3	4.65814	0.000106778	0.00055347	up	233	424	41	10	9	0	NA	scaffold20321	1529	2664	-
gene_960	gene_960	protein indeterminate-domain 12-like isoform X2 [Olea europaea var. sylvestris]	C2H2	2.05078	3.68133e-05	0.000212281	up	493	249	736	77	28	83	NA	scaffold10769	761	3719	-

## Sheet: R7CR vs. S4CR
Transcripts	GeneName	GeneDescription	TF family	log2FC	pvalue	FDR	regulations	R7CR_1	R7CR_2	R7CR_3	S4CR_1	S4CR_2	S4CR_3	transcriptType	chromosome	start	end	strand
gene_10332	gene_10332	transcription factor MYB83-like [Olea europaea var. sylvestris]	MYB_related	-4.05354	2.70839e-05	0.000101617	down	0	4	0	83	44	74	NA	scaffold21530	5560	5916	+
gene_10575	gene_10575	transcription factor bHLH71-like [Olea europaea var. sylvestris]	bHLH	-2.19666	2.91858e-69	1.13372e-67	down	97	93	110	1478	1202	1504	NA	scaffold21902	2638	4577	+
gene_10752	gene_10752	basic leucine zipper 61-like [Olea europaea var. sylvestris]	bZIP	-8.07141	6.26342e-11	4.35263e-10	down	0	0	0	171	103	183	NA	scaffold22148	3558	4917	-
gene_11378	gene_11378	zinc finger CCCH domain-containing protein 15-like [Olea europaea var. sylvestris]	C3H	-3.28962	1.85214e-26	2.81527e-25	down	12	10	13	338	315	387	NA	scaffold23114	663	3080	-
gene_11455	gene_11455	transcription factor BHLH089-like isoform X1 [Olea europaea var. sylvestris]	bHLH	-4.14067	8.8395e-05	0.000306594	down	14	0	8	444	350	416	NA	scaffold2323	1020	4052	+
gene_11660	gene_11660	protein BASIC PENTACYSTEINE2-like [Olea europaea var. sylvestris]	BBR-BPC	-3.05329	1.86544e-22	2.43508e-21	down	20	24	4	430	357	417	NA	scaffold23567	3834	4694	-
gene_11795	gene_11795	homeobox-leucine zipper protein HOX11-like [Olea europaea var. sylvestris]	HD-ZIP	-5.3059	8.89723e-07	4.08724e-06	down	0	17	6	990	770	918	NA	scaffold23758	3233	4874	-
gene_11968	gene_11968	protein ETHYLENE INSENSITIVE 3-like [Olea europaea var. sylvestris]	EIL	7.41853	3.80884e-152	3.49708e-150	up	500	614	576	10	8	12	NA	scaffold23999	3213	5045	-
gene_12121	gene_12121	probable WRKY transcription factor 33 [Olea europaea var. sylvestris]	WRKY	2.09167	7.47967e-223	1.12068e-220	up	1446	1472	1420	985	909	1205	NA	scaffold2424	12764	15394	+
gene_12221	gene_12221	homeobox-leucine zipper protein HAT4-like isoform X1 [Olea europaea var. sylvestris]	HD-ZIP	2.08066	4.37843e-29	7.24048e-28	up	167	149	153	104	113	119	NA	scaffold24430	1235	2440	+
gene_12394	gene_12394	heat stress transcription factor B-4-like [Olea europaea var. sylvestris]	HSF	-6.86827	2.31344e-07	1.13667e-06	down	0	0	0	65	46	88	NA	scaffold24699	1689	2874	-
gene_12435	gene_12435	heat stress transcription factor B-3-like [Olea europaea var. sylvestris]	HSF	2.02134	2.17071e-59	7.19235e-58	up	305	317	301	222	215	253	NA	scaffold24769	1741	3072	-
gene_12531	gene_12531	homeobox-leucine zipper protein HOX32-like [Olea europaea var. sylvestris]	HD-ZIP	-3.99953	1.83659e-05	7.07571e-05	down	4	12	0	278	205	280	NA	scaffold2494	9472	16296	+
gene_12733	gene_12733	NAC domain-containing protein 86-like [Olea europaea var. sylvestris]	NAC	-5.29838	0.00168908	0.00463795	down	0	0	0	15	26	24	NA	scaffold25238	955	3616	-
gene_13227	gene_13227	NAC domain-containing protein 72-like [Olea europaea var. sylvestris]	NAC	-5.12117	4.13813e-12	3.18046e-11	down	0	5	0	145	149	235	NA	scaffold26079	1876	3197	-
gene_13555	gene_13555	AP2-like ethylene-responsive transcription factor ANT [Olea europaea var. sylvestris]	AP2	-2.6148	0.00020708	0.000675543	down	0	4	8	67	67	89	NA	scaffold2657	12140	15278	-
gene_14542	gene_14542	auxin response factor 19-like isoform X1 [Olea europaea var. sylvestris]	ARF	-2.66946	0	0	down	366	400	356	7329	6189	8209	NA	scaffold2824	4093	9310	-
gene_14837	gene_14837	NAC domain-containing protein 104-like isoform X1 [Olea europaea var. sylvestris]	NAC	-3.17446	0.000242946	0.000783639	down	4	0	2	54	44	70	NA	scaffold2876	3140	4220	-
gene_15396	gene_15396	transcription factor bHLH25-like [Olea europaea var. sylvestris]	bHLH	-7.10064	5.03164e-08	2.66423e-07	down	0	0	0	66	85	76	NA	scaffold29749	1721	3655	-
gene_15436	gene_15436	zinc-finger homeodomain protein 10-like [Olea europaea var. sylvestris]	ZF-HD	-3.66689	0.000643379	0.00191839	down	0	4	0	73	26	55	NA	scaffold29828	1771	2577	-
gene_15851	gene_15851	uncharacterized protein LOC111409094 isoform X1 [Olea europaea var. sylvestris]	C2H2	-3.29722	4.87457e-08	2.58407e-07	down	0	4	8	105	101	154	NA	scaffold30614	2864	5792	+
gene_1590	gene_1590	ethylene-responsive transcription factor ERF014-like [Olea europaea var. sylvestris]	ERF	-3.24571	2.32654e-10	1.53317e-09	down	10	8	0	140	150	232	NA	scaffold11309	6196	6885	-
gene_16852	gene_16852	probable WRKY transcription factor 75 [Olea europaea var. sylvestris]	WRKY	6.74565	0.00131556	0.00369187	up	12	0	7	0	0	0	NA	scaffold32611	3508	4457	+
gene_17368	gene_17368	auxin response factor 3-like isoform X1 [Olea europaea var. sylvestris]	ARF	-8.40734	6.56398e-12	4.95414e-11	down	0	0	0	203	199	159	NA	scaffold3374	5311	10003	-
gene_17854	gene_17854	transcription factor MYB25-like [Olea europaea var. sylvestris]	MYB	-2.75884	0.00131262	0.00368516	down	4	4	0	56	68	35	NA	scaffold3476	8654	9388	+
gene_18589	gene_18589	ethylene-responsive transcription factor 1B-like, partial [Olea europaea var. sylvestris]	ERF	-3.2127	5.40003e-05	0.000193882	down	0	3	4	65	47	87	NA	scaffold36406	77	715	+
gene_18619	gene_18619	probable WRKY transcription factor 75 [Olea europaea var. sylvestris]	WRKY	3.38826	1.04378e-108	6.87506e-107	up	573	512	508	135	177	146	NA	scaffold36467	1069	3745	+
gene_18714	gene_18714	LOB domain-containing protein 37-like [Olea europaea var. sylvestris]	LBD	-2.2621	4.20353e-10	2.69454e-09	down	11	15	12	227	144	183	NA	scaffold3664	2288	3015	+
gene_18970	gene_18970	transcription factor HBI1-like [Olea europaea var. sylvestris]	bHLH	-2.2842	3.69434e-35	7.40199e-34	down	63	37	52	794	652	813	NA	scaffold37188	588	2306	-
gene_19219	gene_19219	zinc-finger homeodomain protein 9 [Sesamum indicum]	ZF-HD	-2.30308	4.63385e-34	9.03866e-33	down	32	49	59	676	604	823	NA	scaffold37726	2251	3147	+
gene_19407	gene_19407	squamosa promoter-binding-like protein 8 [Olea europaea var. sylvestris]	SBP	-5.32757	0.00164355	0.00452843	down	0	0	0	12	25	30	NA	scaffold38163	928	2312	-
gene_19429	gene_19429	nuclear transcription factor Y subunit B-1-like isoform X2 [Olea europaea var. sylvestris]	NF-YB	-7.15392	3.28696e-08	1.76964e-07	down	0	0	0	98	64	77	NA	scaffold3820	10461	11357	+
gene_19663	gene_19663	transcription factor GAMYB [Olea europaea var. sylvestris]	MYB	-5.86285	0.000128347	0.000434445	down	0	0	0	22	43	30	NA	scaffold3874	6099	10375	-
gene_19921	gene_19921	LOB domain-containing protein 37-like [Olea europaea var. sylvestris]	LBD	-5.65393	0.000463261	0.00141797	down	0	0	0	13	40	29	NA	scaffold3937	10422	11124	+
gene_1997	gene_1997	transcription factor bHLH87-like [Olea europaea var. sylvestris]	bHLH	-7.05605	6.07384e-08	3.1876e-07	down	0	0	0	63	71	89	NA	scaffold11649	4020	5294	-
gene_20238	gene_20238	NAC domain-containing protein 86-like [Olea europaea var. sylvestris]	NAC	-3.09323	0.00102175	0.00293225	down	0	8	0	105	48	48	NA	scaffold4007	1976	5330	+
gene_20539	gene_20539	NAC domain-containing protein 90-like [Olea europaea var. sylvestris]	NAC	3.28114	9.84221e-85	4.88866e-83	up	241	326	282	103	63	100	NA	scaffold40890	1779	2703	-
gene_20655	gene_20655	LOB domain-containing protein 1-like [Olea europaea var. sylvestris]	LBD	-6.84492	2.6548e-07	1.29274e-06	down	0	0	0	80	47	67	NA	scaffold41207	635	2434	+
gene_20711	gene_20711	PREDICTED: myb-like protein J [Juglans regia]	MYB_related	-2.75711	7.56118e-10	4.74208e-09	down	8	5	12	121	165	231	NA	scaffold41334	2046	4138	+
gene_20764	gene_20764	zinc finger CCCH domain-containing protein 14-like isoform X5 [Olea europaea var. sylvestris]	C3H	-8.38443	5.35668e-12	4.07906e-11	down	0	0	0	196	157	209	NA	scaffold41483	1965	3591	-
gene_20915	gene_20915	ethylene-responsive transcription factor TINY-like [Olea europaea var. sylvestris]	ERF	-2.3934	0.000226798	0.000735643	down	6	1	8	63	62	121	NA	scaffold41887	1439	2059	+
gene_21871	gene_21871	ethylene-responsive transcription factor ERF095-like [Olea europaea var. sylvestris]	ERF	6.34097	0.00127298	0.00358346	up	3	8	4	0	0	0	NA	scaffold44415	2650	3042	+
gene_2236	gene_2236	transcription factor AS1 [Olea europaea var. sylvestris]	MYB	-2.186	0.000145809	0.000488162	down	5	4	8	86	79	68	NA	scaffold11843	5191	6240	-
gene_2254	gene_2254	scarecrow-like protein 14 [Olea europaea var. sylvestris]	GRAS	-5.06547	5.36638e-10	3.41109e-09	down	0	0	4	136	128	142	NA	scaffold1185	3387	5114	-
gene_22771	gene_22771	probable WRKY transcription factor 71 [Olea europaea var. sylvestris]	WRKY	-5.65166	0.000288775	0.000918965	down	0	0	0	29	22	34	NA	scaffold47187	1452	3148	+
gene_23336	gene_23336	mini zinc finger protein 2-like [Olea europaea var. sylvestris]	ZF-HD	-2.8087	0.0025761	0.00680036	down	3	3	0	37	45	44	NA	scaffold4899	841	1125	+
gene_23468	gene_23468	probable WRKY transcription factor 71 [Olea europaea var. sylvestris]	WRKY	-4.82922	0.0012303	0.00347335	down	0	8	0	254	171	240	NA	scaffold49374	4289	6008	+
gene_24017	gene_24017	nuclear transcription factor Y subunit A-1-like isoform X3 [Olea europaea var. sylvestris]	NF-YA	2.02906	9.45069e-23	1.2492e-21	up	126	130	148	123	82	96	NA	scaffold5101	329	2379	+
gene_2424	gene_2424	transcription factor bHLH87 isoform X1 [Olea europaea var. sylvestris]	bHLH	-2.18453	2.11814e-31	3.81755e-30	down	55	70	39	675	672	918	NA	scaffold12014	785	2059	-
gene_24257	gene_24257	transcription factor MYB16-like [Olea europaea var. sylvestris]	MYB	2.51821	7.66758e-17	7.83979e-16	up	92	70	74	43	47	34	NA	scaffold5182	11905	13861	+
gene_24334	gene_24334	NAC domain-containing protein 92-like [Olea europaea var. sylvestris]	NAC	-2.33325	2.15727e-06	9.43492e-06	down	3	11	12	106	98	199	NA	scaffold52060	1955	3001	+
gene_24635	gene_24635	transcription factor bHLH123-like [Olea europaea var. sylvestris]	bHLH	-3.49325	1.02342e-06	4.66682e-06	down	0	4	4	122	66	85	NA	scaffold5309	4135	6042	+
gene_24665	gene_24665	probable WRKY transcription factor 33 [Olea europaea var. sylvestris]	WRKY	2.34613	1.3914e-173	1.51163e-171	up	777	882	762	493	396	561	NA	scaffold5321	7403	9316	-
gene_25427	gene_25427	protein SHOOT GRAVITROPISM 5-like isoform X1 [Olea europaea var. sylvestris]	C2H2	-5.14031	0.00365103	0.00935539	down	0	0	0	20	26	11	NA	scaffold55903	1717	2837	+
gene_26105	gene_26105	protein RADIALIS-like 3 [Olea europaea var. sylvestris]	MYB_related	2.72823	2.97227e-08	1.60497e-07	up	27	63	39	31	16	11	NA	scaffold584	20802	22697	+
gene_26251	gene_26251	transcription factor PRE6-like [Sesamum indicum]	bHLH	-2.5356	4.97122e-10	3.17026e-09	down	12	15	4	218	149	177	NA	scaffold59009	678	1708	-
gene_26364	gene_26364	WUSCHEL-related homeobox 4-like [Olea europaea var. sylvestris]	WOX	-5.34892	0.00136323	0.00381505	down	0	0	0	25	13	32	NA	scaffold59493	2794	3690	+
gene_26826	gene_26826	protein tesmin/TSO1-like CXC 2 isoform X1 [Olea europaea var. sylvestris]	CPP	-2.35385	5.57913e-73	2.30511e-71	down	100	119	93	1798	1424	1605	NA	scaffold6126	503	5735	-
gene_27130	gene_27130	uncharacterized protein LOC111367031 [Olea europaea var. sylvestris]	MYB_related	-2.05983	0.00112729	0.00320743	down	0	12	9	87	83	91	NA	scaffold6253	1560	6349	+
gene_27317	gene_27317	uncharacterized protein LOC111382490 [Olea europaea var. sylvestris]	CPP	-2.92327	3.93393e-12	3.02949e-11	down	4	7	26	252	295	301	NA	scaffold6337	4941	11649	-
gene_27680	gene_27680	homeobox-leucine zipper protein ATHB-12 [Olea europaea var. sylvestris]	HD-ZIP	-2.74052	2.7753e-31	4.97565e-30	down	19	33	21	463	435	583	NA	scaffold6500	636	1603	+
gene_27821	gene_27821	hypothetical protein CDL12_14341 [Handroanthus impetiginosus]	GRF	-8.0516	5.69624e-11	3.96859e-10	down	0	0	0	154	122	171	NA	scaffold65613	13	1893	-
gene_2793	gene_2793	BEL1-like homeodomain protein 3 [Olea europaea var. sylvestris]	TALE	-2.96954	4.21397e-33	7.98547e-32	down	23	33	13	546	434	669	NA	scaffold1236	12305	15942	-
gene_28132	gene_28132	dof zinc finger protein DOF5.6 [Olea europaea var. sylvestris]	Dof	-7.2317	3.32047e-08	1.78733e-07	down	0	0	0	70	52	137	NA	scaffold6692	5051	6694	-
gene_28475	gene_28475	transcription factor MYB16-like [Olea europaea var. sylvestris]	MYB	-6.75689	4.26813e-07	2.03191e-06	down	0	0	0	59	60	61	NA	scaffold68576	1206	2283	+
gene_2914	gene_2914	ethylene-responsive transcription factor WIN1-like [Olea europaea var. sylvestris]	ERF	-5.73149	0.000277494	0.000885961	down	0	0	0	21	18	53	NA	scaffold12503	4364	5059	+
gene_29305	gene_29305	heat stress transcription factor B-2b-like [Olea europaea var. sylvestris]	HSF	2.13067	2.46768e-17	2.58415e-16	up	110	93	86	62	73	64	NA	scaffold72516	1476	2689	+
gene_29433	gene_29433	transcription factor BHLH094-like isoform X2 [Olea europaea var. sylvestris]	bHLH	-3.11392	1.33508e-06	6.01262e-06	down	0	4	8	124	102	85	NA	scaffold7323	3050	5024	-
gene_29482	gene_29482	ethylene-responsive transcription factor ERF113-like isoform X1 [Olea europaea var. sylvestris]	ERF	-4.19027	5.14185e-06	2.14295e-05	down	4	0	0	81	64	79	NA	scaffold7344	8203	10660	+
gene_30436	gene_30436	Transcription factor, Myb superfamily [Handroanthus impetiginosus]	MYB	-3.50264	7.0193e-09	4.04103e-08	down	8	0	3	128	121	132	NA	scaffold78580	801	2186	-
gene_31580	gene_31580	transcription factor bHLH96-like [Olea europaea var. sylvestris]	bHLH	2.16525	4.78783e-09	2.79791e-08	up	88	43	88	58	27	68	NA	scaffold8518	616	1814	-
gene_32832	gene_32832	protein SENSITIVE TO PROTON RHIZOTOXICITY 1-like [Olea europaea var. sylvestris]	C2H2	3.4899	2.32336e-22	3.02848e-21	up	61	63	54	15	16	17	NA	scaffold9308	2548	3906	-
gene_33589	gene_33589	bZIP transcription factor TGA10-like isoform X1 [Olea europaea var. sylvestris]	bZIP	10.4177	9.83492e-18	1.04516e-16	up	99	68	81	0	0	0	NA	scaffold985	11828	15804	-
gene_3648	gene_3648	protein indeterminate-domain 2-like isoform X1 [Olea europaea var. sylvestris]	C2H2	-3.87774	2.28416e-06	9.96589e-06	down	0	6	0	104	78	80	NA	scaffold13230	3518	5686	+
gene_4063	gene_4063	protein SHOOT GRAVITROPISM 5-like [Olea europaea var. sylvestris]	C2H2	-2.52765	1.89331e-41	4.40142e-40	down	50	60	32	933	681	873	NA	scaffold13625	3316	5115	+
gene_4105	gene_4105	transcription factor bHLH62-like [Olea europaea var. sylvestris]	bHLH	-2.67394	5.94144e-06	2.45707e-05	down	0	15	5	120	108	154	NA	scaffold13650	7123	8518	-
gene_4311	gene_4311	putative NAC domain-containing protein 94 [Olea europaea var. sylvestris]	NAC	9.77335	7.87278e-15	7.17523e-14	up	54	79	28	0	0	0	NA	scaffold13874	3426	4759	+
gene_4402	gene_4402	uncharacterized protein LOC111395636 [Olea europaea var. sylvestris]	C2H2	-2.03908	4.39102e-10	2.81341e-09	down	17	13	17	179	177	233	NA	scaffold13966	3384	6074	-
gene_4703	gene_4703	zinc finger CCCH domain-containing protein 2-like [Olea europaea var. sylvestris]	C3H	-2.2175	3.36829e-08	1.81199e-07	down	8	8	27	216	178	216	NA	scaffold14287	2526	3566	+
gene_475	gene_475	WUSCHEL-related homeobox 4-like [Olea europaea var. sylvestris]	WOX	-5.16574	0.00286	0.0074774	down	0	0	0	22	22	15	NA	scaffold10384	4906	5820	+
gene_4795	gene_4795	ethylene-responsive transcription factor ERF003-like [Olea europaea var. sylvestris]	ERF	-2.25191	1.5807e-16	1.58064e-15	down	19	22	22	347	231	339	NA	scaffold14404	8475	9148	-
gene_5024	gene_5024	ethylene-responsive transcription factor 1B-like [Olea europaea var. sylvestris]	ERF	2.19712	1.5673e-11	1.14489e-10	up	60	54	76	37	30	61	NA	scaffold14660	3760	4437	+
gene_6641	gene_6641	homeobox-leucine zipper protein HOX11-like isoform X2 [Olea europaea var. sylvestris]	HD-ZIP	-5.80233	0.000528292	0.00160049	down	0	0	0	5	47	39	NA	scaffold16560	2109	3950	-
gene_7131	gene_7131	probable WRKY transcription factor 23 [Olea europaea var. sylvestris]	WRKY	2.31509	1.44369e-29	2.44369e-28	up	190	150	176	84	98	135	NA	scaffold1716	938	2225	+
gene_7479	gene_7479	BEL1-like homeodomain protein 7 [Olea europaea var. sylvestris]	TALE	-2.02511	5.79967e-25	8.36336e-24	down	32	57	60	626	499	723	NA	scaffold175	8476	10843	+
gene_8051	gene_8051	probable WRKY transcription factor 71 [Olea europaea var. sylvestris]	WRKY	2.95635	7.74051e-11	5.33694e-10	up	43	42	28	11	16	17	NA	scaffold18310	1925	3779	+
gene_8641	gene_8641	myb family transcription factor PHL11 [Olea europaea var. sylvestris]	G2-like	-5.40179	0.00115564	0.00328092	down	0	0	0	20	14	39	NA	scaffold19094	10028	11703	+
gene_8756	gene_8756	transcription factor bHLH78-like [Olea europaea var. sylvestris]	bHLH	-2.87736	2.75199e-28	4.42999e-27	down	15	22	17	391	363	449	NA	scaffold19245	4964	7429	+
gene_9064	gene_9064	transcription factor MYB41-like [Olea europaea var. sylvestris]	MYB	2.23988	1.37783e-05	5.41305e-05	up	33	31	30	30	7	25	NA	scaffold19676	2268	3849	+
gene_9452	gene_9452	ethylene-responsive transcription factor 1B-like [Olea europaea var. sylvestris]	ERF	-2.00026	1.70389e-08	9.40744e-08	down	9	22	14	190	140	218	NA	scaffold20198	1569	2246	+
gene_9546	gene_9546	uncharacterized protein LOC105164125 [Sesamum indicum]	MYB	-5.7107	0.000557901	0.00168422	down	0	0	0	40	6	46	NA	scaffold2034	4355	8653	-
gene_9576	gene_9576	transcription factor MYB8-like [Olea europaea var. sylvestris]	MYB	-2.70518	2.56247e-07	1.25191e-06	down	0	16	8	150	149	167	NA	scaffold20397	3244	4150	+
gene_9791	gene_9791	MADS-box protein JOINTLESS-like [Olea europaea var. sylvestris]	M-type_MADS	3.24727	1.08404e-05	4.32175e-05	up	23	23	34	10	0	17	NA	scaffold20727	1719	2924	-
gene_9971	gene_9971	nuclear transcription factor Y subunit B-1-like isoform X1 [Olea europaea var. sylvestris]	NF-YB	-5.99123	5.80133e-05	0.000207136	down	0	0	0	31	44	29	NA	scaffold20999	3103	4583	-
gene_9997	gene_9997	transcription factor TGA3-like isoform X2 [Olea europaea var. sylvestris]	bZIP	-5.56039	0.000522473	0.00158383	down	0	0	0	18	23	39	NA	scaffold2102	5375	9021	-

## Sheet: R7SR vs. R7CR
Transcripts	GeneName	GeneDescription	TF family	log2FC	pvalue	FDR	regulations	R7SR_1	R7SR_2	R7SR_3	R7CR_1	R7CR_2	R7CR_3	transcriptType	chromosome	start	end	strand
gene_10009	gene_10009	myb family transcription factor EFM-like [Olea europaea var. sylvestris]	G2-like	-9.5355	6.33451e-14	2.69418e-13	down	0	0	0	50	60	31	NA	scaffold21054	345	2392	-
gene_10041	gene_10041	ABSCISIC ACID-INSENSITIVE 5-like protein 5 isoform X1 [Olea europaea var. sylvestris]	bZIP	2.05139	7.0557e-08	1.93635e-07	up	2251	1317	1775	90	147	202	NA	scaffold21096	2788	5880	-
gene_10058	gene_10058	GATA transcription factor 1-like [Olea europaea var. sylvestris]	GATA	-7.10517	0.000120524	0.000274542	down	0	12	0	193	259	193	NA	scaffold21112	6839	8447	-
gene_1013	gene_1013	nuclear transcription factor Y subunit gamma-like isoform X6 [Olea europaea var. sylvestris]	NF-YC	-10.9696	6.9419e-20	5.28134e-19	down	0	0	0	103	144	134	NA	scaffold10813	1469	7915	+
gene_10189	gene_10189	transcription factor DIVARICATA-like [Olea europaea var. sylvestris]	MYB	-12.0843	1.89193e-24	2.32425e-23	down	0	0	0	261	296	266	NA	scaffold21317	7331	8507	-
gene_10244	gene_10244	zinc finger CCCH domain-containing protein 32-like [Olea europaea var. sylvestris]	C3H	-10.7176	2.18681e-19	1.57704e-18	down	0	0	0	104	113	102	NA	scaffold21391	14	2732	-
gene_1025	gene_1025	ethylene-responsive transcription factor 1-like [Olea europaea var. sylvestris]	ERF	2.1446	4.54695e-12	1.66276e-11	up	6465	3355	4542	316	331	452	NA	scaffold108241	491	1195	+
gene_10251	gene_10251	homeobox protein knotted-1-like LET12 isoform X1 [Olea europaea var. sylvestris]	TALE	-3.24189	1.82431e-08	5.20432e-08	down	268	828	982	2250	2527	2042	NA	scaffold213	2607	5562	+
gene_10283	gene_10283	NAC domain-containing protein 90-like [Olea europaea var. sylvestris]	NAC	-14.4288	8.36783e-34	2.07139e-32	down	0	0	0	1462	1461	1250	NA	scaffold21449	4952	5848	-
gene_103	gene_103	transcription factor bHLH48 [Sesamum indicum]	bHLH	-11.9631	1.5453e-23	1.73262e-22	down	0	0	0	273	242	239	NA	scaffold10079	713	6670	+
gene_10323	gene_10323	transcription factor TCP13-like [Olea europaea var. sylvestris]	TCP	-11.8383	7.59718e-23	7.89642e-22	down	0	0	0	258	218	215	NA	scaffold21517	4432	5466	-
gene_10329	gene_10329	transcription factor UNE10-like [Olea europaea var. sylvestris]	bHLH	-14.5673	5.63339e-35	1.49935e-33	down	0	0	0	1493	1577	1526	NA	scaffold21529	1350	4694	-
gene_10341	gene_10341	NAC transcription factor 29-like [Olea europaea var. sylvestris]	NAC	3.0366	4.28383e-11	1.45409e-10	up	1223	542	559	34	28	34	NA	scaffold21548	4317	5462	+
gene_10491	gene_10491	protein FAR-RED ELONGATED HYPOCOTYL 3 isoform X1 [Olea europaea var. sylvestris]	FAR1	-5.51398	0.000827305	0.00177457	down	44	115	0	956	890	876	NA	scaffold21769	309	3788	+
gene_10514	gene_10514	NAC domain-containing protein 71-like [Olea europaea var. sylvestris]	NAC	-9.14622	1.97569e-13	8.06253e-13	down	0	0	0	43	36	28	NA	scaffold21795	3904	5378	+
gene_10575	gene_10575	transcription factor bHLH71-like [Olea europaea var. sylvestris]	bHLH	-10.6321	8.25524e-19	5.60736e-18	down	0	0	0	97	93	110	NA	scaffold21902	2638	4577	+
gene_1059	gene_1059	transcription factor TCP15-like isoform X1 [Olea europaea var. sylvestris]	TCP	-10.5859	2.05801e-13	8.37914e-13	down	0	0	0	159	74	54	NA	scaffold10852	5097	6120	+
gene_10638	gene_10638	trihelix transcription factor ASIL2-like [Olea europaea var. sylvestris]	Trihelix	2.46033	4.81412e-30	9.61233e-29	up	2262	2544	3353	168	194	146	NA	scaffold2199	516	2033	-
gene_10647	gene_10647	transcription factor ICE1-like [Olea europaea var. sylvestris]	bHLH	-11.4691	5.67232e-20	4.35288e-19	down	0	0	0	122	242	178	NA	scaffold22002	2066	5662	+
gene_1065	gene_1065	squamosa promoter-binding-like protein 1 [Olea europaea var. sylvestris]	SBP	-2.17902	0.00325168	0.00660058	down	223	825	234	704	796	635	NA	scaffold1085	2206	8358	+
gene_10685	gene_10685	auxin response factor 5-like isoform X1 [Olea europaea var. sylvestris]	ARF	-7.97454	2.90138e-06	7.25829e-06	down	0	0	0	19	25	4	NA	scaffold22066	1366	5859	-
gene_10691	gene_10691	ethylene-responsive transcription factor 2-like [Olea europaea var. sylvestris]	ERF	3.14141	2.80258e-40	9.18586e-39	up	8922	5067	10005	284	335	295	NA	scaffold2206	19911	20660	-
gene_10701	gene_10701	WRKY transcription factor 22-like [Olea europaea var. sylvestris]	WRKY	3.71461	8.96323e-31	1.88061e-29	up	5605	4779	3548	141	120	106	NA	scaffold22082	3037	4334	-
gene_1075	gene_1075	uncharacterized protein LOC111380480 [Olea europaea var. sylvestris]	Trihelix	-11.7003	8.83611e-23	9.11912e-22	down	0	0	0	215	202	212	NA	scaffold10870	6227	7516	-
gene_10777	gene_10777	zinc finger CCCH domain-containing protein 29-like [Olea europaea var. sylvestris]	C3H	-3.08354	0	0	down	4442	4352	5187	12892	14293	13454	NA	scaffold22184	695	2638	-
gene_10780	gene_10780	ethylene-responsive transcription factor ERF087-like [Sesamum indicum]	ERF	8.14062	1.82354e-09	5.53607e-09	up	93	120	250	0	0	0	NA	scaffold22192	2135	2968	-
gene_10884	gene_10884	transcription factor PRE6-like [Olea europaea var. sylvestris]	bHLH	-6.82554	0.000159234	0.000359645	down	0	0	0	12	2	7	NA	scaffold22347	1139	1937	+
gene_10919	gene_10919	uncharacterized protein LOC111386127 isoform X1 [Olea europaea var. sylvestris]	Trihelix	4.97354	3.05988e-46	1.16468e-44	up	1741	1150	1543	10	14	24	NA	scaffold22407	2932	4338	-
gene_10942	gene_10942	transcription factor TCP20-like [Olea europaea var. sylvestris]	TCP	-2.25246	3.75201e-08	1.04744e-07	down	275	133	159	342	219	349	NA	scaffold22445	6835	7731	-
gene_10970	gene_10970	homeobox-leucine zipper protein ATHB-6-like [Olea europaea var. sylvestris]	HD-ZIP	-3.47224	3.40968e-11	1.16612e-10	down	202	546	646	1722	1799	1831	NA	scaffold22485	2621	3731	-
gene_11037	gene_11037	transcription factor MYB108-like [Olea europaea var. sylvestris]	MYB	9.18635	1.85274e-12	6.98767e-12	up	388	331	204	0	0	0	NA	scaffold2257	14890	16294	+
gene_11140	gene_11140	transcription factor MYB3R-3-like [Olea europaea var. sylvestris]	MYB	-10.9369	1.47924e-19	1.08734e-18	down	0	0	0	109	155	109	NA	scaffold22741	795	6567	+
gene_11183	gene_11183	transcription factor PIF3-like isoform X1 [Olea europaea var. sylvestris]	bHLH	-11.0602	2.18397e-19	1.5759e-18	down	0	0	0	118	179	110	NA	scaffold2280	1895	6351	+
gene_11253	gene_11253	bZIP transcription factor 44-like [Olea europaea var. sylvestris]	bZIP	6.23161	1.66745e-117	1.76572e-115	up	15463	9335	15252	43	76	62	NA	scaffold22911	205	681	-
gene_11256	gene_11256	R2R3 MYB domain transcription factor [Fraxinus velutina]	MYB	-10.9971	1.88827e-17	1.1106e-16	down	0	0	0	83	125	180	NA	scaffold22917	1279	2495	+
gene_11274	gene_11274	LOW QUALITY PROTEIN: beta-amylase 8 [Olea europaea var. sylvestris]	BES1	-11.0256	1.72946e-20	1.40405e-19	down	0	0	0	127	141	127	NA	scaffold2293	16823	24722	+
gene_11337	gene_11337	uncharacterized protein At4g06598-like [Olea europaea var. sylvestris]	bZIP	-10.7948	2.28166e-19	1.64066e-18	down	0	0	0	105	106	125	NA	scaffold2303	7115	9525	+
gene_11444	gene_11444	dof zinc finger protein DOF1.6-like [Olea europaea var. sylvestris]	Dof	4.74668	2.69885e-14	1.18467e-13	up	397	199	523	2	8	4	NA	scaffold23223	2227	3003	-
gene_11475	gene_11475	dehydration-responsive element-binding protein 1B-like [Olea europaea var. sylvestris]	ERF	-2.93539	2.76454e-61	1.41242e-59	down	634	409	704	1422	1462	1623	NA	scaffold23264	3045	3719	-
gene_11501	gene_11501	auxin response factor 10-like [Olea europaea var. sylvestris]	ARF	-9.58652	1.54583e-14	6.91661e-14	down	0	0	0	60	47	38	NA	scaffold2330	1750	4408	+
gene_11617	gene_11617	squamosa promoter-binding-like protein 1 [Olea europaea var. sylvestris]	SBP	-13.3624	2.83328e-29	5.32801e-28	down	0	0	0	616	773	611	NA	scaffold23510	2291	9811	-
gene_11660	gene_11660	protein BASIC PENTACYSTEINE2-like [Olea europaea var. sylvestris]	BBR-BPC	3.86747	3.91314e-10	1.2436e-09	up	702	558	790	20	24	4	NA	scaffold23567	3834	4694	-
gene_11747	gene_11747	LOB domain-containing protein 1-like [Olea europaea var. sylvestris]	LBD	-7.05874	4.50616e-06	1.11435e-05	down	0	0	0	8	4	13	NA	scaffold23680	1852	3060	+
gene_11777	gene_11777	dr1-associated corepressor [Sesamum indicum]	NF-YC	-8.76436	2.79935e-11	9.64341e-11	down	0	0	0	23	20	39	NA	scaffold23723	3623	6471	+
gene_11791	gene_11791	NAC domain containing protein 50-like [Olea europaea var. sylvestris]	NAC	-9.76349	9.55646e-16	4.76938e-15	down	0	0	0	61	49	54	NA	scaffold23749	711	4052	+
gene_11805	gene_11805	ethylene-responsive transcription factor TINY-like [Olea europaea var. sylvestris]	ERF	-7.85755	4.06306e-08	1.13186e-07	down	0	0	0	8	13	23	NA	scaffold23770	9459	10184	+
gene_11845	gene_11845	hypothetical protein CDL12_14326 [Handroanthus impetiginosus]	Dof	-7.32676	3.5187e-06	8.75575e-06	down	0	0	0	11	4	15	NA	scaffold23815	5054	5533	-
gene_12002	gene_12002	transcription factor PCL1-like [Olea europaea var. sylvestris]	G2-like	3.59564	3.3955e-31	7.30992e-30	up	6091	6870	7221	202	248	128	NA	scaffold24041	6073	7110	-
gene_12007	gene_12007	probable transcription factor PosF21 [Olea europaea var. sylvestris]	bZIP	-8.50885	3.24931e-12	1.19885e-11	down	0	0	0	22	24	23	NA	scaffold24048	2136	5601	-
gene_12012	gene_12012	transcription factor SRM1-like [Olea europaea var. sylvestris]	MYB_related	2.20309	1.89033e-16	1.00732e-15	up	509	318	436	37	31	25	NA	scaffold24052	6463	8600	+
gene_12018	gene_12018	ethylene-responsive transcription factor RAP2-4-like [Olea europaea var. sylvestris]	ERF	2.10274	7.08291e-174	1.25362e-171	up	11233	9959	13312	881	943	916	NA	scaffold24067	1308	2387	-
gene_12095	gene_12095	transcription factor bHLH128-like isoform X1 [Olea europaea var. sylvestris]	bHLH	4.57323	2.05933e-130	2.45327e-128	up	3502	2936	3204	50	52	37	NA	scaffold24207	2957	5134	-
gene_12221	gene_12221	homeobox-leucine zipper protein HAT4-like isoform X1 [Olea europaea var. sylvestris]	HD-ZIP	-11.2778	4.2142e-21	3.63339e-20	down	0	0	0	167	149	153	NA	scaffold24430	1235	2440	+
gene_12283	gene_12283	dof zinc finger protein DOF1.6-like [Olea europaea var. sylvestris]	Dof	4.10035	3.43619e-19	2.43342e-18	up	941	610	538	8	15	19	NA	scaffold24529	8734	9480	-
gene_12352	gene_12352	trihelix transcription factor GT-3b-like [Olea europaea var. sylvestris]	Trihelix	3.52609	0.00423499	0.00849776	up	328	99	398	10	0	13	NA	scaffold2462	83	869	+
gene_12422	gene_12422	probable WRKY transcription factor 33 [Olea europaea var. sylvestris]	WRKY	-5.86228	2.03647e-09	6.16138e-09	down	12	142	202	2444	2429	2258	NA	scaffold24743	2635	4529	-
gene_12454	gene_12454	zinc finger CCCH domain-containing protein 32-like isoform X1 [Olea europaea var. sylvestris]	C3H	-10.1889	6.03769e-17	3.3871e-16	down	0	0	0	56	86	80	NA	scaffold247	8075	13041	+
gene_1254	gene_1254	NAC transcription factor 29-like [Olea europaea var. sylvestris]	NAC	4.53512	1.07084e-36	3.05343e-35	up	566	606	864	8	12	10	NA	scaffold11021	1315	2570	+
gene_12569	gene_12569	myb family transcription factor PHL5-like [Olea europaea var. sylvestris]	G2-like	-11.2573	1.05218e-20	8.71392e-20	down	0	0	0	149	187	129	NA	scaffold2499	14043	15760	+
gene_12609	gene_12609	transcription factor MYB1R1-like [Olea europaea var. sylvestris]	MYB_related	6.28233	1.1715e-06	3.01375e-06	up	2924	2997	3609	12	31	0	NA	scaffold25055	1924	3961	-
gene_12708	gene_12708	WUSCHEL-related homeobox 8-like [Olea europaea var. sylvestris]	WOX	-10.9107	1.05179e-19	7.84299e-19	down	0	0	0	103	146	117	NA	scaffold25199	1727	3972	-
gene_12842	gene_12842	transcription factor MYB41-like [Olea europaea var. sylvestris]	MYB	-10.5954	5.74307e-19	3.96179e-18	down	0	0	0	94	101	98	NA	scaffold25405	1283	2976	+
gene_12864	gene_12864	WRKY transcription factor 22-like [Olea europaea var. sylvestris]	WRKY	7.2483	0.000102167	0.000234039	up	2191	2241	2737	0	17	0	NA	scaffold2544	15305	16511	-
gene_12892	gene_12892	heat stress transcription factor A-3-like [Olea europaea var. sylvestris]	HSF	-4.87147	0.000738407	0.00159077	down	49	18	0	230	258	193	NA	scaffold254	4011	6391	+
gene_12973	gene_12973	ethylene-responsive transcription factor ERF020-like [Olea europaea var. sylvestris]	ERF	8.09442	1.89994e-06	4.81131e-06	up	57	72	333	0	0	0	NA	scaffold25647	2125	2523	+
gene_12996	gene_12996	protein ETHYLENE INSENSITIVE 3-like [Olea europaea var. sylvestris]	EIL	2.50639	2.17909e-147	3.12114e-145	up	45347	41186	43610	2560	2776	2540	NA	scaffold25686	3012	4853	-
gene_13044	gene_13044	NAC transcription factor 32-like [Olea europaea var. sylvestris]	NAC	5.31544	2.15412e-24	2.6333e-23	up	4907	3392	4523	44	15	49	NA	scaffold25764	1178	2399	+
gene_13070	gene_13070	BES1/BZR1 homolog protein 4-like [Olea europaea var. sylvestris]	BES1	-11.5242	2.1759e-21	1.93389e-20	down	0	0	0	213	165	177	NA	scaffold25802	1707	4959	-
gene_13119	gene_13119	transcription factor TCP4-like [Olea europaea var. sylvestris]	TCP	-9.45107	3.86481e-14	1.67629e-13	down	0	0	0	42	35	55	NA	scaffold25903	616	1809	-
gene_13163	gene_13163	ethylene-responsive transcription factor ERF017-like [Olea europaea var. sylvestris]	ERF	-7.5723	2.07034e-09	6.25926e-09	down	0	0	0	13	12	11	NA	scaffold25994	2368	3031	+
gene_13227	gene_13227	NAC domain-containing protein 72-like [Olea europaea var. sylvestris]	NAC	5.98061	3.17294e-07	8.39801e-07	up	388	179	348	0	5	0	NA	scaffold26079	1876	3197	-
gene_13282	gene_13282	transcription factor bHLH80-like isoform X2 [Olea europaea var. sylvestris]	bHLH	-10.0248	1.06821e-15	5.29808e-15	down	0	0	0	78	72	47	NA	scaffold26160	4102	6280	+
gene_13341	gene_13341	myb-related protein 308-like [Olea europaea var. sylvestris]	MYB_related	-8.42826	3.25449e-10	1.03948e-09	down	0	0	0	29	23	13	NA	scaffold26258	3296	4504	-
gene_13355	gene_13355	transcription factor PIF7-like isoform X2 [Olea europaea var. sylvestris]	bHLH	-10.3155	1.01877e-17	6.1661e-17	down	0	0	0	66	91	85	NA	scaffold26283	2916	5188	-
gene_13375	gene_13375	uncharacterized protein At4g06598-like [Olea europaea var. sylvestris]	bZIP	-8.70481	8.39711e-11	2.78917e-10	down	0	0	0	15	39	26	NA	scaffold2630	17165	19396	+
gene_13376	gene_13376	zinc finger transcription factor YY1 [Olea europaea var. sylvestris]	C2H2	-10.759	2.19586e-19	1.5831e-18	down	0	0	0	98	127	104	NA	scaffold2630	21609	25873	-
gene_13557	gene_13557	transcription factor RADIALIS-like [Olea europaea var. sylvestris]	MYB_related	-8.64482	4.73289e-11	1.59995e-10	down	0	0	0	16	25	35	NA	scaffold26580	3174	3401	+
gene_1359	gene_1359	ethylene-responsive transcription factor ERF038-like [Olea europaea var. sylvestris]	ERF	-8.00413	1.01133e-06	2.61067e-06	down	0	0	0	5	17	27	NA	scaffold11115	2257	2973	+
gene_13590	gene_13590	transcription factor GLABRA 3-like isoform X1 [Olea europaea var. sylvestris]	bHLH	-6.71838	0.000810203	0.00173909	down	0	18	0	214	264	264	NA	scaffold26626	604	4516	-
gene_1363	gene_1363	homeobox-leucine zipper protein ATHB-12-like isoform X1 [Olea europaea var. sylvestris]	HD-ZIP	-8.93832	1.30262e-11	4.59993e-11	down	0	0	0	23	48	23	NA	scaffold111197	110	954	-
gene_13763	gene_13763	PREDICTED: uncharacterized protein LOC105765014 isoform X2 [Gossypium raimondii]	LSD	-12.4213	1.15717e-25	1.61632e-24	down	0	0	0	353	356	329	NA	scaffold2691	4083	5357	-
gene_13807	gene_13807	probable WRKY transcription factor 40 [Olea europaea var. sylvestris]	WRKY	4.66325	5.01782e-07	1.31685e-06	up	557	323	385	9	8	0	NA	scaffold269	1856	3702	+
gene_1392	gene_1392	NAC domain-containing protein 21/22-like [Olea europaea var. sylvestris]	NAC	-10.5875	3.08085e-18	1.96805e-17	down	0	0	0	107	83	100	NA	scaffold11138	4564	7040	+
gene_13927	gene_13927	heat stress transcription factor B-2b-like [Olea europaea var. sylvestris]	HSF	6.41971	3.50999e-109	3.35807e-107	up	5098	3855	6144	12	27	21	NA	scaffold271	3248	4337	+
gene_13930	gene_13930	transcription factor bHLH78-like [Olea europaea var. sylvestris]	bHLH	-13.0964	5.74742e-28	9.77456e-27	down	0	0	0	598	553	504	NA	scaffold27203	3419	5588	-
gene_13996	gene_13996	transcription factor bHLH74-like [Olea europaea var. sylvestris]	bHLH	-12.3944	1.17178e-24	1.46718e-23	down	0	0	0	263	390	371	NA	scaffold27316	1455	4080	+
gene_1418	gene_1418	trihelix transcription factor GT-2-like [Olea europaea var. sylvestris]	Trihelix	-13.1053	2.46502e-28	4.34428e-27	down	0	0	0	571	585	512	NA	scaffold11160	2495	4794	-
gene_14215	gene_14215	uncharacterized protein LOC111377274 [Olea europaea var. sylvestris]	ERF	5.70036	7.95323e-76	5.05316e-74	up	1856	1570	1708	8	18	8	NA	scaffold27679	11373	12984	-
gene_14255	gene_14255	protein RADIALIS-like 3 [Olea europaea var. sylvestris]	MYB_related	-11.691	1.10113e-22	1.1233e-21	down	0	0	0	206	236	185	NA	scaffold27744	2010	2282	+
gene_14322	gene_14322	ethylene-responsive transcription factor CRF4-like [Olea europaea var. sylvestris]	ERF	-7.47458	5.75691e-06	1.41659e-05	down	0	0	0	18	4	11	NA	scaffold27872	2382	3512	-
gene_14338	gene_14338	B3 domain-containing protein At2g36080-like isoform X1 [Olea europaea var. sylvestris]	B3	-9.76993	1.14013e-15	5.64237e-15	down	0	0	0	51	49	65	NA	scaffold278	1107	2811	+
gene_14367	gene_14367	NAC domain-containing protein 82-like isoform X2 [Olea europaea var. sylvestris]	NAC	-11.2055	2.5178e-16	1.32292e-15	down	0	0	0	93	252	110	NA	scaffold27957	462	3688	-
gene_14371	gene_14371	myb-related protein 306-like [Olea europaea var. sylvestris]	MYB	-10.2007	2.08502e-16	1.10608e-15	down	0	0	0	57	71	95	NA	scaffold27960	6034	7299	-
gene_14445	gene_14445	transcription factor RF2a-like [Olea europaea var. sylvestris]	bZIP	-11.8956	1.34938e-23	1.51914e-22	down	0	0	0	247	248	226	NA	scaffold28081	4828	7966	+
gene_14546	gene_14546	NAC domain-containing protein 43-like [Olea europaea var. sylvestris]	NAC	-9.22414	2.60835e-13	1.05402e-12	down	0	0	0	46	40	27	NA	scaffold2825	1104	2983	-
gene_14560	gene_14560	trihelix transcription factor GTL2 [Olea europaea var. sylvestris]	Trihelix	-9.08867	7.76946e-13	3.01094e-12	down	0	0	0	27	30	46	NA	scaffold28292	742	2637	+
gene_14571	gene_14571	auxin response factor 18-like [Olea europaea var. sylvestris]	ARF	-10.7597	8.63688e-18	5.27256e-17	down	0	0	0	78	109	142	NA	scaffold2831	12131	14864	-
gene_14591	gene_14591	ethylene-responsive transcription factor ERF061 [Olea europaea var. sylvestris]	ERF	-9.91717	1.03271e-11	3.67562e-11	down	0	0	0	24	74	87	NA	scaffold28354	1390	2269	-
gene_1471	gene_1471	auxin response factor 2-like [Sesamum indicum]	ARF	-11.3323	2.80694e-21	2.46642e-20	down	0	0	0	148	158	182	NA	scaffold11201	718	5132	+
gene_14732	gene_14732	myb family transcription factor PHL8-like isoform X1 [Olea europaea var. sylvestris]	G2-like	-10.3654	4.02106e-15	1.89642e-14	down	0	0	0	65	131	57	NA	scaffold28563	3340	4782	+
gene_14946	gene_14946	GRAS family transcription factor family protein [Fraxinus mandshurica]	GRAS	-3.80235	3.96648e-06	9.84331e-06	down	78	8	86	291	227	256	NA	scaffold2897	894	2720	+
gene_14947	gene_14947	transcription factor SPATULA-like isoform X1 [Olea europaea var. sylvestris]	bHLH	-10.6058	7.33559e-19	5.01154e-18	down	0	0	0	91	97	107	NA	scaffold28980	2173	6710	-
gene_15002	gene_15002	axial regulator YABBY 1 [Sesamum indicum]	YABBY	-10.0526	3.42991e-14	1.49236e-13	down	0	0	0	45	56	100	NA	scaffold2906	5303	8356	+
gene_15044	gene_15044	cyclic dof factor 2-like [Olea europaea var. sylvestris]	Dof	-10.5338	9.50072e-19	6.4042e-18	down	0	0	0	87	101	93	NA	scaffold29164	1185	4566	-
gene_15157	gene_15157	heat shock factor protein HSF24-like [Olea europaea var. sylvestris]	HSF	-6.53542	0.00217895	0.00450048	down	0	26	0	341	303	298	NA	scaffold29368	6557	9768	+
gene_15230	gene_15230	MADS-box protein JOINTLESS-like [Olea europaea var. sylvestris]	MIKC_MADS	-2.07128	2.526e-22	2.48478e-21	down	195	180	296	319	296	339	NA	scaffold29482	1983	4681	-
gene_1527	gene_1527	zinc finger CCCH domain-containing protein ZFN-like isoform X1 [Olea europaea var. sylvestris]	C3H	-11.8723	7.10129e-23	7.42459e-22	down	0	0	0	227	211	270	NA	scaffold11254	2944	9459	+
gene_1548	gene_1548	protein REVEILLE 8 [Olea europaea var. sylvestris]	MYB_related	-9.28509	1.53759e-14	6.88347e-14	down	0	0	0	40	38	40	NA	scaffold11279	2510	7694	+
gene_15489	gene_15489	NAC036 protein [Fraxinus mandshurica]	NAC	-15.1357	1.29223e-37	3.82558e-36	down	0	0	0	2239	2384	2194	NA	scaffold29926	3335	4274	+
gene_15498	gene_15498	NAC domain-containing protein 73-like [Olea europaea var. sylvestris]	NAC	-8.06433	2.75534e-08	7.7673e-08	down	0	0	0	21	8	21	NA	scaffold29943	719	2138	-
gene_15565	gene_15565	probable WRKY transcription factor 40 [Olea europaea var. sylvestris]	WRKY	-8.79904	4.72551e-08	1.3108e-07	down	0	0	0	31	9	43	NA	scaffold3003	8055	10658	-
gene_15583	gene_15583	transcription factor PIF4-like [Olea europaea var. sylvestris]	bHLH	-13.1234	1.38356e-28	2.4843e-27	down	0	0	0	559	596	535	NA	scaffold30066	1074	4635	+
gene_15661	gene_15661	LOB domain-containing protein 1-like [Olea europaea var. sylvestris]	LBD	-9.64819	1.02422e-14	4.66099e-14	down	0	0	0	35	64	54	NA	scaffold3020	9741	10937	-
gene_1572	gene_1572	nuclear transcription factor Y subunit C-9-like [Olea europaea var. sylvestris]	NF-YC	-2.1419	0.000382732	0.000842399	down	201	716	450	751	739	661	NA	scaffold11297	6791	7570	+
gene_15723	gene_15723	homeobox protein HD1 [Olea europaea var. sylvestris]	TALE	-6.18433	0.00348622	0.00705817	down	0	0	35	246	318	234	NA	scaffold30364	467	3953	+
gene_15821	gene_15821	LOB domain-containing protein 41-like [Olea europaea var. sylvestris]	LBD	9.59828	3.12349e-13	1.2538e-12	up	46182	32397	42794	31	22	0	NA	scaffold30553	3501	4457	+
gene_1585	gene_1585	scarecrow-like protein 30 [Olea europaea var. sylvestris]	GRAS	-4.6393	5.96558e-10	1.87234e-09	down	230	70	598	2231	2642	2361	NA	scaffold11304	2509	4632	+
gene_15855	gene_15855	transcription factor HHO3-like [Olea europaea var. sylvestris]	G2-like	-8.73768	6.24474e-12	2.26226e-11	down	0	0	0	19	27	35	NA	scaffold30628	893	3068	-
gene_16008	gene_16008	putative axial regulator YABBY 2 isoform X1 [Olea europaea var. sylvestris]	YABBY	-11.5309	2.40292e-21	2.12713e-20	down	0	0	0	141	217	205	NA	scaffold308	15828	21015	-
gene_16069	gene_16069	homeobox-leucine zipper protein ATHB-13-like [Olea europaea var. sylvestris]	HD-ZIP	-10.8583	7.22023e-20	5.48299e-19	down	0	0	0	107	128	117	NA	scaffold3099	10179	11410	-
gene_16128	gene_16128	BEL1-like homeodomain protein 9 [Olea europaea var. sylvestris]	TALE	-9.08887	6.45448e-12	2.33517e-11	down	0	0	0	19	43	42	NA	scaffold31106	2395	4345	-
gene_16146	gene_16146	PREDICTED: chromatin accessibility complex protein 1-like [Ipomoea nil]	NF-YC	-8.15217	8.09981e-11	2.69294e-10	down	0	0	0	18	22	14	NA	scaffold31142	1859	2257	+
gene_16194	gene_16194	squamosa promoter-binding-like protein 16 [Olea europaea var. sylvestris]	SBP	-10.9699	1.61717e-19	1.18136e-18	down	0	0	0	138	108	132	NA	scaffold3125	14091	16950	+
gene_16255	gene_16255	protein BASIC PENTACYSTEINE6-like [Olea europaea var. sylvestris]	BBR-BPC	-6.54109	0.00416803	0.00836949	down	0	43	0	456	594	527	NA	scaffold31376	2918	4197	+
gene_16319	gene_16319	LOB domain-containing protein 39-like [Olea europaea var. sylvestris]	LBD	9.41507	6.68753e-14	2.83799e-13	up	293	283	542	0	0	0	NA	scaffold31513	4967	5706	-
gene_16361	gene_16361	myb-related protein 2-like isoform X1 [Olea europaea var. sylvestris]	G2-like	-12.3403	7.49084e-25	9.59749e-24	down	0	0	0	311	302	367	NA	scaffold31619	1950	4232	+
gene_16366	gene_16366	protein ODORANT1-like [Olea europaea var. sylvestris]	MYB	-10.0112	1.14152e-16	6.22076e-16	down	0	0	0	64	59	72	NA	scaffold31625	2940	4784	-
gene_16390	gene_16390	auxin response factor 19-like [Olea europaea var. sylvestris]	ARF	-11.7559	5.74857e-23	6.06919e-22	down	0	0	0	212	248	196	NA	scaffold3167	5515	12756	+
gene_16491	gene_16491	probable WRKY transcription factor 50 [Olea europaea var. sylvestris]	WRKY	2.77018	1.92537e-10	6.24541e-10	up	333	393	687	19	19	32	NA	scaffold31870	58	2896	+
gene_16539	gene_16539	heat stress transcription factor B-2a-like [Olea europaea var. sylvestris]	HSF	3.11404	3.89031e-38	1.17273e-36	up	1064	782	955	26	50	35	NA	scaffold31974	3363	4472	+
gene_1654	gene_1654	zinc-finger homeodomain protein 10-like [Olea europaea var. sylvestris]	ZF-HD	-12.166	8.2896e-24	9.51404e-23	down	0	0	0	258	267	344	NA	scaffold11362	3430	4384	-
gene_16612	gene_16612	transcription factor TCP2-like [Olea europaea var. sylvestris]	TCP	-3.66778	3.97949e-09	1.18334e-08	down	61	234	226	714	897	715	NA	scaffold32116	1597	2883	-
gene_16613	gene_16613	uncharacterized protein LOC111402062 isoform X1 [Olea europaea var. sylvestris]	Trihelix	-12.3366	9.36843e-25	1.19046e-23	down	0	0	0	362	325	290	NA	scaffold32119	2613	3932	-
gene_16619	gene_16619	transcription factor DIVARICATA-like [Olea europaea var. sylvestris]	MYB	2.03269	2.06507e-10	6.68458e-10	up	767	829	811	90	61	51	NA	scaffold32133	2696	3463	+
gene_16741	gene_16741	probable WRKY transcription factor 28 [Olea europaea var. sylvestris]	WRKY	-7.34889	1.98415e-08	5.64924e-08	down	0	0	0	7	12	12	NA	scaffold3236	9650	11192	-
gene_16775	gene_16775	myb-related protein 308-like [Olea europaea var. sylvestris]	MYB_related	-8.4182	6.86083e-06	1.68105e-05	down	0	13	0	515	643	577	NA	scaffold32439	5287	6131	-
gene_16907	gene_16907	transcription factor TCP13-like [Olea europaea var. sylvestris]	TCP	-9.08259	4.27871e-07	1.12562e-06	down	0	11	0	751	804	759	NA	scaffold32741	2752	3786	-
gene_16929	gene_16929	protein BASIC PENTACYSTEINE6-like isoform X1 [Olea europaea var. sylvestris]	BBR-BPC	-7.74893	6.17474e-05	0.000143249	down	0	15	0	460	400	394	NA	scaffold32797	2456	4099	+
gene_17036	gene_17036	calmodulin-binding transcription activator 2-like isoform X1 [Olea europaea var. sylvestris]	CAMTA	-9.89125	1.53491e-16	8.26096e-16	down	0	0	0	58	66	56	NA	scaffold33035	972	3699	-
gene_1711	gene_1711	transcription factor MYB124-like isoform X1 [Olea europaea var. sylvestris]	MYB	-10.9589	3.63166e-18	2.30564e-17	down	0	0	0	112	177	91	NA	scaffold11414	3991	8533	-
gene_17165	gene_17165	MADS-box protein SVP-like isoform X2 [Olea europaea var. sylvestris]	M-type_MADS	-11.7809	1.39434e-22	1.40792e-21	down	0	0	0	241	240	185	NA	scaffold3332	6766	8041	-
gene_17190	gene_17190	probable WRKY transcription factor 17 [Olea europaea var. sylvestris]	WRKY	-3.28939	2.26886e-19	1.63193e-18	down	824	329	876	2118	2303	2173	NA	scaffold33378	351	2009	+
gene_17312	gene_17312	lysine-specific demethylase REF6-like [Olea europaea var. sylvestris]	C2H2	-12.5924	1.7917e-26	2.72038e-25	down	0	0	0	376	413	381	NA	scaffold3362	1252	9815	-
gene_17341	gene_17341	transcription factor MYB108-like [Olea europaea var. sylvestris]	MYB	6.04629	7.97974e-07	2.07264e-06	up	1493	2119	2459	11	0	20	NA	scaffold33695	2319	3638	-
gene_17463	gene_17463	heat shock factor protein HSF30-like [Olea europaea var. sylvestris]	HSF	-7.82587	6.02542e-08	1.66022e-07	down	0	0	0	8	12	23	NA	scaffold33983	1581	3107	-
gene_17538	gene_17538	protein PHR1-LIKE 1-like isoform X1 [Olea europaea var. sylvestris]	G2-like	-2.77408	1.0921e-08	3.15655e-08	down	297	83	280	482	512	497	NA	scaffold340	4574	16533	-
gene_17580	gene_17580	transcription factor bHLH79-like [Olea europaea var. sylvestris]	bHLH	-11.0884	1.15404e-20	9.532e-20	down	0	0	0	137	137	138	NA	scaffold34212	532	3633	+
gene_17633	gene_17633	nuclear transcription factor Y subunit A-10-like [Olea europaea var. sylvestris]	NF-YA	9.32724	1.7846e-14	7.93621e-14	up	412	318	301	0	0	0	NA	scaffold34322	4555	5455	+
gene_17791	gene_17791	scarecrow-like protein 32 [Olea europaea var. sylvestris]	GRAS	-10.5569	1.30118e-18	8.65556e-18	down	0	0	0	89	91	105	NA	scaffold3464	1298	2677	-
gene_17881	gene_17881	CBF/DREB1 transcription factor 1 [Fraxinus mandshurica]	ERF	-7.6175	2.08137e-08	5.9172e-08	down	0	0	0	17	12	8	NA	scaffold34836	99	687	+
gene_1808	gene_1808	transcription factor MYB20-like [Olea europaea var. sylvestris]	MYB	-12.3133	3.6087e-25	4.81012e-24	down	0	0	0	292	327	345	NA	scaffold1148	11320	12652	+
gene_18174	gene_18174	trihelix transcription factor GTL2 [Olea europaea var. sylvestris]	Trihelix	-8.08761	1.08988e-05	2.63784e-05	down	0	12	0	401	471	399	NA	scaffold35480	1361	3191	-
gene_18198	gene_18198	teosinte branched 1 cycloidea and PCF transcription factor 14 [Fraxinus mandshurica]	TCP	-9.18342	2.02e-12	7.58158e-12	down	0	0	0	50	27	32	NA	scaffold35534	2914	3903	+
gene_182	gene_182	transcription factor MYB102-like [Olea europaea var. sylvestris]	MYB	-10.6672	2.47862e-16	1.30426e-15	down	0	0	0	66	155	91	NA	scaffold10137	5827	7080	+
gene_18207	gene_18207	transcription factor bHLH13-like [Olea europaea var. sylvestris]	bHLH	-6.10008	0.00445102	0.00890383	down	0	27	0	229	252	245	NA	scaffold35567	1120	2979	+
gene_18375	gene_18375	homeobox-leucine zipper protein GLABRA 2 [Olea europaea var. sylvestris]	HD-ZIP	-12.2606	1.36031e-24	1.69383e-23	down	0	0	0	265	315	350	NA	scaffold3593	9621	14582	+
gene_18407	gene_18407	NAC domain-containing protein 53-like [Olea europaea var. sylvestris]	NAC	-2.0821	0.00305016	0.00621648	down	124	609	542	539	694	674	NA	scaffold35	12150	16601	+
gene_18427	gene_18427	nuclear transcription factor Y subunit A-10-like isoform X2 [Olea europaea var. sylvestris]	NF-YA	-10.0743	6.67531e-15	3.08999e-14	down	0	0	0	40	87	79	NA	scaffold36035	839	3911	-
gene_18521	gene_18521	putative protein FAR1-RELATED SEQUENCE 10 [Olea europaea var. sylvestris]	FAR1	-11.313	1.14195e-19	8.47961e-19	down	0	0	0	131	139	211	NA	scaffold36241	1038	3284	+
gene_18525	gene_18525	zinc-finger homeodomain protein 4-like [Olea europaea var. sylvestris]	ZF-HD	-9.62247	1.15066e-14	5.21817e-14	down	0	0	0	42	43	64	NA	scaffold3624	1683	2537	-
gene_18545	gene_18545	transcription factor MYBC1-like [Olea europaea var. sylvestris]	G2-like	-10.9852	4.26984e-20	3.31046e-19	down	0	0	0	113	129	142	NA	scaffold36295	1422	2357	+
gene_18549	gene_18549	protein indeterminate-domain 2-like [Olea europaea var. sylvestris]	C2H2	-11.7898	6.05902e-23	6.38064e-22	down	0	0	0	237	236	197	NA	scaffold362	8459	11125	-
gene_18589	gene_18589	ethylene-responsive transcription factor 1B-like, partial [Olea europaea var. sylvestris]	ERF	7.74484	4.03792e-29	7.51168e-28	up	1346	994	2119	0	3	4	NA	scaffold36406	77	715	+
gene_18649	gene_18649	bZIP transcription factor 53-like [Olea europaea var. sylvestris]	bZIP	2.14168	6.43552e-11	2.15291e-10	up	2089	2235	3665	202	265	150	NA	scaffold36532	1730	2167	+
gene_18654	gene_18654	protein PHR1-LIKE 3-like isoform X2 [Olea europaea var. sylvestris]	G2-like	-11.4082	1.63018e-19	1.19051e-18	down	0	0	0	222	135	153	NA	scaffold3653	2616	7438	+
gene_18801	gene_18801	protein LSD1-like isoform X2 [Olea europaea var. sylvestris]	LSD	-10.9614	7.08337e-18	4.36288e-17	down	0	0	0	145	152	81	NA	scaffold36818	545	3741	-
gene_18862	gene_18862	dehydration-responsive element-binding protein 3-like [Olea europaea var. sylvestris]	ERF	3.67306	2.59237e-06	6.50626e-06	up	441	145	388	16	6	3	NA	scaffold36944	6337	7095	-
gene_18919	gene_18919	teosinte branched 1 cycloidea and PCF transcription factor 4 [Fraxinus mandshurica]	TCP	-11.5719	7.19022e-57	3.43951e-55	down	0	4	0	1381	1465	1318	NA	scaffold37047	2267	3514	-
gene_18951	gene_18951	nuclear transcription factor Y subunit A-1-like isoform X1 [Olea europaea var. sylvestris]	NF-YA	-9.05641	3.7134e-12	1.36601e-11	down	0	0	0	36	22	42	NA	scaffold3712	11347	14569	-
gene_18970	gene_18970	transcription factor HBI1-like [Olea europaea var. sylvestris]	bHLH	-9.6614	3.0615e-14	1.33723e-13	down	0	0	0	63	37	52	NA	scaffold37188	588	2306	-
gene_19007	gene_19007	transcription factor TCP11-like [Olea europaea var. sylvestris]	TCP	-6.85753	1.86104e-07	4.98321e-07	down	0	0	0	6	8	8	NA	scaffold3725	11218	11841	-
gene_19024	gene_19024	myb-related protein 308-like [Olea europaea var. sylvestris]	MYB	-11.5318	2.42472e-22	2.38895e-21	down	0	0	0	181	200	180	NA	scaffold37292	1297	2129	+
gene_19044	gene_19044	myb-related protein Zm1-like [Olea europaea var. sylvestris]	MYB	-9.95481	6.31519e-16	3.20074e-15	down	0	0	0	50	60	78	NA	scaffold37336	3398	4725	-
gene_19087	gene_19087	transcription factor RF2b-like [Olea europaea var. sylvestris]	bZIP	-8.8173	2.90545e-12	1.0763e-11	down	0	0	0	36	26	23	NA	scaffold37415	4102	7652	+
gene_19192	gene_19192	NAC domain-containing protein 83-like [Olea europaea var. sylvestris]	NAC	3.06387	9.05718e-86	6.56222e-84	up	9624	6425	9955	369	350	332	NA	scaffold37620	3661	4585	+
gene_19204	gene_19204	transcription factor HRS1-like [Olea europaea var. sylvestris]	G2-like	5.98914	0.00018875	0.000423951	up	392	336	805	0	0	8	NA	scaffold3767	2776	4982	-
gene_19219	gene_19219	zinc-finger homeodomain protein 9 [Sesamum indicum]	ZF-HD	-9.52533	3.92954e-14	1.70317e-13	down	0	0	0	32	49	59	NA	scaffold37726	2251	3147	+
gene_19231	gene_19231	zinc finger protein ZAT12-like [Olea europaea var. sylvestris]	C2H2	3.07433	3.7692e-12	1.38571e-11	up	509	233	510	10	21	19	NA	scaffold3775	2652	3185	-
gene_19280	gene_19280	transcription factor RADIALIS-like [Olea europaea var. sylvestris]	MYB_related	-12.7058	1.27338e-26	1.95014e-25	down	0	0	0	413	403	447	NA	scaffold37872	1375	2779	-
gene_19298	gene_19298	AP2/ERF and B3 domain-containing transcription factor RAV1-like [Olea europaea var. sylvestris]	RAV	-5.64605	0.000193566	0.000434651	down	72	30	0	565	621	594	NA	scaffold37908	1062	2123	+
gene_19413	gene_19413	transcription factor TCP4-like [Olea europaea var. sylvestris]	TCP	-13.0779	3.12011e-28	5.45612e-27	down	0	0	0	557	579	501	NA	scaffold3817	3770	5062	-
gene_19421	gene_19421	dof zinc finger protein DOF5.7-like [Olea europaea var. sylvestris]	Dof	3.05044	1.01664e-15	5.05748e-15	up	622	321	470	17	27	14	NA	scaffold38200	4109	5068	-
gene_19611	gene_19611	protein BASIC PENTACYSTEINE2-like [Olea europaea var. sylvestris]	BBR-BPC	2.31396	4.30499e-07	1.13217e-06	up	309	266	568	16	39	23	NA	scaffold3863	10190	11044	-
gene_19612	gene_19612	probable WRKY transcription factor 48 [Olea europaea var. sylvestris]	WRKY	-9.21337	4.81025e-12	1.75491e-11	down	0	0	0	50	40	22	NA	scaffold38640	156	1503	+
gene_19692	gene_19692	homeobox-leucine zipper protein HAT4-like isoform X1 [Olea europaea var. sylvestris]	HD-ZIP	-7.95635	9.41483e-05	0.000215989	down	0	20	0	604	649	689	NA	scaffold3882	9027	10453	-
gene_19694	gene_19694	protein RADIALIS-like 3 [Sesamum indicum]	MYB_related	-8.50983	4.95119e-10	1.56188e-09	down	0	0	0	13	36	21	NA	scaffold38834	670	1711	+
gene_19736	gene_19736	probable WRKY transcription factor 31 [Olea europaea var. sylvestris]	WRKY	-12.545	1.03662e-25	1.45946e-24	down	0	0	0	343	454	339	NA	scaffold3894	1660	4030	-
gene_19784	gene_19784	PREDICTED: probable transcription factor PosF21 [Nicotiana sylvestris]	bZIP	-2.5281	3.49769e-13	1.39722e-12	down	212	366	296	626	551	581	NA	scaffold39046	939	3501	-
gene_19861	gene_19861	heat shock factor protein HSF30-like [Olea europaea var. sylvestris]	HSF	-9.272	2.20975e-14	9.76727e-14	down	0	0	0	42	41	34	NA	scaffold39217	1542	3740	+
gene_19930	gene_19930	transcription factor HRS1-like [Olea europaea var. sylvestris]	G2-like	-9.37955	3.32839e-10	1.06267e-09	down	0	0	0	58	52	16	NA	scaffold39402	205	2226	-
gene_20037	gene_20037	zinc-finger homeodomain protein 9-like [Olea europaea var. sylvestris]	ZF-HD	-13.2262	4.36324e-29	8.09256e-28	down	0	0	0	572	648	596	NA	scaffold39690	1885	2997	-
gene_20041	gene_20041	dehydration-responsive element-binding protein 2A-like [Olea europaea var. sylvestris]	ERF	-3.11654	8.15225e-07	2.11678e-06	down	49	72	20	107	160	173	NA	scaffold3969	9841	10956	+
gene_20081	gene_20081	probable WRKY transcription factor 53 [Olea europaea var. sylvestris]	WRKY	-13.0426	3.60201e-28	6.25905e-27	down	0	0	0	541	535	520	NA	scaffold39798	1637	2938	+
gene_20269	gene_20269	protein BASIC PENTACYSTEINE2-like [Olea europaea var. sylvestris]	BBR-BPC	-9.11491	8.87298e-14	3.72777e-13	down	0	0	0	30	34	41	NA	scaffold40166	1019	1948	-
gene_20279	gene_20279	homeobox-leucine zipper protein ANTHOCYANINLESS 2 isoform X2 [Sesamum indicum]	HD-ZIP	-13.2639	1.36458e-28	2.45199e-27	down	0	0	0	648	681	534	NA	scaffold4017	7217	11767	+
gene_20400	gene_20400	probable WRKY transcription factor 40 [Olea europaea var. sylvestris]	WRKY	-7.03643	1.72476e-06	4.38246e-06	down	0	0	0	4	9	12	NA	scaffold4051	2460	4623	+
gene_20407	gene_20407	dof zinc finger protein DOF2.5-like isoform X1 [Olea europaea var. sylvestris]	Dof	-8.79074	1.07283e-12	4.11386e-12	down	0	0	0	22	29	33	NA	scaffold40541	1624	2857	+
gene_20435	gene_20435	NAC domain-containing protein 43-like [Olea europaea var. sylvestris]	NAC	-8.90098	6.17356e-13	2.41095e-12	down	0	0	0	23	38	30	NA	scaffold40615	2498	3692	+
gene_2047	gene_2047	homeobox-leucine zipper protein ATHB-54-like [Olea europaea var. sylvestris]	HD-ZIP	-2.60791	4.7628e-07	1.25045e-06	down	223	306	113	469	490	436	NA	scaffold11688	2379	4502	-
gene_20539	gene_20539	NAC domain-containing protein 90-like [Olea europaea var. sylvestris]	NAC	-12.1255	2.87023e-24	3.45585e-23	down	0	0	0	241	326	282	NA	scaffold40890	1779	2703	-
gene_20581	gene_20581	calmodulin-binding transcription activator 4-like isoform X3 [Olea europaea var. sylvestris]	CAMTA	-12.4571	1.7145e-25	2.35628e-24	down	0	0	0	300	382	385	NA	scaffold409	9946	19299	-
gene_20711	gene_20711	PREDICTED: myb-like protein J [Juglans regia]	MYB_related	-7.05481	8.47115e-07	2.19728e-06	down	0	0	0	8	5	12	NA	scaffold41334	2046	4138	+
gene_20767	gene_20767	protein CUP-SHAPED COTYLEDON 3-like [Olea europaea var. sylvestris]	NAC	-10.6259	3.30766e-17	1.89943e-16	down	0	0	0	66	133	103	NA	scaffold4148	7978	10956	-
gene_20915	gene_20915	ethylene-responsive transcription factor TINY-like [Olea europaea var. sylvestris]	ERF	-5.37038	0.00159833	0.00334303	down	0	1	0	6	1	8	NA	scaffold41887	1439	2059	+
gene_20998	gene_20998	transcription factor SRM1-like [Olea europaea var. sylvestris]	MYB_related	-10.9852	2.70755e-19	1.93456e-18	down	0	0	0	94	153	139	NA	scaffold4209	5842	7252	+
gene_21000	gene_21000	homeobox-leucine zipper protein HAT5-like isoform X1 [Olea europaea var. sylvestris]	HD-ZIP	-12.7836	5.91455e-27	9.35078e-26	down	0	0	0	397	456	483	NA	scaffold42102	2094	3315	-
gene_21030	gene_21030	B-box zinc finger protein 19-like isoform X4 [Olea europaea var. sylvestris]	DBB	-10.7403	8.75683e-18	5.34053e-17	down	0	0	0	81	151	95	NA	scaffold42185	700	3155	-
gene_21072	gene_21072	putative axial regulator YABBY 2 isoform X1 [Olea europaea var. sylvestris]	YABBY	-11.1087	1.14972e-19	8.53213e-19	down	0	0	0	104	176	141	NA	scaffold4229	3314	7791	+
gene_21102	gene_21102	auxin response factor 19-like [Olea europaea var. sylvestris]	ARF	-11.732	1.19653e-22	1.21611e-21	down	0	0	0	227	232	185	NA	scaffold4238	497	7311	-
gene_21146	gene_21146	homeobox protein BEL1 homolog [Olea europaea var. sylvestris]	TALE	-3.84789	1.15322e-21	1.05523e-20	down	304	240	668	1832	2048	1926	NA	scaffold42496	7102	10000	+
gene_21200	gene_21200	heat stress transcription factor A-8 [Olea europaea var. sylvestris]	HSF	-9.69444	7.39484e-14	3.12477e-13	down	0	0	0	62	63	32	NA	scaffold4260	4855	10479	-
gene_21217	gene_21217	protein tesmin/TSO1-like CXC 5 [Olea europaea var. sylvestris]	CPP	-7.998	1.60969e-05	3.85898e-05	down	0	0	0	5	37	8	NA	scaffold4265	3842	8603	-
gene_21225	gene_21225	GATA transcription factor 8-like [Olea europaea var. sylvestris]	GATA	-14.2343	2.34785e-33	5.70927e-32	down	0	0	0	1218	1278	1153	NA	scaffold4268	8567	10785	+
gene_2132	gene_2132	BEL1-like homeodomain protein 1 [Olea europaea var. sylvestris]	TALE	-15.5799	1.60056e-39	5.08464e-38	down	0	0	0	3138	3254	2880	NA	scaffold11758	3699	7317	-
gene_21544	gene_21544	dehydration-responsive element-binding protein 1E-like [Olea europaea var. sylvestris]	ERF	-9.84514	2.46193e-16	1.29686e-15	down	0	0	0	57	56	61	NA	scaffold4349	3419	4135	-
gene_21564	gene_21564	CAMTA transcription factor [Fraxinus velutina]	CAMTA	-9.54862	3.71586e-15	1.75884e-14	down	0	0	0	39	49	54	NA	scaffold4356	9758	11440	-
gene_21588	gene_21588	zinc finger protein ZAT10-like [Olea europaea var. sylvestris]	C2H2	2.30816	1.20249e-21	1.0995e-20	up	30473	16551	31288	1504	2000	1825	NA	scaffold43636	1044	1781	-
gene_21675	gene_21675	transcription factor TCP15-like [Olea europaea var. sylvestris]	TCP	-9.26185	2.13922e-12	8.00962e-12	down	0	0	0	54	28	33	NA	scaffold43874	1363	2361	+
gene_21684	gene_21684	transcription factor SRM1-like [Olea europaea var. sylvestris]	MYB	-7.60976	6.68269e-05	0.0001547	down	0	14	0	336	325	402	NA	scaffold438	7381	9564	-
gene_21763	gene_21763	probable WRKY transcription factor 30 [Olea europaea var. sylvestris]	WRKY	-8.93067	5.81447e-13	2.27753e-12	down	0	0	0	33	25	34	NA	scaffold44083	2502	3641	+
gene_21821	gene_21821	GATA transcription factor 9-like [Olea europaea var. sylvestris]	GATA	-10.6825	8.72485e-19	5.91176e-18	down	0	0	0	113	111	87	NA	scaffold44262	810	2243	-
gene_21871	gene_21871	ethylene-responsive transcription factor ERF095-like [Olea europaea var. sylvestris]	ERF	-6.28997	3.46144e-05	8.14463e-05	down	0	0	0	3	8	4	NA	scaffold44415	2650	3042	+
gene_2197	gene_2197	transcription factor ALC-like [Olea europaea var. sylvestris]	bHLH	-9.9558	4.7549e-16	2.44038e-15	down	0	0	0	57	81	51	NA	scaffold11808	753	4067	+
gene_22036	gene_22036	transcription factor MYB14-like [Olea europaea var. sylvestris]	MYB	-8.56799	2.53413e-10	8.16133e-10	down	0	0	0	33	15	23	NA	scaffold44945	9858	11711	+
gene_22089	gene_22089	auxin response factor 4 isoform X2 [Olea europaea var. sylvestris]	ARF	-12.2065	2.25407e-23	2.48128e-22	down	0	0	0	217	368	316	NA	scaffold4504	862	7215	-
gene_22105	gene_22105	transcription factor bHLH3-like [Olea europaea var. sylvestris]	bHLH	-6.65663	0.000918621	0.00196212	down	0	18	0	226	283	203	NA	scaffold45109	824	2314	+
gene_22119	gene_22119	LOB domain-containing protein 41-like [Olea europaea var. sylvestris]	LBD	10.5175	1.81934e-73	1.10494e-71	up	48606	39130	56164	4	22	8	NA	scaffold45156	3909	4851	+
gene_22147	gene_22147	squamosa promoter-binding-like protein 7 isoform X2 [Olea europaea var. sylvestris]	SBP	-8.26588	2.51952e-06	6.3292e-06	down	0	10	0	352	443	400	NA	scaffold4521	2347	9937	-
gene_22221	gene_22221	R2R3 MYB domain transcription factor [Fraxinus velutina]	MYB	-10.3874	5.91267e-18	3.67193e-17	down	0	0	0	87	77	89	NA	scaffold45458	449	1752	+
gene_22233	gene_22233	ethylene-responsive transcription factor 12-like [Olea europaea var. sylvestris]	ERF	6.92959	0.000372091	0.000819705	up	2544	1901	2409	0	0	19	NA	scaffold45489	1316	1795	-
gene_22266	gene_22266	protein indeterminate-domain 2-like isoform X1 [Olea europaea var. sylvestris]	C2H2	-7.14253	3.14593e-05	7.41634e-05	down	0	9	0	141	173	178	NA	scaffold45599	615	2800	-
gene_2236	gene_2236	transcription factor AS1 [Olea europaea var. sylvestris]	MYB	-6.4941	6.34688e-06	1.55774e-05	down	0	0	0	5	4	8	NA	scaffold11843	5191	6240	-
gene_22378	gene_22378	transcription factor bHLH3-like [Olea europaea var. sylvestris]	bHLH	-6.23603	1.58076e-10	5.15524e-10	down	0	6	11	119	134	183	NA	scaffold45929	1170	2681	-
gene_22415	gene_22415	ethylene-responsive transcription factor ERF011-like [Olea europaea var. sylvestris]	ERF	-2.91761	0.000751444	0.00161787	down	37	272	91	336	391	388	NA	scaffold46051	4045	4530	+
gene_22431	gene_22431	transcription factor SRM1-like [Olea europaea var. sylvestris]	MYB_related	-12.8084	1.07716e-26	1.65886e-25	down	0	0	0	373	529	462	NA	scaffold46089	1743	3264	+
gene_2255	gene_2255	telomere repeat-binding protein 2-like isoform X4 [Olea europaea var. sylvestris]	MYB_related	-14.1467	7.68151e-33	1.81276e-31	down	0	0	0	1174	1151	1105	NA	scaffold1185	6498	10075	-
gene_2265	gene_2265	transcription factor bHLH130-like [Olea europaea var. sylvestris]	bHLH	-2.07445	9.5427e-11	3.15826e-10	down	123	198	154	211	261	229	NA	scaffold1186	4613	7005	-
gene_22654	gene_22654	PREDICTED: transcription factor RF2b-like isoform X1 [Ipomoea nil]	bZIP	-7.25922	1.36747e-08	3.92863e-08	down	0	0	0	10	10	9	NA	scaffold46804	2194	5117	+
gene_22663	gene_22663	homeobox-leucine zipper protein ATHB-13-like [Olea europaea var. sylvestris]	HD-ZIP	-10.9372	4.53113e-20	3.50208e-19	down	0	0	0	128	126	117	NA	scaffold46843	573	2056	+
gene_22665	gene_22665	probable WRKY transcription factor 69 [Olea europaea var. sylvestris]	WRKY	7.26285	5.49713e-10	1.72882e-09	up	4593	2475	5091	9	0	17	NA	scaffold46847	5103	7008	+
gene_22851	gene_22851	transcription factor bHLH3-like isoform X1 [Olea europaea var. sylvestris]	bHLH	-3.33267	5.98576e-12	2.17066e-11	down	68	179	158	491	490	447	NA	scaffold47431	1244	2755	+
gene_22980	gene_22980	myb family transcription factor APL-like isoform X3 [Olea europaea var. sylvestris]	G2-like	-9.83276	7.0364e-16	3.55319e-15	down	0	0	0	59	68	46	NA	scaffold47818	1262	2904	+
gene_23120	gene_23120	transcription factor bHLH104 [Sesamum indicum]	bHLH	-8.67295	2.32712e-11	8.07388e-11	down	0	0	0	21	38	19	NA	scaffold4825	4738	8903	-
gene_23215	gene_23215	transcription factor MYBS1-like [Olea europaea var. sylvestris]	MYB	-10.9139	7.6278e-20	5.76952e-19	down	0	0	0	119	140	107	NA	scaffold48580	1539	2524	-
gene_23267	gene_23267	probable WRKY transcription factor 3 [Olea europaea var. sylvestris]	WRKY	-11.7883	1.22644e-19	9.08248e-19	down	0	0	0	138	222	312	NA	scaffold487	1854	3743	+
gene_23281	gene_23281	homeobox-leucine zipper protein HAT22-like isoform X1 [Olea europaea var. sylvestris]	HD-ZIP	-11.2287	3.31119e-21	2.88495e-20	down	0	0	0	139	165	151	NA	scaffold48849	2310	3373	+
gene_23283	gene_23283	transcription factor JUNGBRUNNEN 1-like [Olea europaea var. sylvestris]	NAC	-8.57006	7.38543e-12	2.658e-11	down	0	0	0	19	23	30	NA	scaffold48850	1202	2591	+
gene_23391	gene_23391	ethylene-responsive transcription factor ERF061 [Olea europaea var. sylvestris]	ERF	-7.85036	1.05268e-09	3.24958e-09	down	0	0	0	11	20	13	NA	scaffold49167	2640	3504	-
gene_23414	gene_23414	transcription factor MYBC1-like [Olea europaea var. sylvestris]	G2-like	-9.91759	1.23067e-15	6.06622e-15	down	0	0	0	74	51	57	NA	scaffold49224	3743	4651	-
gene_23437	gene_23437	protein ETHYLENE INSENSITIVE 3-like [Olea europaea var. sylvestris]	EIL	-5.22858	0.00260031	0.00533759	down	0	141	278	1741	1883	1704	NA	scaffold492	6011	7858	-
gene_23468	gene_23468	probable WRKY transcription factor 71 [Olea europaea var. sylvestris]	WRKY	5.362	0.00046547	0.00101782	up	396	187	356	0	8	0	NA	scaffold49374	4289	6008	+
gene_23513	gene_23513	hypothetical protein CDL12_21162 [Handroanthus impetiginosus]	Dof	-9.84559	5.69524e-13	2.23365e-12	down	0	0	0	88	42	42	NA	scaffold49501	3448	4431	+
gene_23568	gene_23568	homeobox-leucine zipper protein GLABRA 2 [Olea europaea var. sylvestris]	HD-ZIP	-13.4639	4.66777e-30	9.32763e-29	down	0	0	0	657	767	718	NA	scaffold4965	3707	8241	-
gene_23579	gene_23579	transcription factor MYB61-like [Olea europaea var. sylvestris]	MYB	-9.46914	3.23527e-13	1.29636e-12	down	0	0	0	50	29	54	NA	scaffold4968	5808	7458	-
gene_23667	gene_23667	transcription factor bHLH18-like isoform X2 [Olea europaea var. sylvestris]	bHLH	-12.241	1.50232e-24	1.8641e-23	down	0	0	0	258	319	341	NA	scaffold49950	49	1807	+
gene_23714	gene_23714	NAC domain-containing protein 66-like [Olea europaea var. sylvestris]	NAC	-8.75807	1.36877e-10	4.48279e-10	down	0	0	0	14	39	30	NA	scaffold50062	1515	2672	+
gene_23740	gene_23740	MADS-box protein SVP-like, partial [Olea europaea var. sylvestris]	M-type_MADS	-9.50925	2.56539e-15	1.23313e-14	down	0	0	0	44	47	47	NA	scaffold50140	1534	2589	+
gene_23758	gene_23758	B3 domain-containing protein Os01g0234100-like [Olea europaea var. sylvestris]	B3	-10.7756	1.33091e-19	9.818e-19	down	0	0	0	107	115	110	NA	scaffold501	17241	18580	-
gene_23759	gene_23759	protein CUP-SHAPED COTYLEDON 3-like [Olea europaea var. sylvestris]	NAC	-9.91863	2.91231e-13	1.17226e-12	down	0	0	0	45	101	40	NA	scaffold50202	4815	7567	+
gene_23819	gene_23819	LOB domain-containing protein 15 [Olea europaea var. sylvestris]	LBD	-10.8312	2.38581e-19	1.71257e-18	down	0	0	0	110	138	98	NA	scaffold5039	485	1584	-
gene_23855	gene_23855	transcription factor HHO3-like [Olea europaea var. sylvestris]	G2-like	-10.6778	1.23049e-18	8.20515e-18	down	0	0	0	107	89	113	NA	scaffold50522	397	1538	-
gene_23857	gene_23857	dehydration-responsive element-binding protein 3-like [Olea europaea var. sylvestris]	ERF	-7.49105	2.96733e-05	7.00528e-05	down	0	0	0	3	23	9	NA	scaffold50525	1164	1838	-
gene_23893	gene_23893	transcription factor MYC4-like [Olea europaea var. sylvestris]	bHLH	-10.2189	4.19964e-10	1.33175e-09	down	0	8	0	1134	1248	1286	NA	scaffold50626	1272	2645	-
gene_23970	gene_23970	transcription factor JUNGBRUNNEN 1-like [Olea europaea var. sylvestris]	NAC	-9.20554	2.76541e-13	1.1153e-12	down	0	0	0	44	28	39	NA	scaffold50879	1391	2521	-
gene_24005	gene_24005	protein ETHYLENE INSENSITIVE 3-like [Olea europaea var. sylvestris]	EIL	-5.1834	4.75185e-13	1.87404e-12	down	100	275	66	1824	2048	2001	NA	scaffold5098	4491	6350	-
gene_24141	gene_24141	ethylene-responsive transcription factor ERF008-like [Olea europaea var. sylvestris]	ERF	3.90831	2.12333e-24	2.59951e-23	up	4586	3077	2389	75	64	91	NA	scaffold51436	1899	2324	+
gene_2424	gene_2424	transcription factor bHLH87 isoform X1 [Olea europaea var. sylvestris]	bHLH	-9.75256	5.76401e-15	2.68118e-14	down	0	0	0	55	70	39	NA	scaffold12014	785	2059	-
gene_24257	gene_24257	transcription factor MYB16-like [Olea europaea var. sylvestris]	MYB	-10.2903	3.54082e-17	2.02628e-16	down	0	0	0	92	70	74	NA	scaffold5182	11905	13861	+
gene_24334	gene_24334	NAC domain-containing protein 92-like [Olea europaea var. sylvestris]	NAC	3.30122	1.50623e-14	6.74916e-14	up	217	240	286	3	11	12	NA	scaffold52060	1955	3001	+
gene_24375	gene_24375	ethylene-responsive transcription factor 3-like [Olea europaea var. sylvestris]	ERF	3.26185	1.27738e-59	6.39437e-58	up	9452	7054	12526	334	320	365	NA	scaffold5218	3420	4094	+
gene_24380	gene_24380	protein tesmin/TSO1-like CXC 2 [Olea europaea var. sylvestris]	CPP	-9.27883	5.74313e-14	2.45403e-13	down	0	0	0	29	43	46	NA	scaffold5220	6226	10503	+
gene_24388	gene_24388	protein PHR1-LIKE 3-like [Olea europaea var. sylvestris]	G2-like	-10.0251	1.53474e-15	7.50086e-15	down	0	0	0	79	72	46	NA	scaffold5224	634	9410	-
gene_24444	gene_24444	transcription factor MYB61-like [Olea europaea var. sylvestris]	MYB	-14.1971	4.34853e-33	1.0431e-31	down	0	0	0	1142	1322	1098	NA	scaffold5240	2466	3914	+
gene_24539	gene_24539	homeobox-leucine zipper protein ATHB-54-like isoform X1 [Olea europaea var. sylvestris]	HD-ZIP	-3.17956	2.42157e-09	7.29711e-09	down	82	238	195	614	553	471	NA	scaffold52754	914	2140	+
gene_24665	gene_24665	probable WRKY transcription factor 33 [Olea europaea var. sylvestris]	WRKY	-13.6406	9.06905e-31	1.9012e-29	down	0	0	0	777	882	762	NA	scaffold5321	7403	9316	-
gene_24729	gene_24729	ethylene-responsive transcription factor ERF039-like [Olea europaea var. sylvestris]	ERF	-10.2188	2.57441e-17	1.49499e-16	down	0	0	0	83	70	72	NA	scaffold53426	1563	2282	+
gene_24884	gene_24884	zinc finger protein 10-like [Olea europaea var. sylvestris]	C2H2	9.82874	2.71571e-11	9.3696e-11	up	274	287	959	0	0	0	NA	scaffold5398	7831	8667	+
gene_24903	gene_24903	probable transcription factor KAN4 [Olea europaea var. sylvestris]	G2-like	-11.0783	3.57001e-20	2.78882e-19	down	0	0	0	150	125	133	NA	scaffold5405	1114	4041	-
gene_24906	gene_24906	dof zinc finger protein DOF3.1-like [Olea europaea var. sylvestris]	Dof	-11.4071	1.87268e-21	1.67702e-20	down	0	0	0	173	196	146	NA	scaffold5406	554	1288	-
gene_24957	gene_24957	transcription factor TCP4-like [Olea europaea var. sylvestris]	TCP	-10.2534	3.22177e-15	1.5317e-14	down	0	0	0	85	101	46	NA	scaffold54234	1471	2346	+
gene_24966	gene_24966	transcription factor bHLH123-like isoform X1 [Olea europaea var. sylvestris]	bHLH	-8.43416	4.63638e-11	1.56882e-10	down	0	0	0	18	31	17	NA	scaffold5425	1347	3210	-
gene_24981	gene_24981	myb-related protein 2-like isoform X1 [Olea europaea var. sylvestris]	G2-like	-11.6733	8.47991e-23	8.76977e-22	down	0	0	0	186	217	216	NA	scaffold5429	5340	8059	-
gene_2500	gene_2500	homeobox-leucine zipper protein MERISTEM L1-like [Olea europaea var. sylvestris]	HD-ZIP	-11.2961	4.65555e-21	3.99861e-20	down	0	0	0	141	192	145	NA	scaffold1208	8318	11668	-
gene_25116	gene_25116	NAC domain-containing protein 73-like [Olea europaea var. sylvestris]	NAC	-8.71218	3.27981e-12	1.20974e-11	down	0	0	0	30	21	28	NA	scaffold54859	2896	4330	+
gene_25215	gene_25215	homeobox-leucine zipper protein ANTHOCYANINLESS 2-like isoform X2 [Olea europaea var. sylvestris]	HD-ZIP	-15.0179	5.13776e-37	1.48033e-35	down	0	0	0	1915	2253	2123	NA	scaffold5517	5616	10173	+
gene_2526	gene_2526	dof zinc finger protein DOF5.4-like [Olea europaea var. sylvestris]	Dof	-7.11014	0.000198084	0.000444473	down	0	14	0	274	238	239	NA	scaffold12121	2858	3628	-
gene_25340	gene_25340	NAC domain-containing protein 83-like [Olea europaea var. sylvestris]	NAC	-13.0479	4.1365e-28	7.11795e-27	down	0	0	0	548	562	493	NA	scaffold55590	1494	2479	-
gene_25351	gene_25351	LOB domain-containing protein 41-like [Coffea arabica]	LBD	14.8299	5.3115e-33	1.2704e-31	up	19556	9844	18481	0	0	0	NA	scaffold5562	14870	15837	-
gene_25395	gene_25395	protein ODORANT1-like [Olea europaea var. sylvestris]	MYB	-8.96895	7.28071e-12	2.62184e-11	down	0	0	0	22	48	26	NA	scaffold55780	650	2169	+
gene_25595	gene_25595	probable transcription factor KAN2 isoform X2 [Olea europaea var. sylvestris]	G2-like	-9.46997	5.75477e-11	1.93248e-10	down	0	0	0	18	60	58	NA	scaffold5654	16564	20540	+
gene_25671	gene_25671	probable transcription factor KAN4 [Olea europaea var. sylvestris]	G2-like	-11.5764	8.72953e-22	8.10146e-21	down	0	0	0	210	209	159	NA	scaffold5683	24741	30841	-
gene_257	gene_257	uncharacterized protein LOC111365390 [Olea europaea var. sylvestris]	MYB_related	-10.3434	2.89914e-15	1.38469e-14	down	0	0	0	66	60	119	NA	scaffold10202	1004	7494	+
gene_2584	gene_2584	auxin response factor 18-like [Olea europaea var. sylvestris]	ARF	-11.5531	2.38299e-22	2.3497e-21	down	0	0	0	177	192	200	NA	scaffold12173	1960	4670	+
gene_26104	gene_26104	teosinte branched 1 cycloidea and PCF transcription factor 2 [Fraxinus mandshurica]	TCP	-4.74045	1.099e-15	5.44423e-15	down	52	60	203	955	981	846	NA	scaffold584	7434	8801	+
gene_26105	gene_26105	protein RADIALIS-like 3 [Olea europaea var. sylvestris]	MYB_related	-9.39468	6.10351e-13	2.38547e-12	down	0	0	0	27	63	39	NA	scaffold584	20802	22697	+
gene_26212	gene_26212	ethylene-responsive transcription factor ABR1-like [Olea europaea var. sylvestris]	ERF	6.77962	5.44467e-05	0.000126667	up	1422	849	979	0	0	10	NA	scaffold5885	5919	7281	-
gene_2625	gene_2625	transcription factor-like protein DPB isoform X2 [Olea europaea var. sylvestris]	E2F/DP	-6.26573	0.000890429	0.00190453	down	0	13	0	128	131	130	NA	scaffold1220	11042	15199	+
gene_26251	gene_26251	transcription factor PRE6-like [Sesamum indicum]	bHLH	-7.34706	1.91203e-06	4.83994e-06	down	0	0	0	12	15	4	NA	scaffold59009	678	1708	-
gene_26338	gene_26338	transcription factor bHLH78-like [Olea europaea var. sylvestris]	bHLH	-9.85866	5.6464e-15	2.62894e-14	down	0	0	0	38	71	68	NA	scaffold59398	268	2421	+
gene_26363	gene_26363	transcription factor MYB102-like [Olea europaea var. sylvestris]	MYB	-9.74137	1.21761e-15	6.00658e-15	down	0	0	0	47	51	64	NA	scaffold59483	777	1829	+
gene_26434	gene_26434	nuclear transcription factor Y subunit B-1-like isoform X1 [Olea europaea var. sylvestris]	NF-YB	2.5485	1.41364e-12	5.38074e-12	up	605	294	600	30	34	22	NA	scaffold5971	3206	4880	-
gene_26602	gene_26602	scarecrow-like protein 21 [Olea europaea var. sylvestris]	GRAS	-3.106	2.87187e-15	1.37246e-14	down	1785	1522	853	4035	4496	3988	NA	scaffold6038	4848	6602	+
gene_26787	gene_26787	myb family transcription factor PHL8-like isoform X1 [Olea europaea var. sylvestris]	G2-like	-7.65263	5.12687e-09	1.51543e-08	down	0	0	0	16	13	9	NA	scaffold61113	412	1957	+
gene_26826	gene_26826	protein tesmin/TSO1-like CXC 2 isoform X1 [Olea europaea var. sylvestris]	CPP	-10.6836	4.17934e-19	2.92707e-18	down	0	0	0	100	119	93	NA	scaffold6126	503	5735	-
gene_26848	gene_26848	scarecrow-like protein 3 isoform X1 [Olea europaea var. sylvestris]	GRAS	-6.81958	0.00138231	0.00290618	down	0	26	0	329	380	442	NA	scaffold61361	346	1764	+
gene_26981	gene_26981	transcription factor MYB35-like, partial [Olea europaea var. sylvestris]	MYB	-9.77949	1.35557e-15	6.65404e-15	down	0	0	0	52	48	66	NA	scaffold6184	1004	3988	+
gene_27008	gene_27008	squamosa promoter-binding-like protein 2 [Fraxinus mandshurica]	SBP	-11.2423	3.82367e-20	2.97665e-19	down	0	0	0	144	196	121	NA	scaffold6199	2294	8290	-
gene_2701	gene_2701	transcription factor bHLH35-like [Olea europaea var. sylvestris]	bHLH	-11.4461	3.56278e-20	2.78492e-19	down	0	0	0	123	233	177	NA	scaffold12288	4376	5768	-
gene_27033	gene_27033	uncharacterized protein LOC111402062 isoform X1 [Olea europaea var. sylvestris]	Trihelix	-5.97269	0.0027898	0.00570979	down	22	0	0	112	193	155	NA	scaffold6211	2489	3838	-
gene_2722	gene_2722	protein BRASSINAZOLE-RESISTANT 1-like [Olea europaea var. sylvestris]	BES1	2.69044	1.40079e-13	5.78408e-13	up	2357	1639	2214	62	120	147	NA	scaffold1230	2792	4289	+
gene_27228	gene_27228	transcription factor MYBC1-like [Olea europaea var. sylvestris]	G2-like	-9.3629	3.0058e-13	1.20851e-12	down	0	0	0	39	30	55	NA	scaffold62	16829	17743	+
gene_2728	gene_2728	zinc finger transcription factor YY1 [Olea europaea var. sylvestris]	C2H2	-10.4116	2.77603e-18	1.78113e-17	down	0	0	0	86	92	80	NA	scaffold12314	1436	6757	+
gene_27315	gene_27315	ethylene-responsive transcription factor TINY-like [Olea europaea var. sylvestris]	ERF	5.76091	7.07424e-20	5.37707e-19	up	1766	681	1659	14	7	4	NA	scaffold6335	7700	8389	+
gene_27317	gene_27317	uncharacterized protein LOC111382490 [Olea europaea var. sylvestris]	CPP	-7.61264	3.40546e-05	8.01594e-05	down	0	0	0	4	7	26	NA	scaffold6337	4941	11649	-
gene_27339	gene_27339	ethylene-responsive transcription factor ERF014-like [Olea europaea var. sylvestris]	ERF	-10.6226	5.18776e-19	3.60077e-18	down	0	0	0	89	109	101	NA	scaffold63475	890	1621	+
gene_27358	gene_27358	zinc finger CCCH domain-containing protein 5 isoform X3 [Olea europaea var. sylvestris]	C3H	-7.3281	5.02096e-05	0.000117063	down	0	11	0	228	259	200	NA	scaffold6353	1249	9030	+
gene_27363	gene_27363	transcription factor MYB8-like [Olea europaea var. sylvestris]	MYB	-7.23094	5.6534e-06	1.39209e-05	down	0	0	0	6	18	5	NA	scaffold6355	3330	4343	-
gene_27370	gene_27370	transcription factor TCP2-like [Olea europaea var. sylvestris]	TCP	-5.20053	0.00103928	0.00220936	down	134	2	2	532	601	546	NA	scaffold6357	2074	3453	+
gene_27372	gene_27372	zinc-finger homeodomain protein 9-like [Olea europaea var. sylvestris]	ZF-HD	-6.74481	4.31847e-05	0.000101017	down	110	0	15	1440	1620	1339	NA	scaffold6358	5526	6626	-
gene_27443	gene_27443	transcription factor MYB44-like [Olea europaea var. sylvestris]	MYB	-13.2821	1.66943e-28	2.97604e-27	down	0	0	0	667	567	645	NA	scaffold6390	5583	6689	+
gene_27537	gene_27537	transcription factor bHLH18-like [Olea europaea var. sylvestris]	bHLH	-13.7219	5.89329e-31	1.24918e-29	down	0	0	0	879	856	820	NA	scaffold64340	100	1301	-
gene_27558	gene_27558	putative ethylene-responsive transcription factor ERF109-like protein [Olea europaea subsp. europaea]	ERF	-4.8157	8.58379e-15	3.93666e-14	down	59	34	175	815	857	792	NA	scaffold64452	106	849	-
gene_27597	gene_27597	myb-related protein 2-like [Olea europaea var. sylvestris]	G2-like	-12.3604	2.12463e-25	2.88472e-24	down	0	0	0	318	328	349	NA	scaffold645	4858	7592	+
gene_2763	gene_2763	transcription factor UNE10-like [Olea europaea var. sylvestris]	bHLH	-9.52319	9.77751e-14	4.09528e-13	down	0	0	0	58	50	31	NA	scaffold1233	12042	13226	+
gene_27680	gene_27680	homeobox-leucine zipper protein ATHB-12 [Olea europaea var. sylvestris]	HD-ZIP	-8.58067	9.88693e-12	3.52336e-11	down	0	0	0	19	33	21	NA	scaffold6500	636	1603	+
gene_27859	gene_27859	transcription factor DIVARICATA-like [Olea europaea var. sylvestris]	MYB	-10.2797	3.03815e-17	1.75442e-16	down	0	0	0	61	84	91	NA	scaffold657	6729	8208	-
gene_2793	gene_2793	BEL1-like homeodomain protein 3 [Olea europaea var. sylvestris]	TALE	3.90748	3.48057e-17	1.99437e-16	up	757	1175	1019	23	33	13	NA	scaffold1236	12305	15942	-
gene_28034	gene_28034	BEL1-like homeodomain protein 2 isoform X1 [Olea europaea var. sylvestris]	TALE	-15.4311	4.0342e-39	1.26536e-37	down	0	0	0	2671	2935	2763	NA	scaffold6651	8961	13572	+
gene_28062	gene_28062	single-stranded DNA-binding protein WHY2, mitochondrial-like [Olea europaea var. sylvestris]	Whirly	-2.68225	1.33262e-06	3.41479e-06	down	98	37	179	227	220	212	NA	scaffold66655	2321	4838	+
gene_28157	gene_28157	dof zinc finger protein DOF1.4-like isoform X1 [Olea europaea var. sylvestris]	Dof	-9.69182	2.79441e-12	1.03641e-11	down	0	0	0	52	28	75	NA	scaffold67025	293	1377	+
gene_28162	gene_28162	transcription factor bHLH154-like isoform X1 [Olea europaea var. sylvestris]	bHLH	-11.9751	5.57283e-24	6.50444e-23	down	0	0	0	255	260	247	NA	scaffold6706	6114	7763	-
gene_28337	gene_28337	zinc finger protein WIP2-like [Olea europaea var. sylvestris]	C2H2	-8.70473	8.45258e-13	3.27107e-12	down	0	0	0	26	27	26	NA	scaffold678	3882	6032	-
gene_28399	gene_28399	uncharacterized protein LOC111390310 [Olea europaea var. sylvestris]	C2H2	-9.08076	2.94854e-11	1.01362e-10	down	0	0	0	18	52	34	NA	scaffold6817	6376	8337	+
gene_28456	gene_28456	protein indeterminate-domain 12-like [Olea europaea var. sylvestris]	C2H2	-5.50568	0.00158382	0.00331381	down	145	221	0	1938	2126	2059	NA	scaffold6846	5617	8160	+
gene_28511	gene_28511	zinc finger CCCH domain-containing protein 20-like [Olea europaea var. sylvestris]	C3H	11.2817	1.15991e-29	2.25246e-28	up	53389	35182	54765	11	0	8	NA	scaffold6875	5633	6667	-
gene_28578	gene_28578	transcription factor CYCLOIDEA-like [Olea europaea var. sylvestris]	TCP	-8.15395	7.56076e-11	2.51981e-10	down	0	0	0	19	21	14	NA	scaffold6903	4500	5285	+
gene_2868	gene_2868	scarecrow-like protein 30 [Olea europaea var. sylvestris]	GRAS	-3.99343	3.1331e-143	4.28923e-141	down	129	75	116	548	609	575	NA	scaffold12450	3869	6112	+
gene_28770	gene_28770	GATA transcription factor 16-like [Olea europaea var. sylvestris]	GATA	-11.4448	9.29821e-21	7.74976e-20	down	0	0	0	211	158	156	NA	scaffold69910	577	1267	-
gene_28874	gene_28874	myb family transcription factor PHL8-like isoform X1 [Olea europaea var. sylvestris]	G2-like	-13.7914	2.6037e-31	5.66498e-30	down	0	0	0	860	999	830	NA	scaffold7031	2785	4252	-
gene_28887	gene_28887	protein FAR1-RELATED SEQUENCE 5 isoform X1 [Olea europaea var. sylvestris]	FAR1	-9.38793	3.67037e-13	1.46336e-12	down	0	0	0	42	29	55	NA	scaffold7042	4527	6553	+
gene_28945	gene_28945	transcription factor bHLH13-like [Olea europaea var. sylvestris]	bHLH	-6.23176	0.000112441	0.000256695	down	46	3	0	392	442	397	NA	scaffold7068	8090	9859	-
gene_2895	gene_2895	protein indeterminate-domain 11-like [Olea europaea var. sylvestris]	C2H2	-13.2745	5.52287e-29	1.01522e-27	down	0	0	0	649	651	575	NA	scaffold1247	8510	10613	-
gene_28995	gene_28995	transcription factor bHLH66-like [Olea europaea var. sylvestris]	bHLH	3.22663	6.20726e-39	1.92262e-37	up	5699	7289	6990	258	221	258	NA	scaffold7090	5905	8098	+
gene_29011	gene_29011	trihelix transcription factor ASIL2-like isoform X1 [Olea europaea var. sylvestris]	Trihelix	-2.54409	7.23856e-05	0.000167208	down	99	26	165	163	201	188	NA	scaffold709	12950	13894	+
gene_29186	gene_29186	transcription factor UNE10-like isoform X3 [Olea europaea var. sylvestris]	bHLH	-11.8292	3.62983e-23	3.90719e-22	down	0	0	0	221	218	249	NA	scaffold7192	3494	6552	+
gene_292	gene_292	transcription factor bHLH110-like [Olea europaea var. sylvestris]	bHLH	-10.6412	4.66626e-19	3.25156e-18	down	0	0	0	92	114	97	NA	scaffold10233	724	12334	-
gene_29281	gene_29281	transcription factor TCP19-like [Olea europaea var. sylvestris]	TCP	4.77801	8.53891e-15	3.9168e-14	up	1055	994	2345	18	8	27	NA	scaffold7236	7040	8209	-
gene_29338	gene_29338	protein PHR1-LIKE 1-like [Olea europaea var. sylvestris]	G2-like	-9.97205	6.52648e-15	3.02336e-14	down	0	0	0	77	72	41	NA	scaffold7271	6777	9752	-
gene_29364	gene_29364	NAC domain-containing protein 43-like [Olea europaea var. sylvestris]	NAC	-10.8492	1.756e-18	1.1505e-17	down	0	0	0	83	150	119	NA	scaffold7285	3872	6135	+
gene_29365	gene_29365	ethylene-responsive transcription factor 12-like [Olea europaea var. sylvestris]	ERF	7.3237	4.54786e-06	1.12444e-05	up	1334	165	450	0	0	4	NA	scaffold72867	1390	1869	-
gene_29378	gene_29378	transcription factor MYB44-like [Olea europaea var. sylvestris]	MYB	5.25595	1.88571e-25	2.57302e-24	up	1983	1289	1828	8	28	10	NA	scaffold7294	15161	15976	+
gene_29485	gene_29485	auxin response factor 18-like [Olea europaea var. sylvestris]	ARF	-10.8151	4.02355e-17	2.29247e-16	down	0	0	0	155	92	91	NA	scaffold7346	5660	8435	+
gene_29543	gene_29543	homeobox protein ATH1-like [Olea europaea var. sylvestris]	TALE	-12.6007	2.94577e-26	4.36101e-25	down	0	0	0	402	380	392	NA	scaffold7375	331	3313	-
gene_29594	gene_29594	ethylene-responsive transcription factor ERF025 [Olea europaea var. sylvestris]	ERF	7.49093	8.33868e-05	0.000191887	up	2724	2368	3775	16	0	0	NA	scaffold74027	305	849	-
gene_29804	gene_29804	probable WRKY transcription factor 20 isoform X1 [Olea europaea var. sylvestris]	WRKY	-11.2222	1.6534e-20	1.34458e-19	down	0	0	0	123	154	176	NA	scaffold7501	2406	9079	+
gene_29894	gene_29894	myb-related protein 2-like isoform X1 [Olea europaea var. sylvestris]	G2-like	-9.56521	5.36056e-37	1.54273e-35	down	4	0	0	369	332	330	NA	scaffold7554	1590	3937	-
gene_29947	gene_29947	nuclear transcription factor Y subunit B-3-like [Olea europaea var. sylvestris]	NF-YB	-4.24433	0.00289312	0.00591344	down	40	29	0	148	133	183	NA	scaffold75874	678	1274	+
gene_30118	gene_30118	ethylene-responsive transcription factor ERF023-like [Olea europaea var. sylvestris]	ERF	-7.54332	1.39178e-06	3.56234e-06	down	0	0	0	19	11	5	NA	scaffold7681	6696	7277	+
gene_30150	gene_30150	transcription factor TCP23-like [Olea europaea var. sylvestris]	TCP	-7.35647	2.71056e-09	8.14219e-09	down	20	16	0	658	693	753	NA	scaffold76983	22	1230	+
gene_30246	gene_30246	nuclear transcription factor Y subunit C-1-like [Olea europaea var. sylvestris]	NF-YC	4.78163	1.01773e-05	2.4685e-05	up	660	258	722	8	12	0	NA	scaffold774	17952	20733	-
gene_3025	gene_3025	trihelix transcription factor GT-4-like isoform X1 [Olea europaea var. sylvestris]	Trihelix	-8.37653	2.59402e-09	7.80157e-09	down	0	0	0	12	18	33	NA	scaffold126272	228	1105	+
gene_30377	gene_30377	protein SHI RELATED SEQUENCE 1-like [Olea europaea var. sylvestris]	SRS	-8.63901	6.62802e-12	2.3955e-11	down	0	0	0	18	33	25	NA	scaffold7826	2341	3659	+
gene_30487	gene_30487	dof zinc finger protein DOF1.4-like [Olea europaea var. sylvestris]	Dof	-11.4584	5.7471e-22	5.44579e-21	down	0	0	0	160	201	173	NA	scaffold7885	1110	1949	+
gene_30585	gene_30585	transcription factor ILR3-like isoform X1 [Olea europaea var. sylvestris]	bHLH	4.87767	1.04309e-05	2.52803e-05	up	878	637	686	13	0	12	NA	scaffold7936	584	3361	+
gene_30703	gene_30703	basic leucine zipper 19-like [Olea europaea var. sylvestris]	bZIP	-2.20394	0.00454139	0.00907362	down	727	154	136	564	484	525	NA	scaffold7999	3027	3788	-
gene_30787	gene_30787	transcription factor SRM1-like [Olea europaea var. sylvestris]	MYB	2.83973	3.72446e-20	2.90124e-19	up	1195	710	1604	52	58	54	NA	scaffold8047	6939	9035	-
gene_30867	gene_30867	ethylene-responsive transcription factor-like protein At4g13040 [Olea europaea var. sylvestris]	ERF	-9.40003	8.53742e-15	3.9168e-14	down	0	0	0	37	43	48	NA	scaffold8094	8464	15559	+
gene_31056	gene_31056	hypothetical protein CDL12_08092 [Handroanthus impetiginosus]	GATA	-9.62636	2.25497e-15	1.08708e-14	down	0	0	0	40	54	56	NA	scaffold82040	20	655	-
gene_3108	gene_3108	stress response protein NST1, partial [Olea europaea var. sylvestris]	Trihelix	5.28705	4.87082e-28	8.33523e-27	up	2935	3304	2555	12	30	37	NA	scaffold1270	13150	14391	-
gene_3109	gene_3109	homeobox protein BEL1 homolog [Olea europaea var. sylvestris]	TALE	-14.27	1.25746e-33	3.09112e-32	down	0	0	0	1194	1343	1207	NA	scaffold12710	4303	7139	+
gene_31106	gene_31106	uncharacterized protein LOC105175200 [Sesamum indicum]	G2-like	-11.3592	1.80358e-21	1.62041e-20	down	0	0	0	156	160	181	NA	scaffold8238	982	5479	+
gene_3114	gene_3114	transcription factor TCP11 [Olea europaea var. sylvestris]	TCP	3.41067	7.31462e-16	3.68992e-15	up	1596	1389	3199	43	81	72	NA	scaffold12717	182	853	+
gene_31235	gene_31235	two-component response regulator ARR18-like [Olea europaea var. sylvestris]	ARR-B	-13.2309	6.30544e-29	1.15735e-27	down	0	0	0	616	639	565	NA	scaffold8307	961	6003	+
gene_31363	gene_31363	PREDICTED: protein SCARECROW-like [Nicotiana tabacum]	GRAS	9.90393	8.75985e-17	4.83323e-16	up	565	402	591	0	0	0	NA	scaffold83847	28	1392	-
gene_31467	gene_31467	NAC domain-containing protein 35-like [Olea europaea var. sylvestris]	NAC	-11.8303	3.19028e-23	3.46112e-22	down	0	0	0	197	251	243	NA	scaffold844	990	2975	+
gene_31563	gene_31563	nuclear transcription factor Y subunit B-4-like [Olea europaea var. sylvestris]	NF-YB	7.11604	9.3887e-07	2.42918e-06	up	42	109	64	0	0	0	NA	scaffold85064	2263	2703	+
gene_31580	gene_31580	transcription factor bHLH96-like [Olea europaea var. sylvestris]	bHLH	-10.1926	2.09718e-14	9.27801e-14	down	0	0	0	88	43	88	NA	scaffold8518	616	1814	-
gene_316	gene_316	MADS-box protein SOC1-like isoform X1 [Olea europaea var. sylvestris]	MIKC_MADS	-10.5002	1.47359e-14	6.6077e-14	down	0	0	0	102	49	120	NA	scaffold10254	2894	5879	+
gene_31922	gene_31922	transcription factor bHLH122-like isoform X1 [Olea europaea var. sylvestris]	bHLH	-12.6947	7.78632e-27	1.21727e-25	down	0	0	0	403	424	428	NA	scaffold8721	1532	3297	-
gene_31952	gene_31952	probable WRKY transcription factor 65 isoform X1 [Olea europaea var. sylvestris]	WRKY	6.24741	1.73734e-09	5.28735e-09	up	1707	1527	1759	11	0	11	NA	scaffold87364	294	1465	+
gene_32073	gene_32073	light-inducible protein CPRF2-like [Olea europaea var. sylvestris]	bZIP	-11.1887	2.3928e-20	1.91138e-19	down	0	0	0	149	175	119	NA	scaffold8824	3102	8104	-
gene_32076	gene_32076	transcription factor AS1 [Olea europaea var. sylvestris]	MYB	-7.66985	5.16823e-06	1.27477e-05	down	0	0	0	13	4	21	NA	scaffold8828	2752	3846	-
gene_32093	gene_32093	protein indeterminate-domain 9-like [Olea europaea var. sylvestris]	C2H2	-12.6826	2.94618e-26	4.36101e-25	down	0	0	0	443	440	361	NA	scaffold8834	4109	6118	+
gene_32110	gene_32110	auxin response factor 8-like isoform X2 [Olea europaea var. sylvestris]	ARF	-6.15144	0.000941004	0.00200802	down	0	12	0	115	126	91	NA	scaffold8848	930	8366	+
gene_32112	gene_32112	ethylene-responsive transcription factor ERF020 [Olea europaea var. sylvestris]	ERF	5.44276	0.0001152	0.000262777	up	75	249	168	0	0	4	NA	scaffold884	3217	3627	-
gene_32120	gene_32120	probable WRKY transcription factor 50 isoform X1 [Olea europaea var. sylvestris]	WRKY	-10.5756	2.35045e-16	1.24051e-15	down	0	0	0	124	102	62	NA	scaffold8856	4986	5659	+
gene_3223	gene_3223	GATA transcription factor 8-like [Olea europaea var. sylvestris]	GATA	-2.71122	2.54466e-14	1.11977e-13	down	539	431	1077	1354	1596	1529	NA	scaffold12821	6887	8468	-
gene_32256	gene_32256	transcription factor bHLH71-like [Olea europaea var. sylvestris]	bHLH	-8.27629	1.44466e-09	4.4227e-09	down	0	0	0	27	12	19	NA	scaffold8937	7015	8920	-
gene_3226	gene_3226	transcription factor TCP23-like [Olea europaea var. sylvestris]	TCP	2.05335	1.04193e-06	2.68743e-06	up	1196	1167	2827	115	170	135	NA	scaffold12826	5117	6295	+
gene_32290	gene_32290	mini zinc finger protein 2-like [Olea europaea var. sylvestris]	ZF-HD	-9.29472	5.93118e-13	2.32141e-12	down	0	0	0	24	52	44	NA	scaffold8958	5847	6128	+
gene_32299	gene_32299	homeobox-leucine zipper protein HDG11 [Sesamum indicum]	HD-ZIP	-8.41574	1.69145e-11	5.92652e-11	down	0	0	0	16	27	22	NA	scaffold8964	4543	7704	+
gene_32304	gene_32304	homeobox-leucine zipper protein MERISTEM L1-like [Olea europaea var. sylvestris]	HD-ZIP	-10.3044	8.94026e-18	5.44569e-17	down	0	0	0	85	77	77	NA	scaffold8967	4126	7379	+
gene_32344	gene_32344	squamosa promoter-binding-like protein 2 [Fraxinus mandshurica]	SBP	-9.20863	1.76298e-13	7.21586e-13	down	0	0	0	43	42	27	NA	scaffold8997	1879	6966	-
gene_32363	gene_32363	auxin response factor 2B [Olea europaea var. sylvestris]	ARF	-3.32819	8.5849e-07	2.22562e-06	down	354	652	155	1384	1354	1486	NA	scaffold9000	2145	6869	+
gene_32388	gene_32388	ethylene-responsive transcription factor RAP2-3-like [Olea europaea var. sylvestris]	ERF	3.70356	3.91277e-90	2.94695e-88	up	3860	2610	3252	84	81	89	NA	scaffold9015	5257	6087	-
gene_32430	gene_32430	BEL1-like homeodomain protein 4 isoform X2 [Olea europaea var. sylvestris]	TALE	-8.99007	0.000155245	0.000350954	down	80	0	0	4424	4589	4399	NA	scaffold9043	3080	7921	+
gene_32438	gene_32438	probable WRKY transcription factor 20 isoform X1 [Olea europaea var. sylvestris]	WRKY	-12.2091	6.04972e-25	7.8239e-24	down	0	0	0	289	317	291	NA	scaffold9047	123	4173	+
gene_32458	gene_32458	homeobox-leucine zipper protein MERISTEM L1-like [Olea europaea var. sylvestris]	HD-ZIP	-10.761	1.28182e-18	8.53597e-18	down	0	0	0	115	90	122	NA	scaffold9064	8378	11756	-
gene_32592	gene_32592	trihelix transcription factor ASIL2-like isoform X2 [Olea europaea var. sylvestris]	Trihelix	2.33082	2.66639e-18	1.71523e-17	up	4099	2238	3235	244	192	205	NA	scaffold91521	255	1677	+
gene_3268	gene_3268	scarecrow-like protein 21 [Olea europaea var. sylvestris]	GRAS	-7.68479	7.90003e-63	4.14735e-61	down	21	13	48	1937	1775	1873	NA	scaffold12874	2415	4169	+
gene_32715	gene_32715	transcription factor TCP4-like [Olea europaea var. sylvestris]	TCP	-8.20544	4.82887e-05	0.00011268	down	0	19	0	652	849	699	NA	scaffold923	10252	11442	+
gene_32801	gene_32801	transcription factor DIVARICATA-like [Olea europaea var. sylvestris]	MYB	-8.63498	6.85479e-12	2.47457e-11	down	0	0	0	31	24	20	NA	scaffold928	8217	9430	-
gene_32804	gene_32804	myb-related protein 306-like [Olea europaea var. sylvestris]	MYB	-11.2959	7.01678e-20	5.33503e-19	down	0	0	0	195	154	125	NA	scaffold9291	4533	5912	-
gene_32818	gene_32818	ethylene-responsive transcription factor 4-like [Olea europaea var. sylvestris]	ERF	4.93197	9.79559e-83	6.79902e-81	up	23120	14535	27577	264	260	194	NA	scaffold9299	3123	3845	+
gene_32819	gene_32819	ethylene-responsive transcription factor 12-like [Olea europaea var. sylvestris]	ERF	5.02565	2.87019e-16	1.50011e-15	up	1170	428	845	6	5	14	NA	scaffold9299	14310	14789	-
gene_32832	gene_32832	protein SENSITIVE TO PROTON RHIZOTOXICITY 1-like [Olea europaea var. sylvestris]	C2H2	-5.25404	0.00500534	0.00995165	down	0	12	0	61	63	54	NA	scaffold9308	2548	3906	-
gene_32833	gene_32833	probable WRKY transcription factor 43 [Olea europaea var. sylvestris]	WRKY	-11.2934	8.90494e-21	7.42948e-20	down	0	0	0	129	163	184	NA	scaffold9309	3081	5509	-
gene_3284	gene_3284	calmodulin-binding transcription activator 3-like isoform X1 [Olea europaea var. sylvestris]	CAMTA	-6.884	0.00480515	0.00957591	down	0	78	0	1199	1258	1163	NA	scaffold1288	18874	28396	+
gene_32985	gene_32985	protein RADIALIS-like 2 [Olea europaea var. sylvestris]	MYB_related	-14.2644	5.40746e-33	1.29211e-31	down	0	0	0	1330	1213	1174	NA	scaffold9410	3023	4170	-
gene_33129	gene_33129	probable WRKY transcription factor 31 [Olea europaea var. sylvestris]	WRKY	-10.0814	3.80401e-17	2.17088e-16	down	0	0	0	67	67	71	NA	scaffold950	140	2427	-
gene_33168	gene_33168	probable WRKY transcription factor 2 isoform X2 [Olea europaea var. sylvestris]	WRKY	-11.2676	2.35135e-21	2.08309e-20	down	0	0	0	153	165	149	NA	scaffold953	5340	8584	+
gene_33275	gene_33275	protein indeterminate-domain 12-like isoform X3 [Olea europaea var. sylvestris]	C2H2	-9.49705	3.95427e-14	1.71299e-13	down	0	0	0	48	34	54	NA	scaffold961	16368	19169	-
gene_33290	gene_33290	AP2-like ethylene-responsive transcription factor At1g16060 [Olea europaea var. sylvestris]	AP2	9.79632	3.91273e-15	1.8485e-14	up	592	458	371	0	0	0	NA	scaffold9631	624	2865	-
gene_33368	gene_33368	nuclear transcription factor Y subunit B-4-like [Olea europaea var. sylvestris]	NF-YB	8.17382	4.46319e-09	1.32257e-08	up	155	70	259	0	0	0	NA	scaffold968	4392	4826	-
gene_33372	gene_33372	transcription factor MYB108-like [Olea europaea var. sylvestris]	MYB	2.68739	0.000300126	0.000666203	up	580	495	145	14	20	33	NA	scaffold9695	6724	7864	-
gene_3338	gene_3338	SUPPRESSOR OF GAMMA RESPONSE 1-like [Olea europaea var. sylvestris]	NAC	-8.8107	2.4439e-08	6.91927e-08	down	0	0	0	10	52	25	NA	scaffold12937	2185	3647	+
gene_33530	gene_33530	probable WRKY transcription factor 40 [Olea europaea var. sylvestris]	WRKY	-2.66992	1.09388e-17	6.58595e-17	down	254	258	502	776	713	681	NA	scaffold98026	432	1435	-
gene_33538	gene_33538	protein FAR1-RELATED SEQUENCE 4-like isoform X2 [Olea europaea var. sylvestris]	FAR1	-10.9864	3.27183e-20	2.57374e-19	down	0	0	0	120	126	138	NA	scaffold9814	9862	12381	+
gene_33558	gene_33558	scarecrow-like protein 21 [Olea europaea var. sylvestris]	GRAS	-2.09211	1.17272e-18	7.83891e-18	down	353	239	458	468	610	435	NA	scaffold9827	7167	8768	-
gene_33569	gene_33569	hypothetical protein CDL12_21162 [Handroanthus impetiginosus]	Dof	-9.9436	4.93556e-15	2.30795e-14	down	0	0	0	42	63	82	NA	scaffold98355	446	1423	-
gene_33590	gene_33590	ethylene-responsive transcription factor ERF104-like [Olea europaea var. sylvestris]	ERF	-2.77804	1.39338e-144	1.92885e-142	down	1266	1113	1610	3029	3112	3161	NA	scaffold98603	1203	2063	-
gene_33764	gene_33764	LOB domain-containing protein 25-like [Olea europaea var. sylvestris]	LBD	-7.11168	1.05627e-06	2.72355e-06	down	0	0	0	13	8	5	NA	scaffold9984	6056	6580	+
gene_33792	gene_33792	basic leucine zipper 43-like [Olea europaea var. sylvestris]	bZIP	3.02294	0.000513142	0.00111723	up	244	85	84	11	4	2	NA	scaffold9999	5228	5860	+
gene_3474	gene_3474	probable WRKY transcription factor 11 [Olea europaea var. sylvestris]	WRKY	-2.2086	2.24871e-18	1.45599e-17	down	385	496	673	777	819	860	NA	scaffold13053	4172	5988	-
gene_3489	gene_3489	transcription factor DIVARICATA-like [Olea europaea var. sylvestris]	MYB	-12.3662	7.7398e-25	9.90623e-24	down	0	0	0	272	355	375	NA	scaffold1306	7440	8702	-
gene_3556	gene_3556	MADS-box protein SOC1-like isoform X9 [Olea europaea var. sylvestris]	MIKC_MADS	-10.2118	1.65124e-17	9.75122e-17	down	0	0	0	64	82	79	NA	scaffold1313	5804	11991	-
gene_3580	gene_3580	ethylene-responsive transcription factor WIN1-like [Olea europaea var. sylvestris]	ERF	-8.91562	3.09696e-11	1.06332e-10	down	0	0	0	25	21	45	NA	scaffold13158	12273	12950	-
gene_3588	gene_3588	auxin response factor 18-like [Olea europaea var. sylvestris]	ARF	-10.4919	5.58195e-18	3.47633e-17	down	0	0	0	86	80	106	NA	scaffold13167	2132	4896	+
gene_3596	gene_3596	SUPPRESSOR OF GAMMA RESPONSE 1-like [Olea europaea var. sylvestris]	NAC	-11.2571	5.18176e-21	4.43213e-20	down	0	0	0	140	184	141	NA	scaffold13179	117	3964	+
gene_3611	gene_3611	probable WRKY transcription factor 7 [Olea europaea var. sylvestris]	WRKY	2.27574	6.56578e-86	4.77107e-84	up	4356	3628	5135	266	326	331	NA	scaffold13196	3871	5320	-
gene_3793	gene_3793	scarecrow-like protein 13 [Olea europaea var. sylvestris]	GRAS	-2.61589	4.22643e-56	1.98346e-54	down	2656	2255	2104	4850	5176	4795	NA	scaffold13377	2889	4520	+
gene_3812	gene_3812	transcription factor TCP20-like [Olea europaea var. sylvestris]	TCP	-2.71649	0.000187695	0.000421736	down	40	105	26	111	126	173	NA	scaffold13397	4097	5002	-
gene_3916	gene_3916	ethylene-responsive transcription factor-like protein At4g13040 [Olea europaea var. sylvestris]	ERF	-10.7832	3.45328e-19	2.44412e-18	down	0	0	0	107	101	125	NA	scaffold1348	597	4231	+
gene_3962	gene_3962	ethylene-responsive transcription factor ERF011-like [Olea europaea var. sylvestris]	ERF	4.49798	1.11851e-12	4.28503e-12	up	2036	521	803	16	20	14	NA	scaffold13532	2503	2997	-
gene_4018	gene_4018	WRKY transcription factor 6-like [Olea europaea var. sylvestris]	WRKY	-4.03164	6.77059e-173	1.17321e-170	down	1106	1133	1092	6252	6400	6138	NA	scaffold13586	3945	6045	+
gene_4063	gene_4063	protein SHOOT GRAVITROPISM 5-like [Olea europaea var. sylvestris]	C2H2	-9.54586	4.19557e-14	1.81213e-13	down	0	0	0	50	60	32	NA	scaffold13625	3316	5115	+
gene_4145	gene_4145	transcription factor RF2b-like [Olea europaea var. sylvestris]	bZIP	-7.16119	4.87422e-08	1.35053e-07	down	0	0	0	11	8	8	NA	scaffold13695	7171	10591	-
gene_4171	gene_4171	ethylene-responsive transcription factor ERF017-like [Olea europaea var. sylvestris]	ERF	-3.90703	7.8917e-08	2.15575e-07	down	80	371	151	1015	1301	984	NA	scaffold1373	16187	16804	-
gene_4236	gene_4236	calmodulin-binding transcription activator 4-like isoform X3 [Olea europaea var. sylvestris]	CAMTA	-5.24119	0.00152147	0.00318848	down	0	129	113	967	1269	1026	NA	scaffold137	15495	23334	-
gene_4268	gene_4268	protein SCARECROW-like [Olea europaea var. sylvestris]	GRAS	-10.021	5.6583e-17	3.18508e-16	down	0	0	0	59	71	67	NA	scaffold13836	2206	5172	+
gene_4311	gene_4311	putative NAC domain-containing protein 94 [Olea europaea var. sylvestris]	NAC	-9.71994	1.02359e-12	3.93296e-12	down	0	0	0	54	79	28	NA	scaffold13874	3426	4759	+
gene_4346	gene_4346	protein FAR1-RELATED SEQUENCE 6, partial [Olea europaea var. sylvestris]	FAR1	-9.26255	1.277e-10	4.18998e-10	down	0	0	0	16	56	46	NA	scaffold13907	1303	2827	+
gene_4389	gene_4389	transcription factor bHLH30-like [Olea europaea var. sylvestris]	bHLH	-11.6744	1.74352e-22	1.74556e-21	down	0	0	0	182	205	232	NA	scaffold13956	2993	5650	-
gene_4402	gene_4402	uncharacterized protein LOC111395636 [Olea europaea var. sylvestris]	C2H2	-7.96064	2.77046e-10	8.90277e-10	down	0	0	0	17	13	17	NA	scaffold13966	3384	6074	-
gene_4443	gene_4443	hypothetical protein CDL12_10283 [Handroanthus impetiginosus]	NAC	3.186	1.30815e-55	6.07018e-54	up	78033	47579	89532	2566	2671	2706	NA	scaffold14010	12838	13954	+
gene_4544	gene_4544	ethylene-responsive transcription factor ERF110-like [Olea europaea var. sylvestris]	ERF	9.95984	6.03859e-15	2.80469e-14	up	634	298	717	0	0	0	NA	scaffold14113	2022	3079	-
gene_4644	gene_4644	transcription factor MYB87-like [Olea europaea var. sylvestris]	MYB	-9.90787	1.87907e-15	9.11539e-15	down	0	0	0	60	47	74	NA	scaffold14220	4373	5621	-
gene_4678	gene_4678	WRKY transcription factor 1 [Osmanthus fragrans]	WRKY	-10.6685	4.43475e-19	3.09545e-18	down	0	0	0	97	100	111	NA	scaffold14253	3465	5301	-
gene_4703	gene_4703	zinc finger CCCH domain-containing protein 2-like [Olea europaea var. sylvestris]	C3H	-7.83359	1.231e-06	3.16321e-06	down	0	0	0	8	8	27	NA	scaffold14287	2526	3566	+
gene_477	gene_477	uncharacterized protein LOC111365390 [Olea europaea var. sylvestris]	MYB_related	-8.59072	1.05361e-24	1.32592e-23	down	0	4	0	189	207	143	NA	scaffold10388	10091	15937	+
gene_4783	gene_4783	probable transcription factor KAN2 isoform X2 [Olea europaea var. sylvestris]	G2-like	-11.0862	8.88309e-20	6.66004e-19	down	0	0	0	148	157	107	NA	scaffold14393	1876	6042	+
gene_4795	gene_4795	ethylene-responsive transcription factor ERF003-like [Olea europaea var. sylvestris]	ERF	-8.37702	8.51211e-12	3.04756e-11	down	0	0	0	19	22	22	NA	scaffold14404	8475	9148	-
gene_4897	gene_4897	dof zinc finger protein DOF3.1-like [Olea europaea var. sylvestris]	Dof	-8.80432	5.35827e-12	1.9491e-11	down	0	0	0	35	21	28	NA	scaffold14542	3995	4741	+
gene_4943	gene_4943	protein REVEILLE 1-like isoform X1 [Olea europaea var. sylvestris]	MYB_related	-9.1595	1.52664e-06	3.89342e-06	down	0	14	0	845	1077	1203	NA	scaffold14586	3325	5847	-
gene_5126	gene_5126	LOB domain-containing protein 41-like [Olea europaea var. sylvestris]	LBD	6.43044	0	0	up	61454	45868	61634	239	204	222	NA	scaffold14763	1496	2404	-
gene_5130	gene_5130	WUSCHEL-related homeobox 8-like [Olea europaea var. sylvestris]	WOX	-10.8916	9.67131e-18	5.86504e-17	down	0	0	0	139	143	78	NA	scaffold14768	314	2615	+
gene_5135	gene_5135	protein SHOOT GRAVITROPISM 5-like isoform X1 [Olea europaea var. sylvestris]	C2H2	-10.0742	9.02532e-16	4.51339e-15	down	0	0	0	51	95	60	NA	scaffold14776	6185	7837	+
gene_5249	gene_5249	transcription factor VOZ1 isoform X2 [Olea europaea var. sylvestris]	VOZ	2.38435	4.87694e-174	8.69394e-172	up	5104	4370	5818	319	373	308	NA	scaffold1489	7445	10889	+
gene_525	gene_525	uncharacterized protein LOC111408860 [Olea europaea var. sylvestris]	bZIP	-10.6248	5.66694e-19	3.91363e-18	down	0	0	0	92	100	107	NA	scaffold10421	3175	6710	+
gene_5259	gene_5259	transcription factor TCP8-like [Olea europaea var. sylvestris]	TCP	-5.31299	0.000926549	0.00197803	down	0	79	118	851	949	898	NA	scaffold14908	5837	7435	-
gene_5314	gene_5314	ethylene-responsive transcription factor 2-like [Olea europaea var. sylvestris]	ERF	9.44023	4.05034e-13	1.60864e-12	up	564	274	288	0	0	0	NA	scaffold1496	219	821	-
gene_5315	gene_5315	homeobox-leucine zipper protein ATHB-13-like [Olea europaea var. sylvestris]	HD-ZIP	-14.1534	2.67791e-32	6.18416e-31	down	0	0	0	1251	1170	1023	NA	scaffold14970	3131	5153	+
gene_538	gene_538	LOB domain-containing protein 15 [Manihot esculenta]	LBD	-9.55908	4.18177e-14	1.8068e-13	down	0	0	0	54	57	32	NA	scaffold104348	225	1309	-
gene_5404	gene_5404	homeobox-leucine zipper protein HOX11-like isoform X2 [Olea europaea var. sylvestris]	HD-ZIP	9.67674	5.48625e-10	1.72561e-09	up	146	601	537	0	0	0	NA	scaffold15059	2049	3815	-
gene_5406	gene_5406	axial regulator YABBY 1 [Olea europaea var. sylvestris]	YABBY	-7.44685	4.71704e-09	1.39646e-08	down	0	0	0	12	11	10	NA	scaffold15063	470	3346	+
gene_5410	gene_5410	homeobox-leucine zipper protein ATHB-12-like [Olea europaea var. sylvestris]	HD-ZIP	-9.26472	1.19471e-13	4.96373e-13	down	0	0	0	48	37	31	NA	scaffold15069	2333	5847	-
gene_5459	gene_5459	probable transcription factor PosF21 isoform X1 [Olea europaea var. sylvestris]	bZIP	-10.6224	3.11631e-16	1.62498e-15	down	0	0	0	73	81	144	NA	scaffold15131	1568	4945	+
gene_5530	gene_5530	transcription factor MYB8-like [Olea europaea var. sylvestris]	MYB	-12.4127	4.24888e-25	5.60612e-24	down	0	0	0	306	420	311	NA	scaffold15206	1065	2010	-
gene_5630	gene_5630	transcription factor TCP9-like isoform X1 [Olea europaea var. sylvestris]	TCP	6.19634	1.17491e-07	3.17415e-07	up	1682	1028	2621	0	18	7	NA	scaffold15318	4647	5543	-
gene_5631	gene_5631	transcription factor TCP14-like [Olea europaea var. sylvestris]	TCP	-9.56037	9.33826e-15	4.27082e-14	down	0	0	0	53	54	36	NA	scaffold15321	4209	5387	+
gene_5680	gene_5680	B-box zinc finger protein 20-like [Olea europaea var. sylvestris]	DBB	5.61507	1.066e-07	2.88841e-07	up	497	586	1342	0	11	6	NA	scaffold1538	4646	5806	+
gene_5764	gene_5764	protein FAR1-RELATED SEQUENCE 6-like [Olea europaea var. sylvestris]	FAR1	-11.5345	5.22277e-22	4.97559e-21	down	0	0	0	201	192	168	NA	scaffold15486	3988	5994	-
gene_581	gene_581	uncharacterized protein LOC111402454 isoform X1 [Olea europaea var. sylvestris]	MYB_related	-11.306	2.40702e-21	2.12937e-20	down	0	0	0	153	155	171	NA	scaffold104651	1079	2165	+
gene_5835	gene_5835	transcription factor IIIA-like isoform X1 [Olea europaea var. sylvestris]	C2H2	-9.87306	4.80184e-16	2.46243e-15	down	0	0	0	59	71	48	NA	scaffold15566	1344	3075	-
gene_5838	gene_5838	BEL1-like homeodomain protein 1 [Olea europaea var. sylvestris]	TALE	-4.92395	0.00413275	0.00830202	down	208	138	0	1211	1317	1203	NA	scaffold1556	2255	4985	-
gene_5925	gene_5925	trihelix transcription factor GT-2-like [Olea europaea var. sylvestris]	Trihelix	-12.4298	1.70566e-25	2.34542e-24	down	0	0	0	340	331	372	NA	scaffold15687	982	3089	-
gene_60	gene_60	NAC transcription factor 32-like [Olea europaea var. sylvestris]	NAC	4.6324	9.84721e-120	1.07966e-117	up	7117	5509	5557	82	92	78	NA	scaffold10044	2870	4134	+
gene_6017	gene_6017	teosinte branched 1 cycloidea and PCF transcription factor 15 [Fraxinus mandshurica]	TCP	-9.9685	6.24619e-15	2.89785e-14	down	0	0	0	81	65	43	NA	scaffold15794	9945	11200	-
gene_6047	gene_6047	myb-related protein 306-like isoform X2 [Olea europaea var. sylvestris]	MYB	-8.2311	2.60408e-11	8.99325e-11	down	0	0	0	18	22	17	NA	scaffold15821	2175	4382	-
gene_6075	gene_6075	zinc finger protein 10-like [Olea europaea var. sylvestris]	C2H2	8.63223	4.77592e-13	1.88293e-12	up	207	177	260	0	0	0	NA	scaffold15856	988	1821	+
gene_6148	gene_6148	protein FAR1-RELATED SEQUENCE 6, partial [Olea europaea var. sylvestris]	FAR1	-9.89007	3.52177e-15	1.6708e-14	down	0	0	0	43	59	78	NA	scaffold15931	2242	5093	-
gene_6160	gene_6160	transcription factor E2FB-like [Olea europaea var. sylvestris]	E2F/DP	-9.82186	1.44853e-14	6.50003e-14	down	0	0	0	71	62	38	NA	scaffold15943	730	6507	-
gene_6230	gene_6230	GATA transcription factor 8-like [Olea europaea var. sylvestris]	GATA	-3.67214	1.37773e-08	3.95719e-08	down	825	389	173	1909	2125	2074	NA	scaffold16018	8883	10562	+
gene_6231	gene_6231	heat stress transcription factor A-4b-like [Olea europaea var. sylvestris]	HSF	-3.67937	7.21716e-15	3.329e-14	down	118	150	361	909	866	916	NA	scaffold16019	2198	3866	-
gene_6288	gene_6288	basic helix-loop-helix protein A [Olea europaea var. sylvestris]	bHLH	-10.7229	6.80965e-18	4.19847e-17	down	0	0	0	134	94	90	NA	scaffold160	13553	19107	-
gene_6418	gene_6418	protein FAR-RED IMPAIRED RESPONSE 1-like [Olea europaea var. sylvestris]	FAR1	-11.4688	5.28e-22	5.02625e-21	down	0	0	0	179	194	164	NA	scaffold16269	16136	19617	-
gene_6438	gene_6438	ethylene-responsive transcription factor ERF107-like [Olea europaea var. sylvestris]	ERF	3.0953	3.56456e-20	2.78543e-19	up	5190	4753	8179	229	177	307	NA	scaffold16292	1982	2662	-
gene_6439	gene_6439	ethylene-responsive transcription factor 5-like [Olea europaea var. sylvestris]	ERF	-3.92309	1.34073e-08	3.8545e-08	down	694	281	129	1794	1947	2016	NA	scaffold16292	6744	7442	-
gene_6468	gene_6468	transcription factor bHLH130-like [Olea europaea var. sylvestris]	bHLH	3.5053	1.15485e-84	8.2467e-83	up	2038	1919	2614	70	59	68	NA	scaffold1633	10973	13446	+
gene_6605	gene_6605	transcription factor MYB4-like [Olea europaea var. sylvestris]	MYB	-7.81558	8.27917e-07	2.14929e-06	down	0	0	0	25	10	7	NA	scaffold16510	3691	5426	+
gene_6608	gene_6608	homeobox-leucine zipper protein ATHB-6-like [Olea europaea var. sylvestris]	HD-ZIP	-10.2836	1.46948e-06	3.75112e-06	down	0	27	0	4069	4819	4322	NA	scaffold16514	6604	7786	+
gene_6639	gene_6639	protein indeterminate-domain 9-like [Olea europaea var. sylvestris]	C2H2	-12.4476	1.06375e-25	1.49341e-24	down	0	0	0	357	379	322	NA	scaffold1655	11697	13496	+
gene_6704	gene_6704	ethylene-responsive transcription factor 5-like [Olea europaea var. sylvestris]	ERF	-2.94821	3.20011e-40	1.04611e-38	down	1056	565	1019	2104	2374	2382	NA	scaffold16637	5056	5775	+
gene_6721	gene_6721	transcription factor bHLH137-like [Olea europaea var. sylvestris]	bHLH	-12.8106	5.33096e-27	8.46226e-26	down	0	0	0	390	487	486	NA	scaffold16655	3178	5211	+
gene_6749	gene_6749	zinc finger CCCH domain-containing protein 20-like [Olea europaea var. sylvestris]	C3H	4.72997	2.33201e-05	5.53865e-05	up	962	527	579	0	12	15	NA	scaffold16696	6880	7959	+
gene_6807	gene_6807	zinc finger CCCH domain-containing protein 29-like [Olea europaea var. sylvestris]	C3H	-2.35432	1.39681e-103	1.26319e-101	down	2195	2096	2202	3437	4137	3866	NA	scaffold16757	10133	12022	-
gene_6881	gene_6881	transcription factor MYB62-like [Olea europaea var. sylvestris]	MYB	2.79647	1.78226e-49	7.31171e-48	up	1572	1377	2038	88	89	67	NA	scaffold16853	5410	6452	+
gene_6936	gene_6936	homeobox-leucine zipper protein ANTHOCYANINLESS 2-like isoform X2 [Olea europaea var. sylvestris]	HD-ZIP	-13.7571	3.33589e-31	7.19408e-30	down	0	0	0	823	880	918	NA	scaffold16919	315	5608	-
gene_6938	gene_6938	heat stress transcription factor C-1-like [Olea europaea var. sylvestris]	HSF	-9.96142	5.46311e-16	2.78712e-15	down	0	0	0	47	80	63	NA	scaffold16920	1307	3030	+
gene_6978	gene_6978	transcription factor bHLH110-like [Olea europaea var. sylvestris]	bHLH	-7.75609	7.0643e-05	0.000163244	down	0	0	0	19	2	19	NA	scaffold16969	4771	7613	-
gene_7095	gene_7095	probable WRKY transcription factor 65 [Olea europaea var. sylvestris]	WRKY	4.79375	1.86556e-15	9.0534e-15	up	1956	1165	1966	8	17	37	NA	scaffold17116	2381	4789	+
gene_7131	gene_7131	probable WRKY transcription factor 23 [Olea europaea var. sylvestris]	WRKY	3.71534	3.90955e-138	5.01942e-136	up	6798	5770	7351	190	150	176	NA	scaffold1716	938	2225	+
gene_7137	gene_7137	homeobox-leucine zipper protein ATHB-6-like isoform X1 [Olea europaea var. sylvestris]	HD-ZIP	-14.6093	1.06597e-34	2.79511e-33	down	0	0	0	1606	1721	1408	NA	scaffold17173	6455	7767	-
gene_7355	gene_7355	growth-regulating factor 7-like [Olea europaea var. sylvestris]	GRF	-2.54152	4.56312e-05	0.000106639	down	264	50	229	352	394	293	NA	scaffold17436	285	1822	+
gene_7468	gene_7468	protein indeterminate-domain 2-like [Olea europaea var. sylvestris]	C2H2	-4.11622	7.02545e-29	1.28665e-27	down	103	62	178	675	696	607	NA	scaffold17585	4548	6744	-
gene_7520	gene_7520	squamosa promoter-binding-like protein 16 [Olea europaea var. sylvestris]	SBP	-8.53189	3.43122e-12	1.26465e-11	down	0	0	0	25	23	22	NA	scaffold17641	3102	4988	-
gene_7525	gene_7525	protein indeterminate-domain 9-like [Olea europaea var. sylvestris]	C2H2	-7.48394	5.74226e-07	1.50124e-06	down	0	6	0	118	179	114	NA	scaffold17649	4058	6293	+
gene_7531	gene_7531	NAC domain-containing protein 82-like isoform X2 [Olea europaea var. sylvestris]	NAC	-3.27669	1.86678e-21	1.67241e-20	down	290	206	151	712	847	613	NA	scaffold17656	1683	6317	+
gene_7579	gene_7579	BEL1-like homeodomain protein 1 [Olea europaea var. sylvestris]	TALE	-7.48541	0.00146957	0.00308232	down	0	56	0	1247	1447	1254	NA	scaffold17712	1232	3582	+
gene_7581	gene_7581	transcription factor bHLH66-like [Olea europaea var. sylvestris]	bHLH	-13.1539	1.01725e-28	1.84527e-27	down	0	0	0	562	581	582	NA	scaffold17716	2703	5754	+
gene_7639	gene_7639	transcription factor TCP14-like [Olea europaea var. sylvestris]	TCP	-8.32632	4.30831e-11	1.462e-10	down	0	0	0	20	26	15	NA	scaffold17794	1618	2721	+
gene_7669	gene_7669	protein BASIC PENTACYSTEINE6-like isoform X1 [Olea europaea var. sylvestris]	BBR-BPC	-2.36478	1.57769e-48	6.37742e-47	down	362	407	466	648	824	719	NA	scaffold17838	2032	3339	-
gene_7681	gene_7681	transcription factor DIVARICATA-like [Olea europaea var. sylvestris]	MYB	-9.42329	4.36529e-12	1.5994e-11	down	0	0	0	22	50	59	NA	scaffold1785	3514	4636	+
gene_7816	gene_7816	ethylene-responsive transcription factor RAP2-13-like [Olea europaea var. sylvestris]	ERF	2.39893	1.10658e-182	2.06165e-180	up	18615	13806	19417	1035	1212	1098	NA	scaffold18012	4712	5839	+
gene_788	gene_788	dof zinc finger protein DOF1.5-like [Olea europaea var. sylvestris]	Dof	5.27243	9.38605e-13	3.61593e-12	up	508	481	1617	11	4	7	NA	scaffold10630	3794	4282	-
gene_791	gene_791	homeobox-leucine zipper protein HDG5 [Olea europaea var. sylvestris]	HD-ZIP	-10.2135	4.64501e-16	2.38546e-15	down	0	0	0	54	105	68	NA	scaffold10634	3168	8099	+
gene_794	gene_794	protein PHR1-LIKE 3-like [Olea europaea var. sylvestris]	G2-like	-11.6023	1.2854e-22	1.30376e-21	down	0	0	0	186	206	197	NA	scaffold10636	1896	4773	+
gene_7940	gene_7940	LOB domain-containing protein 38-like [Olea europaea var. sylvestris]	LBD	5.50778	6.89956e-06	1.69037e-05	up	1372	794	1618	19	0	8	NA	scaffold18174	4469	5182	+
gene_7976	gene_7976	two-component response regulator ARR2-like isoform X1 [Olea europaea var. sylvestris]	ARR-B	-10.2604	1.31036e-17	7.82019e-17	down	0	0	0	83	79	70	NA	scaffold1820	3439	9290	+
gene_800	gene_800	ethylene-responsive transcription factor 1-like [Olea europaea var. sylvestris]	ERF	3.0029	3.91054e-25	5.19011e-24	up	18917	9606	18771	521	714	750	NA	scaffold10639	2987	3691	+
gene_8039	gene_8039	squamosa promoter-binding-like protein 8 [Olea europaea var. sylvestris]	SBP	-8.09171	3.96693e-08	1.10657e-07	down	0	0	0	28	13	10	NA	scaffold18299	4146	5531	+
gene_8051	gene_8051	probable WRKY transcription factor 71 [Olea europaea var. sylvestris]	WRKY	-9.22152	1.18659e-13	4.93246e-13	down	0	0	0	43	42	28	NA	scaffold18310	1925	3779	+
gene_8059	gene_8059	protein PHOSPHATE STARVATION RESPONSE 1-like [Olea europaea var. sylvestris]	G2-like	-3.25213	1.03691e-16	5.67812e-16	down	129	152	319	681	654	585	NA	scaffold18319	1872	5459	-
gene_8126	gene_8126	heat stress transcription factor A-6b-like [Olea europaea var. sylvestris]	HSF	3.17347	1.64991e-09	5.02807e-09	up	615	1110	496	27	30	31	NA	scaffold18405	4833	6731	-
gene_8206	gene_8206	ethylene-responsive transcription factor 12-like [Olea europaea var. sylvestris]	ERF	15.407	5.50401e-37	1.58218e-35	up	27879	16268	26944	0	0	0	NA	scaffold18512	7957	8427	-
gene_8287	gene_8287	ethylene-responsive transcription factor ERF017-like [Olea europaea var. sylvestris]	ERF	-4.04836	0.000951474	0.00202879	down	387	25	19	815	861	697	NA	scaffold18619	5642	6265	+
gene_8291	gene_8291	GATA transcription factor 11-like isoform X1 [Olea europaea var. sylvestris]	GATA	-11.3337	2.76936e-21	2.43513e-20	down	0	0	0	136	180	174	NA	scaffold18621	2699	5726	+
gene_8338	gene_8338	zinc finger protein CONSTANS-LIKE 2-like [Olea europaea var. sylvestris]	CO-like	-7.26282	3.51009e-07	9.27256e-07	down	0	0	0	7	7	15	NA	scaffold1869	8419	9486	+
gene_8489	gene_8489	homeobox-leucine zipper protein HAT22-like [Olea europaea var. sylvestris]	HD-ZIP	3.87115	6.34361e-12	2.29707e-11	up	409	583	280	9	14	8	NA	scaffold18902	7640	8621	+
gene_8521	gene_8521	Transcription factor MEIS1 [Handroanthus impetiginosus]	TALE	-14.4438	3.76031e-34	9.51754e-33	down	0	0	0	1428	1383	1402	NA	scaffold18948	1588	5621	+
gene_8680	gene_8680	LOB domain-containing protein 42-like [Olea europaea var. sylvestris]	LBD	14.7258	2.38921e-34	6.13496e-33	up	17432	10628	16145	0	0	0	NA	scaffold19148	6989	7864	-
gene_8817	gene_8817	growth-regulating factor 1-like [Olea europaea var. sylvestris]	GRF	-8.1101	5.1763e-09	1.52931e-08	down	0	0	0	25	17	10	NA	scaffold19335	2054	5685	-
gene_8839	gene_8839	ethylene-responsive transcription factor ERF011-like [Olea europaea var. sylvestris]	ERF	5.5763	7.58526e-72	4.4645e-70	up	9522	4836	9755	55	51	63	NA	scaffold19367	1643	2137	-
gene_8902	gene_8902	transcription factor ILR3-like isoform X1 [Olea europaea var. sylvestris]	bHLH	2.06041	5.28489e-26	7.6492e-25	up	938	1030	1266	89	98	79	NA	scaffold19459	2215	6081	-
gene_8911	gene_8911	transcription factor bHLH106-like [Olea europaea var. sylvestris]	bHLH	-8.9311	6.94991e-13	2.70603e-12	down	0	0	0	25	41	27	NA	scaffold19469	9334	10566	-
gene_8926	gene_8926	probable WRKY transcription factor 26 [Olea europaea var. sylvestris]	WRKY	3.1691	1.11306e-05	2.69236e-05	up	261	551	190	19	13	8	NA	scaffold19490	5995	8115	+
gene_8954	gene_8954	squamosa promoter-binding protein 1-like isoform X2 [Olea europaea var. sylvestris]	SBP	-7.80411	8.68599e-09	2.52766e-08	down	0	0	0	20	12	10	NA	scaffold19521	4612	5805	-
gene_9064	gene_9064	transcription factor MYB41-like [Olea europaea var. sylvestris]	MYB	-8.95696	1.66812e-13	6.8423e-13	down	0	0	0	33	31	30	NA	scaffold19676	2268	3849	+
gene_9182	gene_9182	transcription factor bHLH30-like [Olea europaea var. sylvestris]	bHLH	-8.5779	2.16384e-11	7.5306e-11	down	0	0	0	17	34	22	NA	scaffold19861	3650	5361	+
gene_9194	gene_9194	transcription factor GLABRA 3-like [Olea europaea var. sylvestris]	bHLH	-7.79384	0.000492175	0.00107412	down	0	37	0	997	1239	995	NA	scaffold19876	6698	10398	-
gene_9211	gene_9211	transcription factor MYB83-like [Olea europaea var. sylvestris]	MYB	-9.49325	5.46162e-12	1.98582e-11	down	0	0	0	32	32	72	NA	scaffold19900	853	2407	+
gene_9265	gene_9265	zinc finger CCCH domain-containing protein 32-like [Olea europaea var. sylvestris]	C3H	-9.34735	1.07002e-10	3.53003e-10	down	0	0	0	25	28	70	NA	scaffold19989	2015	6967	-
gene_9271	gene_9271	NAC domain-containing protein 35-like [Olea europaea var. sylvestris]	NAC	-11.7023	3.17736e-22	3.10212e-21	down	0	0	0	191	193	246	NA	scaffold19996	4393	7291	-
gene_9376	gene_9376	transcription factor DUO1-like [Olea europaea var. sylvestris]	MYB	-7.60318	2.78227e-08	7.84055e-08	down	0	0	0	13	17	7	NA	scaffold20094	438	2404	+
gene_9394	gene_9394	myb-related protein 308-like [Olea europaea var. sylvestris]	MYB_related	-10.3471	1.95439e-16	1.04034e-15	down	0	0	0	101	87	58	NA	scaffold20115	5987	7158	+
gene_9445	gene_9445	teosinte glume architecture 1-like [Olea europaea var. sylvestris]	SBP	-9.46219	1.01908e-13	4.26189e-13	down	0	0	0	40	34	59	NA	scaffold2018	1668	4612	+
gene_9452	gene_9452	ethylene-responsive transcription factor 1B-like [Olea europaea var. sylvestris]	ERF	5.30293	8.28005e-37	2.36645e-35	up	2088	1080	2082	9	22	14	NA	scaffold20198	1569	2246	+
gene_9506	gene_9506	PREDICTED: probable transcription factor PosF21 [Nicotiana sylvestris]	bZIP	-3.31691	2.51179e-32	5.81678e-31	down	224	171	138	522	629	684	NA	scaffold20286	4638	7350	+
gene_9576	gene_9576	transcription factor MYB8-like [Olea europaea var. sylvestris]	MYB	5.33228	5.16319e-07	1.35385e-06	up	1056	739	967	0	16	8	NA	scaffold20397	3244	4150	+
gene_9581	gene_9581	transcription factor bHLH30-like [Olea europaea var. sylvestris]	bHLH	-9.56081	8.82394e-14	3.70779e-13	down	0	0	0	49	33	60	NA	scaffold20401	6956	8652	+
gene_960	gene_960	protein indeterminate-domain 12-like isoform X2 [Olea europaea var. sylvestris]	C2H2	-9.78756	7.0372e-13	2.7383e-12	down	0	0	0	77	32	56	NA	scaffold10769	761	3719	-
gene_9741	gene_9741	NAC domain-containing protein 79-like [Olea europaea var. sylvestris]	NAC	-8.02197	2.48e-10	7.99426e-10	down	0	0	0	18	13	18	NA	scaffold20662	5495	6761	+
gene_9791	gene_9791	MADS-box protein JOINTLESS-like [Olea europaea var. sylvestris]	M-type_MADS	-5.13199	0.00113814	0.00241125	down	0	6	0	23	23	34	NA	scaffold20727	1719	2924	-
gene_983	gene_983	SUPPRESSOR OF GAMMA RESPONSE 1-like [Olea europaea var. sylvestris]	NAC	-11.1786	1.3223e-20	1.08458e-19	down	0	0	0	161	146	131	NA	scaffold10789	5343	7282	+
gene_9862	gene_9862	transcription factor bHLH121 isoform X2 [Olea europaea var. sylvestris]	bHLH	-9.94525	3.0005e-15	1.43034e-14	down	0	0	0	78	63	45	NA	scaffold20835	129	3053	+
gene_9929	gene_9929	GATA transcription factor 8-like [Olea europaea var. sylvestris]	GATA	-12.679	2.10976e-26	3.17797e-25	down	0	0	0	442	405	392	NA	scaffold20931	1118	3455	-
gene_9938	gene_9938	AP2-like ethylene-responsive transcription factor [Actinidia chinensis var. chinensis]	AP2	-9.03907	1.94815e-12	7.32079e-12	down	0	0	0	44	30	25	NA	scaffold20950	1137	4430	-
gene_9949	gene_9949	squamosa promoter-binding protein 2-like [Olea europaea var. sylvestris]	SBP	-9.00572	6.16826e-13	2.40926e-12	down	0	0	0	23	42	33	NA	scaffold20967	1464	2702	-
gene_9976	gene_9976	bZIP transcription factor 46-like [Olea europaea var. sylvestris]	bZIP	-12.3773	8.68445e-25	1.10582e-23	down	0	0	0	378	321	305	NA	scaffold209	19633	25762	-

## Sheet: R7SR vs. S4SR
Transcripts	GeneName	GeneDescription	TF family	log2FC	pvalue	FDR	regulations	R7SR_1	R7SR_2	R7SR_3	S4SR_1	S4SR_2	S4SR_3	transcriptType	chromosome	start	end	strand
gene_10141	gene_10141	transcription factor MYB44-like [Olea europaea var. sylvestris]	MYB	-2.43407	3.0154e-06	3.25353e-05	down	3690	3419	5004	21984	28871	11811	NA	scaffold21236	3456	4589	+
gene_10917	gene_10917	trihelix transcription factor GT-2-like [Olea europaea var. sylvestris]	Trihelix	-3.44706	9.29602e-06	9.00745e-05	down	98	239	616	2489	4529	2985	NA	scaffold22402	3262	5289	-
gene_10965	gene_10965	NAC domain-containing protein 72-like [Olea europaea var. sylvestris]	NAC	-3.78746	1.94659e-07	2.65668e-06	down	1476	1256	1081	15543	28895	5455	NA	scaffold22477	2516	3704	-
gene_11037	gene_11037	transcription factor MYB108-like [Olea europaea var. sylvestris]	MYB	-3.92001	5.73021e-11	1.61212e-09	down	388	331	204	5174	5868	2721	NA	scaffold2257	14890	16294	+
gene_11288	gene_11288	homeobox-leucine zipper protein ATHB-12-like [Olea europaea var. sylvestris]	HD-ZIP	-2.46675	5.93365e-05	0.000495269	down	655	427	289	3143	2752	1558	NA	scaffold22959	1254	2212	-
gene_11329	gene_11329	heat stress transcription factor B-2b-like [Olea europaea var. sylvestris]	HSF	-2.40354	3.09818e-06	3.3284e-05	down	1657	1568	1392	8516	10531	4838	NA	scaffold23016	315	1423	-
gene_11341	gene_11341	ethylene-responsive transcription factor 1B-like [Olea europaea var. sylvestris]	ERF	-9.734	1.06336e-07	1.51239e-06	down	12	0	0	4340	4601	152	NA	scaffold2304	2275	2916	-
gene_11664	gene_11664	probable WRKY transcription factor 65 [Olea europaea var. sylvestris]	WRKY	9.43653	0.000107874	0.000843725	up	86	43	271	0	0	0	NA	scaffold2356	5166	6335	-
gene_11805	gene_11805	ethylene-responsive transcription factor TINY-like [Olea europaea var. sylvestris]	ERF	-11.5329	5.8741e-09	1.0599e-07	down	0	0	0	77	880	681	NA	scaffold23770	9459	10184	+
gene_11968	gene_11968	protein ETHYLENE INSENSITIVE 3-like [Olea europaea var. sylvestris]	EIL	12.0241	3.68999e-14	1.90116e-12	up	734	1007	447	0	0	0	NA	scaffold23999	3213	5045	-
gene_12012	gene_12012	transcription factor SRM1-like [Olea europaea var. sylvestris]	MYB_related	-3.44105	6.90223e-10	1.52408e-08	down	509	318	436	3745	6554	2805	NA	scaffold24052	6463	8600	+
gene_12215	gene_12215	dof zinc finger protein DOF4.6-like [Olea europaea var. sylvestris]	Dof	-6.41535	0.00133415	0.00780121	down	0	19	0	522	318	1166	NA	scaffold2441	2030	3305	+
gene_12352	gene_12352	trihelix transcription factor GT-3b-like [Olea europaea var. sylvestris]	Trihelix	-5.32902	1.53209e-23	3.33139e-21	down	328	99	398	11394	7889	13325	NA	scaffold2462	83	869	+
gene_12400	gene_12400	transcription factor MYB2-like [Olea europaea var. sylvestris]	MYB	-12.2166	9.77592e-13	3.90702e-11	down	0	0	0	873	1315	300	NA	scaffold24706	1082	2086	+
gene_12410	gene_12410	dehydration-responsive element-binding protein 1B-like [Olea europaea var. sylvestris]	ERF	-9.70686	9.17842e-08	1.32303e-06	down	0	33	0	12134	15447	2335	NA	scaffold24727	1706	2368	+
gene_12422	gene_12422	probable WRKY transcription factor 33 [Olea europaea var. sylvestris]	WRKY	-5.30579	6.19593e-05	0.00051515	down	12	142	202	2878	9777	316	NA	scaffold24743	2635	4529	-
gene_12435	gene_12435	heat stress transcription factor B-3-like [Olea europaea var. sylvestris]	HSF	-3.84709	2.63278e-31	1.29907e-28	down	559	471	411	5886	5862	9865	NA	scaffold24769	1741	3072	-
gene_1254	gene_1254	NAC transcription factor 29-like [Olea europaea var. sylvestris]	NAC	-2.73864	5.33731e-10	1.20763e-08	down	566	606	864	5492	4503	3360	NA	scaffold11021	1315	2570	+
gene_12920	gene_12920	ethylene-responsive transcription factor 1-like [Olea europaea var. sylvestris]	ERF	-9.99447	4.43429e-07	5.6675e-06	down	0	1	0	56	760	222	NA	scaffold25555	5739	6245	-
gene_12996	gene_12996	protein ETHYLENE INSENSITIVE 3-like [Olea europaea var. sylvestris]	EIL	2.28159	6.69245e-15	3.86745e-13	up	45347	41186	43610	7934	10063	8822	NA	scaffold25686	3012	4853	-
gene_13044	gene_13044	NAC transcription factor 32-like [Olea europaea var. sylvestris]	NAC	-2.14647	0.000284031	0.00200431	down	4907	3392	4523	19218	26358	8194	NA	scaffold25764	1178	2399	+
gene_13227	gene_13227	NAC domain-containing protein 72-like [Olea europaea var. sylvestris]	NAC	-5.36485	1.79443e-09	3.58021e-08	down	388	179	348	10641	21492	1993	NA	scaffold26079	1876	3197	-
gene_13807	gene_13807	probable WRKY transcription factor 40 [Olea europaea var. sylvestris]	WRKY	-3.99256	1.27577e-10	3.28706e-09	down	557	323	385	6430	9545	3125	NA	scaffold269	1856	3702	+
gene_14134	gene_14134	ethylene-responsive transcription factor ERF114-like [Olea europaea var. sylvestris]	ERF	-11.9255	0.000188137	0.00138873	down	0	0	0	773	1202	0	NA	scaffold27535	2050	3269	+
gene_14215	gene_14215	uncharacterized protein LOC111377274 [Olea europaea var. sylvestris]	ERF	-4.19011	2.52756e-09	4.84694e-08	down	1856	1570	1708	29220	49540	9552	NA	scaffold27679	11373	12984	-
gene_14805	gene_14805	transcription factor HHO5-like isoform X2 [Olea europaea var. sylvestris]	G2-like	-7.10992	5.12863e-07	6.4759e-06	down	0	21	4	1649	1410	657	NA	scaffold28710	740	2876	+
gene_14926	gene_14926	LOB domain-containing protein 19-like [Olea europaea var. sylvestris]	LBD	10.4314	5.93284e-08	8.81106e-07	up	147	301	291	0	0	0	NA	scaffold28949	1771	3883	+
gene_15396	gene_15396	transcription factor bHLH25-like [Olea europaea var. sylvestris]	bHLH	-9.35683	3.93301e-10	9.22423e-09	down	5	0	0	623	1782	630	NA	scaffold29749	1721	3655	-
gene_15565	gene_15565	probable WRKY transcription factor 40 [Olea europaea var. sylvestris]	WRKY	-12.383	6.73724e-05	0.000554407	down	0	0	0	931	1770	0	NA	scaffold3003	8055	10658	-
gene_15709	gene_15709	homeobox protein knotted-1-like LET12 isoform X1 [Olea europaea var. sylvestris]	TALE	10.3574	3.45773e-08	5.40966e-07	up	195	226	295	0	0	0	NA	scaffold3031	5769	11778	+
gene_15765	gene_15765	scarecrow-like protein 21 [Olea europaea var. sylvestris]	GRAS	-3.48035	1.01506e-13	4.84099e-12	down	703	489	679	4783	9583	5968	NA	scaffold3044	2577	4280	-
gene_15830	gene_15830	NAC domain-containing protein 2-like [Olea europaea var. sylvestris]	NAC	-4.71127	3.21964e-11	9.40884e-10	down	3681	3379	4762	96309	163282	29804	NA	scaffold30567	2639	4053	+
gene_15855	gene_15855	transcription factor HHO3-like [Olea europaea var. sylvestris]	G2-like	-13.4233	1.43841e-18	1.67758e-16	down	0	0	0	1959	2940	890	NA	scaffold30628	893	3068	-
gene_15967	gene_15967	tempranillo [Olea europaea]	RAV	-2.04777	4.5593e-10	1.05586e-08	down	13042	10783	15010	48804	62391	46710	NA	scaffold30837	470	1543	+
gene_16539	gene_16539	heat stress transcription factor B-2a-like [Olea europaea var. sylvestris]	HSF	-4.14521	3.28233e-24	7.79796e-22	down	1064	782	955	13262	21475	13789	NA	scaffold31974	3363	4472	+
gene_16613	gene_16613	uncharacterized protein LOC111402062 isoform X1 [Olea europaea var. sylvestris]	Trihelix	-11.1869	6.5763e-07	8.12005e-06	down	0	0	0	51	970	173	NA	scaffold32119	2613	3932	-
gene_16710	gene_16710	homeobox-leucine zipper protein HAT22-like [Olea europaea var. sylvestris]	HD-ZIP	-2.71919	0.00152284	0.00874717	down	697	183	95	2811	1584	1984	NA	scaffold32318	2751	3878	-
gene_16799	gene_16799	protein PHOSPHATE STARVATION RESPONSE 1-like [Olea europaea var. sylvestris]	G2-like	-2.24816	1.52802e-07	2.11696e-06	down	686	464	960	3405	2035	4805	NA	scaffold32485	4025	6375	+
gene_16851	gene_16851	NAC domain-containing protein 92-like [Olea europaea var. sylvestris]	NAC	-9.01554	1.39424e-09	2.87107e-08	down	0	4	0	1117	593	548	NA	scaffold32610	5469	6312	+
gene_17086	gene_17086	ethylene-responsive transcription factor ERF109-like [Olea europaea var. sylvestris]	ERF	-7.35341	7.18563e-16	5.06508e-14	down	59	115	278	22748	39648	5134	NA	scaffold33140	3769	4638	-
gene_17190	gene_17190	probable WRKY transcription factor 17 [Olea europaea var. sylvestris]	WRKY	-3.8349	6.16346e-06	6.22117e-05	down	824	329	876	9331	14910	1927	NA	scaffold33378	351	2009	+
gene_17341	gene_17341	transcription factor MYB108-like [Olea europaea var. sylvestris]	MYB	-2.78065	3.25077e-05	0.000287615	down	1493	2119	2459	10782	22873	6196	NA	scaffold33695	2319	3638	-
gene_17463	gene_17463	heat shock factor protein HSF30-like [Olea europaea var. sylvestris]	HSF	-11.7072	7.65872e-13	3.09122e-11	down	0	0	0	648	774	370	NA	scaffold33983	1581	3107	-
gene_1750	gene_1750	transcription factor AS1-like [Olea europaea var. sylvestris]	MYB	7.07206	0.000296067	0.00208237	up	113	74	303	0	0	4	NA	scaffold11443	2631	3776	+
gene_17633	gene_17633	nuclear transcription factor Y subunit A-10-like [Olea europaea var. sylvestris]	NF-YA	8.18436	1.04618e-07	1.49127e-06	up	412	318	301	0	0	4	NA	scaffold34322	4555	5455	+
gene_1808	gene_1808	transcription factor MYB20-like [Olea europaea var. sylvestris]	MYB	-12.603	5.27766e-05	0.000446028	down	0	0	0	546	2555	0	NA	scaffold1148	11320	12652	+
gene_18092	gene_18092	bZIP transcription factor 53-like [Olea europaea var. sylvestris]	bZIP	-2.15102	1.98626e-08	3.27107e-07	down	1187	854	1131	3665	3322	7757	NA	scaffold35302	4120	4557	+
gene_18589	gene_18589	ethylene-responsive transcription factor 1B-like, partial [Olea europaea var. sylvestris]	ERF	-4.6122	1.26826e-15	8.51861e-14	down	1346	994	2119	35865	48817	17689	NA	scaffold36406	77	715	+
gene_18649	gene_18649	bZIP transcription factor 53-like [Olea europaea var. sylvestris]	bZIP	-2.6932	5.28082e-16	3.76376e-14	down	2089	2235	3665	16944	12902	23017	NA	scaffold36532	1730	2167	+
gene_19192	gene_19192	NAC domain-containing protein 83-like [Olea europaea var. sylvestris]	NAC	-2.27168	1.53732e-20	2.29329e-18	down	9624	6425	9955	36777	42446	45876	NA	scaffold37620	3661	4585	+
gene_19231	gene_19231	zinc finger protein ZAT12-like [Olea europaea var. sylvestris]	C2H2	-4.92721	6.68818e-25	1.71605e-22	down	509	233	510	12941	14546	8844	NA	scaffold3775	2652	3185	-
gene_19658	gene_19658	B-box zinc finger protein 22-like [Olea europaea var. sylvestris]	DBB	2.63057	0.00064832	0.00415865	up	4130	2857	4480	127	649	1159	NA	scaffold38741	703	3506	-
gene_19846	gene_19846	transcription factor MYB44-like [Olea europaea var. sylvestris]	MYB_related	-2.59407	3.66424e-05	0.000320658	down	810	826	308	4740	4207	3008	NA	scaffold39188	2361	3137	-
gene_20	gene_20	ethylene-responsive transcription factor RAP2-9-like [Olea europaea var. sylvestris]	ERF	-4.63074	0.000308536	0.00216036	down	2	44	124	625	2235	1136	NA	scaffold10018	5491	6021	-
gene_20041	gene_20041	dehydration-responsive element-binding protein 2A-like [Olea europaea var. sylvestris]	ERF	-4.53639	8.50644e-07	1.02855e-05	down	49	72	20	1619	1248	435	NA	scaffold3969	9841	10956	+
gene_20081	gene_20081	probable WRKY transcription factor 53 [Olea europaea var. sylvestris]	WRKY	-12.0444	0.000143501	0.00108869	down	0	0	0	832	1312	0	NA	scaffold39798	1637	2938	+
gene_20163	gene_20163	pathogenesis-related genes transcriptional activator PTI5-like [Olea europaea var. sylvestris]	ERF	-2.28596	1.12839e-06	1.31781e-05	down	1354	543	1236	4459	5805	4450	NA	scaffold3999	290	757	-
gene_20326	gene_20326	uncharacterized protein LOC111377274 [Olea europaea var. sylvestris]	ERF	-7.24219	7.2666e-07	8.90384e-06	down	37	78	0	7256	8977	1705	NA	scaffold40323	1242	2748	-
gene_20400	gene_20400	probable WRKY transcription factor 40 [Olea europaea var. sylvestris]	WRKY	-11.2625	0.000807677	0.00504218	down	0	0	0	484	763	0	NA	scaffold4051	2460	4623	+
gene_2047	gene_2047	homeobox-leucine zipper protein ATHB-54-like [Olea europaea var. sylvestris]	HD-ZIP	-4.39059	4.04431e-08	6.24362e-07	down	223	306	113	3656	7670	1975	NA	scaffold11688	2379	4502	-
gene_20729	gene_20729	transcription factor MYB44-like [Olea europaea var. sylvestris]	MYB	-2.09643	1.761e-05	0.000163354	down	1692	1688	1076	4950	8347	5934	NA	scaffold41380	555	1604	+
gene_21102	gene_21102	auxin response factor 19-like [Olea europaea var. sylvestris]	ARF	-10.94	0.00164103	0.00930714	down	0	0	0	301	689	0	NA	scaffold4238	497	7311	-
gene_21146	gene_21146	homeobox protein BEL1 homolog [Olea europaea var. sylvestris]	TALE	11.0723	2.20871e-10	5.43869e-09	up	304	240	668	0	0	0	NA	scaffold42496	7102	10000	+
gene_21496	gene_21496	transcription factor MYB62-like [Olea europaea var. sylvestris]	MYB	-2.39566	2.89873e-05	0.000259149	down	650	657	384	2884	3891	2099	NA	scaffold43373	824	1825	+
gene_21544	gene_21544	dehydration-responsive element-binding protein 1E-like [Olea europaea var. sylvestris]	ERF	-12.1675	5.76496e-12	1.99888e-10	down	0	0	0	809	1337	244	NA	scaffold4349	3419	4135	-
gene_21681	gene_21681	ethylene-responsive transcription factor ERF027-like [Olea europaea var. sylvestris]	ERF	9.2587	0.000596309	0.00386561	up	253	14	85	0	0	0	NA	scaffold43895	320	1036	-
gene_22105	gene_22105	transcription factor bHLH3-like [Olea europaea var. sylvestris]	bHLH	-8.86558	5.22162e-06	5.34622e-05	down	0	18	0	3101	5602	197	NA	scaffold45109	824	2314	+
gene_22233	gene_22233	ethylene-responsive transcription factor 12-like [Olea europaea var. sylvestris]	ERF	5.65753	6.77038e-06	6.77513e-05	up	2544	1901	2409	8	110	4	NA	scaffold45489	1316	1795	-
gene_2254	gene_2254	scarecrow-like protein 14 [Olea europaea var. sylvestris]	GRAS	-11.249	5.80412e-12	2.00704e-10	down	0	0	0	402	305	704	NA	scaffold1185	3387	5114	-
gene_22771	gene_22771	probable WRKY transcription factor 71 [Olea europaea var. sylvestris]	WRKY	-12.1939	5.00893e-15	2.98882e-13	down	0	0	0	1114	905	506	NA	scaffold47187	1452	3148	+
gene_23283	gene_23283	transcription factor JUNGBRUNNEN 1-like [Olea europaea var. sylvestris]	NAC	-11.1811	0.000948519	0.00581949	down	0	0	0	487	694	0	NA	scaffold48850	1202	2591	+
gene_23379	gene_23379	AP2-like ethylene-responsive transcription factor AIL6 [Olea europaea var. sylvestris]	AP2	11.9326	0.000170189	0.00127087	up	0	864	1244	0	0	0	NA	scaffold4911	2668	6344	-
gene_23468	gene_23468	probable WRKY transcription factor 71 [Olea europaea var. sylvestris]	WRKY	-3.01291	3.11821e-07	4.09452e-06	down	396	187	356	1610	3606	2028	NA	scaffold49374	4289	6008	+
gene_23823	gene_23823	PREDICTED: ocs element-binding factor 1 [Erythranthe guttata]	bZIP	-3.29391	1.04516e-12	4.16409e-11	down	353	277	401	3106	1833	5706	NA	scaffold50418	1512	1952	+
gene_23893	gene_23893	transcription factor MYC4-like [Olea europaea var. sylvestris]	bHLH	-9.73783	7.13982e-08	1.05163e-06	down	0	8	0	1463	5376	253	NA	scaffold50626	1272	2645	-
gene_23940	gene_23940	transcription factor MYB44-like [Olea europaea var. sylvestris]	MYB	-3.56746	4.4963e-06	4.67069e-05	down	2564	1478	2474	25915	39532	5662	NA	scaffold5077	1156	2226	-
gene_24334	gene_24334	NAC domain-containing protein 92-like [Olea europaea var. sylvestris]	NAC	-2.42679	0.000271567	0.0019227	down	217	240	286	663	877	2800	NA	scaffold52060	1955	3001	+
gene_24544	gene_24544	ethylene-responsive transcription factor 1B-like [Olea europaea var. sylvestris]	ERF	-8.67274	7.5618e-08	1.10869e-06	down	111	26	0	19806	30284	1109	NA	scaffold52777	1435	2043	+
gene_24665	gene_24665	probable WRKY transcription factor 33 [Olea europaea var. sylvestris]	WRKY	-11.827	0.000399585	0.00270516	down	0	0	0	151	1646	0	NA	scaffold5321	7403	9316	-
gene_24830	gene_24830	NAC domain-containing protein 35-like [Olea europaea var. sylvestris]	NAC	10.9101	1.93263e-09	3.81441e-08	up	428	410	184	0	0	0	NA	scaffold5380	3898	5880	-
gene_24966	gene_24966	transcription factor bHLH123-like isoform X1 [Olea europaea var. sylvestris]	bHLH	-12.0894	2.17366e-16	1.65988e-14	down	0	0	0	999	674	743	NA	scaffold5425	1347	3210	-
gene_25209	gene_25209	heat stress transcription factor B-2a-like isoform X1 [Olea europaea var. sylvestris]	HSF	-5.222	0.00047616	0.00316019	down	0	95	51	1997	900	3319	NA	scaffold5514	9334	10486	+
gene_25693	gene_25693	transcription factor MYB44-like [Olea europaea var. sylvestris]	MYB	-13.4992	5.17802e-06	5.31431e-05	down	0	0	0	1562	4255	0	NA	scaffold56910	425	982	+
gene_26123	gene_26123	bZIP transcription factor 11-like [Olea europaea var. sylvestris]	bZIP	-2.60619	0.000141584	0.00107669	down	270	662	786	2312	2045	7084	NA	scaffold5857	6795	7265	+
gene_26235	gene_26235	pathogenesis-related genes transcriptional activator PTI6-like [Olea europaea var. sylvestris]	ERF	-8.83609	1.8566e-06	2.0802e-05	down	0	0	8	398	2489	195	NA	scaffold58968	1016	1984	-
gene_26303	gene_26303	agamous-like MADS-box protein AGL62 [Olea europaea var. sylvestris]	M-type_MADS	-11.644	0.000369086	0.00251941	down	0	0	0	529	1087	0	NA	scaffold59235	2468	3121	+
gene_26364	gene_26364	WUSCHEL-related homeobox 4-like [Olea europaea var. sylvestris]	WOX	-11.8993	0.000192843	0.00141776	down	0	0	0	1006	954	0	NA	scaffold59493	2794	3690	+
gene_26602	gene_26602	scarecrow-like protein 21 [Olea europaea var. sylvestris]	GRAS	-3.88234	5.55713e-08	8.30913e-07	down	1785	1522	853	21093	30739	7422	NA	scaffold6038	4848	6602	+
gene_26787	gene_26787	myb family transcription factor PHL8-like isoform X1 [Olea europaea var. sylvestris]	G2-like	-11.3106	0.000715977	0.00454267	down	0	0	0	569	726	0	NA	scaffold61113	412	1957	+
gene_27033	gene_27033	uncharacterized protein LOC111402062 isoform X1 [Olea europaea var. sylvestris]	Trihelix	-6.9351	0.000224868	0.00163261	down	22	0	0	483	1152	930	NA	scaffold6211	2489	3838	-
gene_27208	gene_27208	uncharacterized protein LOC111374744 [Olea europaea var. sylvestris]	MYB_related	-6.88154	2.83607e-05	0.0002539	down	0	64	10	2945	5702	423	NA	scaffold6290	1411	4278	+
gene_27313	gene_27313	ethylene-responsive transcription factor ERF107 [Sesamum indicum]	ERF	2.78119	1.80538e-08	3.00406e-07	up	2575	1992	3329	534	204	423	NA	scaffold63351	1259	1903	+
gene_27339	gene_27339	ethylene-responsive transcription factor ERF014-like [Olea europaea var. sylvestris]	ERF	-11.6174	1.08526e-09	2.3051e-08	down	0	0	0	357	1081	182	NA	scaffold63475	890	1621	+
gene_27486	gene_27486	zinc finger protein CONSTANS-LIKE 4-like [Olea europaea var. sylvestris]	CO-like	2.06249	2.14035e-05	0.000195992	up	5357	4376	6989	1304	634	2277	NA	scaffold64125	4253	5605	+
gene_27558	gene_27558	putative ethylene-responsive transcription factor ERF109-like protein [Olea europaea subsp. europaea]	ERF	-6.21273	2.0749e-17	2.00662e-15	down	59	34	175	6817	7815	3714	NA	scaffold64452	106	849	-
gene_27594	gene_27594	hypothetical protein CDL12_06299 [Handroanthus impetiginosus]	ERF	-8.88749	2.34354e-07	3.15812e-06	down	12	26	0	6060	11844	68	NA	scaffold6458	8542	9477	-
gene_27597	gene_27597	myb-related protein 2-like [Olea europaea var. sylvestris]	G2-like	-11.2019	1.93402e-10	4.81778e-09	down	0	0	0	485	539	234	NA	scaffold645	4858	7592	+
gene_28062	gene_28062	single-stranded DNA-binding protein WHY2, mitochondrial-like [Olea europaea var. sylvestris]	Whirly	9.09751	0.000294233	0.00207288	up	98	37	179	0	0	0	NA	scaffold66655	2321	4838	+
gene_28083	gene_28083	AP2/ERF and B3 domain-containing transcription factor RAV1 [Olea europaea var. sylvestris]	RAV	-2.66673	8.26153e-07	1.00177e-05	down	893	1653	1970	8760	12459	7071	NA	scaffold66750	461	1516	+
gene_28132	gene_28132	dof zinc finger protein DOF5.6 [Olea europaea var. sylvestris]	Dof	-10.455	3.78417e-06	3.97928e-05	down	0	0	0	53	526	155	NA	scaffold6692	5051	6694	-
gene_28374	gene_28374	NAC domain containing protein 50-like isoform X2 [Olea europaea var. sylvestris]	NAC	-2.48351	5.66464e-05	0.000475608	down	1674	1253	2130	7861	14306	4400	NA	scaffold6806	17838	21270	+
gene_28605	gene_28605	ethylene-responsive transcription factor RAP2-7-like isoform X3 [Olea europaea var. sylvestris]	AP2	-11.2042	0.00090409	0.00558698	down	0	0	0	494	706	0	NA	scaffold6915	2624	7735	+
gene_28874	gene_28874	myb family transcription factor PHL8-like isoform X1 [Olea europaea var. sylvestris]	G2-like	-13.2988	4.55885e-22	8.60081e-20	down	0	0	0	1377	2316	1850	NA	scaffold7031	2785	4252	-
gene_29378	gene_29378	transcription factor MYB44-like [Olea europaea var. sylvestris]	MYB	-2.7696	3.61443e-11	1.04909e-09	down	1983	1289	1828	10296	14568	8868	NA	scaffold7294	15161	15976	+
gene_29663	gene_29663	ethylene-responsive transcription factor 1B-like [Olea europaea var. sylvestris]	ERF	-10.3023	9.64861e-05	0.000765978	down	8	0	0	3483	5387	0	NA	scaffold74334	489	1148	+
gene_30310	gene_30310	NAC domain-containing protein 92-like isoform X1 [Olea europaea var. sylvestris]	NAC	-11.6579	5.23721e-13	2.18144e-11	down	0	0	0	501	798	445	NA	scaffold7789	6864	9708	+
gene_30407	gene_30407	NAC domain-containing protein 83-like [Olea europaea var. sylvestris]	NAC	-2.31393	4.22528e-05	0.000364778	down	528	181	328	1942	1022	2248	NA	scaffold78433	965	1945	-
gene_30787	gene_30787	transcription factor SRM1-like [Olea europaea var. sylvestris]	MYB	-4.39795	1.41563e-11	4.45124e-10	down	1195	710	1604	21736	36737	10006	NA	scaffold8047	6939	9035	-
gene_30828	gene_30828	NAC domain-containing protein 2-like [Olea europaea var. sylvestris]	NAC	-4.25918	2.78567e-16	2.05387e-14	down	467	196	339	7137	7058	4164	NA	scaffold80701	546	1748	+
gene_30993	gene_30993	probable WRKY transcription factor 23 [Olea europaea var. sylvestris]	WRKY	-4.48365	1.65186e-09	3.35843e-08	down	45	93	73	1634	2226	794	NA	scaffold81681	241	1273	+
gene_3108	gene_3108	stress response protein NST1, partial [Olea europaea var. sylvestris]	Trihelix	-2.06208	2.04494e-07	2.7817e-06	down	2935	3304	2555	11629	8092	19517	NA	scaffold1270	13150	14391	-
gene_31109	gene_31109	dehydration-responsive element-binding protein 2C-like [Olea europaea var. sylvestris]	ERF	-4.41932	1.13553e-12	4.45495e-11	down	831	379	353	10574	15203	6223	NA	scaffold823	4427	5533	-
gene_31563	gene_31563	nuclear transcription factor Y subunit B-4-like [Olea europaea var. sylvestris]	NF-YB	8.68475	0.00128527	0.0075498	up	42	109	64	0	0	0	NA	scaffold85064	2263	2703	+
gene_31605	gene_31605	LOB domain-containing protein 16 [Olea europaea var. sylvestris]	LBD	-12.2642	9.84074e-05	0.000779301	down	0	0	0	635	1834	0	NA	scaffold8537	3379	4126	+
gene_31710	gene_31710	ethylene-responsive transcription factor ERF113-like [Olea europaea var. sylvestris]	ERF	-14.0014	1.3301e-06	1.5222e-05	down	0	0	0	3184	5136	0	NA	scaffold859	866	2527	-
gene_31940	gene_31940	single-stranded DNA-binding protein WHY1, chloroplastic [Sesamum indicum]	Whirly	9.90287	1.67662e-06	1.88514e-05	up	165	112	259	0	0	0	NA	scaffold87300	244	3432	+
gene_32112	gene_32112	ethylene-responsive transcription factor ERF020 [Olea europaea var. sylvestris]	ERF	-6.45482	1.80585e-13	8.21533e-12	down	75	249	168	14395	24052	3685	NA	scaffold884	3217	3627	-
gene_32143	gene_32143	NAC transcription factor 29-like [Olea europaea var. sylvestris]	NAC	-9.21623	0.00157592	0.00900111	down	0	2	0	377	845	0	NA	scaffold8868	4975	6656	+
gene_32819	gene_32819	ethylene-responsive transcription factor 12-like [Olea europaea var. sylvestris]	ERF	-3.13938	8.1859e-06	8.05307e-05	down	1170	428	845	6637	10487	2776	NA	scaffold9299	14310	14789	-
gene_3305	gene_3305	ethylene-responsive transcription factor 1B-like [Olea europaea var. sylvestris]	ERF	-8.90919	1.21648e-18	1.43176e-16	down	25	13	4	5137	12268	1570	NA	scaffold1290	8389	9000	+
gene_33226	gene_33226	ethylene-responsive transcription factor TINY-like [Olea europaea var. sylvestris]	ERF	-12.3777	6.32319e-05	0.000523356	down	0	0	0	1417	1315	0	NA	scaffold95800	229	963	+
gene_33290	gene_33290	AP2-like ethylene-responsive transcription factor At1g16060 [Olea europaea var. sylvestris]	AP2	-2.24741	6.18927e-07	7.70147e-06	down	592	458	371	1873	2659	2250	NA	scaffold9631	624	2865	-
gene_33372	gene_33372	transcription factor MYB108-like [Olea europaea var. sylvestris]	MYB	-4.30042	2.12611e-05	0.000194827	down	580	495	145	6001	15517	1367	NA	scaffold9695	6724	7864	-
gene_33530	gene_33530	probable WRKY transcription factor 40 [Olea europaea var. sylvestris]	WRKY	-3.454	0.000276218	0.00195455	down	254	258	502	3089	6467	564	NA	scaffold98026	432	1435	-
gene_33632	gene_33632	GRAS family transcription factor family protein [Fraxinus mandshurica]	GRAS	2.1524	0.00119715	0.00711031	up	3234	4350	3786	280	999	1426	NA	scaffold9887	6707	8500	-
gene_33789	gene_33789	WRKY transcription factor 22-like [Olea europaea var. sylvestris]	WRKY	-5.1141	8.14934e-17	6.78882e-15	down	174	101	265	4442	9130	3953	NA	scaffold9997	550	1982	+
gene_3474	gene_3474	probable WRKY transcription factor 11 [Olea europaea var. sylvestris]	WRKY	-3.13022	8.7218e-12	2.86902e-10	down	385	496	673	4696	5168	3534	NA	scaffold13053	4172	5988	-
gene_3962	gene_3962	ethylene-responsive transcription factor ERF011-like [Olea europaea var. sylvestris]	ERF	2.68082	0.000355506	0.00244154	up	2036	521	803	244	130	135	NA	scaffold13532	2503	2997	-
gene_4018	gene_4018	WRKY transcription factor 6-like [Olea europaea var. sylvestris]	WRKY	-3.23809	2.93684e-05	0.000262372	down	1106	1133	1092	8260	18437	2926	NA	scaffold13586	3945	6045	+
gene_4082	gene_4082	GATA transcription factor 5-like [Olea europaea var. sylvestris]	GATA	2.01025	2.23892e-08	3.64969e-07	up	19492	9616	17547	3140	2984	5683	NA	scaffold13636	2965	4044	-
gene_409	gene_409	probable WRKY transcription factor 40 [Olea europaea var. sylvestris]	WRKY	-6.77736	2.88823e-08	4.62009e-07	down	78	106	4	6067	12952	1417	NA	scaffold10330	320	2525	+
gene_4105	gene_4105	transcription factor bHLH62-like [Olea europaea var. sylvestris]	bHLH	-12.0678	0.000160316	0.00120556	down	0	0	0	498	1652	0	NA	scaffold13650	7123	8518	-
gene_4549	gene_4549	B-box zinc finger protein 21-like [Olea europaea var. sylvestris]	DBB	-13.6229	4.23151e-06	4.43152e-05	down	0	0	0	1417	4897	0	NA	scaffold14118	1192	2717	+
gene_4819	gene_4819	heat stress transcription factor B-3-like [Olea europaea var. sylvestris]	HSF	-3.13184	8.47231e-12	2.82315e-10	down	566	400	851	5194	6103	4021	NA	scaffold14435	13035	14722	+
gene_4896	gene_4896	heat stress transcription factor A-4b-like isoform X1 [Olea europaea var. sylvestris]	HSF	-6.68606	0.00013674	0.00104357	down	0	178	35	7372	14726	426	NA	scaffold14541	1117	2896	-
gene_4943	gene_4943	protein REVEILLE 1-like isoform X1 [Olea europaea var. sylvestris]	MYB_related	-8.30273	1.01182e-05	9.71605e-05	down	0	14	0	1745	2723	253	NA	scaffold14586	3325	5847	-
gene_5314	gene_5314	ethylene-responsive transcription factor 2-like [Olea europaea var. sylvestris]	ERF	-3.53671	2.38358e-05	0.000216258	down	564	274	288	4084	6979	1072	NA	scaffold1496	219	821	-
gene_5459	gene_5459	probable transcription factor PosF21 isoform X1 [Olea europaea var. sylvestris]	bZIP	-10.6403	1.97419e-09	3.8845e-08	down	0	0	0	341	246	304	NA	scaffold15131	1568	4945	+
gene_5500	gene_5500	WRKY transcription factor 6-like isoform X2 [Olea europaea var. sylvestris]	WRKY	-2.74916	1.86229e-06	2.08383e-05	down	1337	1335	674	6734	10281	5486	NA	scaffold15176	355	2465	+
gene_5630	gene_5630	transcription factor TCP9-like isoform X1 [Olea europaea var. sylvestris]	TCP	13.2114	1.81263e-21	3.02002e-19	up	1682	1028	2621	0	0	0	NA	scaffold15318	4647	5543	-
gene_5913	gene_5913	transcription factor MYB14-like [Olea europaea var. sylvestris]	MYB	-12.0769	0.000146094	0.00110379	down	0	0	0	613	1560	0	NA	scaffold15668	4039	5257	-
gene_6010	gene_6010	probable WRKY transcription factor 7 [Olea europaea var. sylvestris]	WRKY	-4.12838	1.38597e-05	0.000130547	down	370	396	1436	12063	20259	2155	NA	scaffold15787	3920	5147	+
gene_6160	gene_6160	transcription factor E2FB-like [Olea europaea var. sylvestris]	E2F/DP	-11.0217	5.69934e-11	1.60696e-09	down	0	0	0	320	286	596	NA	scaffold15943	730	6507	-
gene_6438	gene_6438	ethylene-responsive transcription factor ERF107-like [Olea europaea var. sylvestris]	ERF	3.34229	1.2452e-13	5.87305e-12	up	5190	4753	8179	614	687	430	NA	scaffold16292	1982	2662	-
gene_6959	gene_6959	transcription factor HHO5-like [Olea europaea var. sylvestris]	G2-like	-11.3939	0.000740136	0.00467513	down	0	0	0	256	1087	0	NA	scaffold16952	3719	5698	-
gene_7355	gene_7355	growth-regulating factor 7-like [Olea europaea var. sylvestris]	GRF	9.88905	8.30121e-06	8.1471e-05	up	264	50	229	0	0	0	NA	scaffold17436	285	1822	+
gene_7468	gene_7468	protein indeterminate-domain 2-like [Olea europaea var. sylvestris]	C2H2	9.24789	9.68866e-05	0.000768682	up	103	62	178	0	0	0	NA	scaffold17585	4548	6744	-
gene_7940	gene_7940	LOB domain-containing protein 38-like [Olea europaea var. sylvestris]	LBD	-2.04086	4.7408e-08	7.23184e-07	down	1372	794	1618	3763	5072	6755	NA	scaffold18174	4469	5182	+
gene_8051	gene_8051	probable WRKY transcription factor 71 [Olea europaea var. sylvestris]	WRKY	-11.2467	0.000915338	0.0056429	down	0	0	0	318	902	0	NA	scaffold18310	1925	3779	+
gene_8126	gene_8126	heat stress transcription factor A-6b-like [Olea europaea var. sylvestris]	HSF	-5.49262	7.48731e-21	1.14351e-18	down	615	1110	496	33537	44137	24428	NA	scaffold18405	4833	6731	-
gene_8253	gene_8253	NAC042 transcription factor [Fraxinus mandshurica]	NAC	-11.07	0.00117144	0.00698021	down	0	0	0	565	538	0	NA	scaffold18575	1264	3203	-
gene_8338	gene_8338	zinc finger protein CONSTANS-LIKE 2-like [Olea europaea var. sylvestris]	CO-like	-11.9051	4.67438e-15	2.84207e-13	down	0	0	0	750	776	567	NA	scaffold1869	8419	9486	+
gene_8417	gene_8417	nuclear transcription factor Y subunit C-1-like isoform X1 [Olea europaea var. sylvestris]	NF-YC	10.0012	2.83059e-06	3.06962e-05	up	95	271	170	0	0	0	NA	scaffold187	13941	15606	-
gene_9394	gene_9394	myb-related protein 308-like [Olea europaea var. sylvestris]	MYB_related	-9.12838	0.000129963	0.000996589	down	0	0	0	78	87	157	NA	scaffold20115	5987	7158	+

## Sheet: S4SR vs. S4CR
Transcripts	GeneName	GeneDescription	TF family	log2FC	pvalue	FDR	regulations	S4SR_1	S4SR_2	S4SR_3	S4CR_1	S4CR_2	S4CR_3	transcriptType	chromosome	start	end	strand
gene_10041	gene_10041	ABSCISIC ACID-INSENSITIVE 5-like protein 5 isoform X1 [Olea europaea var. sylvestris]	bZIP	3.24067	5.62419e-16	2.08017e-15	up	2789	1671	4981	283	190	322	NA	scaffold21096	2788	5880	-
gene_10043	gene_10043	transcription factor UNE12-like [Olea europaea var. sylvestris]	bHLH	-9.57069	1.6529e-15	5.87305e-15	down	0	0	0	116	115	109	NA	scaffold21098	468	3789	+
gene_1013	gene_1013	nuclear transcription factor Y subunit gamma-like isoform X6 [Olea europaea var. sylvestris]	NF-YC	-11.1351	1.64714e-20	9.54547e-20	down	0	0	0	293	337	379	NA	scaffold10813	1469	7915	+
gene_10141	gene_10141	transcription factor MYB44-like [Olea europaea var. sylvestris]	MYB	2.51352	1.62989e-07	3.60029e-07	up	21984	28871	11811	3056	2774	3477	NA	scaffold21236	3456	4589	+
gene_10187	gene_10187	WUSCHEL-related homeobox 4-like [Olea europaea var. sylvestris]	WOX	-8.97724	3.07173e-12	8.68676e-12	down	0	0	0	52	61	118	NA	scaffold21310	13241	14265	-
gene_103	gene_103	transcription factor bHLH48 [Sesamum indicum]	bHLH	-13.3919	7.00957e-30	1.24565e-28	down	0	0	0	1621	1439	1788	NA	scaffold10079	713	6670	+
gene_10323	gene_10323	transcription factor TCP13-like [Olea europaea var. sylvestris]	TCP	-11.4817	3.46145e-22	2.41305e-21	down	0	0	0	468	378	442	NA	scaffold21517	4432	5466	-
gene_10329	gene_10329	transcription factor UNE10-like [Olea europaea var. sylvestris]	bHLH	-13.2489	6.04136e-29	9.79946e-28	down	0	0	0	1435	1194	1792	NA	scaffold21529	1350	4694	-
gene_10332	gene_10332	transcription factor MYB83-like [Olea europaea var. sylvestris]	MYB_related	-8.78441	8.70034e-13	2.54688e-12	down	0	0	0	83	44	74	NA	scaffold21530	5560	5916	+
gene_10341	gene_10341	NAC transcription factor 29-like [Olea europaea var. sylvestris]	NAC	2.46247	3.17451e-12	8.9705e-12	up	2140	2458	1523	373	235	326	NA	scaffold21548	4317	5462	+
gene_10514	gene_10514	NAC domain-containing protein 71-like [Olea europaea var. sylvestris]	NAC	-10.0709	3.26767e-17	1.34507e-16	down	0	0	0	158	160	164	NA	scaffold21795	3904	5378	+
gene_10575	gene_10575	transcription factor bHLH71-like [Olea europaea var. sylvestris]	bHLH	-13.1786	6.1614e-29	9.97524e-28	down	0	0	0	1478	1202	1504	NA	scaffold21902	2638	4577	+
gene_1059	gene_1059	transcription factor TCP15-like isoform X1 [Olea europaea var. sylvestris]	TCP	-10.2165	1.38091e-17	5.88159e-17	down	0	0	0	210	147	180	NA	scaffold10852	5097	6120	+
gene_10633	gene_10633	transcription factor HY5 [Olea europaea var. sylvestris]	bZIP	4.09356	1.86432e-27	2.5366e-26	up	828	981	1979	59	60	55	NA	scaffold2198	11176	12580	+
gene_10655	gene_10655	protein ALWAYS EARLY 3 [Olea europaea var. sylvestris]	MYB_related	-4.74006	0.00400174	0.00720218	down	86	103	0	1417	1351	1658	NA	scaffold2201	1540	13385	+
gene_10685	gene_10685	auxin response factor 5-like isoform X1 [Olea europaea var. sylvestris]	ARF	-9.91567	7.17993e-16	2.62905e-15	down	0	0	0	122	163	144	NA	scaffold22066	1366	5859	-
gene_10701	gene_10701	WRKY transcription factor 22-like [Olea europaea var. sylvestris]	WRKY	5.67931	4.9528e-43	2.26953e-41	up	16076	21559	10674	275	231	289	NA	scaffold22082	3037	4334	-
gene_10717	gene_10717	transcription factor E2FB-like [Olea europaea var. sylvestris]	E2F/DP	-10.5672	1.38531e-18	6.50949e-18	down	0	0	0	259	165	267	NA	scaffold220	15912	23195	-
gene_10752	gene_10752	basic leucine zipper 61-like [Olea europaea var. sylvestris]	bZIP	-9.96632	1.97569e-16	7.5669e-16	down	0	0	0	171	103	183	NA	scaffold22148	3558	4917	-
gene_10811	gene_10811	MADS-box transcription factor 23-like isoform X1 [Papaver somniferum]	M-type_MADS	6.85747	6.89662e-13	2.03255e-12	up	137	140	292	0	0	4	NA	scaffold22244	3119	3304	-
gene_10884	gene_10884	transcription factor PRE6-like [Olea europaea var. sylvestris]	bHLH	-8.99121	5.67639e-14	1.80029e-13	down	0	0	0	82	58	91	NA	scaffold22347	1139	1937	+
gene_10919	gene_10919	uncharacterized protein LOC111386127 isoform X1 [Olea europaea var. sylvestris]	Trihelix	5.30909	3.13335e-43	1.46191e-41	up	4182	2399	6820	103	73	91	NA	scaffold22407	2932	4338	-
gene_10965	gene_10965	NAC domain-containing protein 72-like [Olea europaea var. sylvestris]	NAC	2.71326	0.000244623	0.000469503	up	15543	28895	5455	2306	2009	2246	NA	scaffold22477	2516	3704	-
gene_11037	gene_11037	transcription factor MYB108-like [Olea europaea var. sylvestris]	MYB	14.3569	6.27328e-26	6.97783e-25	up	5174	5868	2721	0	0	0	NA	scaffold2257	14890	16294	+
gene_11050	gene_11050	transcription factor bHLH49-like isoform X1 [Olea europaea var. sylvestris]	bHLH	-8.30292	2.75868e-10	6.99027e-10	down	0	0	0	68	41	32	NA	scaffold225	10309	12802	-
gene_11189	gene_11189	ethylene-responsive transcription factor ERF096-like [Olea europaea var. sylvestris]	ERF	6.50503	3.88508e-05	7.7325e-05	up	227	362	276	8	0	0	NA	scaffold22815	13867	14256	-
gene_11253	gene_11253	bZIP transcription factor 44-like [Olea europaea var. sylvestris]	bZIP	3.83575	2.94775e-14	9.54598e-14	up	9074	4180	17197	528	546	575	NA	scaffold22911	205	681	-
gene_11256	gene_11256	R2R3 MYB domain transcription factor [Fraxinus velutina]	MYB	-10.7441	1.62239e-19	8.44639e-19	down	0	0	0	283	201	294	NA	scaffold22917	1279	2495	+
gene_11274	gene_11274	LOW QUALITY PROTEIN: beta-amylase 8 [Olea europaea var. sylvestris]	BES1	-11.837	2.16902e-23	1.75526e-22	down	0	0	0	512	474	671	NA	scaffold2293	16823	24722	+
gene_11329	gene_11329	heat stress transcription factor B-2b-like [Olea europaea var. sylvestris]	HSF	3.78402	1.43205e-17	6.08712e-17	up	8516	10531	4838	516	440	505	NA	scaffold23016	315	1423	-
gene_11337	gene_11337	uncharacterized protein At4g06598-like [Olea europaea var. sylvestris]	bZIP	-12.8608	1.69346e-27	2.31025e-26	down	0	0	0	1091	940	1340	NA	scaffold2303	7115	9525	+
gene_11341	gene_11341	ethylene-responsive transcription factor 1B-like [Olea europaea var. sylvestris]	ERF	9.97757	3.99114e-06	8.29487e-06	up	4340	4601	152	8	0	0	NA	scaffold2304	2275	2916	-
gene_11444	gene_11444	dof zinc finger protein DOF1.6-like [Olea europaea var. sylvestris]	Dof	3.73201	2.92265e-08	6.69506e-08	up	150	190	477	16	6	28	NA	scaffold23223	2227	3003	-
gene_11455	gene_11455	transcription factor BHLH089-like isoform X1 [Olea europaea var. sylvestris]	bHLH	-11.3907	7.65825e-22	5.11234e-21	down	0	0	0	444	350	416	NA	scaffold2323	1020	4052	+
gene_11501	gene_11501	auxin response factor 10-like [Olea europaea var. sylvestris]	ARF	-11.2112	5.7251e-21	3.47885e-20	down	0	0	0	338	288	452	NA	scaffold2330	1750	4408	+
gene_11553	gene_11553	hypothetical protein CDL12_22496 [Handroanthus impetiginosus]	DBB	-12.0806	1.76745e-24	1.64328e-23	down	0	0	0	706	559	689	NA	scaffold23394	1094	2495	+
gene_11568	gene_11568	transcription factor bHLH78-like isoform X1 [Olea europaea var. sylvestris]	bHLH	-6.6919	7.37184e-05	0.000144979	down	0	0	0	29	4	15	NA	scaffold2341	10217	11802	+
gene_11664	gene_11664	probable WRKY transcription factor 65 [Olea europaea var. sylvestris]	WRKY	-9.65065	4.43688e-15	1.52447e-14	down	0	0	0	155	102	104	NA	scaffold2356	5166	6335	-
gene_11747	gene_11747	LOB domain-containing protein 1-like [Olea europaea var. sylvestris]	LBD	-8.05563	3.2416e-11	8.65044e-11	down	0	0	0	46	28	47	NA	scaffold23680	1852	3060	+
gene_11795	gene_11795	homeobox-leucine zipper protein HOX11-like [Olea europaea var. sylvestris]	HD-ZIP	-12.5368	4.13148e-26	4.70354e-25	down	0	0	0	990	770	918	NA	scaffold23758	3233	4874	-
gene_11845	gene_11845	hypothetical protein CDL12_14326 [Handroanthus impetiginosus]	Dof	-4.32631	4.87705e-05	9.66185e-05	down	8	10	0	96	78	144	NA	scaffold23815	5054	5533	-
gene_1185	gene_1185	auxin response factor 5-like isoform X4 [Olea europaea var. sylvestris]	ARF	-8.88588	1.49766e-12	4.31815e-12	down	0	0	0	53	83	74	NA	scaffold10965	1482	7199	-
gene_11894	gene_11894	probable phosphopantothenoylcysteine decarboxylase [Olea europaea var. sylvestris]	ERF	-12.4948	4.6698e-26	5.27197e-25	down	0	0	0	857	723	1036	NA	scaffold2388	1475	11954	+
gene_11937	gene_11937	transcription factor bHLH78-like isoform X1 [Olea europaea var. sylvestris]	bHLH	-11.0188	5.79142e-20	3.16334e-19	down	0	0	0	296	325	304	NA	scaffold23950	2118	4065	-
gene_11968	gene_11968	protein ETHYLENE INSENSITIVE 3-like [Olea europaea var. sylvestris]	EIL	-6.05015	1.37567e-06	2.91456e-06	down	0	0	0	10	8	12	NA	scaffold23999	3213	5045	-
gene_12002	gene_12002	transcription factor PCL1-like [Olea europaea var. sylvestris]	G2-like	3.65257	2.90932e-28	4.36585e-27	up	5619	6271	12964	582	407	586	NA	scaffold24041	6073	7110	-
gene_12012	gene_12012	transcription factor SRM1-like [Olea europaea var. sylvestris]	MYB_related	5.07744	9.88006e-23	7.36798e-22	up	3745	6554	2805	118	113	93	NA	scaffold24052	6463	8600	+
gene_12048	gene_12048	protein FAR-RED ELONGATED HYPOCOTYL 3-like [Olea europaea var. sylvestris]	FAR1	-13.1352	1.90021e-28	2.91286e-27	down	0	0	0	1236	1236	1587	NA	scaffold2410	3715	7168	+
gene_12095	gene_12095	transcription factor bHLH128-like isoform X1 [Olea europaea var. sylvestris]	bHLH	4.38396	1.85581e-47	1.00257e-45	up	5820	3683	8949	246	208	246	NA	scaffold24207	2957	5134	-
gene_12202	gene_12202	transcription factor bHLH112-like [Olea europaea var. sylvestris]	bHLH	-10.5096	2.84509e-17	1.17793e-16	down	0	0	0	271	134	264	NA	scaffold2439	4947	6998	+
gene_12219	gene_12219	protein SCARECROW-like [Olea europaea var. sylvestris]	GRAS	-10.7251	1.58014e-19	8.23644e-19	down	0	0	0	275	227	260	NA	scaffold24421	1369	4259	-
gene_12221	gene_12221	homeobox-leucine zipper protein HAT4-like isoform X1 [Olea europaea var. sylvestris]	HD-ZIP	-9.54934	1.49143e-15	5.31919e-15	down	0	0	0	104	113	119	NA	scaffold24430	1235	2440	+
gene_12283	gene_12283	dof zinc finger protein DOF1.6-like [Olea europaea var. sylvestris]	Dof	3.48061	2.13721e-05	4.30377e-05	up	327	396	80	30	11	22	NA	scaffold24529	8734	9480	-
gene_12352	gene_12352	trihelix transcription factor GT-3b-like [Olea europaea var. sylvestris]	Trihelix	7.86928	7.75431e-176	2.76366e-173	up	11394	7889	13325	35	43	33	NA	scaffold2462	83	869	+
gene_12394	gene_12394	heat stress transcription factor B-4-like [Olea europaea var. sylvestris]	HSF	-8.76569	6.15136e-13	1.81792e-12	down	0	0	0	65	46	88	NA	scaffold24699	1689	2874	-
gene_12400	gene_12400	transcription factor MYB2-like [Olea europaea var. sylvestris]	MYB	7.42279	0.00019368	0.000373546	up	873	1315	300	0	11	0	NA	scaffold24706	1082	2086	+
gene_12410	gene_12410	dehydration-responsive element-binding protein 1B-like [Olea europaea var. sylvestris]	ERF	12.0949	9.86279e-22	6.48946e-21	up	12134	15447	2335	0	2	4	NA	scaffold24727	1706	2368	+
gene_12435	gene_12435	heat stress transcription factor B-3-like [Olea europaea var. sylvestris]	HSF	4.64676	3.63435e-121	7.22954e-119	up	5886	5862	9865	222	215	253	NA	scaffold24769	1741	3072	-
gene_12454	gene_12454	zinc finger CCCH domain-containing protein 32-like isoform X1 [Olea europaea var. sylvestris]	C3H	-10.727	1.31278e-19	6.90596e-19	down	0	0	0	257	235	271	NA	scaffold247	8075	13041	+
gene_12501	gene_12501	dof zinc finger protein DOF5.6-like [Olea europaea var. sylvestris]	Dof	-6.81557	1.67128e-06	3.52774e-06	down	0	0	0	26	7	19	NA	scaffold24887	1528	2403	-
gene_1254	gene_1254	NAC transcription factor 29-like [Olea europaea var. sylvestris]	NAC	7.64064	9.06905e-54	5.71796e-52	up	5492	4503	3360	24	8	25	NA	scaffold11021	1315	2570	+
gene_12569	gene_12569	myb family transcription factor PHL5-like [Olea europaea var. sylvestris]	G2-like	-11.2293	2.30903e-21	1.46049e-20	down	0	0	0	388	312	383	NA	scaffold2499	14043	15760	+
gene_12708	gene_12708	WUSCHEL-related homeobox 8-like [Olea europaea var. sylvestris]	WOX	-11.8262	1.59139e-23	1.30887e-22	down	0	0	0	593	460	587	NA	scaffold25199	1727	3972	-
gene_12841	gene_12841	heat stress transcription factor C-1-like [Olea europaea var. sylvestris]	HSF	-9.27534	2.99657e-14	9.69672e-14	down	0	0	0	74	83	124	NA	scaffold25404	2860	5146	+
gene_12842	gene_12842	transcription factor MYB41-like [Olea europaea var. sylvestris]	MYB	-11.7885	3.44726e-23	2.71032e-22	down	0	0	0	495	512	582	NA	scaffold25405	1283	2976	+
gene_12864	gene_12864	WRKY transcription factor 22-like [Olea europaea var. sylvestris]	WRKY	5.94639	7.15449e-108	1.16937e-105	up	8078	10366	10310	150	124	104	NA	scaffold2544	15305	16511	-
gene_12920	gene_12920	ethylene-responsive transcription factor 1-like [Olea europaea var. sylvestris]	ERF	10.6573	1.0258e-07	2.28579e-07	up	56	760	222	0	0	0	NA	scaffold25555	5739	6245	-
gene_12973	gene_12973	ethylene-responsive transcription factor ERF020-like [Olea europaea var. sylvestris]	ERF	7.3283	6.73849e-07	1.44943e-06	up	482	1696	192	4	8	0	NA	scaffold25647	2125	2523	+
gene_13044	gene_13044	NAC transcription factor 32-like [Olea europaea var. sylvestris]	NAC	7.18925	7.47064e-34	1.99484e-32	up	19218	26358	8194	112	98	103	NA	scaffold25764	1178	2399	+
gene_13070	gene_13070	BES1/BZR1 homolog protein 4-like [Olea europaea var. sylvestris]	BES1	-12.6321	1.07053e-26	1.32709e-25	down	0	0	0	1018	807	1043	NA	scaffold25802	1707	4959	-
gene_13102	gene_13102	transcription factor MYBS3-like [Olea europaea var. sylvestris]	MYB_related	-11.8011	2.25204e-23	1.81785e-22	down	0	0	0	504	478	630	NA	scaffold25878	3674	5116	-
gene_13119	gene_13119	transcription factor TCP4-like [Olea europaea var. sylvestris]	TCP	-10.2844	8.63522e-18	3.74938e-17	down	0	0	0	221	149	194	NA	scaffold25903	616	1809	-
gene_13227	gene_13227	NAC domain-containing protein 72-like [Olea europaea var. sylvestris]	NAC	5.83214	7.12725e-10	1.76384e-09	up	10641	21492	1993	145	149	235	NA	scaffold26079	1876	3197	-
gene_13282	gene_13282	transcription factor bHLH80-like isoform X2 [Olea europaea var. sylvestris]	bHLH	-10.182	1.0456e-17	4.50718e-17	down	0	0	0	178	165	179	NA	scaffold26160	4102	6280	+
gene_13341	gene_13341	myb-related protein 308-like [Olea europaea var. sylvestris]	MYB_related	-10.1461	2.05359e-16	7.85705e-16	down	0	0	0	159	117	245	NA	scaffold26258	3296	4504	-
gene_13348	gene_13348	dr1-associated corepressor-like [Olea europaea var. sylvestris]	NF-YC	-8.95805	3.6783e-13	1.10435e-12	down	0	0	0	56	70	99	NA	scaffold26271	440	2618	-
gene_13355	gene_13355	transcription factor PIF7-like isoform X2 [Olea europaea var. sylvestris]	bHLH	-12.389	8.81284e-26	9.61506e-25	down	0	0	0	842	693	887	NA	scaffold26283	2916	5188	-
gene_13356	gene_13356	protein indeterminate-domain 12-like [Olea europaea var. sylvestris]	C2H2	-14.9256	1.03913e-36	3.38389e-35	down	0	0	0	4633	4173	5231	NA	scaffold26289	1354	3732	-
gene_13497	gene_13497	scarecrow-like protein 13 [Sesamum indicum]	GRAS	2.4853	2.53126e-31	5.24675e-30	up	578	387	542	80	56	84	NA	scaffold26494	322	1941	-
gene_13557	gene_13557	transcription factor RADIALIS-like [Olea europaea var. sylvestris]	MYB_related	-10.0258	2.86902e-17	1.18726e-16	down	0	0	0	161	128	183	NA	scaffold26580	3174	3401	+
gene_1359	gene_1359	ethylene-responsive transcription factor ERF038-like [Olea europaea var. sylvestris]	ERF	-9.53811	1.0867e-14	3.62623e-14	down	0	0	0	93	127	110	NA	scaffold11115	2257	2973	+
gene_13590	gene_13590	transcription factor GLABRA 3-like isoform X1 [Olea europaea var. sylvestris]	bHLH	-12.3465	2.89918e-25	2.97346e-24	down	0	0	0	845	605	917	NA	scaffold26626	604	4516	-
gene_1363	gene_1363	homeobox-leucine zipper protein ATHB-12-like isoform X1 [Olea europaea var. sylvestris]	HD-ZIP	-8.1202	7.07088e-10	1.75022e-09	down	0	0	0	63	24	40	NA	scaffold111197	110	954	-
gene_13668	gene_13668	zinc-finger homeodomain protein 10-like [Olea europaea var. sylvestris]	ZF-HD	-9.60137	3.10765e-15	1.08262e-14	down	0	0	0	102	127	117	NA	scaffold26756	3266	3976	-
gene_13807	gene_13807	probable WRKY transcription factor 40 [Olea europaea var. sylvestris]	WRKY	8.80282	1.74059e-37	5.92377e-36	up	6430	9545	3125	8	10	19	NA	scaffold269	1856	3702	+
gene_13888	gene_13888	zinc finger protein 511-like [Olea europaea var. sylvestris]	C2H2	-9.03093	6.00337e-14	1.90094e-13	down	0	0	0	75	61	102	NA	scaffold27118	3184	5077	-
gene_1392	gene_1392	NAC domain-containing protein 21/22-like [Olea europaea var. sylvestris]	NAC	-10.1003	1.23299e-15	4.43257e-15	down	0	0	0	119	136	247	NA	scaffold11138	4564	7040	+
gene_13927	gene_13927	heat stress transcription factor B-2b-like [Olea europaea var. sylvestris]	HSF	5.40719	3.70202e-39	1.40114e-37	up	5652	6115	5530	84	70	192	NA	scaffold271	3248	4337	+
gene_13951	gene_13951	hypothetical protein GOBAR_AA36200 [Gossypium barbadense]	BES1	-8.15568	9.04126e-11	2.35159e-10	down	0	0	0	58	27	45	NA	scaffold27236	584	1932	-
gene_14146	gene_14146	transcription factor RAX2-like [Olea europaea var. sylvestris]	MYB	5.84486	0.000771876	0.00144757	up	218	116	402	0	0	11	NA	scaffold27555	4527	5958	-
gene_1418	gene_1418	trihelix transcription factor GT-2-like [Olea europaea var. sylvestris]	Trihelix	-13.5053	4.56318e-30	8.26363e-29	down	0	0	0	1702	1666	1851	NA	scaffold11160	2495	4794	-
gene_14215	gene_14215	uncharacterized protein LOC111377274 [Olea europaea var. sylvestris]	ERF	10.2524	4.49312e-38	1.58376e-36	up	29220	49540	9552	15	19	29	NA	scaffold27679	11373	12984	-
gene_14255	gene_14255	protein RADIALIS-like 3 [Olea europaea var. sylvestris]	MYB_related	-11.1155	5.22061e-21	3.18285e-20	down	0	0	0	339	283	381	NA	scaffold27744	2010	2282	+
gene_14263	gene_14263	squamosa promoter-binding protein 1 [Coffea eugenioides]	SBP	-10.0416	4.52652e-16	1.68756e-15	down	0	0	0	168	170	129	NA	scaffold27761	1054	3098	-
gene_14338	gene_14338	B3 domain-containing protein At2g36080-like isoform X1 [Olea europaea var. sylvestris]	B3	-11.6402	1.39472e-22	1.02169e-21	down	0	0	0	451	399	599	NA	scaffold278	1107	2811	+
gene_14367	gene_14367	NAC domain-containing protein 82-like isoform X2 [Olea europaea var. sylvestris]	NAC	-10.8657	1.09009e-19	5.77714e-19	down	0	0	0	252	237	358	NA	scaffold27957	462	3688	-
gene_14371	gene_14371	myb-related protein 306-like [Olea europaea var. sylvestris]	MYB	-10.1614	2.62914e-17	1.09081e-16	down	0	0	0	159	177	176	NA	scaffold27960	6034	7299	-
gene_14546	gene_14546	NAC domain-containing protein 43-like [Olea europaea var. sylvestris]	NAC	-10.6321	2.97998e-19	1.5053e-18	down	0	0	0	234	224	256	NA	scaffold2825	1104	2983	-
gene_14560	gene_14560	trihelix transcription factor GTL2 [Olea europaea var. sylvestris]	Trihelix	-9.72743	2.22e-15	7.81124e-15	down	0	0	0	165	90	130	NA	scaffold28292	742	2637	+
gene_14571	gene_14571	auxin response factor 18-like [Olea europaea var. sylvestris]	ARF	-10.3809	1.0799e-16	4.2359e-16	down	0	0	0	146	228	219	NA	scaffold2831	12131	14864	-
gene_14591	gene_14591	ethylene-responsive transcription factor ERF061 [Olea europaea var. sylvestris]	ERF	-11.4428	3.64022e-22	2.52806e-21	down	0	0	0	439	348	472	NA	scaffold28354	1390	2269	-
gene_1471	gene_1471	auxin response factor 2-like [Sesamum indicum]	ARF	-11.4027	1.09292e-21	7.14896e-21	down	0	0	0	392	327	512	NA	scaffold11201	718	5132	+
gene_14732	gene_14732	myb family transcription factor PHL8-like isoform X1 [Olea europaea var. sylvestris]	G2-like	-10.5349	1.11997e-18	5.31624e-18	down	0	0	0	252	198	217	NA	scaffold28563	3340	4782	+
gene_14805	gene_14805	transcription factor HHO5-like isoform X2 [Olea europaea var. sylvestris]	G2-like	5.00728	3.9078e-20	2.17617e-19	up	1649	1410	657	32	23	44	NA	scaffold28710	740	2876	+
gene_14807	gene_14807	AP2-like ethylene-responsive transcription factor TOE3 isoform X8 [Olea europaea var. sylvestris]	AP2	-11.3836	7.34998e-22	4.92192e-21	down	0	0	0	384	346	479	NA	scaffold2871	5534	8077	-
gene_14837	gene_14837	NAC domain-containing protein 104-like isoform X1 [Olea europaea var. sylvestris]	NAC	-8.53196	1.18798e-12	3.44734e-12	down	0	0	0	54	44	70	NA	scaffold2876	3140	4220	-
gene_14936	gene_14936	transcription factor MYB59-like [Olea europaea var. sylvestris]	MYB	-10.3985	1.72386e-18	8.00505e-18	down	0	0	0	214	165	232	NA	scaffold28965	3847	4920	+
gene_14947	gene_14947	transcription factor SPATULA-like isoform X1 [Olea europaea var. sylvestris]	bHLH	-11.8213	1.59404e-23	1.31063e-22	down	0	0	0	530	467	640	NA	scaffold28980	2173	6710	-
gene_14957	gene_14957	ABSCISIC ACID-INSENSITIVE 5-like protein 2 [Olea europaea var. sylvestris]	bZIP	-7.30499	7.64662e-08	1.71536e-07	down	0	0	0	37	18	16	NA	scaffold289	3197	7468	+
gene_15002	gene_15002	axial regulator YABBY 1 [Sesamum indicum]	YABBY	-10.6771	3.42729e-19	1.72041e-18	down	0	0	0	275	220	241	NA	scaffold2906	5303	8356	+
gene_15073	gene_15073	two-component response regulator ARR2-like isoform X2 [Olea europaea var. sylvestris]	ARR-B	-2.85186	0.00133562	0.00247301	down	77	806	411	2537	2489	2800	NA	scaffold2920	8923	12756	-
gene_1527	gene_1527	zinc finger CCCH domain-containing protein ZFN-like isoform X1 [Olea europaea var. sylvestris]	C3H	-12.5276	2.70705e-26	3.15323e-25	down	0	0	0	942	750	976	NA	scaffold11254	2944	9459	+
gene_1539	gene_1539	protein NTM1-like 9 [Olea europaea var. sylvestris]	NAC	-12.7684	2.62239e-27	3.50121e-26	down	0	0	0	1055	924	1170	NA	scaffold1126	1031	4995	+
gene_15396	gene_15396	transcription factor bHLH25-like [Olea europaea var. sylvestris]	bHLH	3.49072	6.73426e-08	1.5144e-07	up	623	1782	630	66	85	76	NA	scaffold29749	1721	3655	-
gene_1548	gene_1548	protein REVEILLE 8 [Olea europaea var. sylvestris]	MYB_related	-8.45096	3.57664e-11	9.5178e-11	down	0	0	0	67	29	65	NA	scaffold11279	2510	7694	+
gene_15489	gene_15489	NAC036 protein [Fraxinus mandshurica]	NAC	-14.5521	5.04476e-35	1.4761e-33	down	0	0	0	3693	3133	4021	NA	scaffold29926	3335	4274	+
gene_15583	gene_15583	transcription factor PIF4-like [Olea europaea var. sylvestris]	bHLH	-13.535	2.30019e-30	4.33053e-29	down	0	0	0	1709	1599	2049	NA	scaffold30066	1074	4635	+
gene_15709	gene_15709	homeobox protein knotted-1-like LET12 isoform X1 [Olea europaea var. sylvestris]	TALE	-12.9512	7.77217e-28	1.10617e-26	down	0	0	0	1151	1005	1433	NA	scaffold3031	5769	11778	+
gene_15765	gene_15765	scarecrow-like protein 21 [Olea europaea var. sylvestris]	GRAS	4.03141	1.68112e-24	1.56638e-23	up	4783	9583	5968	346	310	382	NA	scaffold3044	2577	4280	-
gene_15797	gene_15797	protein FAR1-RELATED SEQUENCE 7-like [Olea europaea var. sylvestris]	FAR1	-11.5319	2.15938e-21	1.36853e-20	down	0	0	0	412	480	424	NA	scaffold30524	5246	7627	-
gene_15821	gene_15821	LOB domain-containing protein 41-like [Olea europaea var. sylvestris]	LBD	7.01909	0	0	up	64325	68357	75283	426	427	450	NA	scaffold30553	3501	4457	+
gene_15830	gene_15830	NAC domain-containing protein 2-like [Olea europaea var. sylvestris]	NAC	3.47024	3.25132e-06	6.77373e-06	up	96309	163282	29804	7887	6621	8086	NA	scaffold30567	2639	4053	+
gene_15836	gene_15836	homeobox-leucine zipper protein HOX11-like [Olea europaea var. sylvestris]	HD-ZIP	2.16274	8.35937e-14	2.61853e-13	up	1506	2112	1505	327	298	321	NA	scaffold30581	1753	3226	+
gene_15851	gene_15851	uncharacterized protein LOC111409094 isoform X1 [Olea europaea var. sylvestris]	C2H2	-9.63158	1.12046e-15	4.03709e-15	down	0	0	0	105	101	154	NA	scaffold30614	2864	5792	+
gene_15855	gene_15855	transcription factor HHO3-like [Olea europaea var. sylvestris]	G2-like	2.85626	5.48301e-06	1.13385e-05	up	1959	2940	890	283	140	273	NA	scaffold30628	893	3068	-
gene_15954	gene_15954	protein LSD1-like isoform X2 [Olea europaea var. sylvestris]	LSD	-9.61776	5.84105e-16	2.15634e-15	down	0	0	0	112	104	139	NA	scaffold30806	1586	4250	-
gene_16008	gene_16008	putative axial regulator YABBY 2 isoform X1 [Olea europaea var. sylvestris]	YABBY	-11.6409	6.3845e-23	4.87163e-22	down	0	0	0	477	421	544	NA	scaffold308	15828	21015	-
gene_16069	gene_16069	homeobox-leucine zipper protein ATHB-13-like [Olea europaea var. sylvestris]	HD-ZIP	-12.2329	1.02883e-24	9.84734e-24	down	0	0	0	642	675	853	NA	scaffold3099	10179	11410	-
gene_16128	gene_16128	BEL1-like homeodomain protein 9 [Olea europaea var. sylvestris]	TALE	-8.30042	6.27371e-08	1.41331e-07	down	0	0	0	83	16	47	NA	scaffold31106	2395	4345	-
gene_16146	gene_16146	PREDICTED: chromatin accessibility complex protein 1-like [Ipomoea nil]	NF-YC	-9.45336	6.81587e-14	2.15052e-13	down	0	0	0	107	121	81	NA	scaffold31142	1859	2257	+
gene_16319	gene_16319	LOB domain-containing protein 39-like [Olea europaea var. sylvestris]	LBD	11.2321	1.23322e-16	4.81158e-16	up	772	490	333	0	0	0	NA	scaffold31513	4967	5706	-
gene_16366	gene_16366	protein ODORANT1-like [Olea europaea var. sylvestris]	MYB	-9.75037	2.52887e-13	7.6688e-13	down	0	0	0	174	61	164	NA	scaffold31625	2940	4784	-
gene_16390	gene_16390	auxin response factor 19-like [Olea europaea var. sylvestris]	ARF	-11.6264	2.00487e-22	1.43546e-21	down	0	0	0	534	426	460	NA	scaffold3167	5515	12756	+
gene_16539	gene_16539	heat stress transcription factor B-2a-like [Olea europaea var. sylvestris]	HSF	7.18791	1.58395e-79	1.61293e-77	up	13262	21475	13789	109	84	83	NA	scaffold31974	3363	4472	+
gene_1654	gene_1654	zinc-finger homeodomain protein 10-like [Olea europaea var. sylvestris]	ZF-HD	-12.598	1.75898e-26	2.11515e-25	down	0	0	0	997	825	970	NA	scaffold11362	3430	4384	-
gene_16593	gene_16593	NAC domain-containing protein 79-like [Olea europaea var. sylvestris]	NAC	10.7031	2.09548e-15	7.38527e-15	up	575	221	334	0	0	0	NA	scaffold32075	2096	3959	+
gene_16710	gene_16710	homeobox-leucine zipper protein HAT22-like [Olea europaea var. sylvestris]	HD-ZIP	2.30561	1.90842e-11	5.15983e-11	up	2811	1584	1984	267	362	422	NA	scaffold32318	2751	3878	-
gene_16799	gene_16799	protein PHOSPHATE STARVATION RESPONSE 1-like [Olea europaea var. sylvestris]	G2-like	6.43986	1.23838e-49	7.1734e-48	up	3405	2035	4805	36	35	21	NA	scaffold32485	4025	6375	+
gene_16851	gene_16851	NAC domain-containing protein 92-like [Olea europaea var. sylvestris]	NAC	8.7587	1.93645e-11	5.23175e-11	up	1117	593	548	0	4	0	NA	scaffold32610	5469	6312	+
gene_16876	gene_16876	transcription factor TGA2.2-like isoform X1 [Olea europaea var. sylvestris]	bZIP	-11.456	4.17709e-22	2.8814e-21	down	0	0	0	442	388	433	NA	scaffold3266	2885	9305	+
gene_16907	gene_16907	transcription factor TCP13-like [Olea europaea var. sylvestris]	TCP	-13.2991	2.3322e-29	3.9321e-28	down	0	0	0	1460	1394	1685	NA	scaffold32741	2752	3786	-
gene_16929	gene_16929	protein BASIC PENTACYSTEINE6-like isoform X1 [Olea europaea var. sylvestris]	BBR-BPC	-6.58881	0.00521668	0.00932403	down	0	51	0	1393	1362	1686	NA	scaffold32797	2456	4099	+
gene_17008	gene_17008	NAC domain-containing protein 83-like isoform X2 [Olea europaea var. sylvestris]	NAC	-7.28578	3.3399e-08	7.62705e-08	down	0	0	0	29	25	15	NA	scaffold32981	513	2473	-
gene_17026	gene_17026	protein SHOOT GRAVITROPISM 5-like [Olea europaea var. sylvestris]	C2H2	-11.7789	4.0213e-23	3.13363e-22	down	0	0	0	501	515	560	NA	scaffold33007	2917	5265	-
gene_17036	gene_17036	calmodulin-binding transcription activator 2-like isoform X1 [Olea europaea var. sylvestris]	CAMTA	-9.26377	8.58787e-15	2.89242e-14	down	0	0	0	104	80	93	NA	scaffold33035	972	3699	-
gene_17086	gene_17086	ethylene-responsive transcription factor ERF109-like [Olea europaea var. sylvestris]	ERF	7.24411	1.00156e-16	3.94069e-16	up	22748	39648	5134	170	108	108	NA	scaffold33140	3769	4638	-
gene_17088	gene_17088	protein indeterminate-domain 1-like isoform X2 [Olea europaea var. sylvestris]	C2H2	-7.18736	3.46339e-09	8.31142e-09	down	0	0	0	21	18	27	NA	scaffold33146	55	2480	-
gene_1711	gene_1711	transcription factor MYB124-like isoform X1 [Olea europaea var. sylvestris]	MYB	-11.613	2.19196e-22	1.56505e-21	down	0	0	0	448	469	485	NA	scaffold11414	3991	8533	-
gene_17165	gene_17165	MADS-box protein SVP-like isoform X2 [Olea europaea var. sylvestris]	M-type_MADS	-11.4759	3.2201e-22	2.2583e-21	down	0	0	0	409	396	478	NA	scaffold3332	6766	8041	-
gene_17237	gene_17237	ethylene-responsive transcription factor ERF020-like [Olea europaea var. sylvestris]	ERF	5.60711	2.90601e-08	6.65873e-08	up	559	1127	98	13	9	10	NA	scaffold33477	867	1328	+
gene_17312	gene_17312	lysine-specific demethylase REF6-like [Olea europaea var. sylvestris]	C2H2	-12.9901	3.61805e-28	5.36044e-27	down	0	0	0	1237	1033	1411	NA	scaffold3362	1252	9815	-
gene_17341	gene_17341	transcription factor MYB108-like [Olea europaea var. sylvestris]	MYB	7.00733	1.03346e-24	9.88432e-24	up	10782	22873	6196	84	59	129	NA	scaffold33695	2319	3638	-
gene_17463	gene_17463	heat shock factor protein HSF30-like [Olea europaea var. sylvestris]	HSF	4.18933	2.60948e-14	8.48802e-14	up	648	774	370	18	23	43	NA	scaffold33983	1581	3107	-
gene_1750	gene_1750	transcription factor AS1-like [Olea europaea var. sylvestris]	MYB	-7.78275	2.22297e-26	2.62511e-25	down	0	0	4	230	212	274	NA	scaffold11443	2631	3776	+
gene_17528	gene_17528	ethylene-responsive transcription factor ERF024-like [Olea europaea var. sylvestris]	ERF	9.22756	3.29207e-10	8.30984e-10	up	233	67	105	0	0	0	NA	scaffold34087	6340	6906	-
gene_17778	gene_17778	trihelix transcription factor GT-2-like [Olea europaea var. sylvestris]	Trihelix	-3.93905	7.99011e-09	1.88191e-08	down	84	208	556	3350	3007	3712	NA	scaffold3462	9489	11907	+
gene_17791	gene_17791	scarecrow-like protein 32 [Olea europaea var. sylvestris]	GRAS	-11.5273	5.79922e-22	3.93479e-21	down	0	0	0	519	339	481	NA	scaffold3464	1298	2677	-
gene_17881	gene_17881	CBF/DREB1 transcription factor 1 [Fraxinus mandshurica]	ERF	-8.40551	4.57053e-12	1.28012e-11	down	0	0	0	63	41	49	NA	scaffold34836	99	687	+
gene_18084	gene_18084	squamosa promoter-binding protein 2-like [Olea europaea var. sylvestris]	SBP	-7.15001	2.33214e-08	5.37304e-08	down	0	0	0	16	26	21	NA	scaffold35282	27	1389	+
gene_18100	gene_18100	trihelix transcription factor GT-3b-like [Olea europaea var. sylvestris]	Trihelix	5.52262	6.90581e-125	1.46454e-122	up	3612	3134	5653	83	60	73	NA	scaffold3531	9816	10764	+
gene_18174	gene_18174	trihelix transcription factor GTL2 [Olea europaea var. sylvestris]	Trihelix	-13.7899	2.19615e-31	4.59295e-30	down	0	0	0	2067	1804	2546	NA	scaffold35480	1361	3191	-
gene_18198	gene_18198	teosinte branched 1 cycloidea and PCF transcription factor 14 [Fraxinus mandshurica]	TCP	-9.83259	6.8578e-16	2.51469e-15	down	0	0	0	124	103	190	NA	scaffold35534	2914	3903	+
gene_18300	gene_18300	nuclear transcription factor Y subunit C-1 [Olea europaea var. sylvestris]	NF-YC	-2.78498	4.69102e-45	2.32386e-43	down	191	173	310	1188	1199	1318	NA	scaffold357	3642	4854	+
gene_18340	gene_18340	GRAS family transcription factor family protein [Fraxinus mandshurica]	GRAS	-2.84733	0.00463028	0.0083037	down	145	1101	151	3092	2543	3211	NA	scaffold3585	8030	9829	-
gene_18353	gene_18353	ethylene-responsive transcription factor ERF003-like [Olea europaea var. sylvestris]	ERF	-6.55529	0.000890884	0.00166528	down	0	16	0	448	396	514	NA	scaffold35890	3502	4230	+
gene_18375	gene_18375	homeobox-leucine zipper protein GLABRA 2 [Olea europaea var. sylvestris]	HD-ZIP	-12.7273	4.8699e-27	6.31782e-26	down	0	0	0	1001	941	1110	NA	scaffold3593	9621	14582	+
gene_18427	gene_18427	nuclear transcription factor Y subunit A-10-like isoform X2 [Olea europaea var. sylvestris]	NF-YA	-10.1721	2.93582e-17	1.21333e-16	down	0	0	0	198	160	159	NA	scaffold36035	839	3911	-
gene_18460	gene_18460	zinc finger protein CONSTANS-LIKE 2-like [Olea europaea var. sylvestris]	CO-like	-7.45287	1.69155e-09	4.11478e-09	down	0	0	0	24	19	37	NA	scaffold36115	3270	4373	-
gene_18525	gene_18525	zinc-finger homeodomain protein 4-like [Olea europaea var. sylvestris]	ZF-HD	-10.0827	7.31198e-17	2.91129e-16	down	0	0	0	139	170	176	NA	scaffold3624	1683	2537	-
gene_18549	gene_18549	protein indeterminate-domain 2-like [Olea europaea var. sylvestris]	C2H2	-11.6337	7.13111e-23	5.41074e-22	down	0	0	0	505	402	529	NA	scaffold362	8459	11125	-
gene_18589	gene_18589	ethylene-responsive transcription factor 1B-like, partial [Olea europaea var. sylvestris]	ERF	8.79546	1.27985e-55	8.44271e-54	up	35865	48817	17689	65	47	87	NA	scaffold36406	77	715	+
gene_18619	gene_18619	probable WRKY transcription factor 75 [Olea europaea var. sylvestris]	WRKY	2.73192	8.72475e-19	4.19027e-18	up	918	1278	1628	135	177	146	NA	scaffold36467	1069	3745	+
gene_18649	gene_18649	bZIP transcription factor 53-like [Olea europaea var. sylvestris]	bZIP	3.38358	1.10035e-73	9.94229e-72	up	16944	12902	23017	1256	1155	1676	NA	scaffold36532	1730	2167	+
gene_18654	gene_18654	protein PHR1-LIKE 3-like isoform X2 [Olea europaea var. sylvestris]	G2-like	-11.6089	1.55416e-22	1.1317e-21	down	0	0	0	513	365	540	NA	scaffold3653	2616	7438	+
gene_18801	gene_18801	protein LSD1-like isoform X2 [Olea europaea var. sylvestris]	LSD	-10.8103	2.43922e-19	1.24662e-18	down	0	0	0	325	221	264	NA	scaffold36818	545	3741	-
gene_18893	gene_18893	basic leucine zipper 61-like [Olea europaea var. sylvestris]	bZIP	-11.4043	1.06565e-21	6.98481e-21	down	0	0	0	460	314	456	NA	scaffold37002	2524	4072	-
gene_18919	gene_18919	teosinte branched 1 cycloidea and PCF transcription factor 4 [Fraxinus mandshurica]	TCP	-14.545	5.69991e-35	1.65744e-33	down	0	0	0	3737	3088	3971	NA	scaffold37047	2267	3514	-
gene_18959	gene_18959	B-box zinc finger protein 21-like [Olea europaea var. sylvestris]	DBB	7.41117	5.14775e-06	1.06555e-05	up	161	561	147	0	4	0	NA	scaffold37160	4076	5305	+
gene_18970	gene_18970	transcription factor HBI1-like [Olea europaea var. sylvestris]	bHLH	-12.2895	2.27861e-25	2.36918e-24	down	0	0	0	794	652	813	NA	scaffold37188	588	2306	-
gene_19024	gene_19024	myb-related protein 308-like [Olea europaea var. sylvestris]	MYB	-11.5317	7.13775e-22	4.78604e-21	down	0	0	0	510	325	513	NA	scaffold37292	1297	2129	+
gene_19044	gene_19044	myb-related protein Zm1-like [Olea europaea var. sylvestris]	MYB	-10.2707	2.05186e-17	8.59916e-17	down	0	0	0	227	156	173	NA	scaffold37336	3398	4725	-
gene_19087	gene_19087	transcription factor RF2b-like [Olea europaea var. sylvestris]	bZIP	-10.7361	1.41731e-19	7.43452e-19	down	0	0	0	277	228	263	NA	scaffold37415	4102	7652	+
gene_19192	gene_19192	NAC domain-containing protein 83-like [Olea europaea var. sylvestris]	NAC	5.14429	2.97006e-230	1.85889e-227	up	36777	42446	45876	1038	722	1160	NA	scaffold37620	3661	4585	+
gene_19204	gene_19204	transcription factor HRS1-like [Olea europaea var. sylvestris]	G2-like	6.97117	0.000970142	0.00180908	up	1156	1688	980	26	0	0	NA	scaffold3767	2776	4982	-
gene_19219	gene_19219	zinc-finger homeodomain protein 9 [Sesamum indicum]	ZF-HD	-12.1828	6.96886e-25	6.80731e-24	down	0	0	0	676	604	823	NA	scaffold37726	2251	3147	+
gene_19231	gene_19231	zinc finger protein ZAT12-like [Olea europaea var. sylvestris]	C2H2	7.1159	2.19571e-53	1.37424e-51	up	12941	14546	8844	50	58	115	NA	scaffold3775	2652	3185	-
gene_19254	gene_19254	NAC domain-containing protein 72-like [Olea europaea var. sylvestris]	NAC	6.06117	4.07134e-11	1.07962e-10	up	1405	2304	493	19	5	33	NA	scaffold37801	2248	3459	+
gene_19280	gene_19280	transcription factor RADIALIS-like [Olea europaea var. sylvestris]	MYB_related	-12.4755	9.20664e-26	1.00277e-24	down	0	0	0	954	669	961	NA	scaffold37872	1375	2779	-
gene_19298	gene_19298	AP2/ERF and B3 domain-containing transcription factor RAV1-like [Olea europaea var. sylvestris]	RAV	-4.05963	2.65692e-21	1.66819e-20	down	263	105	137	2421	2017	2474	NA	scaffold37908	1062	2123	+
gene_19302	gene_19302	myb-related protein 306-like isoform X2 [Olea europaea var. sylvestris]	MYB	-12.3783	5.8598e-25	5.77895e-24	down	0	0	0	861	774	744	NA	scaffold37917	2523	3976	-
gene_19407	gene_19407	squamosa promoter-binding-like protein 8 [Olea europaea var. sylvestris]	SBP	-7.22226	9.28851e-08	2.07516e-07	down	0	0	0	12	25	30	NA	scaffold38163	928	2312	-
gene_19413	gene_19413	transcription factor TCP4-like [Olea europaea var. sylvestris]	TCP	-13.8188	2.11441e-31	4.44373e-30	down	0	0	0	2136	1783	2641	NA	scaffold3817	3770	5062	-
gene_19429	gene_19429	nuclear transcription factor Y subunit B-1-like isoform X2 [Olea europaea var. sylvestris]	NF-YB	-9.04876	7.81111e-14	2.45196e-13	down	0	0	0	98	64	77	NA	scaffold3820	10461	11357	+
gene_19482	gene_19482	probable WRKY transcription factor 75 [Olea europaea var. sylvestris]	WRKY	12.1555	8.16082e-23	6.12862e-22	up	803	823	1546	0	0	0	NA	scaffold3833	2551	3696	+
gene_19586	gene_19586	squamosa promoter-binding-like protein 1 isoform X1 [Olea europaea var. sylvestris]	SBP	-3.60891	0.000108798	0.000212196	down	171	40	639	2478	2305	3000	NA	scaffold3858	5788	10903	-
gene_19736	gene_19736	probable WRKY transcription factor 31 [Olea europaea var. sylvestris]	WRKY	-11.5104	2.3878e-22	1.69874e-21	down	0	0	0	424	376	520	NA	scaffold3894	1660	4030	-
gene_19836	gene_19836	squamosa promoter-binding-like protein 12 [Olea europaea var. sylvestris]	SBP	-11.6577	2.8912e-22	2.0371e-21	down	0	0	0	438	395	638	NA	scaffold3916	1846	4401	-
gene_19861	gene_19861	heat shock factor protein HSF30-like [Olea europaea var. sylvestris]	HSF	-9.24214	1.00658e-14	3.36983e-14	down	0	0	0	96	86	90	NA	scaffold39217	1542	3740	+
gene_19921	gene_19921	LOB domain-containing protein 37-like [Olea europaea var. sylvestris]	LBD	-7.55021	2.43086e-07	5.32374e-07	down	0	0	0	13	40	29	NA	scaffold3937	10422	11124	+
gene_19936	gene_19936	bZIP transcription factor 46-like [Olea europaea var. sylvestris]	bZIP	-11.0019	3.01209e-20	1.69726e-19	down	0	0	0	277	268	384	NA	scaffold39424	129	1895	-
gene_1997	gene_1997	transcription factor bHLH87-like [Olea europaea var. sylvestris]	bHLH	-8.95046	1.05345e-13	3.27151e-13	down	0	0	0	63	71	89	NA	scaffold11649	4020	5294	-
gene_20	gene_20	ethylene-responsive transcription factor RAP2-9-like [Olea europaea var. sylvestris]	ERF	5.6055	1.93514e-17	8.13126e-17	up	625	2235	1136	17	23	29	NA	scaffold10018	5491	6021	-
gene_20000	gene_20000	auxin response factor 2B [Olea europaea var. sylvestris]	ARF	-3.03035	2.18568e-07	4.79907e-07	down	1140	895	336	5715	4707	6041	NA	scaffold3960	5755	10616	+
gene_20051	gene_20051	zinc finger protein CONSTANS-LIKE 4-like [Olea europaea var. sylvestris]	CO-like	-15.1415	8.79929e-38	3.05133e-36	down	0	0	0	5591	4721	6005	NA	scaffold39717	1795	3491	-
gene_20163	gene_20163	pathogenesis-related genes transcriptional activator PTI5-like [Olea europaea var. sylvestris]	ERF	3.177	2.82981e-33	7.16131e-32	up	4459	5805	4450	519	380	449	NA	scaffold3999	290	757	-
gene_20167	gene_20167	dof zinc finger protein DOF2.5-like isoform X1 [Olea europaea var. sylvestris]	Dof	3.03641	1.43246e-12	4.13339e-12	up	1106	1080	729	78	69	156	NA	scaffold39	898	2131	-
gene_20279	gene_20279	homeobox-leucine zipper protein ANTHOCYANINLESS 2 isoform X2 [Sesamum indicum]	HD-ZIP	-13.5553	2.36529e-30	4.44256e-29	down	0	0	0	1828	1474	2161	NA	scaffold4017	7217	11767	+
gene_20282	gene_20282	nuclear transcription factor Y subunit B-3-like [Olea europaea var. sylvestris]	NF-YB	-4.7698	0.00557517	0.00994194	down	25	125	0	1269	1027	1380	NA	scaffold4018	10028	10621	+
gene_20326	gene_20326	uncharacterized protein LOC111377274 [Olea europaea var. sylvestris]	ERF	4.38764	2.50029e-08	5.75013e-08	up	7256	8977	1705	342	199	195	NA	scaffold40323	1242	2748	-
gene_20435	gene_20435	NAC domain-containing protein 43-like [Olea europaea var. sylvestris]	NAC	-10.8793	5.52831e-20	3.02671e-19	down	0	0	0	261	249	342	NA	scaffold40615	2498	3692	+
gene_20485	gene_20485	homeobox-leucine zipper protein ATHB-13-like [Olea europaea var. sylvestris]	HD-ZIP	-9.28367	1.28208e-13	3.95807e-13	down	0	0	0	89	109	77	NA	scaffold40745	2743	4516	+
gene_20539	gene_20539	NAC domain-containing protein 90-like [Olea europaea var. sylvestris]	NAC	-9.19214	2.56749e-14	8.3546e-14	down	0	0	0	103	63	100	NA	scaffold40890	1779	2703	-
gene_20563	gene_20563	ethylene-responsive transcription factor ERF113-like [Olea europaea var. sylvestris]	ERF	5.0631	7.68751e-15	2.60044e-14	up	1085	1873	523	29	24	37	NA	scaffold4094	930	2206	+
gene_20573	gene_20573	mini zinc finger protein 3-like [Olea europaea var. sylvestris]	ZF-HD	9.0116	0.000865629	0.0016189	up	67	1	320	0	0	0	NA	scaffold4096	10659	10907	-
gene_20581	gene_20581	calmodulin-binding transcription activator 4-like isoform X3 [Olea europaea var. sylvestris]	CAMTA	-12.2584	4.46359e-25	4.47074e-24	down	0	0	0	731	603	889	NA	scaffold409	9946	19299	-
gene_20589	gene_20589	zinc-finger homeodomain protein 6-like [Olea europaea var. sylvestris]	ZF-HD	-10.7844	7.78614e-20	4.18884e-19	down	0	0	0	261	230	306	NA	scaffold41026	2303	3331	+
gene_20655	gene_20655	LOB domain-containing protein 1-like [Olea europaea var. sylvestris]	LBD	-8.74083	6.55694e-13	1.93489e-12	down	0	0	0	80	47	67	NA	scaffold41207	635	2434	+
gene_20711	gene_20711	PREDICTED: myb-like protein J [Juglans regia]	MYB_related	-10.1592	3.92463e-16	1.46957e-15	down	0	0	0	121	165	231	NA	scaffold41334	2046	4138	+
gene_20729	gene_20729	transcription factor MYB44-like [Olea europaea var. sylvestris]	MYB	2.03771	1.42407e-10	3.66861e-10	up	4950	8347	5934	1239	1171	1482	NA	scaffold41380	555	1604	+
gene_20736	gene_20736	BES1/BZR1 homolog protein 4-like [Olea europaea var. sylvestris]	BES1	2.07623	2.20653e-35	6.57629e-34	up	3359	4061	4165	686	723	832	NA	scaffold413	1760	5052	+
gene_20764	gene_20764	zinc finger CCCH domain-containing protein 14-like isoform X5 [Olea europaea var. sylvestris]	C3H	-10.2802	3.89817e-18	1.74513e-17	down	0	0	0	196	157	209	NA	scaffold41483	1965	3591	-
gene_20767	gene_20767	protein CUP-SHAPED COTYLEDON 3-like [Olea europaea var. sylvestris]	NAC	-9.36096	3.56935e-15	1.23791e-14	down	0	0	0	97	93	106	NA	scaffold4148	7978	10956	-
gene_20998	gene_20998	transcription factor SRM1-like [Olea europaea var. sylvestris]	MYB_related	-10.8899	6.9551e-19	3.37893e-18	down	0	0	0	372	205	284	NA	scaffold4209	5842	7252	+
gene_21001	gene_21001	hypothetical protein CDL12_13097 [Handroanthus impetiginosus]	BBR-BPC	-8.38505	5.6714e-12	1.57983e-11	down	0	0	0	41	52	57	NA	scaffold42109	3133	4224	+
gene_21030	gene_21030	B-box zinc finger protein 19-like isoform X4 [Olea europaea var. sylvestris]	DBB	-11.319	2.87277e-21	1.79756e-20	down	0	0	0	445	330	375	NA	scaffold42185	700	3155	-
gene_21072	gene_21072	putative axial regulator YABBY 2 isoform X1 [Olea europaea var. sylvestris]	YABBY	-11.586	6.35021e-22	4.28035e-21	down	0	0	0	410	480	483	NA	scaffold4229	3314	7791	+
gene_21146	gene_21146	homeobox protein BEL1 homolog [Olea europaea var. sylvestris]	TALE	-13.9142	5.75684e-32	1.28235e-30	down	0	0	0	2235	2146	2568	NA	scaffold42496	7102	10000	+
gene_21225	gene_21225	GATA transcription factor 8-like [Olea europaea var. sylvestris]	GATA	-6.17186	0.000468463	0.000887242	down	196	192	0	8106	7193	9180	NA	scaffold4268	8567	10785	+
gene_2132	gene_2132	BEL1-like homeodomain protein 1 [Olea europaea var. sylvestris]	TALE	-14.9673	7.26661e-37	2.39985e-35	down	0	0	0	4721	4330	5392	NA	scaffold11758	3699	7317	-
gene_21496	gene_21496	transcription factor MYB62-like [Olea europaea var. sylvestris]	MYB	5.11648	1.5281e-29	2.62115e-28	up	2884	3891	2099	53	62	102	NA	scaffold43373	824	1825	+
gene_21544	gene_21544	dehydration-responsive element-binding protein 1E-like [Olea europaea var. sylvestris]	ERF	3.22856	4.62887e-05	9.18153e-05	up	809	1337	244	66	48	112	NA	scaffold4349	3419	4135	-
gene_21564	gene_21564	CAMTA transcription factor [Fraxinus velutina]	CAMTA	-10.1965	7.84299e-17	3.11594e-16	down	0	0	0	154	134	249	NA	scaffold4356	9758	11440	-
gene_21675	gene_21675	transcription factor TCP15-like [Olea europaea var. sylvestris]	TCP	-10.6538	3.45204e-19	1.73216e-18	down	0	0	0	269	214	242	NA	scaffold43874	1363	2361	+
gene_21681	gene_21681	ethylene-responsive transcription factor ERF027-like [Olea europaea var. sylvestris]	ERF	-6.51255	1.63813e-05	3.31934e-05	down	0	0	0	13	5	25	NA	scaffold43895	320	1036	-
gene_21821	gene_21821	GATA transcription factor 9-like [Olea europaea var. sylvestris]	GATA	-6.62276	0.00272629	0.00496024	down	0	31	0	1050	711	1020	NA	scaffold44262	810	2243	-
gene_22036	gene_22036	transcription factor MYB14-like [Olea europaea var. sylvestris]	MYB	-10.8064	1.64409e-19	8.55761e-19	down	0	0	0	290	256	256	NA	scaffold44945	9858	11711	+
gene_22089	gene_22089	auxin response factor 4 isoform X2 [Olea europaea var. sylvestris]	ARF	-7.46943	0.000551074	0.00104032	down	0	27	0	1372	1289	1669	NA	scaffold4504	862	7215	-
gene_22119	gene_22119	LOB domain-containing protein 41-like [Olea europaea var. sylvestris]	LBD	11.4948	2.65756e-164	8.02301e-162	up	49083	38585	69812	24	8	12	NA	scaffold45156	3909	4851	+
gene_22221	gene_22221	R2R3 MYB domain transcription factor [Fraxinus velutina]	MYB	-11.1626	5.63404e-21	3.42595e-20	down	0	0	0	320	328	383	NA	scaffold45458	449	1752	+
gene_22266	gene_22266	protein indeterminate-domain 2-like isoform X1 [Olea europaea var. sylvestris]	C2H2	-12.2723	2.94827e-25	3.02018e-24	down	0	0	0	736	630	873	NA	scaffold45599	615	2800	-
gene_22353	gene_22353	transcription factor PRE6-like [Olea europaea var. sylvestris]	bHLH	-8.77959	3.27526e-11	8.73937e-11	down	0	0	0	50	88	54	NA	scaffold45870	15	941	+
gene_2236	gene_2236	transcription factor AS1 [Olea europaea var. sylvestris]	MYB	-9.02904	1.26028e-13	3.89312e-13	down	0	0	0	86	79	68	NA	scaffold11843	5191	6240	-
gene_22431	gene_22431	transcription factor SRM1-like [Olea europaea var. sylvestris]	MYB_related	-12.6078	1.18891e-26	1.46465e-25	down	0	0	0	940	813	1067	NA	scaffold46089	1743	3264	+
gene_2255	gene_2255	telomere repeat-binding protein 2-like isoform X4 [Olea europaea var. sylvestris]	MYB_related	-14.6722	1.57136e-35	4.72162e-34	down	0	0	0	3931	3374	4499	NA	scaffold1185	6498	10075	-
gene_22654	gene_22654	PREDICTED: transcription factor RF2b-like isoform X1 [Ipomoea nil]	bZIP	-9.39259	1.31605e-14	4.36546e-14	down	0	0	0	84	109	107	NA	scaffold46804	2194	5117	+
gene_22663	gene_22663	homeobox-leucine zipper protein ATHB-13-like [Olea europaea var. sylvestris]	HD-ZIP	-11.8894	8.52667e-24	7.28372e-23	down	0	0	0	559	489	668	NA	scaffold46843	573	2056	+
gene_22664	gene_22664	unnamed protein product [Coffea canephora]	bZIP	11.0066	0.00484469	0.00867729	up	394	891	0	0	0	0	NA	scaffold46845	1194	1778	-
gene_22665	gene_22665	probable WRKY transcription factor 69 [Olea europaea var. sylvestris]	WRKY	8.30053	1.01341e-32	2.44179e-31	up	5515	1995	10801	14	9	23	NA	scaffold46847	5103	7008	+
gene_22771	gene_22771	probable WRKY transcription factor 71 [Olea europaea var. sylvestris]	WRKY	4.65123	3.6831e-22	2.55507e-21	up	1114	905	506	29	22	34	NA	scaffold47187	1452	3148	+
gene_22777	gene_22777	transcription factor TCP7-like [Olea europaea var. sylvestris]	TCP	-6.79847	0.000674123	0.00126795	down	0	17	0	511	565	619	NA	scaffold47218	686	1411	-
gene_22792	gene_22792	transcription factor MYB16-like [Olea europaea var. sylvestris]	MYB	-7.40489	9.47443e-06	1.9394e-05	down	0	0	0	7	38	29	NA	scaffold4726	8005	9960	+
gene_22892	gene_22892	protein indeterminate-domain 2-like [Olea europaea var. sylvestris]	C2H2	-12.619	2.62313e-26	3.06522e-25	down	0	0	0	913	922	984	NA	scaffold4755	8281	10503	+
gene_23109	gene_23109	homeobox-leucine zipper protein ATHB-40 [Olea europaea var. sylvestris]	HD-ZIP	-8.06972	4.79383e-09	1.14273e-08	down	0	0	0	26	57	34	NA	scaffold48211	982	2145	-
gene_23120	gene_23120	transcription factor bHLH104 [Sesamum indicum]	bHLH	-9.63814	6.20735e-12	1.72519e-11	down	0	0	0	141	145	61	NA	scaffold4825	4738	8903	-
gene_23215	gene_23215	transcription factor MYBS1-like [Olea europaea var. sylvestris]	MYB	-12.8109	2.99013e-27	3.97357e-26	down	0	0	0	1008	977	1258	NA	scaffold48580	1539	2524	-
gene_23336	gene_23336	mini zinc finger protein 2-like [Olea europaea var. sylvestris]	ZF-HD	-8.13722	2.22953e-11	6.00084e-11	down	0	0	0	37	45	44	NA	scaffold4899	841	1125	+
gene_23437	gene_23437	protein ETHYLENE INSENSITIVE 3-like [Olea europaea var. sylvestris]	EIL	-8.78726	0.000214153	0.000412226	down	0	54	0	7287	6530	7745	NA	scaffold492	6011	7858	-
gene_23468	gene_23468	probable WRKY transcription factor 71 [Olea europaea var. sylvestris]	WRKY	3.19944	3.04471e-12	8.61224e-12	up	1610	3606	2028	254	171	240	NA	scaffold49374	4289	6008	+
gene_23513	gene_23513	hypothetical protein CDL12_21162 [Handroanthus impetiginosus]	Dof	-11.3589	1.42178e-21	9.19234e-21	down	0	0	0	426	302	466	NA	scaffold49501	3448	4431	+
gene_23561	gene_23561	GATA transcription factor 16-like isoform X1 [Olea europaea var. sylvestris]	GATA	-9.62334	4.75304e-15	1.6308e-14	down	0	0	0	90	110	157	NA	scaffold49637	1883	2568	+
gene_23568	gene_23568	homeobox-leucine zipper protein GLABRA 2 [Olea europaea var. sylvestris]	HD-ZIP	-13.7476	4.05529e-31	8.18104e-30	down	0	0	0	2247	1651	2339	NA	scaffold4965	3707	8241	-
gene_23598	gene_23598	transcription factor MYBS3-like isoform X2 [Olea europaea var. sylvestris]	MYB_related	-10.9346	1.30107e-19	6.84855e-19	down	0	0	0	291	215	389	NA	scaffold49741	151	2734	-
gene_23667	gene_23667	transcription factor bHLH18-like isoform X2 [Olea europaea var. sylvestris]	bHLH	-12.1162	1.13254e-24	1.07757e-23	down	0	0	0	684	605	710	NA	scaffold49950	49	1807	+
gene_23676	gene_23676	auxin response factor 9-like isoform X1 [Olea europaea var. sylvestris]	ARF	4.37002	8.03949e-14	2.52171e-13	up	1621	2725	957	55	77	85	NA	scaffold4998	699	4716	-
gene_23714	gene_23714	NAC domain-containing protein 66-like [Olea europaea var. sylvestris]	NAC	-10.5678	4.57092e-19	2.26744e-18	down	0	0	0	221	210	253	NA	scaffold50062	1515	2672	+
gene_23740	gene_23740	MADS-box protein SVP-like, partial [Olea europaea var. sylvestris]	M-type_MADS	-9.75154	2.29338e-16	8.74188e-16	down	0	0	0	137	118	133	NA	scaffold50140	1534	2589	+
gene_23758	gene_23758	B3 domain-containing protein Os01g0234100-like [Olea europaea var. sylvestris]	B3	-10.7014	1.49036e-19	7.79064e-19	down	0	0	0	256	210	287	NA	scaffold501	17241	18580	-
gene_23819	gene_23819	LOB domain-containing protein 15 [Olea europaea var. sylvestris]	LBD	-10.733	6.17461e-19	3.01803e-18	down	0	0	0	279	179	320	NA	scaffold5039	485	1584	-
gene_23823	gene_23823	PREDICTED: ocs element-binding factor 1 [Erythranthe guttata]	bZIP	3.93944	7.4324e-19	3.59718e-18	up	3106	1833	5706	237	134	176	NA	scaffold50418	1512	1952	+
gene_23855	gene_23855	transcription factor HHO3-like [Olea europaea var. sylvestris]	G2-like	-10.9119	1.65831e-19	8.62114e-19	down	0	0	0	290	300	268	NA	scaffold50522	397	1538	-
gene_23857	gene_23857	dehydration-responsive element-binding protein 3-like [Olea europaea var. sylvestris]	ERF	-8.53832	2.71892e-11	7.28213e-11	down	0	0	0	51	34	87	NA	scaffold50525	1164	1838	-
gene_23930	gene_23930	squamosa promoter-binding-like protein 1 [Olea europaea var. sylvestris]	SBP	-10.7919	5.13309e-19	2.52871e-18	down	0	0	0	326	227	244	NA	scaffold50741	2248	3026	-
gene_23948	gene_23948	transcription factor CSA-like [Olea europaea var. sylvestris]	MYB	11.485	9.12045e-20	4.87278e-19	up	873	461	608	0	0	0	NA	scaffold5079	6452	7919	-
gene_24017	gene_24017	nuclear transcription factor Y subunit A-1-like isoform X3 [Olea europaea var. sylvestris]	NF-YA	-9.38274	8.63304e-15	2.90649e-14	down	0	0	0	123	82	96	NA	scaffold5101	329	2379	+
gene_24054	gene_24054	growth-regulating factor 7-like [Olea europaea var. sylvestris]	GRF	-7.78586	1.13569e-08	2.65783e-08	down	0	0	0	29	45	22	NA	scaffold51140	852	3224	-
gene_24063	gene_24063	transcription factor MYB52-like [Olea europaea var. sylvestris]	MYB_related	4.25779	2.97531e-06	6.20828e-06	up	268	811	886	54	21	7	NA	scaffold51168	85	1186	+
gene_24085	gene_24085	protein ETHYLENE INSENSITIVE 3-like [Olea europaea var. sylvestris]	EIL	-2.1912	9.57465e-14	2.98318e-13	down	1741	1675	3609	8267	7334	9886	NA	scaffold5125	5827	7611	-
gene_24128	gene_24128	nuclear transcription factor Y subunit C-1 [Olea europaea var. sylvestris]	NF-YC	-2.25144	0.000288926	0.000553128	down	184	751	408	1839	1635	1876	NA	scaffold5139	17913	19933	+
gene_2413	gene_2413	MADS-box protein SVP-like [Olea europaea var. sylvestris]	M-type_MADS	-8.95778	4.50727e-13	1.34568e-12	down	0	0	0	84	77	60	NA	scaffold120073	815	1192	+
gene_24257	gene_24257	transcription factor MYB16-like [Olea europaea var. sylvestris]	MYB	-8.12829	7.59994e-11	1.98401e-10	down	0	0	0	43	47	34	NA	scaffold5182	11905	13861	+
gene_24334	gene_24334	NAC domain-containing protein 92-like [Olea europaea var. sylvestris]	NAC	3.08423	8.14478e-07	1.74489e-06	up	663	877	2800	106	98	199	NA	scaffold52060	1955	3001	+
gene_24380	gene_24380	protein tesmin/TSO1-like CXC 2 [Olea europaea var. sylvestris]	CPP	-10.8517	6.20396e-20	3.37717e-19	down	0	0	0	309	225	302	NA	scaffold5220	6226	10503	+
gene_24388	gene_24388	protein PHR1-LIKE 3-like [Olea europaea var. sylvestris]	G2-like	-10.923	5.33328e-20	2.92368e-19	down	0	0	0	337	243	296	NA	scaffold5224	634	9410	-
gene_24409	gene_24409	scarecrow-like protein 4 [Olea europaea var. sylvestris]	GRAS	-2.25023	1.74345e-05	3.52829e-05	down	254	800	543	1894	2025	2371	NA	scaffold52319	202	1836	-
gene_24444	gene_24444	transcription factor MYB61-like [Olea europaea var. sylvestris]	MYB	-15.4262	4.09762e-39	1.54859e-37	down	0	0	0	6606	5908	7340	NA	scaffold5240	2466	3914	+
gene_24544	gene_24544	ethylene-responsive transcription factor 1B-like [Olea europaea var. sylvestris]	ERF	12.471	7.36245e-09	1.73759e-08	up	19806	30284	1109	0	7	0	NA	scaffold52777	1435	2043	+
gene_24729	gene_24729	ethylene-responsive transcription factor ERF039-like [Olea europaea var. sylvestris]	ERF	-9.09124	1.38676e-13	4.2684e-13	down	0	0	0	62	84	99	NA	scaffold53426	1563	2282	+
gene_24820	gene_24820	GATA transcription factor 4-like [Olea europaea var. sylvestris]	GATA	-6.6464	6.77608e-07	1.45714e-06	down	0	0	0	12	20	12	NA	scaffold53780	1635	2485	-
gene_24830	gene_24830	NAC domain-containing protein 35-like [Olea europaea var. sylvestris]	NAC	-13.1769	7.06988e-29	1.13601e-27	down	0	0	0	1351	1276	1544	NA	scaffold5380	3898	5880	-
gene_24884	gene_24884	zinc finger protein 10-like [Olea europaea var. sylvestris]	C2H2	10.3844	5.26074e-14	1.67322e-13	up	338	372	166	0	0	0	NA	scaffold5398	7831	8667	+
gene_24903	gene_24903	probable transcription factor KAN4 [Olea europaea var. sylvestris]	G2-like	-10.7518	1.10511e-19	5.85309e-19	down	0	0	0	281	217	281	NA	scaffold5405	1114	4041	-
gene_24957	gene_24957	transcription factor TCP4-like [Olea europaea var. sylvestris]	TCP	-10.5125	1.86406e-18	8.62645e-18	down	0	0	0	258	165	240	NA	scaffold54234	1471	2346	+
gene_2500	gene_2500	homeobox-leucine zipper protein MERISTEM L1-like [Olea europaea var. sylvestris]	HD-ZIP	-11.153	1.29434e-20	7.58485e-20	down	0	0	0	309	284	442	NA	scaffold1208	8318	11668	-
gene_25108	gene_25108	dof zinc finger protein DOF2.5-like [Olea europaea var. sylvestris]	Dof	-9.9301	1.11247e-16	4.35967e-16	down	0	0	0	172	122	146	NA	scaffold5481	6209	7749	+
gene_25116	gene_25116	NAC domain-containing protein 73-like [Olea europaea var. sylvestris]	NAC	-9.32101	6.28454e-15	2.14082e-14	down	0	0	0	86	92	110	NA	scaffold54859	2896	4330	+
gene_25209	gene_25209	heat stress transcription factor B-2a-like isoform X1 [Olea europaea var. sylvestris]	HSF	13.1016	1.58932e-21	1.0224e-20	up	1997	900	3319	0	0	0	NA	scaffold5514	9334	10486	+
gene_25215	gene_25215	homeobox-leucine zipper protein ANTHOCYANINLESS 2-like isoform X2 [Olea europaea var. sylvestris]	HD-ZIP	-15.7729	8.86658e-41	3.66976e-39	down	0	0	0	8766	7426	9045	NA	scaffold5517	5616	10173	+
gene_25259	gene_25259	E2F transcription factor-like E2FE [Olea europaea var. sylvestris]	E2F/DP	-11.339	1.83183e-21	1.16902e-20	down	0	0	0	396	301	482	NA	scaffold552	589	3956	+
gene_25351	gene_25351	LOB domain-containing protein 41-like [Coffea arabica]	LBD	14.1883	6.10639e-29	9.89244e-28	up	3430	2861	6801	0	0	0	NA	scaffold5562	14870	15837	-
gene_25427	gene_25427	protein SHOOT GRAVITROPISM 5-like isoform X1 [Olea europaea var. sylvestris]	C2H2	-7.03331	5.64181e-07	1.21782e-06	down	0	0	0	20	26	11	NA	scaffold55903	1717	2837	+
gene_25595	gene_25595	probable transcription factor KAN2 isoform X2 [Olea europaea var. sylvestris]	G2-like	-9.38258	1.12251e-14	3.73992e-14	down	0	0	0	113	68	124	NA	scaffold5654	16564	20540	+
gene_25671	gene_25671	probable transcription factor KAN4 [Olea europaea var. sylvestris]	G2-like	-11.6117	1.73109e-22	1.25025e-21	down	0	0	0	473	456	473	NA	scaffold5683	24741	30841	-
gene_25693	gene_25693	transcription factor MYB44-like [Olea europaea var. sylvestris]	MYB	13.189	0.000735706	0.00138135	up	1562	4255	0	0	0	0	NA	scaffold56910	425	982	+
gene_257	gene_257	uncharacterized protein LOC111365390 [Olea europaea var. sylvestris]	MYB_related	-11.8373	2.54628e-23	2.04188e-22	down	0	0	0	499	488	668	NA	scaffold10202	1004	7494	+
gene_2584	gene_2584	auxin response factor 18-like [Olea europaea var. sylvestris]	ARF	-11.9868	6.01508e-24	5.22876e-23	down	0	0	0	602	588	630	NA	scaffold12173	1960	4670	+
gene_25880	gene_25880	probable WRKY transcription factor 11 [Olea europaea var. sylvestris]	WRKY	2.32225	0.000785621	0.00147238	up	5474	6337	1452	741	674	866	NA	scaffold5763	3747	5260	+
gene_25984	gene_25984	squamosa promoter-binding-like protein 14 isoform X2 [Olea europaea var. sylvestris]	SBP	-5.70546	0.00076407	0.00143314	down	0	157	168	4599	3948	5169	NA	scaffold5800	2950	7380	+
gene_26059	gene_26059	protein indeterminate-domain 5, chloroplastic-like [Olea europaea var. sylvestris]	C2H2	-12.8765	1.58619e-27	2.16968e-26	down	0	0	0	1228	995	1163	NA	scaffold582	356	3461	+
gene_26098	gene_26098	MADS-box protein SOC1-like isoform X2 [Olea europaea var. sylvestris]	M-type_MADS	-10.7257	7.22565e-19	3.50373e-18	down	0	0	0	256	264	234	NA	scaffold5847	766	10440	+
gene_26212	gene_26212	ethylene-responsive transcription factor ABR1-like [Olea europaea var. sylvestris]	ERF	5.59578	1.14255e-11	3.13002e-11	up	191	746	935	4	12	15	NA	scaffold5885	5919	7281	-
gene_26235	gene_26235	pathogenesis-related genes transcriptional activator PTI6-like [Olea europaea var. sylvestris]	ERF	12.2674	5.50854e-09	1.30944e-08	up	398	2489	195	0	0	0	NA	scaffold58968	1016	1984	-
gene_2625	gene_2625	transcription factor-like protein DPB isoform X2 [Olea europaea var. sylvestris]	E2F/DP	-7.94995	1.63658e-26	1.97909e-25	down	0	4	0	275	260	267	NA	scaffold1220	11042	15199	+
gene_26251	gene_26251	transcription factor PRE6-like [Sesamum indicum]	bHLH	-10.2362	1.71752e-17	7.24888e-17	down	0	0	0	218	149	177	NA	scaffold59009	678	1708	-
gene_26303	gene_26303	agamous-like MADS-box protein AGL62 [Olea europaea var. sylvestris]	M-type_MADS	11.3351	0.00371623	0.00670385	up	529	1087	0	0	0	0	NA	scaffold59235	2468	3121	+
gene_26684	gene_26684	myb family transcription factor PHL7-like [Olea europaea var. sylvestris]	G2-like	-2.46999	1.56338e-09	3.80915e-09	down	321	604	328	1903	1732	2195	NA	scaffold6073	659	3168	+
gene_26826	gene_26826	protein tesmin/TSO1-like CXC 2 isoform X1 [Olea europaea var. sylvestris]	CPP	-13.3898	2.07259e-29	3.51054e-28	down	0	0	0	1798	1424	1605	NA	scaffold6126	503	5735	-
gene_26911	gene_26911	growth-regulating factor 1-like isoform X2 [Olea europaea var. sylvestris]	GRF	-6.95554	4.89759e-08	1.10875e-07	down	0	0	0	17	12	28	NA	scaffold61588	138	2674	+
gene_26981	gene_26981	transcription factor MYB35-like, partial [Olea europaea var. sylvestris]	MYB	-10.8859	3.5213e-20	1.96949e-19	down	0	0	0	279	259	315	NA	scaffold6184	1004	3988	+
gene_27130	gene_27130	uncharacterized protein LOC111367031 [Olea europaea var. sylvestris]	MYB_related	2.05271	0.000404993	0.000769303	up	215	711	368	87	83	91	NA	scaffold6253	1560	6349	+
gene_27208	gene_27208	uncharacterized protein LOC111374744 [Olea europaea var. sylvestris]	MYB_related	3.35928	0.000721123	0.00135457	up	2945	5702	423	295	189	299	NA	scaffold6290	1411	4278	+
gene_27228	gene_27228	transcription factor MYBC1-like [Olea europaea var. sylvestris]	G2-like	-9.24773	1.14672e-14	3.81859e-14	down	0	0	0	81	81	113	NA	scaffold62	16829	17743	+
gene_27315	gene_27315	ethylene-responsive transcription factor TINY-like [Olea europaea var. sylvestris]	ERF	5.20334	1.28067e-09	3.13671e-09	up	1808	686	6966	69	68	53	NA	scaffold6335	7700	8389	+
gene_27317	gene_27317	uncharacterized protein LOC111382490 [Olea europaea var. sylvestris]	CPP	-10.8896	1.45114e-19	7.59799e-19	down	0	0	0	252	295	301	NA	scaffold6337	4941	11649	-
gene_27363	gene_27363	transcription factor MYB8-like [Olea europaea var. sylvestris]	MYB	-8.85462	1.51997e-13	4.6661e-13	down	0	0	0	65	57	88	NA	scaffold6355	3330	4343	-
gene_27370	gene_27370	transcription factor TCP2-like [Olea europaea var. sylvestris]	TCP	-12.922	1.1051e-27	1.5412e-26	down	0	0	0	1112	1104	1272	NA	scaffold6357	2074	3453	+
gene_27372	gene_27372	zinc-finger homeodomain protein 9-like [Olea europaea var. sylvestris]	ZF-HD	-7.4352	0.00358311	0.00647189	down	0	106	0	5346	4731	6621	NA	scaffold6358	5526	6626	-
gene_27443	gene_27443	transcription factor MYB44-like [Olea europaea var. sylvestris]	MYB	-12.4524	5.16024e-26	5.79759e-25	down	0	0	0	856	712	967	NA	scaffold6390	5583	6689	+
gene_27537	gene_27537	transcription factor bHLH18-like [Olea europaea var. sylvestris]	bHLH	-13.7185	2.77502e-31	5.70902e-30	down	0	0	0	2096	1730	2265	NA	scaffold64340	100	1301	-
gene_2763	gene_2763	transcription factor UNE10-like [Olea europaea var. sylvestris]	bHLH	-10.1232	1.14935e-16	4.49618e-16	down	0	0	0	197	159	142	NA	scaffold1233	12042	13226	+
gene_27638	gene_27638	transcription factor bHLH68-like isoform X1 [Olea europaea var. sylvestris]	bHLH	-10.7255	1.39862e-19	7.33948e-19	down	0	0	0	257	209	301	NA	scaffold6481	5667	8739	-
gene_27695	gene_27695	AP2-like ethylene-responsive transcription factor [Actinidia chinensis var. chinensis]	AP2	-6.92838	2.95401e-08	6.7657e-08	down	0	0	0	24	14	17	NA	scaffold65066	676	2607	+
gene_27769	gene_27769	homeobox protein knotted-1-like LET12 isoform X2 [Olea europaea var. sylvestris]	TALE	-5.25601	0.00380433	0.00685603	down	303	234	0	5897	5317	6652	NA	scaffold6536	1962	6653	-
gene_27821	gene_27821	hypothetical protein CDL12_14341 [Handroanthus impetiginosus]	GRF	-9.94815	4.93843e-17	2.00356e-16	down	0	0	0	154	122	171	NA	scaffold65613	13	1893	-
gene_27849	gene_27849	ethylene-responsive transcription factor ERF003-like [Olea europaea var. sylvestris]	ERF	-7.05483	7.19431e-05	0.000141585	down	0	0	0	4	23	33	NA	scaffold65768	1340	2135	-
gene_27934	gene_27934	GATA transcription factor 9-like [Olea europaea var. sylvestris]	GATA	-7.79477	1.65017e-10	4.23832e-10	down	0	0	0	39	23	39	NA	scaffold6609	1813	3210	-
gene_28034	gene_28034	BEL1-like homeodomain protein 2 isoform X1 [Olea europaea var. sylvestris]	TALE	-15.3114	1.33084e-38	4.85097e-37	down	0	0	0	6214	5353	6786	NA	scaffold6651	8961	13572	+
gene_28062	gene_28062	single-stranded DNA-binding protein WHY2, mitochondrial-like [Olea europaea var. sylvestris]	Whirly	-11.3333	1.10001e-20	6.49202e-20	down	0	0	0	472	342	343	NA	scaffold66655	2321	4838	+
gene_2807	gene_2807	hypothetical protein DVH24_023514 [Malus domestica]	MYB	-9.04696	1.06201e-13	3.29769e-13	down	0	0	0	63	79	96	NA	scaffold12382	2877	5794	-
gene_28139	gene_28139	transcription factor bHLH112-like [Olea europaea var. sylvestris]	bHLH	2.31302	1.04842e-08	2.45738e-08	up	287	639	603	94	71	87	NA	scaffold6695	2048	4583	+
gene_28157	gene_28157	dof zinc finger protein DOF1.4-like isoform X1 [Olea europaea var. sylvestris]	Dof	-9.45134	1.78725e-15	6.33724e-15	down	0	0	0	113	90	113	NA	scaffold67025	293	1377	+
gene_28259	gene_28259	heat stress transcription factor B-4-like [Olea europaea var. sylvestris]	HSF	-7.9282	4.65341e-08	1.0545e-07	down	0	0	0	34	52	19	NA	scaffold6754	4764	5921	-
gene_28374	gene_28374	NAC domain containing protein 50-like isoform X2 [Olea europaea var. sylvestris]	NAC	3.92711	6.95449e-11	1.8199e-10	up	7861	14306	4400	606	385	510	NA	scaffold6806	17838	21270	+
gene_28375	gene_28375	NAC domain-containing protein 53-like isoform X1 [Olea europaea var. sylvestris]	NAC	3.28685	1.29363e-07	2.87087e-07	up	8248	15574	4339	873	739	859	NA	scaffold6806	23774	27533	+
gene_28456	gene_28456	protein indeterminate-domain 12-like [Olea europaea var. sylvestris]	C2H2	-15.487	2.12468e-39	8.16189e-38	down	0	0	0	6841	6148	7728	NA	scaffold6846	5617	8160	+
gene_28457	gene_28457	transcription factor TCP14-like [Olea europaea var. sylvestris]	TCP	-6.33638	8.04473e-07	1.72403e-06	down	0	0	0	11	8	18	NA	scaffold68473	1407	2285	-
gene_28475	gene_28475	transcription factor MYB16-like [Olea europaea var. sylvestris]	MYB	-8.648	5.67008e-13	1.68033e-12	down	0	0	0	59	60	61	NA	scaffold68576	1206	2283	+
gene_2851	gene_2851	AP2-like ethylene-responsive transcription factor ANT [Olea europaea var. sylvestris]	AP2	3.55444	1.08729e-12	3.16229e-12	up	1776	2351	939	120	105	142	NA	scaffold12439	4651	7922	-
gene_28511	gene_28511	zinc finger CCCH domain-containing protein 20-like [Olea europaea var. sylvestris]	C3H	8.00003	1.68646e-224	9.40789e-222	up	13753	11160	21172	46	43	55	NA	scaffold6875	5633	6667	-
gene_28578	gene_28578	transcription factor CYCLOIDEA-like [Olea europaea var. sylvestris]	TCP	-9.31358	7.18744e-13	2.11559e-12	down	0	0	0	142	58	90	NA	scaffold6903	4500	5285	+
gene_28770	gene_28770	GATA transcription factor 16-like [Olea europaea var. sylvestris]	GATA	-12.5606	2.39705e-26	2.81643e-25	down	0	0	0	869	799	1062	NA	scaffold69910	577	1267	-
gene_28800	gene_28800	NAC domain-containing protein 2-like [Olea europaea var. sylvestris]	NAC	3.23217	0.00129418	0.00239887	up	10113	23780	1677	1187	933	1217	NA	scaffold70008	1502	2166	+
gene_28904	gene_28904	two-component response regulator ARR12-like isoform X2 [Olea europaea var. sylvestris]	ARR-B	-7.30614	0.000213361	0.000410762	down	0	16	0	715	727	830	NA	scaffold7049	3115	8742	+
gene_28987	gene_28987	homeobox-leucine zipper protein ATHB-40-like [Olea europaea var. sylvestris]	HD-ZIP	9.02907	6.52331e-93	8.67329e-91	up	2537	2881	3487	5	0	9	NA	scaffold7086	22438	22948	-
gene_29109	gene_29109	transcription factor bHLH130-like isoform X1 [Olea europaea var. sylvestris]	bHLH	-12.1303	1.34202e-24	1.26516e-23	down	0	0	0	709	617	689	NA	scaffold7147	13012	15247	+
gene_2914	gene_2914	ethylene-responsive transcription factor WIN1-like [Olea europaea var. sylvestris]	ERF	-7.62699	2.97126e-08	6.804e-08	down	0	0	0	21	18	53	NA	scaffold12503	4364	5059	+
gene_29154	gene_29154	uncharacterized protein LOC111393267 isoform X1 [Olea europaea var. sylvestris]	Trihelix	-9.43204	3.10969e-15	1.08318e-14	down	0	0	0	119	80	114	NA	scaffold71766	520	1863	-
gene_29186	gene_29186	transcription factor UNE10-like isoform X3 [Olea europaea var. sylvestris]	bHLH	-13.9769	1.98129e-32	4.6431e-31	down	0	0	0	2483	2123	2670	NA	scaffold7192	3494	6552	+
gene_29305	gene_29305	heat stress transcription factor B-2b-like [Olea europaea var. sylvestris]	HSF	4.11713	1.93491e-35	5.78018e-34	up	1411	1630	1163	62	73	64	NA	scaffold72516	1476	2689	+
gene_29330	gene_29330	squamosa promoter-binding-like protein 12 isoform X1 [Olea europaea var. sylvestris]	SBP	-8.75729	1.34608e-12	3.8916e-12	down	0	0	0	79	41	78	NA	scaffold72650	10	2911	+
gene_29338	gene_29338	protein PHR1-LIKE 1-like [Olea europaea var. sylvestris]	G2-like	-11.1227	5.3391e-21	3.25122e-20	down	0	0	0	352	276	381	NA	scaffold7271	6777	9752	-
gene_29364	gene_29364	NAC domain-containing protein 43-like [Olea europaea var. sylvestris]	NAC	-12.6408	9.31475e-27	1.16371e-25	down	0	0	0	948	834	1104	NA	scaffold7285	3872	6135	+
gene_29365	gene_29365	ethylene-responsive transcription factor 12-like [Olea europaea var. sylvestris]	ERF	8.84346	3.49247e-08	7.96979e-08	up	1510	1841	1763	0	0	10	NA	scaffold72867	1390	1869	-
gene_29378	gene_29378	transcription factor MYB44-like [Olea europaea var. sylvestris]	MYB	6.85487	6.90388e-65	5.32013e-63	up	10296	14568	8868	69	92	79	NA	scaffold7294	15161	15976	+
gene_29433	gene_29433	transcription factor BHLH094-like isoform X2 [Olea europaea var. sylvestris]	bHLH	-9.44681	1.86315e-14	6.11699e-14	down	0	0	0	124	102	85	NA	scaffold7323	3050	5024	-
gene_29485	gene_29485	auxin response factor 18-like [Olea europaea var. sylvestris]	ARF	-10.472	1.99208e-17	8.35273e-17	down	0	0	0	200	147	306	NA	scaffold7346	5660	8435	+
gene_29525	gene_29525	homeobox-leucine zipper protein MERISTEM L1-like [Olea europaea var. sylvestris]	HD-ZIP	-8.86398	2.89614e-12	8.20376e-12	down	0	0	0	46	71	93	NA	scaffold7365	2137	5698	-
gene_29543	gene_29543	homeobox protein ATH1-like [Olea europaea var. sylvestris]	TALE	-11.668	9.97238e-23	7.43467e-22	down	0	0	0	455	417	603	NA	scaffold7375	331	3313	-
gene_29594	gene_29594	ethylene-responsive transcription factor ERF025 [Olea europaea var. sylvestris]	ERF	5.03107	2.46774e-34	6.86076e-33	up	1057	996	2419	44	28	36	NA	scaffold74027	305	849	-
gene_29663	gene_29663	ethylene-responsive transcription factor 1B-like [Olea europaea var. sylvestris]	ERF	13.7848	0.000418042	0.000793621	up	3483	5387	0	0	0	0	NA	scaffold74334	489	1148	+
gene_29855	gene_29855	growth-regulating factor 4-like [Olea europaea var. sylvestris]	GRF	-10.0461	3.25743e-17	1.34129e-16	down	0	0	0	159	126	195	NA	scaffold7533	641	5046	-
gene_29865	gene_29865	NAC domain-containing protein 104 [Olea europaea var. sylvestris]	NAC	-7.85508	7.83803e-11	2.04506e-10	down	0	0	0	33	28	44	NA	scaffold753	12618	13618	+
gene_29892	gene_29892	BEL1-like homeodomain protein 9 [Olea europaea var. sylvestris]	TALE	-11.5343	4.24213e-22	2.92548e-21	down	0	0	0	452	342	557	NA	scaffold75531	938	2867	-
gene_29966	gene_29966	transcription factor DIVARICATA-like [Olea europaea var. sylvestris]	MYB_related	3.37263	3.78607e-12	1.06459e-11	up	542	540	263	43	28	39	NA	scaffold75954	186	1039	+
gene_3003	gene_3003	dof zinc finger protein DOF3.5-like [Olea europaea var. sylvestris]	Dof	-6.82266	1.13563e-05	2.31797e-05	down	0	0	0	6	23	21	NA	scaffold12608	9054	9914	+
gene_30118	gene_30118	ethylene-responsive transcription factor ERF023-like [Olea europaea var. sylvestris]	ERF	-8.60862	1.09353e-11	2.99798e-11	down	0	0	0	52	71	49	NA	scaffold7681	6696	7277	+
gene_30150	gene_30150	transcription factor TCP23-like [Olea europaea var. sylvestris]	TCP	-2.59144	1.52414e-08	3.54138e-08	down	54	143	128	632	388	601	NA	scaffold76983	22	1230	+
gene_3025	gene_3025	trihelix transcription factor GT-4-like isoform X1 [Olea europaea var. sylvestris]	Trihelix	-7.73564	2.00067e-10	5.10889e-10	down	0	0	0	33	23	41	NA	scaffold126272	228	1105	+
gene_30310	gene_30310	NAC domain-containing protein 92-like isoform X1 [Olea europaea var. sylvestris]	NAC	5.34959	3.88176e-05	7.72648e-05	up	501	798	445	18	16	0	NA	scaffold7789	6864	9708	+
gene_30377	gene_30377	protein SHI RELATED SEQUENCE 1-like [Olea europaea var. sylvestris]	SRS	-8.66535	5.20453e-12	1.45309e-11	down	0	0	0	84	47	52	NA	scaffold7826	2341	3659	+
gene_30407	gene_30407	NAC domain-containing protein 83-like [Olea europaea var. sylvestris]	NAC	3.27889	5.30831e-17	2.14481e-16	up	1942	1022	2248	121	172	127	NA	scaffold78433	965	1945	-
gene_30436	gene_30436	Transcription factor, Myb superfamily [Handroanthus impetiginosus]	MYB	-9.72716	2.8729e-16	1.08638e-15	down	0	0	0	128	121	132	NA	scaffold78580	801	2186	-
gene_30478	gene_30478	transcription factor bHLH30-like [Olea europaea var. sylvestris]	bHLH	-9.61068	5.4467e-15	1.86208e-14	down	0	0	0	88	117	147	NA	scaffold7880	8124	9618	-
gene_30487	gene_30487	dof zinc finger protein DOF1.4-like [Olea europaea var. sylvestris]	Dof	-11.4176	1.78601e-21	1.14178e-20	down	0	0	0	397	420	404	NA	scaffold7885	1110	1949	+
gene_30585	gene_30585	transcription factor ILR3-like isoform X1 [Olea europaea var. sylvestris]	bHLH	3.4059	1.00641e-07	2.24316e-07	up	670	243	219	37	19	34	NA	scaffold7936	584	3361	+
gene_30703	gene_30703	basic leucine zipper 19-like [Olea europaea var. sylvestris]	bZIP	-3.79166	0.00469057	0.00840946	down	4	35	327	1277	1087	1360	NA	scaffold7999	3027	3788	-
gene_30787	gene_30787	transcription factor SRM1-like [Olea europaea var. sylvestris]	MYB	6.42038	4.21588e-24	3.75377e-23	up	21736	36737	10006	241	171	282	NA	scaffold8047	6939	9035	-
gene_30828	gene_30828	NAC domain-containing protein 2-like [Olea europaea var. sylvestris]	NAC	5.28788	1.32612e-42	5.95783e-41	up	7137	7058	4164	138	126	127	NA	scaffold80701	546	1748	+
gene_30867	gene_30867	ethylene-responsive transcription factor-like protein At4g13040 [Olea europaea var. sylvestris]	ERF	-8.50941	3.57075e-11	9.50409e-11	down	0	0	0	76	47	40	NA	scaffold8094	8464	15559	+
gene_30993	gene_30993	probable WRKY transcription factor 23 [Olea europaea var. sylvestris]	WRKY	4.9272	7.54663e-15	2.55346e-14	up	1634	2226	794	27	53	48	NA	scaffold81681	241	1273	+
gene_31056	gene_31056	hypothetical protein CDL12_08092 [Handroanthus impetiginosus]	GATA	-10.7593	6.77056e-19	3.29426e-18	down	0	0	0	253	276	242	NA	scaffold82040	20	655	-
gene_3108	gene_3108	stress response protein NST1, partial [Olea europaea var. sylvestris]	Trihelix	6.9426	5.39364e-53	3.35938e-51	up	11629	8092	19517	109	85	54	NA	scaffold1270	13150	14391	-
gene_3109	gene_3109	homeobox protein BEL1 homolog [Olea europaea var. sylvestris]	TALE	-14.1449	1.31175e-32	3.12833e-31	down	0	0	0	2464	2585	3100	NA	scaffold12710	4303	7139	+
gene_31106	gene_31106	uncharacterized protein LOC105175200 [Sesamum indicum]	G2-like	-12.074	1.47154e-24	1.37965e-23	down	0	0	0	645	573	728	NA	scaffold8238	982	5479	+
gene_31109	gene_31109	dehydration-responsive element-binding protein 2C-like [Olea europaea var. sylvestris]	ERF	3.78179	5.25092e-15	1.79683e-14	up	10574	15203	6223	728	552	696	NA	scaffold823	4427	5533	-
gene_3114	gene_3114	transcription factor TCP11 [Olea europaea var. sylvestris]	TCP	2.55592	5.89137e-05	0.000116381	up	1160	273	1159	136	120	87	NA	scaffold12717	182	853	+
gene_31363	gene_31363	PREDICTED: protein SCARECROW-like [Nicotiana tabacum]	GRAS	8.99928	2.3767e-13	7.22099e-13	up	1200	729	504	4	0	0	NA	scaffold83847	28	1392	-
gene_31438	gene_31438	GATA transcription factor 5-like [Olea europaea var. sylvestris]	GATA	-7.40662	4.7755e-08	1.08159e-07	down	0	0	0	20	35	19	NA	scaffold84346	972	1639	+
gene_31467	gene_31467	NAC domain-containing protein 35-like [Olea europaea var. sylvestris]	NAC	-12.0463	2.16006e-24	1.98174e-23	down	0	0	0	653	578	673	NA	scaffold844	990	2975	+
gene_316	gene_316	MADS-box protein SOC1-like isoform X1 [Olea europaea var. sylvestris]	MIKC_MADS	-11.1557	7.41532e-20	4.00245e-19	down	0	0	0	393	224	429	NA	scaffold10254	2894	5879	+
gene_31605	gene_31605	LOB domain-containing protein 16 [Olea europaea var. sylvestris]	LBD	11.9539	0.0022155	0.00405622	up	635	1834	0	0	0	0	NA	scaffold8537	3379	4126	+
gene_31710	gene_31710	ethylene-responsive transcription factor ERF113-like [Olea europaea var. sylvestris]	ERF	6.7719	0.00205311	0.00376562	up	3184	5136	0	17	26	23	NA	scaffold859	866	2527	-
gene_31896	gene_31896	auxin response factor 4 isoform X2 [Olea europaea var. sylvestris]	ARF	-11.5006	5.99262e-22	4.06386e-21	down	0	0	0	509	354	446	NA	scaffold8706	1781	8021	+
gene_31925	gene_31925	probable WRKY transcription factor 21 [Olea europaea var. sylvestris]	WRKY	-11.0606	1.70632e-20	9.87949e-20	down	0	0	0	370	258	338	NA	scaffold87237	1489	3111	+
gene_31940	gene_31940	single-stranded DNA-binding protein WHY1, chloroplastic [Sesamum indicum]	Whirly	-11.709	1.08709e-22	8.05775e-22	down	0	0	0	443	452	619	NA	scaffold87300	244	3432	+
gene_31952	gene_31952	probable WRKY transcription factor 65 isoform X1 [Olea europaea var. sylvestris]	WRKY	8.105	3.53662e-18	1.58937e-17	up	1727	1318	3242	8	0	11	NA	scaffold87364	294	1465	+
gene_32076	gene_32076	transcription factor AS1 [Olea europaea var. sylvestris]	MYB	-9.87512	9.06469e-17	3.58301e-16	down	0	0	0	152	114	159	NA	scaffold8828	2752	3846	-
gene_32093	gene_32093	protein indeterminate-domain 9-like [Olea europaea var. sylvestris]	C2H2	-13.6325	1.13248e-30	2.18665e-29	down	0	0	0	1982	1534	2248	NA	scaffold8834	4109	6118	+
gene_32110	gene_32110	auxin response factor 8-like isoform X2 [Olea europaea var. sylvestris]	ARF	-11.6699	5.26647e-23	4.05591e-22	down	0	0	0	496	412	566	NA	scaffold8848	930	8366	+
gene_32112	gene_32112	ethylene-responsive transcription factor ERF020 [Olea europaea var. sylvestris]	ERF	11.6812	3.65401e-33	9.1837e-32	up	14395	24052	3685	4	4	3	NA	scaffold884	3217	3627	-
gene_32120	gene_32120	probable WRKY transcription factor 50 isoform X1 [Olea europaea var. sylvestris]	WRKY	-9.03534	2.55222e-13	7.73868e-13	down	0	0	0	85	50	106	NA	scaffold8856	4986	5659	+
gene_32122	gene_32122	dehydration-responsive element-binding protein 2C-like [Olea europaea var. sylvestris]	ERF	3.50467	2.66744e-16	1.01092e-15	up	222	316	197	14	18	22	NA	scaffold88578	39	1121	+
gene_32154	gene_32154	NAC transcription factor 29-like [Olea europaea var. sylvestris]	NAC	5.80568	3.06783e-05	6.13829e-05	up	809	1252	264	19	0	19	NA	scaffold88738	388	1734	-
gene_32193	gene_32193	protein indeterminate-domain 9-like [Olea europaea var. sylvestris]	C2H2	-12.5287	2.66946e-26	3.11227e-25	down	0	0	0	943	760	965	NA	scaffold8896	3390	5138	-
gene_32256	gene_32256	transcription factor bHLH71-like [Olea europaea var. sylvestris]	bHLH	-9.56607	1.45285e-13	4.46539e-13	down	0	0	0	117	62	173	NA	scaffold8937	7015	8920	-
gene_32290	gene_32290	mini zinc finger protein 2-like [Olea europaea var. sylvestris]	ZF-HD	-7.83609	6.63104e-08	1.49171e-07	down	0	0	0	57	27	18	NA	scaffold8958	5847	6128	+
gene_3230	gene_3230	GRAS family transcription factor family protein [Fraxinus mandshurica]	GRAS	-3.57807	7.32743e-15	2.48223e-14	down	552	180	569	4266	3634	4459	NA	scaffold12834	6763	8472	-
gene_32304	gene_32304	homeobox-leucine zipper protein MERISTEM L1-like [Olea europaea var. sylvestris]	HD-ZIP	-11.044	7.47397e-20	4.03004e-19	down	0	0	0	301	235	430	NA	scaffold8967	4126	7379	+
gene_32344	gene_32344	squamosa promoter-binding-like protein 2 [Fraxinus mandshurica]	SBP	-9.82149	1.21382e-15	4.36549e-15	down	0	0	0	110	150	143	NA	scaffold8997	1879	6966	-
gene_32388	gene_32388	ethylene-responsive transcription factor RAP2-3-like [Olea europaea var. sylvestris]	ERF	4.24109	3.8303e-34	1.0501e-32	up	5930	3637	9870	296	219	300	NA	scaffold9015	5257	6087	-
gene_32430	gene_32430	BEL1-like homeodomain protein 4 isoform X2 [Olea europaea var. sylvestris]	TALE	-15.67	3.09234e-40	1.23218e-38	down	0	0	0	7873	6635	9092	NA	scaffold9043	3080	7921	+
gene_32438	gene_32438	probable WRKY transcription factor 20 isoform X1 [Olea europaea var. sylvestris]	WRKY	-12.6986	7.37389e-27	9.33965e-26	down	0	0	0	1091	855	1053	NA	scaffold9047	123	4173	+
gene_32458	gene_32458	homeobox-leucine zipper protein MERISTEM L1-like [Olea europaea var. sylvestris]	HD-ZIP	-10.8422	4.69282e-20	2.58973e-19	down	0	0	0	287	237	305	NA	scaffold9064	8378	11756	-
gene_32682	gene_32682	hypothetical protein CDL12_22916 [Handroanthus impetiginosus]	LBD	-7.39148	1.15422e-08	2.69897e-08	down	0	0	0	20	32	22	NA	scaffold921	1111	2458	+
gene_32715	gene_32715	transcription factor TCP4-like [Olea europaea var. sylvestris]	TCP	-14.2202	1.82314e-33	4.67837e-32	down	0	0	0	2829	2546	3238	NA	scaffold923	10252	11442	+
gene_32801	gene_32801	transcription factor DIVARICATA-like [Olea europaea var. sylvestris]	MYB	-10.0133	6.12554e-17	2.45913e-16	down	0	0	0	183	125	159	NA	scaffold928	8217	9430	-
gene_32804	gene_32804	myb-related protein 306-like [Olea europaea var. sylvestris]	MYB	-11.664	6.69516e-23	5.09654e-22	down	0	0	0	505	395	571	NA	scaffold9291	4533	5912	-
gene_32818	gene_32818	ethylene-responsive transcription factor 4-like [Olea europaea var. sylvestris]	ERF	3.80971	7.29786e-28	1.04213e-26	up	18045	24861	14500	1140	1046	1237	NA	scaffold9299	3123	3845	+
gene_32819	gene_32819	ethylene-responsive transcription factor 12-like [Olea europaea var. sylvestris]	ERF	7.34451	4.48486e-21	2.75259e-20	up	6637	10487	2776	17	30	60	NA	scaffold9299	14310	14789	-
gene_32833	gene_32833	probable WRKY transcription factor 43 [Olea europaea var. sylvestris]	WRKY	-9.68401	1.82431e-15	6.4642e-15	down	0	0	0	151	109	109	NA	scaffold9309	3081	5509	-
gene_32985	gene_32985	protein RADIALIS-like 2 [Olea europaea var. sylvestris]	MYB_related	-14.8747	4.89436e-36	1.52051e-34	down	0	0	0	4171	4255	5089	NA	scaffold9410	3023	4170	-
gene_3305	gene_3305	ethylene-responsive transcription factor 1B-like [Olea europaea var. sylvestris]	ERF	9.90645	1.65671e-23	1.35997e-22	up	5137	12268	1570	7	6	4	NA	scaffold1290	8389	9000	+
gene_33129	gene_33129	probable WRKY transcription factor 31 [Olea europaea var. sylvestris]	WRKY	-11.0047	9.0822e-20	4.85538e-19	down	0	0	0	251	289	388	NA	scaffold950	140	2427	-
gene_33192	gene_33192	ethylene-responsive transcription factor ERF109-like [Olea europaea var. sylvestris]	ERF	3.19232	0.00221289	0.00405202	up	638	1853	120	92	72	88	NA	scaffold95603	803	1570	+
gene_33275	gene_33275	protein indeterminate-domain 12-like isoform X3 [Olea europaea var. sylvestris]	C2H2	-10.0329	9.00844e-16	3.2706e-15	down	0	0	0	115	137	225	NA	scaffold961	16368	19169	-
gene_33290	gene_33290	AP2-like ethylene-responsive transcription factor At1g16060 [Olea europaea var. sylvestris]	AP2	9.01696	5.23548e-17	2.11738e-16	up	1873	2659	2250	2	8	0	NA	scaffold9631	624	2865	-
gene_33368	gene_33368	nuclear transcription factor Y subunit B-4-like [Olea europaea var. sylvestris]	NF-YB	9.57175	7.49705e-09	1.76887e-08	up	326	110	66	0	0	0	NA	scaffold968	4392	4826	-
gene_33372	gene_33372	transcription factor MYB108-like [Olea europaea var. sylvestris]	MYB	6.27737	1.14922e-10	2.9734e-10	up	6001	15517	1367	76	92	88	NA	scaffold9695	6724	7864	-
gene_33538	gene_33538	protein FAR1-RELATED SEQUENCE 4-like isoform X2 [Olea europaea var. sylvestris]	FAR1	-11.4926	2.63669e-22	1.867e-21	down	0	0	0	463	355	486	NA	scaffold9814	9862	12381	+
gene_33569	gene_33569	hypothetical protein CDL12_21162 [Handroanthus impetiginosus]	Dof	-10.773	9.2843e-20	4.95826e-19	down	0	0	0	284	218	289	NA	scaffold98355	446	1423	-
gene_33632	gene_33632	GRAS family transcription factor family protein [Fraxinus mandshurica]	GRAS	-2.18883	0.000392502	0.000746184	down	280	999	1426	3415	2741	3731	NA	scaffold9887	6707	8500	-
gene_33668	gene_33668	zinc finger CCCH domain-containing protein 55 [Olea europaea var. sylvestris]	C3H	-7.06438	0.00215528	0.00394906	down	0	42	0	1544	1581	1957	NA	scaffold9912	2783	7371	+
gene_33764	gene_33764	LOB domain-containing protein 25-like [Olea europaea var. sylvestris]	LBD	-7.76792	4.80218e-10	1.20083e-09	down	0	0	0	36	20	44	NA	scaffold9984	6056	6580	+
gene_33789	gene_33789	WRKY transcription factor 22-like [Olea europaea var. sylvestris]	WRKY	5.05949	3.01735e-22	2.12074e-21	up	4442	9130	3953	122	149	172	NA	scaffold9997	550	1982	+
gene_33804	gene_33804	protein NLP6-like [Olea europaea var. sylvestris]	Nin-like	-12.4703	8.47654e-26	9.28368e-25	down	0	0	0	828	823	894	NA	scaffold9	23882	27875	+
gene_3432	gene_3432	protein PHR1-LIKE 3-like [Olea europaea var. sylvestris]	G2-like	-8.40229	5.27693e-12	1.47234e-11	down	0	0	0	46	55	50	NA	scaffold1300	23435	26756	+
gene_3556	gene_3556	MADS-box protein SOC1-like isoform X9 [Olea europaea var. sylvestris]	MIKC_MADS	-10.379	2.899e-18	1.31666e-17	down	0	0	0	200	158	247	NA	scaffold1313	5804	11991	-
gene_3580	gene_3580	ethylene-responsive transcription factor WIN1-like [Olea europaea var. sylvestris]	ERF	-8.29966	5.50654e-06	1.13853e-05	down	0	0	0	55	7	89	NA	scaffold13158	12273	12950	-
gene_3588	gene_3588	auxin response factor 18-like [Olea europaea var. sylvestris]	ARF	-11.0561	6.57346e-19	3.20443e-18	down	0	0	0	341	197	444	NA	scaffold13167	2132	4896	+
gene_3618	gene_3618	zinc-finger homeodomain protein 2-like [Olea europaea var. sylvestris]	ZF-HD	-9.96648	7.76514e-16	2.83646e-15	down	0	0	0	110	156	183	NA	scaffold131	10052	10759	+
[truncated: 121 more rows]
